# Supplementary material for: Comprehensive Analysis of Codon Usage in Quercus Chloroplast Genome and Focus on psbA Gene
Source: Genes (Basel). 2022 Nov 18;13(11):2156. doi: 10.3390/genes13112156 (PMC9690922; doi:10.3390/genes13112156)
Supplement: Supplementary file 1 [file genes-13-02156-s001.zip]

Archive with 9 entries (9 files):
- Code S1. GC content calculation script.txt
- Code S2. Codon usage calculation script.txt
- Table S1. Nucleotide composition and codon bias in 50 genes shared by 26 Quercus chloroplast genomes.xlsx
- Table S2. Relative synonymous codon usage (RSCU) in 50 genes shared by 26 Quercus chloroplast genomes.xlsx
- Table S3. RSCU similarity and the statistical results.xlsx
- Table S4. Proximity matrix of mean RSCU similarity between genes.xlsx
- Table S5. Mean relative synonymous codon usage (RSCU) of 50 genes shared by 26 Quercus chloroplast genomes (n = 26).xlsx
- Table S6. Codon usage frequency statistics in all the 26 Quercus chloroplast genomes.xlsx
- Table S7. Test for context-dependent mutation in four genes.xlsx
