# Supplementary material for: Comprehensive Analysis of Codon Usage in Quercus Chloroplast Genome and Focus on psbA Gene
Source: Genes (Basel). 2022 Nov 18;13(11):2156. doi: 10.3390/genes13112156 (PMC9690922; doi:10.3390/genes13112156)
Supplement: Supplementary file 1 [file genes-13-02156-s001.zip › Code S1. GC content calculation script.txt]

use Bio::Seq;
use Bio::SeqIO;
$seqio = Bio::SeqIO->new( -format => fasta ,-file => "myfile.fa");
open OUT,">myresult.txt";
print OUT "Gene\tGC1s\tGC2s\tGC3s\tP3\tP12\n";
while ($seqobj = $seqio->next_seq()) {
	$seq = $seqobj->seq;
	@codes = $seq=~ /\w{3}/g;
	$GC1s_num = 0;
	$GC2s_num = 0;
	$GC3s_num = 0;
	$P1_num = 0;
	$P2_num = 0;
	$P12_num = 0;
	$P3_num = 0;
	$len1 = 0;
	$len2 = 0;
	foreach $code (@codes) {
		@coden = ();
		if ($code =~ /(ATG|TGG|TAA|TAG|TGA)/i){
			next;
		}
		@coden =split "",$code;
		$GC1s_num += ($coden[0] =~ tr/GgCc//);
		$GC2s_num += ($coden[1] =~ tr/GgCc//);
		$GC3s_num += ($coden[2] =~ tr/GgCc//);
		$len1 ++;
	}
	foreach $code (@codes) {
		@coden = ();
		if ($code =~ /(ATG|TGG|TAA|TAG|TGA|ATA)/i) {
			next;
		}
		@coden =split "",$code;
		$P1_num += ($coden[0] =~ tr/GgCc//);
		$P2_num += ($coden[1] =~ tr/GgCc//);
		$P3_num += ($coden[2] =~ tr/GgCc//);
		$len2 ++;
	}
	print OUT $seqobj->display_id,
	"\t",sprintf("%0.2f", 100*$GC1s_num/$len1),
	"\t",sprintf("%0.2f", 100*$GC2s_num/$len1),
	"\t",sprintf("%0.2f", 100*$GC3s_num/$len1),
	"\t",sprintf("%0.2f", 100*$P3_num/$len2),
	"\t",sprintf("%0.2f", 100*($P1_num+$P2_num)/(2*$len2)),"\n";
}
