# Supplementary material for: Comprehensive Analysis of Codon Usage in Quercus Chloroplast Genome and Focus on psbA Gene
Source: Genes (Basel). 2022 Nov 18;13(11):2156. doi: 10.3390/genes13112156 (PMC9690922; doi:10.3390/genes13112156)
Supplement: Supplementary file 1 [file genes-13-02156-s001.zip › Code S2. Codon usage calculation script.txt]

use Bio::Seq;
use Bio::SeqIO;
$seqio = Bio::SeqIO->new(-format => fasta ,-file => "myfile.fa");
open OUT,">myresult.txt";
print OUT "gene\tAAC\tAAT\tGAC\tGAT\tTGC\tTGT\tCAA\tCAG\tGAA\tGAG\tCAC\tCAT\tAAA\tAAG\tTTC\tTTT\tTAC\tTAT\tATA\tATC\tATT\tGCA\tGCC\tGCG\tGCT\tGGA\tGGC\tGGG\tGGT\tCCA\tCCC\tCCG\tCCT\tACA\tACC\tACG\tACT\tGTA\tGTC\tGTG\tGTT\tAGA\tAGG\tCGA\tCGC\tCGG\tCGT\tTTA\tTTG\tCTA\tCTC\tCTG\tCTT\tAGC\tAGT\tTCA\tTCC\tTCG\tTCT\n";
while ($seqobj = $seqio->next_seq()) {
	$seq = $seqobj->seq;
print OUT $seqobj->display_id;
	@codes = $seq =~ /\w{3}/g;
	$number_ATG = 0;
	$number_TGG = 0;
	$number_AAC = 0;
	$number_AAT = 0;
	$number_GAC = 0;
	$number_GAT = 0;
	$number_TGC = 0;
	$number_TGT = 0;
	$number_CAA = 0;
	$number_CAG = 0;
	$number_GAA = 0;
	$number_GAG = 0;
	$number_CAC = 0;
	$number_CAT = 0;
	$number_AAA = 0;
	$number_AAG = 0;
	$number_TTC = 0;
	$number_TTT = 0;
	$number_TAC = 0;
	$number_TAT = 0;
	$number_ATA = 0;
	$number_ATC = 0;
	$number_ATT = 0;
	$number_GCA = 0;
	$number_GCC = 0;
	$number_GCG = 0;
	$number_GCT = 0;
	$number_GGA = 0;
	$number_GGC = 0;
	$number_GGG = 0;
	$number_GGT = 0;
	$number_CCA = 0;
	$number_CCC = 0;
	$number_CCG = 0;
	$number_CCT = 0;
	$number_ACA = 0;
	$number_ACC = 0;
	$number_ACG = 0;
	$number_ACT = 0;
	$number_GTA = 0;
	$number_GTC = 0;
	$number_GTG = 0;
	$number_GTT = 0;
	$number_AGA = 0;
	$number_AGG = 0;
	$number_CGA = 0;
	$number_CGC = 0;
	$number_CGG = 0;
	$number_CGT = 0;
	$number_TTA = 0;
	$number_TTG = 0;
	$number_CTA = 0;
	$number_CTC = 0;
	$number_CTG = 0;
	$number_CTT = 0;
	$number_AGC = 0;
	$number_AGT = 0;
	$number_TCA = 0;
	$number_TCC = 0;
	$number_TCG = 0;
	$number_TCT = 0;
	$number_TAA = 0;
	$number_TAG = 0;
	$number_TGA = 0;
	$RSCU_ATG = 0;
	$RSCU_TGG = 0;
	$RSCU_AAC = 0;
	$RSCU_AAT = 0;
	$RSCU_GAC = 0;
	$RSCU_GAT = 0;
	$RSCU_TGC = 0;
	$RSCU_TGT = 0;
	$RSCU_CAA = 0;
	$RSCU_CAG = 0;
	$RSCU_GAA = 0;
	$RSCU_GAG = 0;
	$RSCU_CAC = 0;
	$RSCU_CAT = 0;
	$RSCU_AAA = 0;
	$RSCU_AAG = 0;
	$RSCU_TTC = 0;
	$RSCU_TTT = 0;
	$RSCU_TAC = 0;
	$RSCU_TAT = 0;
	$RSCU_ATA = 0;
	$RSCU_ATC = 0;
	$RSCU_ATT = 0;
	$RSCU_GCA = 0;
	$RSCU_GCC = 0;
	$RSCU_GCG = 0;
	$RSCU_GCT = 0;
	$RSCU_GGA = 0;
	$RSCU_GGC = 0;
	$RSCU_GGG = 0;
	$RSCU_GGT = 0;
	$RSCU_CCA = 0;
	$RSCU_CCC = 0;
	$RSCU_CCG = 0;
	$RSCU_CCT = 0;
	$RSCU_ACA = 0;
	$RSCU_ACC = 0;
	$RSCU_ACG = 0;
	$RSCU_ACT = 0;
	$RSCU_GTA = 0;
	$RSCU_GTC = 0;
	$RSCU_GTG = 0;
	$RSCU_GTT = 0;
	$RSCU_AGA = 0;
	$RSCU_AGG = 0;
	$RSCU_CGA = 0;
	$RSCU_CGC = 0;
	$RSCU_CGG = 0;
	$RSCU_CGT = 0;
	$RSCU_TTA = 0;
	$RSCU_TTG = 0;
	$RSCU_CTA = 0;
	$RSCU_CTC = 0;
	$RSCU_CTG = 0;
	$RSCU_CTT = 0;
	$RSCU_AGC = 0;
	$RSCU_AGT = 0;
	$RSCU_TCA = 0;
	$RSCU_TCC = 0;
	$RSCU_TCG = 0;
	$RSCU_TCT = 0;
	$RSCU_TAA = 0;
	$RSCU_TAG = 0;
	$RSCU_TGA = 0;
	$number_Met = 0;
	$number_Ala = 0;
	$number_Arg = 0;
	$number_Asn = 0;
	$number_Asp = 0;
	$number_Cys = 0;
	$number_Gln = 0;
	$number_Glu = 0;
	$number_Gly = 0;
	$number_His = 0;
	$number_Ile = 0;
	$number_Leu = 0;
	$number_Lys = 0;
	$number_Phe = 0;
	$number_Pro = 0;
	$number_Ser = 0;
	$number_Thr = 0;
	$number_Trp = 0;
	$number_Tyr = 0;
	$number_Val = 0;

	foreach $code (@codes) {
		if ($code eq ATG){
		$number_ATG = $number_ATG +1;
		}
		if($code eq TGG){
		$number_TGG = $number_TGG +1;
		}
		if($code eq AAC){
		$number_AAC = $number_AAC +1;
		}
		if($code eq AAT){
		$number_AAT = $number_AAT +1;
		}
		if($code eq GAC){
		$number_GAC = $number_GAC +1;
		}
		if($code eq GAT){
		$number_GAT = $number_GAT +1;
		}
		if($code eq TGC){
		$number_TGC = $number_TGC +1;
		}
		if($code eq TGT){
		$number_TGT = $number_TGT +1;
		}
		if($code eq CAA){
		$number_CAA = $number_CAA +1;
		}
		if($code eq CAG){
		$number_CAG = $number_CAG +1;
		}
		if($code eq GAA){
		$number_GAA = $number_GAA +1;
		}
		if($code eq GAG){
		$number_GAG = $number_GAG +1;
		}
		if($code eq CAC){
		$number_CAC = $number_CAC +1;
		}
		if($code eq CAT){
		$number_CAT = $number_CAT +1;
		}
		if($code eq AAA){
		$number_AAA = $number_AAA +1;
		}
		if($code eq AAG){
		$number_AAG = $number_AAG +1;
		}
		if($code eq TTC){
		$number_TTC = $number_TTC +1;
		}
		if($code eq TTT){
		$number_TTT = $number_TTT +1;
		}
		if($code eq TAC){
		$number_TAC = $number_TAC +1;
		}
		if($code eq TAT){
		$number_TAT = $number_TAT +1;
		}
		if($code eq ATA){
		$number_ATA = $number_ATA +1;
		}
		if($code eq ATC){
		$number_ATC = $number_ATC +1;
		}
		if($code eq ATT){
		$number_ATT = $number_ATT +1;
		}
		if($code eq GCA){
		$number_GCA = $number_GCA +1;
		}
		if($code eq GCC){
		$number_GCC = $number_GCC +1;
		}
		if($code eq GCG){
		$number_GCG = $number_GCG +1;
		}
		if($code eq GCT){
		$number_GCT = $number_GCT +1;
		}
		if($code eq GGA){
		$number_GGA = $number_GGA +1;
		}
		if($code eq GGC){
		$number_GGC = $number_GGC +1;
		}
		if($code eq GGG){
		$number_GGG = $number_GGG +1;
		}
		if($code eq GGT){
		$number_GGT = $number_GGT +1;
		}
		if($code eq CCA){
		$number_CCA = $number_CCA +1;
		}
		if($code eq CCC){
		$number_CCC = $number_CCC +1;
		}
		if($code eq CCG){
		$number_CCG = $number_CCG +1;
		}
		if($code eq CCT){
		$number_CCT = $number_CCT +1;
		}
		if($code eq ACA){
		$number_ACA = $number_ACA +1;
		}
		if($code eq ACC){
		$number_ACC = $number_ACC +1;
		}
		if($code eq ACG){
		$number_ACG = $number_ACG +1;
		}
		if($code eq ACT){
		$number_ACT = $number_ACT +1;
		}
		if($code eq GTA){
		$number_GTA = $number_GTA +1;
		}
		if($code eq GTC){
		$number_GTC = $number_GTC +1;
		}
		if($code eq GTG){
		$number_GTG = $number_GTG +1;
		}
		if($code eq GTT){
		$number_GTT = $number_GTT +1;
		}
		if($code eq AGA){
		$number_AGA = $number_AGA +1;
		}
		if($code eq AGG){
		$number_AGG = $number_AGG +1;
		}
		if($code eq CGA){
		$number_CGA = $number_CGA +1;
		}
		if($code eq CGC){
		$number_CGC = $number_CGC +1;
		}
		if($code eq CGG){
		$number_CGG = $number_CGG +1;
		}
		if($code eq CGT){
		$number_CGT = $number_CGT +1;
		}
		if($code eq TTA){
		$number_TTA = $number_TTA +1;
		}
		if($code eq TTG){
		$number_TTG = $number_TTG +1;
		}
		if($code eq CTA){
		$number_CTA = $number_CTA +1;
		}
		if($code eq CTC){
		$number_CTC = $number_CTC +1;
		}
		if($code eq CTG){
		$number_CTG = $number_CTG +1;
		}
		if($code eq CTT){
		$number_CTT = $number_CTT +1;
		}
		if($code eq AGC){
		$number_AGC = $number_AGC +1;
		}
		if($code eq AGT){
		$number_AGT = $number_AGT +1;
		}	
		if($code eq TCA){
		$number_TCA = $number_TCA +1;
		}
		if($code eq TCC){
		$number_TCC = $number_TCC +1;
		}
		if($code eq TCG){
		$number_TCG = $number_TCG +1;
		}
		if($code eq TCT){
		$number_TCT = $number_TCT +1;
		}
		if($code eq TAA){
		$number_TAA = $number_TAA +1;
		}
		if($code eq TAG){
		$number_TAG = $number_TAG +1;
		}
		if($code eq TGA){
	   $number_TGA = $number_TGA +1;
		}
	}
	$number_Met = $number_ATG;
	$number_Ala = ($number_GCA +$number_GCC +$number_GCG +$number_GCT);
	$number_Arg = ($number_AGA +$number_AGG +$number_CGA +$number_CGC +$number_CGG +$number_CGT);
	$number_Asn = ($number_AAC+$number_AAT);
	$number_Asp = ($number_GAC+$number_GAT);
	$number_Cys = ($number_TGC +$number_TGT);
	$number_Gln = ($number_CAA +$number_CAG);
	$number_Glu = ($number_GAA +$number_GAG);
	$number_Gly = ($number_GGA +$number_GGC +$number_GGG +$number_GGT);
	$number_His = ($number_CAC +$number_CAT);
	$number_Ile = ($number_ATA +$number_ATC +$number_ATT);
	$number_Leu = ($number_TTA +$number_TTG +$number_CTA +$number_CTC +$number_CTG +$number_CTT);
	$number_Lys = ($number_AAA +$number_AAG);
	$number_Phe = ($number_TTC +$number_TTT);
	$number_Pro = ($number_CCA +$number_CCC +$number_CCG +$number_CCT);
	$number_Ser = ($number_AGC +$number_AGT +$number_TCA +$number_TCC +$number_TCG +$number_TCT);
	$number_Thr = ($number_ACA +$number_ACC +$number_ACG +$number_ACT);
	$number_Trp = $number_TGG;
	$number_Tyr = ($number_TAC +$number_TAT);
	$number_Val = ($number_GTA +$number_GTC +$number_GTG +$number_GTT);
	$number_Ter = ($number_TAA +$number_TAG +$number_TGA);
	if ($number_Asn != 0){
		$RSCU_AAC = $number_AAC/($number_Asn/2);
		$RSCU_AAT = $number_AAT/($number_Asn/2);
		}
	else{
		$RSCU_AAC = 9;
		$RSCU_AAT = 9;
	}
	if ($number_Asp != 0){
		$RSCU_GAC = $number_GAC/($number_Asp/2);
		$RSCU_GAT = $number_GAT/($number_Asp/2);
		}
	else{
		$RSCU_GAC = 9;
		$RSCU_GAT = 9;
	}
	if ($number_Cys !=0){
		$RSCU_TGC = $number_TGC /($number_Cys/2);
		$RSCU_TGT = $number_TGT /($number_Cys/2);
		}
	else{
		$RSCU_TGC = 9;
		$RSCU_TGT = 9;
	}
	if ($number_Gln !=0){
		$RSCU_CAA = $number_CAA /($number_Gln/2);
		$RSCU_CAG = $number_CAG /($number_Gln/2);
		}
	else{
		$RSCU_CAA = 9;
		$RSCU_CAG = 9;
	}
	if ($number_Glu != 0){
		$RSCU_GAA = $number_GAA /($number_Glu/2);
		$RSCU_GAG = $number_GAG /($number_Glu/2);
		}
	else{
		$RSCU_GAA = 9;
		$RSCU_GAG = 9;
	}
	if ($number_His !=0){
		$RSCU_CAC = $number_CAC /($number_His/2);
		$RSCU_CAT = $number_CAT /($number_His/2);
		}
	else{
		$RSCU_CAC = 9;
		$RSCU_CAT = 9;
	}
	if ($number_Lys !=0){
		$RSCU_AAA = $number_AAA /($number_Lys/2);
		$RSCU_AAG = $number_AAG /($number_Lys/2);
		}
	else{
		$RSCU_AAA = 9;
		$RSCU_AAG = 9;
	}
	if ($number_Phe !=0){
		$RSCU_TTC = $number_TTC /($number_Phe/2);
		$RSCU_TTT = $number_TTT /($number_Phe/2);
		}
	else{
		$RSCU_TTC = 9;
		$RSCU_TTT = 9;
	}
	if ($number_Tyr !=0){
		$RSCU_TAC = $number_TAC /($number_Tyr/2);
		$RSCU_TAT = $number_TAT /($number_Tyr/2);
		}
	else{
		$RSCU_TAC = 9;
		$RSCU_TAT = 9;
	}
	if ($number_Ile != 0){
		$RSCU_ATA = $number_ATA /($number_Ile/3);
		$RSCU_ATC = $number_ATC /($number_Ile/3);
		$RSCU_ATT = $number_ATT /($number_Ile/3);
		}
	else{
		$RSCU_ATA = 9;
		$RSCU_ATC = 9;
		$RSCU_ATT = 9;
	}
	if ($number_Ala != 0){
		$RSCU_GCA = $number_GCA /($number_Ala/4);
		$RSCU_GCC = $number_GCC /($number_Ala/4);
		$RSCU_GCG = $number_GCG /($number_Ala/4);
		$RSCU_GCT = $number_GCT /($number_Ala/4);}
	else{
		$RSCU_GCA = 9;
		$RSCU_GCC = 9;
		$RSCU_GCG = 9;
		$RSCU_GCT = 9;
	}
	if ($number_Gly != 0){
		$RSCU_GGA = $number_GGA /($number_Gly/4);
		$RSCU_GGC = $number_GGC /($number_Gly/4);
		$RSCU_GGG = $number_GGG /($number_Gly/4);
		$RSCU_GGT = $number_GGT /($number_Gly/4);
		}
	else{
		$RSCU_GGA = 9;
		$RSCU_GGC = 9;
		$RSCU_GGG = 9;
		$RSCU_GGT = 9;
	}
	if ($number_Pro != 0){
		$RSCU_CCA = $number_CCA /($number_Pro/4);
		$RSCU_CCC = $number_CCC /($number_Pro/4);
		$RSCU_CCG = $number_CCG /($number_Pro/4);
		$RSCU_CCT = $number_CCT /($number_Pro/4);
		}
	else{
		$RSCU_CCA = 9;
		$RSCU_CCC = 9;
		$RSCU_CCG = 9;
		$RSCU_CCT = 9;
	}
	if ($number_Thr != 0){
		$RSCU_ACA = $number_ACA /($number_Thr/4);
		$RSCU_ACC = $number_ACC /($number_Thr/4);
		$RSCU_ACG = $number_ACG /($number_Thr/4);
		$RSCU_ACT = $number_ACT /($number_Thr/4);
		}
	else{
		$RSCU_ACA = 9;
		$RSCU_ACC = 9;
		$RSCU_ACG = 9;
		$RSCU_ACT = 9;
	}
	if ($number_Val != 0){
		$RSCU_GTA = $number_GTA /($number_Val/4);
		$RSCU_GTC = $number_GTC /($number_Val/4);
		$RSCU_GTG = $number_GTG /($number_Val/4);
		$RSCU_GTT = $number_GTT /($number_Val/4);
		}
	else{
		$RSCU_GTA = 9;
		$RSCU_GTC = 9;
		$RSCU_GTG = 9;
		$RSCU_GTT = 9;
	}
	if ($number_Arg != 0){
		$RSCU_AGA = $number_AGA /($number_Arg/6);
		$RSCU_AGG = $number_AGG /($number_Arg/6);
		$RSCU_CGA = $number_CGA /($number_Arg/6);
		$RSCU_CGC = $number_CGC /($number_Arg/6);
		$RSCU_CGG = $number_CGG /($number_Arg/6);
		$RSCU_CGT = $number_CGT /($number_Arg/6);
		}
	else{
		$RSCU_AGA = 9;
		$RSCU_AGG = 9;
		$RSCU_CGA = 9;
		$RSCU_CGC = 9;
		$RSCU_CGG = 9;
		$RSCU_CGT = 9;
	}
	if ($number_Leu != 0){
		$RSCU_TTA = $number_TTA /($number_Leu/6);
		$RSCU_TTG = $number_TTG /($number_Leu/6);
		$RSCU_CTA = $number_CTA /($number_Leu/6);
		$RSCU_CTC = $number_CTC /($number_Leu/6);
		$RSCU_CTG = $number_CTG /($number_Leu/6);
		$RSCU_CTT = $number_CTT /($number_Leu/6);
		}
	else{
		$RSCU_TTA = 9;
		$RSCU_TTG = 9;
		$RSCU_CTA = 9;
		$RSCU_CTC = 9;
		$RSCU_CTG = 9;
		$RSCU_CTT = 9;
	}
	if ($number_Ser != 0){
		$RSCU_AGC = $number_AGC /($number_Ser/6);
		$RSCU_AGT = $number_AGT /($number_Ser/6);
		$RSCU_TCA = $number_TCA /($number_Ser/6);
		$RSCU_TCC = $number_TCC /($number_Ser/6);
		$RSCU_TCG = $number_TCG /($number_Ser/6);
		$RSCU_TCT = $number_TCT /($number_Ser/6);
		}
	else{
		$RSCU_AGC = 9;
		$RSCU_AGT = 9;
		$RSCU_TCA = 9;
		$RSCU_TCC = 9;
		$RSCU_TCG = 9;
		$RSCU_TCT = 9;
	}

	print OUT
"\t", $number_AAC,"\t", $number_AAT,"\t", $number_GAC,"\t", $number_GAT,"\t", $number_TGC,"\t", $number_TGT,"\t", $number_CAA,"\t", $number_CAG,"\t", $number_GAA,"\t", $number_GAG,"\t", $number_CAC,"\t", $number_CAT,"\t", $number_AAA,"\t", $number_AAG,"\t", $number_TTC,"\t", $number_TTT,"\t", $number_TAC,"\t", $number_TAT,"\t", $number_ATA,"\t", $number_ATC,"\t", $number_ATT,"\t", $number_GCA,"\t", $number_GCC,"\t", $number_GCG,"\t", $number_GCT,"\t", $number_GGA,"\t", $number_GGC,"\t", $number_GGG,"\t", $number_GGT,"\t", $number_CCA,"\t", $number_CCC,"\t", $number_CCG,"\t", $number_CCT,"\t", $number_ACA,"\t", $number_ACC,"\t", $number_ACG,"\t", $number_ACT,"\t", $number_GTA,"\t", $number_GTC,"\t", $number_GTG,"\t", $number_GTT,"\t", $number_AGA,"\t", $number_AGG,"\t", $number_CGA,"\t", $number_CGC,"\t", $number_CGG,"\t", $number_CGT,"\t", $number_TTA,"\t", $number_TTG,"\t", $number_CTA,"\t", $number_CTC,"\t", $number_CTG,"\t", $number_CTT,"\t", $number_AGC,"\t", $number_AGT,"\t", $number_TCA,"\t", $number_TCC,"\t", $number_TCG,"\t", $number_TCT,"\n";
	print OUT
"\t", sprintf("%0.2f", $RSCU_AAC),"\t", sprintf("%0.2f", $RSCU_AAT),"\t", sprintf("%0.2f", $RSCU_GAC),"\t", sprintf("%0.2f", $RSCU_GAT),"\t", sprintf("%0.2f", $RSCU_TGC),"\t", sprintf("%0.2f", $RSCU_TGT),"\t", sprintf("%0.2f", $RSCU_CAA),"\t", sprintf("%0.2f", $RSCU_CAG),"\t", sprintf("%0.2f", $RSCU_GAA),"\t", sprintf("%0.2f", $RSCU_GAG),"\t", sprintf("%0.2f", $RSCU_CAC),"\t", sprintf("%0.2f", $RSCU_CAT),"\t", sprintf("%0.2f", $RSCU_AAA),"\t", sprintf("%0.2f", $RSCU_AAG),"\t", sprintf("%0.2f", $RSCU_TTC),"\t", sprintf("%0.2f", $RSCU_TTT),"\t", sprintf("%0.2f", $RSCU_TAC),"\t", sprintf("%0.2f", $RSCU_TAT),"\t", sprintf("%0.2f", $RSCU_ATA),"\t", sprintf("%0.2f", $RSCU_ATC),"\t", sprintf("%0.2f", $RSCU_ATT),"\t", sprintf("%0.2f", $RSCU_GCA),"\t", sprintf("%0.2f", $RSCU_GCC),"\t", sprintf("%0.2f", $RSCU_GCG),"\t", sprintf("%0.2f", $RSCU_GCT),"\t", sprintf("%0.2f", $RSCU_GGA),"\t", sprintf("%0.2f", $RSCU_GGC),"\t", sprintf("%0.2f", $RSCU_GGG),"\t", sprintf("%0.2f", $RSCU_GGT),"\t", sprintf("%0.2f", $RSCU_CCA),"\t", sprintf("%0.2f", $RSCU_CCC),"\t", sprintf("%0.2f", $RSCU_CCG),"\t", sprintf("%0.2f", $RSCU_CCT),"\t", sprintf("%0.2f", $RSCU_ACA),"\t", sprintf("%0.2f", $RSCU_ACC),"\t", sprintf("%0.2f", $RSCU_ACG),"\t", sprintf("%0.2f", $RSCU_ACT),"\t", sprintf("%0.2f", $RSCU_GTA),"\t", sprintf("%0.2f", $RSCU_GTC),"\t", sprintf("%0.2f", $RSCU_GTG),"\t", sprintf("%0.2f", $RSCU_GTT),"\t", sprintf("%0.2f", $RSCU_AGA),"\t", sprintf("%0.2f", $RSCU_AGG),"\t", sprintf("%0.2f", $RSCU_CGA),"\t", sprintf("%0.2f", $RSCU_CGC),"\t", sprintf("%0.2f", $RSCU_CGG),"\t", sprintf("%0.2f", $RSCU_CGT),"\t", sprintf("%0.2f", $RSCU_TTA),"\t", sprintf("%0.2f", $RSCU_TTG),"\t", sprintf("%0.2f", $RSCU_CTA),"\t", sprintf("%0.2f", $RSCU_CTC),"\t", sprintf("%0.2f", $RSCU_CTG),"\t", sprintf("%0.2f", $RSCU_CTT),"\t", sprintf("%0.2f", $RSCU_AGC),"\t", sprintf("%0.2f", $RSCU_AGT),"\t", sprintf("%0.2f", $RSCU_TCA),"\t", sprintf("%0.2f", $RSCU_TCC),"\t", sprintf("%0.2f", $RSCU_TCG),"\t", sprintf("%0.2f", $RSCU_TCT),	"\n";
}
