# Supplementary material for: Comprehensive Analysis of Codon Usage in Quercus Chloroplast Genome and Focus on psbA Gene
Source: Genes (Basel). 2022 Nov 18;13(11):2156. doi: 10.3390/genes13112156 (PMC9690922; doi:10.3390/genes13112156)
Supplement: Supplementary file 1 [file genes-13-02156-s001.zip › Table S1. Nucleotide composition and codon bias in 50 genes shared by 26 Quercus chloroplast genomes.xlsx]

## Sheet: Table S1
Table S1. Nucleotide composition and codon bias in 50 genes shared by 26 Quercus chloroplast genomes.
Species Names	Accession numbers	Genes	Length	GC1s	GC2s	GC3s	Nc
Quercus rubra	NC_020152.1	accD	1629	41	34.67	25.48	51.516
Quercus rubra	NC_020152.1	atpA	1524	56.57	40.81	27.07	51.4848
Quercus rubra	NC_020152.1	atpB	1497	57.76	43.06	25.05	49.1965
Quercus rubra	NC_020152.1	atpE	402	55.12	40.94	27.56	52.3441
Quercus rubra	NC_020152.1	atpF	555	46.67	35.56	33.89	54.1102
Quercus rubra	NC_020152.1	atpI	744	50.63	35.15	21.76	49.4247
Quercus rubra	NC_020152.1	ccsA	957	37.25	35.57	21.14	50.9242
Quercus rubra	NC_020152.1	cemA	690	43.26	26.51	28.37	52.2514
Quercus rubra	NC_020152.1	clpP	591	63.59	39.67	25.54	51.7093
Quercus rubra	NC_020152.1	matK	1515	41.87	32.11	27.44	52.9985
Quercus rubra	NC_020152.1	ndhA	1092	46.02	36.36	23.01	51.4421
Quercus rubra	NC_020152.1	ndhB	1533	43.69	39.34	27.95	52.1971
Quercus rubra	NC_020152.1	ndhC	363	53.15	33.33	18.02	49.5023
Quercus rubra	NC_020152.1	ndhD	1521	42.83	36.8	27.65	52.7903
Quercus rubra	NC_020152.1	ndhF	2253	37.31	34.78	18.23	46.6752
Quercus rubra	NC_020152.1	ndhG	531	44.97	34.91	25.44	52.4536
Quercus rubra	NC_020152.1	ndhH	1182	54.5	35.69	25.07	52.5463
Quercus rubra	NC_020152.1	ndhI	498	46.5	37.58	19.75	48.7375
Quercus rubra	NC_020152.1	ndhJ	477	53.38	37.16	25.68	51.783
Quercus rubra	NC_020152.1	ndhK	879	43.21	44.64	24.29	52.6067
Quercus rubra	NC_020152.1	petA	966	54.89	36.28	32.49	52.4973
Quercus rubra	NC_020152.1	petB	648	53	42.5	26	50.9349
Quercus rubra	NC_020152.1	petD	504	52.5	37.5	21.88	50.1763
Quercus rubra	NC_020152.1	psaA	2253	55.59	42.29	29.56	53.5616
Quercus rubra	NC_020152.1	psaB	2205	51.81	41.22	26.27	51.6286
Quercus rubra	NC_020152.1	psbA	1062	52.87	43.5	26.89	46.03
Quercus rubra	NC_020152.1	psbB	1527	58	45.32	28.27	52.389
Quercus rubra	NC_020152.1	psbC	1464	56.74	44.78	31.3	52.3089
Quercus rubra	NC_020152.1	psbD	1062	55.89	42.3	30.51	53.7805
Quercus rubra	NC_020152.1	rbcL	1449	60.13	43.97	27.8	50.3233
Quercus rubra	NC_020152.1	rpl14	369	55.46	38.66	21.85	52.2267
Quercus rubra	NC_020152.1	rpl16	408	55.56	54.76	23.02	49.858
Quercus rubra	NC_020152.1	rpl2	864	51.96	47.69	28.83	52.8564
Quercus rubra	NC_020152.1	rpl20	354	35.96	43.86	24.56	51.8007
Quercus rubra	NC_020152.1	rpoA	996	46.44	32.82	23.22	51.304
Quercus rubra	NC_020152.1	rpoB	3222	51.97	37.73	27.33	52.8308
Quercus rubra	NC_020152.1	rpoC1	2058	51.81	38.07	28.25	53.4147
Quercus rubra	NC_020152.1	rpoC2	4188	47.02	37.14	26.68	52.1725
Quercus rubra	NC_020152.1	rps11	417	56.39	59.4	31.58	52.5732
Quercus rubra	NC_020152.1	rps12	375	51.64	49.18	29.51	53.6357
Quercus rubra	NC_020152.1	rps18	360	39.32	41.88	30.77	50.6524
Quercus rubra	NC_020152.1	rps2	711	45.95	40.99	23.87	52.2485
Quercus rubra	NC_020152.1	rps3	666	52.34	33.64	23.36	51.4879
Quercus rubra	NC_020152.1	rps4	609	51.01	38.38	22.73	49.0926
Quercus rubra	NC_020152.1	rps7	468	55.7	46.98	21.48	50.2948
Quercus rubra	NC_020152.1	rps8	405	43.41	41.86	26.36	51.4945
Quercus rubra	NC_020152.1	ycf1	5658	38.34	27.21	23.97	52.0101
Quercus rubra	NC_020152.1	ycf2	6834	43.09	33.5	34.69	56.2718
Quercus rubra	NC_020152.1	ycf3	507	47.83	38.51	31.68	54.2235
Quercus rubra	NC_020152.1	ycf4	555	45.98	39.08	27.59	52.9505
Quercus aliena	NC_026790.1	accD	1629	41	34.67	25.48	51.7295
Quercus aliena	NC_026790.1	atpA	1524	56.57	40.81	27.07	51.5169
Quercus aliena	NC_026790.1	atpB	1497	57.76	43.06	25.26	49.4031
Quercus aliena	NC_026790.1	atpE	402	55.12	40.94	27.56	52.3441
Quercus aliena	NC_026790.1	atpF	558	46.96	36.46	33.7	53.9502
Quercus aliena	NC_026790.1	atpI	744	50.63	35.15	21.76	49.1401
Quercus aliena	NC_026790.1	ccsA	957	37.25	35.91	21.48	50.9998
Quercus aliena	NC_026790.1	cemA	690	43.26	26.51	28.84	52.3513
Quercus aliena	NC_026790.1	clpP	591	63.59	39.67	24.46	50.9917
Quercus aliena	NC_026790.1	matK	1515	41.78	32.25	27.18	52.9483
Quercus aliena	NC_026790.1	ndhA	1095	46.59	36.65	22.44	50.9741
Quercus aliena	NC_026790.1	ndhB	1533	43.48	39.34	27.95	52.1375
Quercus aliena	NC_026790.1	ndhC	363	52.25	33.33	18.02	49.4252
Quercus aliena	NC_026790.1	ndhD	1521	43.04	36.8	27.23	52.6213
Quercus aliena	NC_026790.1	ndhF	2256	37.45	34.78	18.37	46.7881
Quercus aliena	NC_026790.1	ndhG	531	44.97	34.91	25.44	52.4536
Quercus aliena	NC_026790.1	ndhH	1182	54.5	35.69	24.8	52.1487
Quercus aliena	NC_026790.1	ndhI	498	45.86	37.58	19.75	48.632
Quercus aliena	NC_026790.1	ndhJ	477	53.38	36.49	25.68	51.595
Quercus aliena	NC_026790.1	ndhK	693	46.85	47.3	24.32	52.8971
Quercus aliena	NC_026790.1	petA	966	55.38	36.39	32.28	52.2221
Quercus aliena	NC_026790.1	petB	648	53	42.5	26.5	51.0954
Quercus aliena	NC_026790.1	petD	483	52.94	38.56	21.57	50.3543
Quercus aliena	NC_026790.1	psaA	2253	55.59	42.29	29.56	53.5616
Quercus aliena	NC_026790.1	psaB	2205	51.96	41.22	26.12	51.54
Quercus aliena	NC_026790.1	psbA	1068	52.85	43.54	27.33	45.8272
Quercus aliena	NC_026790.1	psbB	1527	57.59	45.32	28.27	52.5376
Quercus aliena	NC_026790.1	psbC	1464	56.74	44.57	30.87	52.1581
Quercus aliena	NC_026790.1	psbD	1062	55.89	42.3	30.51	53.5793
Quercus aliena	NC_026790.1	rbcL	1428	60.61	43.98	28.01	50.7013
Quercus aliena	NC_026790.1	rpl14	369	55.46	38.66	21.85	52.2267
Quercus aliena	NC_026790.1	rpl16	408	55.56	54.76	23.02	49.7295
Quercus aliena	NC_026790.1	rpl2	825	52.24	48.51	29.48	52.8255
Quercus aliena	NC_026790.1	rpl20	354	35.96	43.86	22.81	51.8007
Quercus aliena	NC_026790.1	rpoA	996	46.44	32.82	23.53	51.3616
Quercus aliena	NC_026790.1	rpoB	3222	52.17	37.92	27.43	52.7418
Quercus aliena	NC_026790.1	rpoC1	2052	51.97	37.88	28.33	53.2574
Quercus aliena	NC_026790.1	rpoC2	4188	47.05	37.17	26.62	52.0862
Quercus aliena	NC_026790.1	rps11	417	56.39	59.4	30.08	52.8557
Quercus aliena	NC_026790.1	rps12	375	51.64	49.18	29.51	53.6357
Quercus aliena	NC_026790.1	rps18	360	39.32	41.03	30.77	50.7366
Quercus aliena	NC_026790.1	rps2	711	45.95	40.99	22.97	51.7066
Quercus aliena	NC_026790.1	rps3	666	52.34	33.64	22.9	51.214
Quercus aliena	NC_026790.1	rps4	609	51.52	38.89	22.73	49.1796
Quercus aliena	NC_026790.1	rps7	468	55.7	46.98	21.48	50.2948
Quercus aliena	NC_026790.1	rps8	405	43.41	41.09	25.58	50.9721
Quercus aliena	NC_026790.1	ycf1	5655	38.68	27.31	24.07	52.2354
Quercus aliena	NC_026790.1	ycf2	6822	43.14	33.58	34.54	56.2026
Quercus aliena	NC_026790.1	ycf3	510	48.15	38.89	30.86	54.114
Quercus aliena	NC_026790.1	ycf4	552	46.24	39.31	28.32	53.1983
Quercus spinosa	NC_026907.1	accD	1629	41.11	34.61	25.62	51.6012
Quercus spinosa	NC_026907.1	atpA	1524	56.77	40.61	27.07	51.5626
Quercus spinosa	NC_026907.1	atpB	1497	57.88	43.15	26.35	49.8718
Quercus spinosa	NC_026907.1	atpE	402	55.12	40.94	27.56	52.3441
Quercus spinosa	NC_026907.1	atpF	558	46.96	35.91	33.15	54.0701
Quercus spinosa	NC_026907.1	atpI	744	50.63	35.15	20.92	49.0679
Quercus spinosa	NC_026907.1	ccsA	957	37.25	35.91	21.14	50.9751
Quercus spinosa	NC_026907.1	cemA	690	43.26	26.51	28.37	52.2802
Quercus spinosa	NC_026907.1	clpP	591	63.59	39.67	24.46	50.9917
Quercus spinosa	NC_026907.1	matK	1515	41.18	32.45	26.98	52.8451
Quercus spinosa	NC_026907.1	ndhA	1011	46.01	36.2	22.09	50.7733
Quercus spinosa	NC_026907.1	ndhB	1410	42.89	40.18	28.89	52.448
Quercus spinosa	NC_026907.1	ndhC	363	53.15	33.33	18.02	49.1292
Quercus spinosa	NC_026907.1	ndhD	1521	43.04	37.01	26.82	52.2871
Quercus spinosa	NC_026907.1	ndhF	2271	36.91	34.4	18.94	47.1326
Quercus spinosa	NC_026907.1	ndhG	531	45.56	34.91	26.04	52.416
Quercus spinosa	NC_026907.1	ndhH	972	53.31	36.75	25.17	52.4155
Quercus spinosa	NC_026907.1	ndhI	498	46.84	37.34	20.25	48.809
Quercus spinosa	NC_026907.1	ndhJ	477	53.38	37.16	25.68	51.783
Quercus spinosa	NC_026907.1	ndhK	693	46.4	46.85	23.87	52.8077
Quercus spinosa	NC_026907.1	petA	966	55.38	36.08	32.28	52.2523
Quercus spinosa	NC_026907.1	petB	648	53	42.5	26.5	50.9837
Quercus spinosa	NC_026907.1	petD	483	52.94	38.56	21.57	50.3543
Quercus spinosa	NC_026907.1	psaA	2253	55.73	42.29	29.42	53.5133
Quercus spinosa	NC_026907.1	psaB	2205	51.96	41.22	26.12	51.545
Quercus spinosa	NC_026907.1	psbA	1062	52.87	43.5	27.49	46.1161
Quercus spinosa	NC_026907.1	psbB	1527	58	45.32	28.69	52.8101
Quercus spinosa	NC_026907.1	psbC	1464	56.74	44.57	30.87	52.204
Quercus spinosa	NC_026907.1	psbD	1062	55.89	42.3	29.91	53.5106
Quercus spinosa	NC_026907.1	rbcL	1428	60.26	43.67	27.51	50.2012
Quercus spinosa	NC_026907.1	rpl14	369	55.46	38.66	21.85	52.2267
Quercus spinosa	NC_026907.1	rpl16	408	56.35	53.97	23.81	49.3572
Quercus spinosa	NC_026907.1	rpl2	675	51.82	43.64	30.91	55.3721
Quercus spinosa	NC_026907.1	rpl20	354	35.96	43.86	24.56	51.9442
Quercus spinosa	NC_026907.1	rpoA	996	46.44	32.82	23.84	51.4129
Quercus spinosa	NC_026907.1	rpoB	3222	51.97	37.92	27.53	52.8673
Quercus spinosa	NC_026907.1	rpoC1	2052	51.97	37.73	28.48	53.1998
Quercus spinosa	NC_026907.1	rpoC2	4188	46.9	37.17	26.92	52.2922
Quercus spinosa	NC_026907.1	rps11	417	57.14	59.4	30.83	53.9202
Quercus spinosa	NC_026907.1	rps12	375	51.64	49.18	29.51	53.6357
Quercus spinosa	NC_026907.1	rps18	360	39.32	41.03	30.77	50.7366
Quercus spinosa	NC_026907.1	rps2	711	45.95	40.99	22.97	51.6427
Quercus spinosa	NC_026907.1	rps3	666	52.34	33.64	22.43	50.8896
Quercus spinosa	NC_026907.1	rps4	609	52.02	38.38	22.22	48.8273
Quercus spinosa	NC_026907.1	rps7	468	55.7	46.98	21.48	50.2948
Quercus spinosa	NC_026907.1	rps8	405	43.41	41.86	26.36	51.0873
Quercus spinosa	NC_026907.1	ycf1	5658	38.19	27.45	24.11	52.3466
Quercus spinosa	NC_026907.1	ycf2	6834	43.09	33.55	34.64	56.2353
Quercus spinosa	NC_026907.1	ycf3	510	48.77	38.89	31.48	54.6434
Quercus spinosa	NC_026907.1	ycf4	555	45.98	39.08	28.16	53.1521
Quercus aquifolioides	NC_026913.1	accD	1626	41.07	34.93	25.34	51.4637
Quercus aquifolioides	NC_026913.1	atpA	1524	56.97	40.81	27.07	51.5658
Quercus aquifolioides	NC_026913.1	atpB	1497	57.88	43.15	25.31	49.5791
Quercus aquifolioides	NC_026913.1	atpE	402	54.69	41.41	28.91	52.4279
Quercus aquifolioides	NC_026913.1	atpF	558	47.51	35.91	33.15	54.5828
Quercus aquifolioides	NC_026913.1	atpI	744	50.63	35.15	21.76	49.4786
Quercus aquifolioides	NC_026913.1	ccsA	957	37.58	36.24	20.81	50.7302
Quercus aquifolioides	NC_026913.1	cemA	690	43.26	26.51	28.84	52.3832
Quercus aquifolioides	NC_026913.1	clpP	591	63.59	39.67	24.46	50.9917
Quercus aquifolioides	NC_026913.1	matK	1515	41.78	33.06	27.79	53.2164
Quercus aquifolioides	NC_026913.1	ndhA	1095	46.74	36.54	22.95	51.3192
Quercus aquifolioides	NC_026913.1	ndhB	1533	43.69	39.13	28.57	52.7346
Quercus aquifolioides	NC_026913.1	ndhC	363	53.15	33.33	18.02	49.1292
Quercus aquifolioides	NC_026913.1	ndhD	1533	42.27	37.11	27.42	52.7518
Quercus aquifolioides	NC_026913.1	ndhF	2253	37.25	34.87	18.49	46.9575
Quercus aquifolioides	NC_026913.1	ndhG	531	45.24	35.12	25	52.3586
Quercus aquifolioides	NC_026913.1	ndhH	1182	54.22	35.69	24.8	51.8189
Quercus aquifolioides	NC_026913.1	ndhI	498	46.5	37.58	19.11	48.3956
Quercus aquifolioides	NC_026913.1	ndhJ	477	53.38	37.16	25.68	51.783
Quercus aquifolioides	NC_026913.1	ndhK	693	46.4	46.85	24.32	53.1049
Quercus aquifolioides	NC_026913.1	petA	966	55.06	36.08	32.59	52.4446
Quercus aquifolioides	NC_026913.1	petB	648	53.5	42.5	26.5	51.298
Quercus aquifolioides	NC_026913.1	petD	504	51.88	37.5	20.62	49.8321
Quercus aquifolioides	NC_026913.1	psaA	2253	55.59	42.29	29.84	53.7498
Quercus aquifolioides	NC_026913.1	psaB	2205	51.96	41.07	25.98	51.4478
Quercus aquifolioides	NC_026913.1	psbA	1062	52.87	43.5	27.19	45.8991
Quercus aquifolioides	NC_026913.1	psbB	1527	58	45.32	28.27	52.5439
Quercus aquifolioides	NC_026913.1	psbC	1386	57.67	44.85	28.6	51.1166
Quercus aquifolioides	NC_026913.1	psbD	1062	55.89	42.3	29.91	53.4933
Quercus aquifolioides	NC_026913.1	rbcL	1428	60.26	43.67	27.51	50.2012
Quercus aquifolioides	NC_026913.1	rpl14	369	55.46	38.66	21.85	52.2267
Quercus aquifolioides	NC_026913.1	rpl16	408	55.56	54.76	23.81	49.7295
Quercus aquifolioides	NC_026913.1	rpl2	864	51.96	47.69	28.47	52.7055
Quercus aquifolioides	NC_026913.1	rpl20	354	36.84	42.98	24.56	52.0131
Quercus aquifolioides	NC_026913.1	rpoA	996	46.75	32.82	22.91	50.8696
Quercus aquifolioides	NC_026913.1	rpoB	3222	51.97	37.82	27.43	52.8412
Quercus aquifolioides	NC_026913.1	rpoC1	2052	51.97	38.03	28.33	53.1382
Quercus aquifolioides	NC_026913.1	rpoC2	4188	46.68	37.32	26.84	52.3324
Quercus aquifolioides	NC_026913.1	rps11	417	56.39	59.4	30.08	52.8557
Quercus aquifolioides	NC_026913.1	rps12	345	53.51	50	29.82	53.6008
Quercus aquifolioides	NC_026913.1	rps18	360	39.32	41.03	31.62	50.9656
Quercus aquifolioides	NC_026913.1	rps2	711	45.95	40.99	22.97	51.7066
Quercus aquifolioides	NC_026913.1	rps3	666	52.34	33.64	22.9	51.1042
Quercus aquifolioides	NC_026913.1	rps4	609	51.52	38.89	22.73	49.1796
Quercus aquifolioides	NC_026913.1	rps7	468	55.7	46.31	21.48	50.3049
Quercus aquifolioides	NC_026913.1	rps8	405	43.41	41.86	25.58	50.7232
Quercus aquifolioides	NC_026913.1	ycf1	5643	38.67	27.01	24.53	52.4658
Quercus aquifolioides	NC_026913.1	ycf2	6834	43.12	33.58	34.54	56.1999
Quercus aquifolioides	NC_026913.1	ycf3	510	48.15	38.89	31.48	54.641
Quercus aquifolioides	NC_026913.1	ycf4	555	46.55	39.08	28.74	53.4435
Quercus baronii	NC_029490.1	accD	1629	41	34.87	25.67	51.4709
Quercus baronii	NC_029490.1	atpA	1524	56.77	40.81	26.46	51.1636
Quercus baronii	NC_029490.1	atpB	1497	57.76	43.06	25.47	49.5461
Quercus baronii	NC_029490.1	atpE	402	55.12	40.94	27.56	52.3441
Quercus baronii	NC_029490.1	atpF	555	46.67	35.56	33.33	53.8739
Quercus baronii	NC_029490.1	atpI	744	50.63	35.15	21.76	49.1401
Quercus baronii	NC_029490.1	ccsA	957	37.25	35.57	20.81	50.7946
Quercus baronii	NC_029490.1	cemA	690	43.26	26.51	28.84	52.353
Quercus baronii	NC_029490.1	clpP	591	63.59	39.67	24.46	50.9917
Quercus baronii	NC_029490.1	matK	1515	41.58	32.45	26.98	52.8878
Quercus baronii	NC_029490.1	ndhA	1092	46.31	36.65	22.44	51.2245
Quercus baronii	NC_029490.1	ndhB	1533	43.69	39.34	28.16	52.2949
Quercus baronii	NC_029490.1	ndhC	363	53.15	33.33	18.02	49.1292
Quercus baronii	NC_029490.1	ndhD	1527	43.06	36.65	27.74	52.9611
Quercus baronii	NC_029490.1	ndhF	2262	37.06	34.41	19.02	47.2343
Quercus baronii	NC_029490.1	ndhG	531	45.56	34.91	24.85	52.4143
Quercus baronii	NC_029490.1	ndhH	1182	54.5	35.69	24.8	51.9743
Quercus baronii	NC_029490.1	ndhI	504	45.91	37.11	19.5	48.5705
Quercus baronii	NC_029490.1	ndhJ	477	53.38	37.16	25.68	51.783
Quercus baronii	NC_029490.1	ndhK	693	46.4	46.85	24.32	53.1049
Quercus baronii	NC_029490.1	petA	966	55.38	35.76	32.91	52.5879
Quercus baronii	NC_029490.1	petB	648	53	42.5	26.5	51.0954
Quercus baronii	NC_029490.1	petD	483	52.94	38.56	21.57	50.3543
Quercus baronii	NC_029490.1	psaA	2253	55.59	42.29	30.13	53.857
Quercus baronii	NC_029490.1	psaB	2205	51.96	41.22	26.12	51.4512
Quercus baronii	NC_029490.1	psbA	1062	52.87	43.5	27.49	46.0322
Quercus baronii	NC_029490.1	psbB	1527	58	45.32	28.48	52.6676
Quercus baronii	NC_029490.1	psbC	1464	56.74	44.57	31.09	52.2975
Quercus baronii	NC_029490.1	psbD	1062	55.89	42.3	29.61	53.3142
Quercus baronii	NC_029490.1	rbcL	1449	60.13	44.18	27.59	50.2816
Quercus baronii	NC_029490.1	rpl14	369	55.46	38.66	22.69	52.6191
Quercus baronii	NC_029490.1	rpl16	408	55.56	54.76	24.6	50.3618
Quercus baronii	NC_029490.1	rpl2	864	51.96	47.69	28.47	52.7055
Quercus baronii	NC_029490.1	rpl20	354	35.96	44.74	23.68	51.9671
Quercus baronii	NC_029490.1	rpoA	996	46.44	33.44	22.91	51.1101
Quercus baronii	NC_029490.1	rpoB	3222	51.88	37.82	27.53	52.883
Quercus baronii	NC_029490.1	rpoC1	2058	51.96	38.07	28.1	53.0925
Quercus baronii	NC_029490.1	rpoC2	4188	46.9	37.24	26.62	52.2521
Quercus baronii	NC_029490.1	rps11	417	56.39	59.4	30.08	52.8557
Quercus baronii	NC_029490.1	rps12	375	51.64	49.18	29.51	53.6357
Quercus baronii	NC_029490.1	rps18	360	39.32	41.03	31.62	51.2604
Quercus baronii	NC_029490.1	rps2	711	45.95	40.99	22.97	51.7066
Quercus baronii	NC_029490.1	rps3	666	52.34	33.64	21.96	50.6421
Quercus baronii	NC_029490.1	rps4	609	51.52	38.89	22.73	49.1796
Quercus baronii	NC_029490.1	rps7	468	55.7	46.98	21.48	50.2948
Quercus baronii	NC_029490.1	rps8	405	43.41	41.86	24.81	50.2089
Quercus baronii	NC_029490.1	ycf1	5658	38.08	27.18	24.05	52.3976
Quercus baronii	NC_029490.1	ycf2	6834	43.13	33.59	34.69	56.3125
Quercus baronii	NC_029490.1	ycf3	507	47.83	38.51	31.06	54.3728
Quercus baronii	NC_029490.1	ycf4	555	45.98	39.66	28.16	53.3008
Quercus variabilis	NC_031356.1	accD	1629	40.92	34.8	25.62	51.6418
Quercus variabilis	NC_031356.1	atpA	1524	56.77	41.01	26.26	51.2964
Quercus variabilis	NC_031356.1	atpB	1497	57.76	43.06	25.67	49.5008
Quercus variabilis	NC_031356.1	atpE	402	55.12	40.94	27.56	52.3441
Quercus variabilis	NC_031356.1	atpF	555	46.67	35.56	33.33	53.8739
Quercus variabilis	NC_031356.1	atpI	744	50.63	35.15	22.18	49.1987
Quercus variabilis	NC_031356.1	ccsA	957	37.25	35.57	20.81	50.7998
Quercus variabilis	NC_031356.1	cemA	690	43.26	26.51	28.84	52.353
Quercus variabilis	NC_031356.1	clpP	591	63.59	39.67	24.46	50.9917
Quercus variabilis	NC_031356.1	matK	1515	41.58	32.66	26.77	52.7385
Quercus variabilis	NC_031356.1	ndhA	1092	46.31	36.65	22.73	51.3865
Quercus variabilis	NC_031356.1	ndhB	1533	43.69	39.34	28.16	52.2949
Quercus variabilis	NC_031356.1	ndhC	363	53.15	33.33	18.02	49.1292
Quercus variabilis	NC_031356.1	ndhD	1518	42.5	37.08	27.5	52.6928
Quercus variabilis	NC_031356.1	ndhF	2256	37.11	34.03	18.77	47.0182
Quercus variabilis	NC_031356.1	ndhG	531	44.97	34.91	26.04	52.8573
Quercus variabilis	NC_031356.1	ndhH	1182	54.5	35.69	25.07	52.172
Quercus variabilis	NC_031356.1	ndhI	504	45.91	37.11	19.5	48.5705
Quercus variabilis	NC_031356.1	ndhJ	477	53.38	37.16	25.68	51.783
Quercus variabilis	NC_031356.1	ndhK	693	45.95	47.3	24.32	53.038
Quercus variabilis	NC_031356.1	petA	966	55.38	35.76	32.59	52.368
Quercus variabilis	NC_031356.1	petB	648	53	42.5	26.5	51.0954
Quercus variabilis	NC_031356.1	petD	483	52.94	38.56	21.57	50.3543
Quercus variabilis	NC_031356.1	psaA	2253	55.59	42.29	30.13	53.8372
Quercus variabilis	NC_031356.1	psaB	2205	52.1	41.22	25.83	51.3218
Quercus variabilis	NC_031356.1	psbA	1062	52.87	43.5	27.79	46.293
Quercus variabilis	NC_031356.1	psbB	1527	58	45.32	28.48	52.6676
Quercus variabilis	NC_031356.1	psbC	1464	56.74	44.57	31.09	52.2136
Quercus variabilis	NC_031356.1	psbD	1062	55.89	42.3	30.21	53.5159
Quercus variabilis	NC_031356.1	rbcL	1449	60.34	44.18	27.59	50.3701
Quercus variabilis	NC_031356.1	rpl14	369	55.46	38.66	22.69	52.6191
Quercus variabilis	NC_031356.1	rpl16	408	55.56	54.76	24.6	50.3618
Quercus variabilis	NC_031356.1	rpl2	864	51.96	47.69	28.47	52.7055
Quercus variabilis	NC_031356.1	rpl20	354	35.96	43.86	23.68	51.8007
Quercus variabilis	NC_031356.1	rpoA	996	46.44	33.44	22.6	50.7574
Quercus variabilis	NC_031356.1	rpoB	3222	51.88	37.82	27.53	52.9171
Quercus variabilis	NC_031356.1	rpoC1	2058	51.96	37.76	28.1	53.0536
Quercus variabilis	NC_031356.1	rpoC2	4155	47.1	37.13	26.86	52.4071
Quercus variabilis	NC_031356.1	rps11	417	55.64	59.4	30.08	52.8615
Quercus variabilis	NC_031356.1	rps12	375	51.64	49.18	29.51	53.6357
Quercus variabilis	NC_031356.1	rps18	360	39.32	41.03	31.62	51.2604
Quercus variabilis	NC_031356.1	rps2	711	45.95	40.99	22.97	51.7066
Quercus variabilis	NC_031356.1	rps3	666	52.34	33.64	22.43	50.8896
Quercus variabilis	NC_031356.1	rps4	609	51.52	38.89	22.73	49.1796
Quercus variabilis	NC_031356.1	rps7	468	55.7	46.98	21.48	50.2948
Quercus variabilis	NC_031356.1	rps8	405	43.41	41.86	24.81	50.58
Quercus variabilis	NC_031356.1	ycf1	5661	38.12	27.27	23.93	52.3318
Quercus variabilis	NC_031356.1	ycf2	6834	43.13	33.59	34.64	56.2836
Quercus variabilis	NC_031356.1	ycf3	507	47.83	38.51	31.06	54.3728
Quercus variabilis	NC_031356.1	ycf4	555	45.98	39.66	28.16	53.3008
Quercus dolicholepis	NC_031357.1	accD	1659	40.41	35.15	25.75	51.4432
Quercus dolicholepis	NC_031357.1	atpA	1524	56.77	40.81	26.26	51.1636
Quercus dolicholepis	NC_031357.1	atpB	1497	57.76	43.06	25.88	49.706
Quercus dolicholepis	NC_031357.1	atpE	402	55.12	40.94	27.56	52.3441
Quercus dolicholepis	NC_031357.1	atpF	555	46.67	35.56	33.33	53.8739
Quercus dolicholepis	NC_031357.1	atpI	744	50.63	35.15	21.76	49.1401
Quercus dolicholepis	NC_031357.1	ccsA	957	36.91	35.57	20.81	50.9242
Quercus dolicholepis	NC_031357.1	cemA	690	43.26	26.51	28.84	52.353
Quercus dolicholepis	NC_031357.1	clpP	591	63.59	39.67	24.46	50.9917
Quercus dolicholepis	NC_031357.1	matK	1515	41.58	32.45	26.98	52.8398
Quercus dolicholepis	NC_031357.1	ndhA	1092	46.31	36.65	22.73	51.3865
Quercus dolicholepis	NC_031357.1	ndhB	1533	43.69	39.13	28.16	52.3604
Quercus dolicholepis	NC_031357.1	ndhC	363	53.15	33.33	17.12	49.101
Quercus dolicholepis	NC_031357.1	ndhD	1518	42.71	37.08	27.5	52.6759
Quercus dolicholepis	NC_031357.1	ndhF	2262	37.01	34.22	18.44	46.7345
Quercus dolicholepis	NC_031357.1	ndhG	531	45.56	34.91	25.44	52.6335
Quercus dolicholepis	NC_031357.1	ndhH	1182	54.5	35.69	24.8	51.9743
Quercus dolicholepis	NC_031357.1	ndhI	504	45.91	37.11	19.5	48.5705
Quercus dolicholepis	NC_031357.1	ndhJ	477	53.38	37.16	25.68	51.783
Quercus dolicholepis	NC_031357.1	ndhK	693	46.4	47.3	24.32	53.05
Quercus dolicholepis	NC_031357.1	petA	966	55.38	35.76	32.91	52.5879
Quercus dolicholepis	NC_031357.1	petB	648	53	42.5	26.5	51.0954
Quercus dolicholepis	NC_031357.1	petD	483	52.94	38.56	21.57	50.3543
Quercus dolicholepis	NC_031357.1	psaA	2253	55.59	42.29	30.13	53.857
Quercus dolicholepis	NC_031357.1	psaB	2205	51.96	41.22	25.83	51.4274
Quercus dolicholepis	NC_031357.1	psbA	1062	52.87	43.5	27.49	46.0322
Quercus dolicholepis	NC_031357.1	psbB	1527	58	45.32	28.48	52.6676
Quercus dolicholepis	NC_031357.1	psbC	1464	56.74	44.57	31.09	52.2975
Quercus dolicholepis	NC_031357.1	psbD	1062	55.89	42.3	29.91	53.4933
Quercus dolicholepis	NC_031357.1	rbcL	1449	60.13	44.18	27.59	50.2816
Quercus dolicholepis	NC_031357.1	rpl14	369	55.46	38.66	22.69	52.6191
Quercus dolicholepis	NC_031357.1	rpl16	408	55.56	54.76	24.6	50.3618
Quercus dolicholepis	NC_031357.1	rpl2	864	51.96	47.69	28.47	52.7055
Quercus dolicholepis	NC_031357.1	rpl20	354	36.84	44.74	23.68	51.7025
Quercus dolicholepis	NC_031357.1	rpoA	996	46.44	33.44	22.91	51.1101
Quercus dolicholepis	NC_031357.1	rpoB	3222	51.88	37.82	27.43	52.8322
Quercus dolicholepis	NC_031357.1	rpoC1	2058	51.81	37.92	28.25	53.2012
Quercus dolicholepis	NC_031357.1	rpoC2	4188	46.9	37.09	26.7	52.3317
Quercus dolicholepis	NC_031357.1	rps11	417	56.39	59.4	30.83	53.0697
Quercus dolicholepis	NC_031357.1	rps12	375	51.64	49.18	29.51	53.6357
Quercus dolicholepis	NC_031357.1	rps18	360	39.32	41.03	30.77	51.2604
Quercus dolicholepis	NC_031357.1	rps2	711	45.95	40.99	22.52	51.363
Quercus dolicholepis	NC_031357.1	rps3	666	52.34	33.64	22.43	50.8896
Quercus dolicholepis	NC_031357.1	rps4	609	51.52	38.89	22.73	49.1796
Quercus dolicholepis	NC_031357.1	rps7	468	55.7	46.98	21.48	50.2948
Quercus dolicholepis	NC_031357.1	rps8	405	43.41	41.86	25.58	50.7232
Quercus dolicholepis	NC_031357.1	ycf1	5679	38.21	27.46	24.07	52.3638
Quercus dolicholepis	NC_031357.1	ycf2	6834	43.13	33.59	34.64	56.2836
Quercus dolicholepis	NC_031357.1	ycf3	507	47.83	38.51	31.06	54.3728
Quercus dolicholepis	NC_031357.1	ycf4	555	45.98	39.66	28.74	53.4833
Quercus tarokoensis	NC_036370.1	accD	1629	41	34.67	25.67	51.4697
Quercus tarokoensis	NC_036370.1	atpA	1524	56.77	40.81	26.46	51.37
Quercus tarokoensis	NC_036370.1	atpB	1497	57.76	43.06	25.88	49.7327
Quercus tarokoensis	NC_036370.1	atpE	402	55.12	40.94	27.56	52.6681
Quercus tarokoensis	NC_036370.1	atpF	555	46.67	35.56	33.33	53.8739
Quercus tarokoensis	NC_036370.1	atpI	744	50.63	35.15	21.76	49.1401
Quercus tarokoensis	NC_036370.1	ccsA	957	36.91	35.57	20.47	50.4185
Quercus tarokoensis	NC_036370.1	cemA	690	43.26	26.51	28.84	52.353
Quercus tarokoensis	NC_036370.1	clpP	591	63.59	39.67	24.46	50.9917
Quercus tarokoensis	NC_036370.1	matK	1515	41.78	32.25	27.38	52.9572
Quercus tarokoensis	NC_036370.1	ndhA	1092	46.31	36.65	22.44	51.3127
Quercus tarokoensis	NC_036370.1	ndhB	1533	43.69	39.34	28.16	52.2949
Quercus tarokoensis	NC_036370.1	ndhC	363	53.15	33.33	18.02	49.1292
Quercus tarokoensis	NC_036370.1	ndhD	1518	42.71	37.08	27.08	52.5917
Quercus tarokoensis	NC_036370.1	ndhF	2262	37.06	34.27	18.46	46.856
Quercus tarokoensis	NC_036370.1	ndhG	531	45.56	34.91	25.44	52.6335
Quercus tarokoensis	NC_036370.1	ndhH	1182	54.5	35.69	24.25	51.8809
Quercus tarokoensis	NC_036370.1	ndhI	504	45.91	37.11	19.5	48.5705
Quercus tarokoensis	NC_036370.1	ndhJ	477	52.7	37.16	25.68	51.5855
Quercus tarokoensis	NC_036370.1	ndhK	693	46.4	47.3	24.32	53.05
Quercus tarokoensis	NC_036370.1	petA	966	54.75	35.76	32.59	52.4978
Quercus tarokoensis	NC_036370.1	petB	648	53	42.5	26.5	51.0954
Quercus tarokoensis	NC_036370.1	petD	483	52.94	38.56	21.57	50.3543
Quercus tarokoensis	NC_036370.1	psaA	2253	55.59	42.29	30.13	53.7771
Quercus tarokoensis	NC_036370.1	psaB	2205	51.67	41.22	26.12	51.5185
Quercus tarokoensis	NC_036370.1	psbA	1062	52.87	43.5	27.79	46.2412
Quercus tarokoensis	NC_036370.1	psbB	1527	58	45.32	28.27	52.5597
Quercus tarokoensis	NC_036370.1	psbC	1464	56.74	44.57	30.87	52.1291
Quercus tarokoensis	NC_036370.1	psbD	1062	55.89	42.3	29.91	53.4933
Quercus tarokoensis	NC_036370.1	rbcL	1449	59.91	43.97	27.59	50.4972
Quercus tarokoensis	NC_036370.1	rpl14	369	55.46	38.66	22.69	52.6191
Quercus tarokoensis	NC_036370.1	rpl16	408	55.56	54.76	24.6	49.5051
Quercus tarokoensis	NC_036370.1	rpl2	864	51.96	47.69	28.47	52.7055
Quercus tarokoensis	NC_036370.1	rpl20	354	35.96	43.86	23.68	51.8007
Quercus tarokoensis	NC_036370.1	rpoA	996	46.44	33.75	22.6	51.128
Quercus tarokoensis	NC_036370.1	rpoB	3222	51.88	37.92	27.43	52.8374
Quercus tarokoensis	NC_036370.1	rpoC1	2058	51.81	37.61	28.25	53.2699
Quercus tarokoensis	NC_036370.1	rpoC2	4188	46.98	37.24	26.7	52.3133
Quercus tarokoensis	NC_036370.1	rps11	417	56.39	59.4	30.08	52.8557
Quercus tarokoensis	NC_036370.1	rps12	375	51.64	49.18	30.33	53.9517
Quercus tarokoensis	NC_036370.1	rps18	360	39.32	41.03	32.48	51.7639
Quercus tarokoensis	NC_036370.1	rps2	711	45.95	40.99	23.42	51.7913
Quercus tarokoensis	NC_036370.1	rps3	666	52.34	34.11	22.43	50.8652
Quercus tarokoensis	NC_036370.1	rps4	609	51.52	38.89	22.73	49.1796
Quercus tarokoensis	NC_036370.1	rps7	468	55.7	46.98	21.48	50.2948
Quercus tarokoensis	NC_036370.1	rps8	405	43.41	41.86	25.58	50.7232
Quercus tarokoensis	NC_036370.1	ycf1	5691	38.11	27.54	24.01	52.3204
Quercus tarokoensis	NC_036370.1	ycf2	6834	43.13	33.59	34.69	56.2981
Quercus tarokoensis	NC_036370.1	ycf3	507	47.83	38.51	31.06	54.3728
Quercus tarokoensis	NC_036370.1	ycf4	555	45.98	39.66	28.16	53.3008
Quercus glauca	NC_036930.1	accD	1629	41.11	34.42	25.62	51.4486
Quercus glauca	NC_036930.1	atpA	1524	56.77	40.81	26.67	51.3108
Quercus glauca	NC_036930.1	atpB	1497	57.76	43.06	25.67	49.54
Quercus glauca	NC_036930.1	atpE	402	55.12	40.94	27.56	52.3441
Quercus glauca	NC_036930.1	atpF	555	46.67	35.56	33.33	53.8739
Quercus glauca	NC_036930.1	atpI	744	50.63	35.15	21.34	49.0679
Quercus glauca	NC_036930.1	ccsA	957	36.91	35.91	21.14	51.0781
Quercus glauca	NC_036930.1	cemA	690	43.26	26.51	28.84	52.3513
Quercus glauca	NC_036930.1	clpP	591	63.59	39.67	24.46	50.9917
Quercus glauca	NC_036930.1	matK	1515	41.58	32.66	26.98	52.8169
Quercus glauca	NC_036930.1	ndhA	1092	46.31	36.36	23.01	51.4583
Quercus glauca	NC_036930.1	ndhB	1533	43.69	39.34	28.16	52.2949
Quercus glauca	NC_036930.1	ndhC	363	53.15	33.33	18.02	49.1292
Quercus glauca	NC_036930.1	ndhD	1518	43.24	37.01	27.23	52.4203
Quercus glauca	NC_036930.1	ndhF	2256	37.25	35.01	18.77	46.9828
Quercus glauca	NC_036930.1	ndhG	531	44.97	34.91	26.04	52.9104
Quercus glauca	NC_036930.1	ndhH	1182	55.31	35.97	25.07	52.1382
Quercus glauca	NC_036930.1	ndhI	498	45.86	37.58	19.75	48.6846
Quercus glauca	NC_036930.1	ndhJ	477	53.38	37.16	25.68	51.783
Quercus glauca	NC_036930.1	ndhK	693	46.4	47.3	24.77	53.2595
Quercus glauca	NC_036930.1	petA	966	55.38	36.08	31.96	52.1023
Quercus glauca	NC_036930.1	petB	648	53	42.5	27	51.0394
Quercus glauca	NC_036930.1	petD	483	52.94	38.56	21.57	50.3543
Quercus glauca	NC_036930.1	psaA	2253	55.73	42.29	29.42	53.577
Quercus glauca	NC_036930.1	psaB	2205	52.1	41.22	26.27	51.3644
Quercus glauca	NC_036930.1	psbA	1062	52.87	43.5	27.19	45.8991
Quercus glauca	NC_036930.1	psbB	1527	58	45.32	28.27	52.6481
Quercus glauca	NC_036930.1	psbC	1464	56.74	44.57	30.43	51.901
Quercus glauca	NC_036930.1	psbD	1062	55.89	42.3	30.51	53.3442
Quercus glauca	NC_036930.1	rbcL	1449	60.34	44.18	28.02	50.6985
Quercus glauca	NC_036930.1	rpl14	369	55.46	38.66	21.85	52.2267
Quercus glauca	NC_036930.1	rpl16	408	55.56	54.76	23.81	49.7295
Quercus glauca	NC_036930.1	rpl2	864	51.96	47.69	28.47	52.7055
Quercus glauca	NC_036930.1	rpl20	354	35.96	43.86	23.68	51.6311
Quercus glauca	NC_036930.1	rpoA	996	46.44	32.82	22.91	51.1717
Quercus glauca	NC_036930.1	rpoB	3222	52.07	37.92	27.43	52.767
Quercus glauca	NC_036930.1	rpoC1	2058	51.81	38.07	28.1	53.1642
Quercus glauca	NC_036930.1	rpoC2	4188	47.05	37.09	26.92	52.3577
Quercus glauca	NC_036930.1	rps11	417	56.39	58.65	30.08	52.8921
Quercus glauca	NC_036930.1	rps12	375	50.82	49.18	29.51	53.5542
Quercus glauca	NC_036930.1	rps18	360	40.17	41.03	30.77	50.921
Quercus glauca	NC_036930.1	rps2	711	45.5	41.44	22.97	51.6874
Quercus glauca	NC_036930.1	rps3	666	52.34	33.64	22.43	50.8896
Quercus glauca	NC_036930.1	rps4	609	51.52	38.89	22.73	49.1796
Quercus glauca	NC_036930.1	rps7	468	55.7	46.98	21.48	50.2948
Quercus glauca	NC_036930.1	rps8	405	43.41	41.86	26.36	50.7232
Quercus glauca	NC_036930.1	ycf1	5682	38.35	27.33	24.11	52.3467
Quercus glauca	NC_036930.1	ycf2	6825	43.14	33.64	34.64	56.2224
Quercus glauca	NC_036930.1	ycf3	507	48.45	38.51	31.06	54.3777
Quercus glauca	NC_036930.1	ycf4	555	45.98	39.08	28.16	52.6995
Quercus tungmaiensis	NC_036936.1	accD	1578	41.98	35.64	26.14	51.6893
Quercus tungmaiensis	NC_036936.1	atpA	1524	56.97	40.81	27.07	51.5461
Quercus tungmaiensis	NC_036936.1	atpB	1497	57.88	43.15	25.1	49.3989
Quercus tungmaiensis	NC_036936.1	atpE	402	55.12	40.94	27.56	52.3441
Quercus tungmaiensis	NC_036936.1	atpF	555	46.67	35	33.33	54.1295
Quercus tungmaiensis	NC_036936.1	atpI	744	50.63	35.15	21.76	49.4121
Quercus tungmaiensis	NC_036936.1	ccsA	957	37.25	36.24	20.81	50.8315
Quercus tungmaiensis	NC_036936.1	cemA	690	42.79	26.51	28.84	52.5894
Quercus tungmaiensis	NC_036936.1	clpP	591	63.59	39.67	25	51.4123
Quercus tungmaiensis	NC_036936.1	matK	1515	41.38	32.66	27.99	53.2929
Quercus tungmaiensis	NC_036936.1	ndhA	1092	46.31	36.36	23.01	51.4583
Quercus tungmaiensis	NC_036936.1	ndhB	1533	43.69	39.34	28.36	52.493
Quercus tungmaiensis	NC_036936.1	ndhC	363	53.15	33.33	18.02	49.1292
Quercus tungmaiensis	NC_036936.1	ndhD	1518	42.92	37.08	27.5	52.7263
Quercus tungmaiensis	NC_036936.1	ndhF	2262	37.34	34.83	18.46	46.8403
Quercus tungmaiensis	NC_036936.1	ndhG	531	45.56	34.91	24.85	52.2211
Quercus tungmaiensis	NC_036936.1	ndhH	1182	54.5	35.69	24.8	51.885
Quercus tungmaiensis	NC_036936.1	ndhI	498	46.5	37.58	19.11	48.3956
Quercus tungmaiensis	NC_036936.1	ndhJ	477	54.05	37.16	25.68	51.8599
Quercus tungmaiensis	NC_036936.1	ndhK	693	46.4	46.85	25.23	53.2085
Quercus tungmaiensis	NC_036936.1	petA	966	55.06	36.08	32.28	52.5724
Quercus tungmaiensis	NC_036936.1	petB	648	53.5	42.5	26.5	51.298
Quercus tungmaiensis	NC_036936.1	petD	498	51.9	37.97	20.89	49.994
Quercus tungmaiensis	NC_036936.1	psaA	2253	55.59	42.29	29.7	53.6758
Quercus tungmaiensis	NC_036936.1	psaB	2205	51.96	41.22	25.98	51.531
Quercus tungmaiensis	NC_036936.1	psbA	1062	52.87	43.2	27.49	46.1903
Quercus tungmaiensis	NC_036936.1	psbB	1527	58	45.32	28.27	52.5345
Quercus tungmaiensis	NC_036936.1	psbC	1464	56.74	44.57	30.87	51.9713
Quercus tungmaiensis	NC_036936.1	psbD	1062	55.89	42.3	30.21	53.4933
Quercus tungmaiensis	NC_036936.1	rbcL	1449	60.13	43.97	27.59	50.2845
Quercus tungmaiensis	NC_036936.1	rpl14	369	55.46	38.66	21.85	52.2267
Quercus tungmaiensis	NC_036936.1	rpl16	408	55.56	54.76	23.81	49.7295
Quercus tungmaiensis	NC_036936.1	rpl2	864	51.96	47.69	28.83	52.7757
Quercus tungmaiensis	NC_036936.1	rpl20	354	35.96	42.98	23.68	51.9119
Quercus tungmaiensis	NC_036936.1	rpoA	996	46.75	32.82	23.22	51.1158
Quercus tungmaiensis	NC_036936.1	rpoB	3222	51.93	37.86	27.55	52.9379
Quercus tungmaiensis	NC_036936.1	rpoC1	2058	51.81	38.22	28.25	53.047
Quercus tungmaiensis	NC_036936.1	rpoC2	4188	46.94	37.14	26.82	52.2734
Quercus tungmaiensis	NC_036936.1	rps11	417	56.39	59.4	30.08	52.8557
Quercus tungmaiensis	NC_036936.1	rps12	375	51.64	49.18	29.51	53.6357
Quercus tungmaiensis	NC_036936.1	rps18	360	39.32	41.03	31.62	50.9656
Quercus tungmaiensis	NC_036936.1	rps2	711	45.95	40.99	22.97	51.7066
Quercus tungmaiensis	NC_036936.1	rps3	666	52.34	33.64	22.43	50.7765
Quercus tungmaiensis	NC_036936.1	rps4	609	51.52	38.89	22.73	49.1796
Quercus tungmaiensis	NC_036936.1	rps7	468	55.7	46.98	21.48	50.2948
Quercus tungmaiensis	NC_036936.1	rps8	405	43.41	41.86	25.58	50.7232
Quercus tungmaiensis	NC_036936.1	ycf1	5664	38.58	27.29	24.33	52.2394
Quercus tungmaiensis	NC_036936.1	ycf2	6834	43.17	33.58	34.67	56.2219
Quercus tungmaiensis	NC_036936.1	ycf3	507	47.83	38.51	31.06	54.3728
Quercus tungmaiensis	NC_036936.1	ycf4	555	46.55	39.08	28.16	53.1556
Quercus sichourensis	NC_036941.1	accD	1629	41.11	34.42	25.62	51.4486
Quercus sichourensis	NC_036941.1	atpA	1524	56.77	40.81	26.67	51.3108
Quercus sichourensis	NC_036941.1	atpB	1497	57.76	43.06	25.47	49.4397
Quercus sichourensis	NC_036941.1	atpE	402	55.12	40.94	27.56	52.3441
Quercus sichourensis	NC_036941.1	atpF	555	46.67	35.56	33.33	53.8739
Quercus sichourensis	NC_036941.1	atpI	744	50.63	35.15	21.34	49.0679
Quercus sichourensis	NC_036941.1	ccsA	957	37.25	35.91	21.14	50.9751
Quercus sichourensis	NC_036941.1	cemA	690	43.26	26.51	28.84	52.3513
Quercus sichourensis	NC_036941.1	clpP	591	63.59	39.67	24.46	50.9917
Quercus sichourensis	NC_036941.1	matK	1515	41.58	32.45	26.98	52.9351
Quercus sichourensis	NC_036941.1	ndhA	1092	46.31	36.36	23.01	51.5139
Quercus sichourensis	NC_036941.1	ndhB	1533	43.69	39.34	28.16	52.2949
Quercus sichourensis	NC_036941.1	ndhC	363	53.15	33.33	18.02	49.1292
Quercus sichourensis	NC_036941.1	ndhD	1518	43.24	37.01	27.23	52.4203
Quercus sichourensis	NC_036941.1	ndhF	2256	37.25	35.01	18.63	46.9099
Quercus sichourensis	NC_036941.1	ndhG	531	44.97	34.91	26.04	52.9104
Quercus sichourensis	NC_036941.1	ndhH	1182	55.31	35.97	25.07	52.1382
Quercus sichourensis	NC_036941.1	ndhI	498	45.86	37.58	19.75	48.6846
Quercus sichourensis	NC_036941.1	ndhJ	477	53.38	37.16	26.35	52.0745
Quercus sichourensis	NC_036941.1	ndhK	693	46.4	46.85	24.77	53.317
Quercus sichourensis	NC_036941.1	petA	966	55.38	36.08	31.96	52.1023
Quercus sichourensis	NC_036941.1	petB	648	53	42.5	27	51.0394
Quercus sichourensis	NC_036941.1	petD	483	52.94	38.56	20.92	49.9554
Quercus sichourensis	NC_036941.1	psaA	2253	55.73	42.29	29.42	53.577
Quercus sichourensis	NC_036941.1	psaB	2205	52.1	41.22	26.27	51.3644
Quercus sichourensis	NC_036941.1	psbA	1062	52.87	43.5	27.19	45.8991
Quercus sichourensis	NC_036941.1	psbB	1527	58	45.32	28.27	52.6481
Quercus sichourensis	NC_036941.1	psbC	1464	56.74	44.57	30.43	51.901
Quercus sichourensis	NC_036941.1	psbD	1062	55.89	42.3	30.51	53.3442
Quercus sichourensis	NC_036941.1	rbcL	1449	60.34	44.18	28.02	50.6985
Quercus sichourensis	NC_036941.1	rpl14	369	55.46	38.66	21.85	52.2267
Quercus sichourensis	NC_036941.1	rpl16	408	55.56	54.76	23.81	49.7295
Quercus sichourensis	NC_036941.1	rpl2	864	51.96	47.69	28.47	52.7055
Quercus sichourensis	NC_036941.1	rpl20	354	35.96	43.86	23.68	51.6311
Quercus sichourensis	NC_036941.1	rpoA	996	46.44	32.82	22.91	51.1717
Quercus sichourensis	NC_036941.1	rpoB	3222	52.07	37.92	27.43	52.767
Quercus sichourensis	NC_036941.1	rpoC1	2058	51.81	37.76	28.1	53.2241
Quercus sichourensis	NC_036941.1	rpoC2	4188	47.05	37.09	26.92	52.3577
Quercus sichourensis	NC_036941.1	rps11	417	56.39	58.65	30.08	52.8921
Quercus sichourensis	NC_036941.1	rps12	375	50.82	50	29.51	53.8542
Quercus sichourensis	NC_036941.1	rps18	360	40.17	41.03	30.77	50.921
Quercus sichourensis	NC_036941.1	rps2	711	45.74	41.26	22.87	51.6565
Quercus sichourensis	NC_036941.1	rps3	666	51.87	33.64	22.43	50.8314
Quercus sichourensis	NC_036941.1	rps4	609	51.52	38.89	22.73	49.1796
Quercus sichourensis	NC_036941.1	rps7	468	55.7	46.98	21.48	50.2948
Quercus sichourensis	NC_036941.1	rps8	405	43.41	41.86	26.36	50.7232
Quercus sichourensis	NC_036941.1	ycf1	5682	38.35	27.39	24.11	52.3429
Quercus sichourensis	NC_036941.1	ycf2	6834	43.09	33.59	34.69	56.2099
Quercus sichourensis	NC_036941.1	ycf3	507	48.45	38.51	31.06	54.3777
Quercus sichourensis	NC_036941.1	ycf4	555	45.98	39.08	28.16	52.6995
Quercus chenii	NC_039428.1	accD	1629	40.92	34.8	25.62	51.6418
Quercus chenii	NC_039428.1	atpA	1524	56.77	41.01	26.26	51.2964
Quercus chenii	NC_039428.1	atpB	1497	57.76	43.06	25.67	49.5008
Quercus chenii	NC_039428.1	atpE	402	55.12	40.94	27.56	52.3441
Quercus chenii	NC_039428.1	atpF	555	46.67	35.56	33.33	53.8739
Quercus chenii	NC_039428.1	atpI	744	50.63	35.15	21.76	49.0919
Quercus chenii	NC_039428.1	ccsA	957	37.25	35.57	20.81	50.7998
Quercus chenii	NC_039428.1	cemA	690	43.26	26.51	28.84	52.353
Quercus chenii	NC_039428.1	clpP	591	63.59	39.67	24.46	50.9917
Quercus chenii	NC_039428.1	matK	1515	41.58	32.66	26.98	52.8086
Quercus chenii	NC_039428.1	ndhA	1092	46.31	36.65	22.73	51.3865
Quercus chenii	NC_039428.1	ndhB	1533	43.69	39.34	28.16	52.2949
Quercus chenii	NC_039428.1	ndhC	363	53.15	33.33	18.02	49.1292
Quercus chenii	NC_039428.1	ndhD	1518	42.5	37.08	27.5	52.6928
Quercus chenii	NC_039428.1	ndhF	2262	37.01	34.08	18.72	47.019
Quercus chenii	NC_039428.1	ndhG	531	44.97	34.91	26.04	52.8573
Quercus chenii	NC_039428.1	ndhH	1182	54.5	35.69	25.07	52.172
Quercus chenii	NC_039428.1	ndhI	504	45.91	37.11	19.5	48.5705
Quercus chenii	NC_039428.1	ndhJ	477	53.38	37.16	25.68	51.783
Quercus chenii	NC_039428.1	ndhK	693	45.95	47.3	24.32	53.038
Quercus chenii	NC_039428.1	petA	966	55.38	35.76	32.59	52.368
Quercus chenii	NC_039428.1	petB	648	53	42.5	26.5	51.0954
Quercus chenii	NC_039428.1	petD	483	52.94	38.56	21.57	50.3543
Quercus chenii	NC_039428.1	psaA	2253	55.59	42.29	30.13	53.8372
Quercus chenii	NC_039428.1	psaB	2205	51.96	41.22	25.98	51.4512
Quercus chenii	NC_039428.1	psbA	1062	52.87	43.5	27.79	46.293
Quercus chenii	NC_039428.1	psbB	1527	58	45.32	28.48	52.6676
Quercus chenii	NC_039428.1	psbC	1464	56.74	44.57	31.09	52.2136
Quercus chenii	NC_039428.1	psbD	1062	55.89	42.3	30.21	53.5159
Quercus chenii	NC_039428.1	rbcL	1449	60.34	44.18	27.59	50.3701
Quercus chenii	NC_039428.1	rpl14	369	55.46	38.66	22.69	52.6191
Quercus chenii	NC_039428.1	rpl16	408	55.56	54.76	24.6	50.3618
Quercus chenii	NC_039428.1	rpl2	864	51.96	47.69	28.47	52.7055
Quercus chenii	NC_039428.1	rpl20	354	35.96	43.86	23.68	51.8007
Quercus chenii	NC_039428.1	rpoA	996	46.44	33.44	22.6	50.7574
Quercus chenii	NC_039428.1	rpoB	3222	51.88	37.82	27.53	52.9171
Quercus chenii	NC_039428.1	rpoC1	2058	51.96	37.76	28.1	53.0536
Quercus chenii	NC_039428.1	rpoC2	4155	47.1	37.13	26.93	52.4565
Quercus chenii	NC_039428.1	rps11	417	55.64	59.4	30.08	52.8615
Quercus chenii	NC_039428.1	rps12	375	51.64	49.18	29.51	53.6357
Quercus chenii	NC_039428.1	rps18	360	39.32	41.03	31.62	51.2604
Quercus chenii	NC_039428.1	rps2	711	45.95	40.99	22.97	51.7066
Quercus chenii	NC_039428.1	rps3	666	52.34	33.64	21.96	50.6516
Quercus chenii	NC_039428.1	rps4	609	51.52	38.89	22.73	49.1796
Quercus chenii	NC_039428.1	rps7	468	55.7	46.98	21.48	50.2948
Quercus chenii	NC_039428.1	rps8	405	43.41	41.86	24.81	50.58
Quercus chenii	NC_039428.1	ycf1	5661	38.12	27.33	24.04	52.3583
Quercus chenii	NC_039428.1	ycf2	6834	43.13	33.59	34.64	56.2836
Quercus chenii	NC_039428.1	ycf3	507	47.83	38.51	31.06	54.3728
Quercus chenii	NC_039428.1	ycf4	555	45.98	39.66	28.16	53.3008
Quercus acutissima	NC_039429.1	accD	1629	40.92	34.8	25.62	51.6418
Quercus acutissima	NC_039429.1	atpA	1524	56.77	41.01	26.26	51.2964
Quercus acutissima	NC_039429.1	atpB	1497	57.76	43.06	25.67	49.5008
Quercus acutissima	NC_039429.1	atpE	402	55.12	40.94	27.56	52.3441
Quercus acutissima	NC_039429.1	atpF	555	46.67	35.56	33.33	53.8739
Quercus acutissima	NC_039429.1	atpI	744	50.63	35.15	21.76	49.0919
Quercus acutissima	NC_039429.1	ccsA	957	37.25	35.57	20.81	50.7998
Quercus acutissima	NC_039429.1	cemA	690	43.26	26.51	28.84	52.353
Quercus acutissima	NC_039429.1	clpP	591	63.59	39.67	24.46	50.9917
Quercus acutissima	NC_039429.1	matK	1515	41.58	32.66	26.98	52.8086
Quercus acutissima	NC_039429.1	ndhA	1092	46.31	36.65	23.01	51.4641
Quercus acutissima	NC_039429.1	ndhB	1533	43.69	39.34	28.16	52.2949
Quercus acutissima	NC_039429.1	ndhC	363	53.15	33.33	18.02	49.1292
Quercus acutissima	NC_039429.1	ndhD	1518	42.5	37.08	27.5	52.6928
Quercus acutissima	NC_039429.1	ndhF	2262	37.01	34.22	18.72	46.982
Quercus acutissima	NC_039429.1	ndhG	531	44.97	34.91	26.04	52.8573
Quercus acutissima	NC_039429.1	ndhH	1182	54.5	35.69	25.07	52.172
Quercus acutissima	NC_039429.1	ndhI	504	45.91	37.11	19.5	48.5705
Quercus acutissima	NC_039429.1	ndhJ	477	53.38	37.16	25.68	51.783
Quercus acutissima	NC_039429.1	ndhK	693	45.95	47.3	24.32	53.038
Quercus acutissima	NC_039429.1	petA	966	55.38	35.76	32.59	52.368
Quercus acutissima	NC_039429.1	petB	648	53	42.5	26	50.6235
Quercus acutissima	NC_039429.1	petD	483	52.94	38.56	21.57	50.3543
Quercus acutissima	NC_039429.1	psaA	2253	55.59	42.29	30.13	53.8372
Quercus acutissima	NC_039429.1	psaB	2205	51.96	41.22	25.98	51.4512
Quercus acutissima	NC_039429.1	psbA	1062	52.87	43.5	27.79	46.293
Quercus acutissima	NC_039429.1	psbB	1527	58	45.32	28.48	52.6676
Quercus acutissima	NC_039429.1	psbC	1464	56.74	44.57	31.09	52.2136
Quercus acutissima	NC_039429.1	psbD	1062	55.89	42.3	30.21	53.5159
Quercus acutissima	NC_039429.1	rbcL	1449	60.34	44.18	27.59	50.3701
Quercus acutissima	NC_039429.1	rpl14	369	55.46	38.66	22.69	52.6191
Quercus acutissima	NC_039429.1	rpl16	408	55.56	54.76	24.6	50.3618
Quercus acutissima	NC_039429.1	rpl2	861	52.14	47.5	28.57	52.7708
Quercus acutissima	NC_039429.1	rpl20	354	35.96	43.86	23.68	51.8007
Quercus acutissima	NC_039429.1	rpoA	996	46.44	33.44	22.6	50.7574
Quercus acutissima	NC_039429.1	rpoB	3222	51.88	37.82	27.53	52.9171
Quercus acutissima	NC_039429.1	rpoC1	2058	51.96	37.76	28.1	53.0536
Quercus acutissima	NC_039429.1	rpoC2	4155	47.1	37.13	26.93	52.4565
Quercus acutissima	NC_039429.1	rps11	417	55.64	59.4	30.08	52.8615
Quercus acutissima	NC_039429.1	rps12	375	51.64	49.18	29.51	53.6357
Quercus acutissima	NC_039429.1	rps18	360	39.32	41.03	31.62	51.2604
Quercus acutissima	NC_039429.1	rps2	711	45.95	40.99	22.97	51.7066
Quercus acutissima	NC_039429.1	rps3	666	52.34	33.64	21.96	50.6516
Quercus acutissima	NC_039429.1	rps4	609	51.52	38.89	22.73	49.1796
Quercus acutissima	NC_039429.1	rps7	468	55.7	46.98	21.48	50.2948
Quercus acutissima	NC_039429.1	rps8	405	43.41	41.86	24.81	50.58
Quercus acutissima	NC_039429.1	ycf1	5661	38.12	27.33	24.04	52.3226
Quercus acutissima	NC_039429.1	ycf2	6834	43.13	33.59	34.64	56.2836
Quercus acutissima	NC_039429.1	ycf3	507	47.83	38.51	31.06	54.3728
Quercus acutissima	NC_039429.1	ycf4	555	45.98	39.66	28.16	53.3008
Quercus dentata	NC_039725.1	accD	1629	41	34.67	25.48	51.7295
Quercus dentata	NC_039725.1	atpA	1524	56.57	40.81	27.07	51.5169
Quercus dentata	NC_039725.1	atpB	1497	57.76	43.06	25.26	49.4031
Quercus dentata	NC_039725.1	atpE	402	55.12	40.94	27.56	52.3441
Quercus dentata	NC_039725.1	atpF	555	46.67	36.11	33.89	53.7558
Quercus dentata	NC_039725.1	atpI	744	50.63	35.15	21.76	49.1401
Quercus dentata	NC_039725.1	ccsA	957	37.25	35.91	21.48	50.9998
Quercus dentata	NC_039725.1	cemA	690	43.26	26.51	28.84	52.3513
Quercus dentata	NC_039725.1	clpP	591	63.59	39.67	25	50.9692
Quercus dentata	NC_039725.1	matK	1515	41.78	32.25	27.18	52.9483
Quercus dentata	NC_039725.1	ndhA	1092	46.44	36.47	22.51	51.0471
Quercus dentata	NC_039725.1	ndhB	1533	43.69	39.34	28.16	52.2949
Quercus dentata	NC_039725.1	ndhC	363	52.25	33.33	18.02	49.4252
Quercus dentata	NC_039725.1	ndhD	1521	43.04	36.8	27.23	52.6213
Quercus dentata	NC_039725.1	ndhF	2262	37.34	34.69	18.32	46.7602
Quercus dentata	NC_039725.1	ndhG	531	44.97	34.91	25.44	52.4536
Quercus dentata	NC_039725.1	ndhH	1182	54.5	35.69	24.8	52.1487
Quercus dentata	NC_039725.1	ndhI	498	45.86	37.58	19.75	48.632
Quercus dentata	NC_039725.1	ndhJ	477	53.38	36.49	25.68	51.595
Quercus dentata	NC_039725.1	ndhK	693	46.85	47.3	24.32	52.8971
Quercus dentata	NC_039725.1	petA	966	55.38	36.39	32.28	52.2221
Quercus dentata	NC_039725.1	petB	648	53	42.5	26.5	51.0954
Quercus dentata	NC_039725.1	petD	483	52.94	38.56	21.57	50.3543
Quercus dentata	NC_039725.1	psaA	2253	55.59	42.29	29.56	53.5616
Quercus dentata	NC_039725.1	psaB	2205	51.96	41.22	26.12	51.54
Quercus dentata	NC_039725.1	psbA	1068	52.85	43.54	27.33	45.8272
Quercus dentata	NC_039725.1	psbB	1527	57.59	45.32	28.27	52.5376
Quercus dentata	NC_039725.1	psbC	1464	56.74	44.57	30.87	52.1581
Quercus dentata	NC_039725.1	psbD	1062	55.89	42.3	30.82	53.6661
Quercus dentata	NC_039725.1	rbcL	1449	60.48	44.28	28.08	50.7699
Quercus dentata	NC_039725.1	rpl14	369	55.46	38.66	21.85	52.2267
Quercus dentata	NC_039725.1	rpl16	408	55.56	54.76	23.02	49.7295
Quercus dentata	NC_039725.1	rpl2	861	52.14	47.5	28.93	52.9724
Quercus dentata	NC_039725.1	rpl20	354	35.96	43.86	22.81	51.8007
Quercus dentata	NC_039725.1	rpoA	996	46.44	32.82	23.53	51.3616
Quercus dentata	NC_039725.1	rpoB	3222	52.07	37.92	27.43	52.7496
Quercus dentata	NC_039725.1	rpoC1	2058	51.81	37.92	28.25	53.2313
Quercus dentata	NC_039725.1	rpoC2	4188	47.05	37.17	26.62	52.0862
Quercus dentata	NC_039725.1	rps11	417	56.39	59.4	30.08	52.8557
Quercus dentata	NC_039725.1	rps12	375	51.64	49.18	29.51	53.6357
Quercus dentata	NC_039725.1	rps18	360	39.32	41.03	30.77	50.7366
Quercus dentata	NC_039725.1	rps2	711	45.95	40.99	22.97	51.7066
Quercus dentata	NC_039725.1	rps3	666	52.34	33.64	22.9	51.214
Quercus dentata	NC_039725.1	rps4	609	51.52	38.89	22.73	49.1796
Quercus dentata	NC_039725.1	rps7	468	55.7	46.98	21.48	50.2948
Quercus dentata	NC_039725.1	rps8	405	43.41	41.09	25.58	50.9721
Quercus dentata	NC_039725.1	ycf1	5658	38.64	27.28	24.04	52.2272
Quercus dentata	NC_039725.1	ycf2	6822	43.14	33.58	34.58	56.263
Quercus dentata	NC_039725.1	ycf3	507	47.83	38.51	30.43	53.8506
Quercus dentata	NC_039725.1	ycf4	555	45.98	39.08	28.16	53.1521
Quercus obovatifolia	NC_039972.1	accD	1629	41.11	34.42	25.62	51.4486
Quercus obovatifolia	NC_039972.1	atpA	1524	56.77	40.81	26.67	51.3108
Quercus obovatifolia	NC_039972.1	atpB	1497	57.76	43.06	25.67	49.54
Quercus obovatifolia	NC_039972.1	atpE	402	55.12	40.94	27.56	52.3441
Quercus obovatifolia	NC_039972.1	atpF	555	46.67	35.56	33.33	53.8739
Quercus obovatifolia	NC_039972.1	atpI	744	50.63	35.15	21.34	49.0679
Quercus obovatifolia	NC_039972.1	ccsA	957	37.25	35.91	21.14	50.9751
Quercus obovatifolia	NC_039972.1	cemA	690	43.26	26.51	28.84	52.3513
Quercus obovatifolia	NC_039972.1	clpP	591	63.59	39.67	24.46	50.9917
Quercus obovatifolia	NC_039972.1	matK	1515	41.58	32.66	26.98	52.8169
Quercus obovatifolia	NC_039972.1	ndhA	1092	46.31	36.36	23.01	51.4583
Quercus obovatifolia	NC_039972.1	ndhB	1533	43.69	39.34	28.16	52.2949
Quercus obovatifolia	NC_039972.1	ndhC	363	53.15	33.33	18.02	49.1292
Quercus obovatifolia	NC_039972.1	ndhD	1518	43.24	37.01	27.23	52.4203
Quercus obovatifolia	NC_039972.1	ndhF	2256	37.25	35.01	18.77	46.9828
Quercus obovatifolia	NC_039972.1	ndhG	531	44.97	34.91	26.04	52.9104
Quercus obovatifolia	NC_039972.1	ndhH	1182	55.31	35.97	25.07	52.1382
Quercus obovatifolia	NC_039972.1	ndhI	648	43.41	35.12	22.93	50.1402
Quercus obovatifolia	NC_039972.1	ndhJ	477	53.38	37.16	25.68	51.783
Quercus obovatifolia	NC_039972.1	ndhK	693	46.4	47.3	24.77	53.2595
Quercus obovatifolia	NC_039972.1	petA	966	55.38	36.08	31.96	52.1023
Quercus obovatifolia	NC_039972.1	petB	648	53	42.5	27	51.0394
Quercus obovatifolia	NC_039972.1	petD	483	52.94	38.56	21.57	50.3543
Quercus obovatifolia	NC_039972.1	psaA	2253	55.73	42.29	29.42	53.577
Quercus obovatifolia	NC_039972.1	psaB	2205	52.1	41.22	26.27	51.3644
Quercus obovatifolia	NC_039972.1	psbA	1062	52.87	43.5	27.19	45.8991
Quercus obovatifolia	NC_039972.1	psbB	1527	58	45.32	28.27	52.6481
Quercus obovatifolia	NC_039972.1	psbC	1464	56.74	44.57	30.43	51.901
Quercus obovatifolia	NC_039972.1	psbD	1062	55.89	42.3	30.51	53.3442
Quercus obovatifolia	NC_039972.1	rbcL	1449	60.34	44.18	28.02	50.6985
Quercus obovatifolia	NC_039972.1	rpl14	369	55.46	38.66	21.85	52.2267
Quercus obovatifolia	NC_039972.1	rpl16	408	55.56	54.76	23.81	49.7295
Quercus obovatifolia	NC_039972.1	rpl2	864	51.96	47.69	28.47	52.7055
Quercus obovatifolia	NC_039972.1	rpl20	354	35.96	43.86	23.68	51.6311
Quercus obovatifolia	NC_039972.1	rpoA	996	46.44	32.82	22.91	51.1717
Quercus obovatifolia	NC_039972.1	rpoB	3222	52.07	37.92	27.43	52.767
Quercus obovatifolia	NC_039972.1	rpoC1	2058	51.81	38.07	28.1	53.1642
Quercus obovatifolia	NC_039972.1	rpoC2	4188	47.05	37.09	26.92	52.3577
Quercus obovatifolia	NC_039972.1	rps11	417	56.39	58.65	30.08	52.8921
Quercus obovatifolia	NC_039972.1	rps12	375	50.82	49.18	29.51	53.5542
Quercus obovatifolia	NC_039972.1	rps18	360	40.17	41.03	30.77	50.921
Quercus obovatifolia	NC_039972.1	rps2	711	45.5	41.44	22.97	51.6874
Quercus obovatifolia	NC_039972.1	rps3	666	52.34	33.64	22.43	50.8896
Quercus obovatifolia	NC_039972.1	rps4	609	51.52	38.89	22.73	49.1796
Quercus obovatifolia	NC_039972.1	rps7	468	55.7	46.98	21.48	50.2948
Quercus obovatifolia	NC_039972.1	rps8	405	43.41	41.86	26.36	50.7232
Quercus obovatifolia	NC_039972.1	ycf1	5682	38.35	27.33	24.11	52.3467
Quercus obovatifolia	NC_039972.1	ycf2	6825	43.14	33.64	34.64	56.2224
Quercus obovatifolia	NC_039972.1	ycf3	507	48.45	38.51	31.06	54.3777
Quercus obovatifolia	NC_039972.1	ycf4	555	45.98	39.08	28.16	52.6995
Quercus wutaishanica	NC_043857.1	accD	1629	40.8	34.67	25.48	51.6422
Quercus wutaishanica	NC_043857.1	atpA	1524	56.57	40.81	27.07	51.5169
Quercus wutaishanica	NC_043857.1	atpB	1497	57.76	43.06	25.26	49.4031
Quercus wutaishanica	NC_043857.1	atpE	402	55.12	40.94	27.56	52.3441
Quercus wutaishanica	NC_043857.1	atpF	555	46.67	36.11	33.89	53.7558
Quercus wutaishanica	NC_043857.1	atpI	744	50.63	35.15	21.76	49.1401
Quercus wutaishanica	NC_043857.1	ccsA	957	37.25	35.91	21.48	50.9998
Quercus wutaishanica	NC_043857.1	cemA	690	43.26	26.51	28.84	52.3513
Quercus wutaishanica	NC_043857.1	clpP	591	63.59	39.67	24.46	50.9917
Quercus wutaishanica	NC_043857.1	matK	1515	41.78	32.25	27.18	52.9483
Quercus wutaishanica	NC_043857.1	ndhA	1092	46.15	36.47	22.79	51.2593
Quercus wutaishanica	NC_043857.1	ndhB	1533	43.69	39.34	28.16	52.2949
Quercus wutaishanica	NC_043857.1	ndhC	363	53.15	33.33	18.02	49.1292
Quercus wutaishanica	NC_043857.1	ndhD	1518	43.12	36.88	27.71	52.8216
Quercus wutaishanica	NC_043857.1	ndhF	2262	37.34	34.69	18.32	46.7638
Quercus wutaishanica	NC_043857.1	ndhG	531	44.97	34.91	25.44	52.4536
Quercus wutaishanica	NC_043857.1	ndhH	1182	54.5	35.69	24.8	52.1487
Quercus wutaishanica	NC_043857.1	ndhI	498	45.86	37.58	19.75	48.632
Quercus wutaishanica	NC_043857.1	ndhJ	477	53.38	36.49	25.68	51.595
Quercus wutaishanica	NC_043857.1	ndhK	693	46.85	47.3	24.32	52.8971
Quercus wutaishanica	NC_043857.1	petA	966	55.38	36.39	32.28	52.2221
Quercus wutaishanica	NC_043857.1	petB	648	53	42.5	26.5	51.0954
Quercus wutaishanica	NC_043857.1	petD	483	52.94	38.56	21.57	50.3543
Quercus wutaishanica	NC_043857.1	psaA	2253	55.59	42.29	29.56	53.5616
Quercus wutaishanica	NC_043857.1	psaB	2205	51.96	41.22	26.12	51.54
Quercus wutaishanica	NC_043857.1	psbA	1068	52.85	43.54	27.33	45.8272
Quercus wutaishanica	NC_043857.1	psbB	1527	57.59	45.32	28.27	52.5376
Quercus wutaishanica	NC_043857.1	psbC	1464	56.74	44.57	30.87	52.1581
Quercus wutaishanica	NC_043857.1	psbD	1062	55.89	42.3	30.51	53.5793
Quercus wutaishanica	NC_043857.1	rbcL	1449	60.48	44.28	28.08	50.7699
Quercus wutaishanica	NC_043857.1	rpl14	369	55.46	38.66	21.85	52.2267
Quercus wutaishanica	NC_043857.1	rpl16	408	55.56	54.76	23.02	49.7295
Quercus wutaishanica	NC_043857.1	rpl2	864	51.96	47.69	28.83	52.9071
Quercus wutaishanica	NC_043857.1	rpl20	354	35.96	42.98	22.81	51.9119
Quercus wutaishanica	NC_043857.1	rpoA	996	46.44	32.82	23.22	51.109
Quercus wutaishanica	NC_043857.1	rpoB	3222	52.07	38.02	27.24	52.6554
Quercus wutaishanica	NC_043857.1	rpoC1	2058	51.81	37.92	28.25	53.2313
Quercus wutaishanica	NC_043857.1	rpoC2	4188	47.05	37.09	26.62	52.0789
Quercus wutaishanica	NC_043857.1	rps11	417	56.39	59.4	30.08	52.8557
Quercus wutaishanica	NC_043857.1	rps12	375	51.64	49.18	29.51	53.6357
Quercus wutaishanica	NC_043857.1	rps18	360	39.32	41.03	30.77	50.7366
Quercus wutaishanica	NC_043857.1	rps2	711	45.95	40.99	22.97	51.7066
Quercus wutaishanica	NC_043857.1	rps3	666	52.34	33.64	22.9	51.214
Quercus wutaishanica	NC_043857.1	rps4	609	51.52	38.89	23.23	49.2321
Quercus wutaishanica	NC_043857.1	rps7	468	55.7	46.98	21.48	50.2948
Quercus wutaishanica	NC_043857.1	rps8	405	43.41	41.09	25.58	50.9721
Quercus wutaishanica	NC_043857.1	ycf1	5658	38.58	27.06	24.09	52.2519
Quercus wutaishanica	NC_043857.1	ycf2	6822	43.14	33.58	34.58	56.263
Quercus wutaishanica	NC_043857.1	ycf3	507	47.83	38.51	31.06	54.3728
Quercus wutaishanica	NC_043857.1	ycf4	555	45.98	39.08	28.16	53.1521
Quercus mongolica	NC_043858.1	accD	1629	40.8	35.06	25.48	51.5078
Quercus mongolica	NC_043858.1	atpA	1524	56.57	40.81	27.07	51.5169
Quercus mongolica	NC_043858.1	atpB	1497	57.76	43.06	25.26	49.4031
Quercus mongolica	NC_043858.1	atpE	402	55.12	40.94	27.56	52.3441
Quercus mongolica	NC_043858.1	atpF	555	46.67	36.11	33.89	53.7558
Quercus mongolica	NC_043858.1	atpI	744	50.63	35.15	21.76	49.1401
Quercus mongolica	NC_043858.1	ccsA	957	37.25	35.91	21.48	50.9998
Quercus mongolica	NC_043858.1	cemA	690	43.26	26.51	28.84	52.3513
Quercus mongolica	NC_043858.1	clpP	591	63.59	39.67	24.46	50.9917
Quercus mongolica	NC_043858.1	matK	1515	41.78	32.25	27.18	52.9483
Quercus mongolica	NC_043858.1	ndhA	1092	46.15	36.47	22.79	51.2593
Quercus mongolica	NC_043858.1	ndhB	1533	43.69	39.34	28.16	52.2949
Quercus mongolica	NC_043858.1	ndhC	363	53.15	33.33	18.02	49.1292
Quercus mongolica	NC_043858.1	ndhD	1518	43.33	36.88	27.29	52.4733
Quercus mongolica	NC_043858.1	ndhF	2262	37.34	34.69	18.32	46.7638
Quercus mongolica	NC_043858.1	ndhG	531	44.97	34.91	25.44	52.4536
Quercus mongolica	NC_043858.1	ndhH	1182	54.5	35.69	24.8	52.1487
Quercus mongolica	NC_043858.1	ndhI	498	45.86	37.58	19.75	48.632
Quercus mongolica	NC_043858.1	ndhJ	477	53.38	36.49	25.68	51.595
Quercus mongolica	NC_043858.1	ndhK	693	46.85	47.3	24.32	52.8971
Quercus mongolica	NC_043858.1	petA	966	55.38	36.39	32.28	52.2221
Quercus mongolica	NC_043858.1	petB	648	53	42.5	26.5	51.0954
Quercus mongolica	NC_043858.1	petD	483	52.94	38.56	22.22	50.7692
Quercus mongolica	NC_043858.1	psaA	2253	55.59	42.29	29.56	53.5616
Quercus mongolica	NC_043858.1	psaB	2205	51.96	41.22	26.12	51.54
Quercus mongolica	NC_043858.1	psbA	1068	52.85	43.54	27.33	45.8272
Quercus mongolica	NC_043858.1	psbB	1527	57.59	45.32	28.27	52.5376
Quercus mongolica	NC_043858.1	psbC	1464	56.74	44.57	30.87	52.1581
Quercus mongolica	NC_043858.1	psbD	1062	55.89	42.3	30.51	53.5793
Quercus mongolica	NC_043858.1	rbcL	1449	60.48	44.28	28.08	50.7699
Quercus mongolica	NC_043858.1	rpl14	369	55.46	38.66	21.85	52.2267
Quercus mongolica	NC_043858.1	rpl16	408	55.56	54.76	23.02	49.7295
Quercus mongolica	NC_043858.1	rpl2	864	51.96	47.69	28.83	52.9071
Quercus mongolica	NC_043858.1	rpl20	354	35.96	42.98	22.81	51.9119
Quercus mongolica	NC_043858.1	rpoA	996	46.44	32.82	23.22	51.109
Quercus mongolica	NC_043858.1	rpoB	3222	52.07	37.92	27.24	52.6617
Quercus mongolica	NC_043858.1	rpoC1	2058	51.81	37.92	28.4	53.2886
Quercus mongolica	NC_043858.1	rpoC2	4188	47.12	37.09	26.7	52.0781
Quercus mongolica	NC_043858.1	rps11	417	56.39	59.4	30.08	52.8557
Quercus mongolica	NC_043858.1	rps12	375	51.64	49.18	29.51	53.6357
Quercus mongolica	NC_043858.1	rps18	360	39.32	41.03	30.77	50.7366
Quercus mongolica	NC_043858.1	rps2	711	45.95	40.99	22.97	51.7066
Quercus mongolica	NC_043858.1	rps3	666	52.34	33.64	22.9	51.214
Quercus mongolica	NC_043858.1	rps4	609	51.52	38.89	23.23	49.2321
Quercus mongolica	NC_043858.1	rps7	468	55.7	46.98	21.48	50.2948
Quercus mongolica	NC_043858.1	rps8	405	43.41	41.09	25.58	50.9721
Quercus mongolica	NC_043858.1	ycf1	5658	38.58	27.17	23.98	52.1895
Quercus mongolica	NC_043858.1	ycf2	6822	43.18	33.58	34.58	56.2635
Quercus mongolica	NC_043858.1	ycf3	507	47.83	38.51	31.06	54.3728
Quercus mongolica	NC_043858.1	ycf4	555	45.98	39.08	28.16	53.1521
Quercus robur	NC_046388.1	accD	1674	40.3	34.89	25.37	51.5793
Quercus robur	NC_046388.1	atpA	1524	56.57	41.01	27.07	51.4401
Quercus robur	NC_046388.1	atpB	1497	57.76	43.06	25.26	49.4031
Quercus robur	NC_046388.1	atpE	402	55.12	40.94	27.56	52.3441
Quercus robur	NC_046388.1	atpF	555	46.67	36.11	33.89	53.7558
Quercus robur	NC_046388.1	atpI	744	50.63	35.15	21.76	49.1401
Quercus robur	NC_046388.1	ccsA	957	37.25	35.91	21.14	50.746
Quercus robur	NC_046388.1	cemA	690	43.26	26.51	29.3	52.6857
Quercus robur	NC_046388.1	clpP	591	63.59	39.67	24.46	50.9917
Quercus robur	NC_046388.1	matK	1515	41.78	32.25	27.18	52.9483
Quercus robur	NC_046388.1	ndhA	1092	46.15	36.47	22.79	51.2593
Quercus robur	NC_046388.1	ndhB	1533	43.69	39.34	28.16	52.2949
Quercus robur	NC_046388.1	ndhC	363	53.15	33.33	18.02	49.1292
Quercus robur	NC_046388.1	ndhD	1518	43.04	36.8	27.23	52.6115
Quercus robur	NC_046388.1	ndhF	2274	37.13	34.49	18.5	46.8881
Quercus robur	NC_046388.1	ndhG	531	44.97	34.91	25.44	52.4536
Quercus robur	NC_046388.1	ndhH	1182	54.5	35.69	24.8	52.1487
Quercus robur	NC_046388.1	ndhI	498	45.86	37.58	19.75	48.632
Quercus robur	NC_046388.1	ndhJ	477	53.38	36.49	25.68	51.595
Quercus robur	NC_046388.1	ndhK	693	46.4	47.3	24.32	53.05
Quercus robur	NC_046388.1	petA	966	55.38	36.39	32.91	52.2831
Quercus robur	NC_046388.1	petB	648	53	42.5	26.5	51.0954
Quercus robur	NC_046388.1	petD	483	52.94	38.56	21.57	50.3543
Quercus robur	NC_046388.1	psaA	2253	55.59	42.29	29.7	53.6315
Quercus robur	NC_046388.1	psaB	2205	51.96	41.22	26.12	51.54
Quercus robur	NC_046388.1	psbA	1068	52.85	43.54	27.33	45.8272
Quercus robur	NC_046388.1	psbB	1527	57.59	45.32	28.27	52.5376
Quercus robur	NC_046388.1	psbC	1464	56.74	44.57	30.87	52.1581
Quercus robur	NC_046388.1	psbD	1062	55.89	42.3	30.51	53.5793
Quercus robur	NC_046388.1	rbcL	1449	60.34	43.97	28.02	50.5066
Quercus robur	NC_046388.1	rpl14	369	55.46	38.66	21.85	52.2267
Quercus robur	NC_046388.1	rpl16	408	55.56	54.76	23.02	49.7295
Quercus robur	NC_046388.1	rpl2	864	51.96	47.69	28.47	52.7055
Quercus robur	NC_046388.1	rpl20	354	35.96	42.98	22.81	51.7924
Quercus robur	NC_046388.1	rpoA	996	46.44	32.82	23.53	51.1717
Quercus robur	NC_046388.1	rpoB	3222	52.07	37.92	27.33	52.7349
Quercus robur	NC_046388.1	rpoC1	2058	51.81	37.92	28.25	53.2313
Quercus robur	NC_046388.1	rpoC2	4188	47.05	37.09	26.55	52.0478
Quercus robur	NC_046388.1	rps11	417	56.39	59.4	30.08	52.8557
Quercus robur	NC_046388.1	rps12	375	51.64	49.18	29.51	53.6357
Quercus robur	NC_046388.1	rps18	360	39.32	41.03	30.77	50.7366
Quercus robur	NC_046388.1	rps2	711	45.95	40.99	22.97	51.7066
Quercus robur	NC_046388.1	rps3	666	52.34	33.64	22.9	51.3198
Quercus robur	NC_046388.1	rps4	609	52.02	38.89	22.73	49.2746
Quercus robur	NC_046388.1	rps7	468	55.7	46.98	21.48	50.2948
Quercus robur	NC_046388.1	rps8	405	43.41	41.09	25.58	50.9721
Quercus robur	NC_046388.1	ycf1	5661	38.65	27.08	24.18	52.2944
Quercus robur	NC_046388.1	ycf2	6822	43.16	33.59	34.6	56.2691
Quercus robur	NC_046388.1	ycf3	507	47.83	38.51	31.06	54.3728
Quercus robur	NC_046388.1	ycf4	555	45.98	39.08	28.16	53.1521
Quercus bawanglingensis	NC_046583.1	accD	1686	40.37	35	25.56	51.5625
Quercus bawanglingensis	NC_046583.1	atpA	1524	56.77	40.81	26.06	51.178
Quercus bawanglingensis	NC_046583.1	atpB	1497	57.76	43.06	26.09	49.7703
Quercus bawanglingensis	NC_046583.1	atpE	402	55.12	40.94	27.56	52.6681
Quercus bawanglingensis	NC_046583.1	atpF	555	46.67	35.56	33.33	53.8739
Quercus bawanglingensis	NC_046583.1	atpI	744	50.63	35.15	21.76	49.1401
Quercus bawanglingensis	NC_046583.1	ccsA	957	37.25	35.57	20.81	50.7946
Quercus bawanglingensis	NC_046583.1	cemA	690	43.26	26.51	28.84	52.353
Quercus bawanglingensis	NC_046583.1	clpP	591	63.59	39.67	24.46	50.9917
Quercus bawanglingensis	NC_046583.1	matK	1515	41.78	32.45	27.38	53.0356
Quercus bawanglingensis	NC_046583.1	ndhA	1092	46.31	36.65	22.44	51.3127
Quercus bawanglingensis	NC_046583.1	ndhB	1533	43.69	39.34	28.16	52.2949
Quercus bawanglingensis	NC_046583.1	ndhC	363	53.15	33.33	18.02	49.1292
Quercus bawanglingensis	NC_046583.1	ndhD	1518	42.71	37.08	27.29	52.705
Quercus bawanglingensis	NC_046583.1	ndhF	2268	37.38	34.31	18.27	46.4934
Quercus bawanglingensis	NC_046583.1	ndhG	531	45.56	34.91	25.44	52.6335
Quercus bawanglingensis	NC_046583.1	ndhH	1182	54.5	35.69	23.71	51.5525
Quercus bawanglingensis	NC_046583.1	ndhI	504	45.91	37.11	19.5	48.5705
Quercus bawanglingensis	NC_046583.1	ndhJ	477	52.7	37.16	25.68	51.5855
Quercus bawanglingensis	NC_046583.1	ndhK	693	46.4	47.3	24.32	53.05
Quercus bawanglingensis	NC_046583.1	petA	966	54.43	35.76	32.59	52.7028
Quercus bawanglingensis	NC_046583.1	petB	648	53	42.5	26.5	51.0954
Quercus bawanglingensis	NC_046583.1	petD	483	52.94	38.56	21.57	50.3543
Quercus bawanglingensis	NC_046583.1	psaA	2253	55.59	42.29	29.99	53.7356
Quercus bawanglingensis	NC_046583.1	psaB	2205	51.67	41.07	25.98	51.446
Quercus bawanglingensis	NC_046583.1	psbA	1062	52.87	43.5	27.49	46.0322
Quercus bawanglingensis	NC_046583.1	psbB	1527	58	45.32	28.27	52.5597
Quercus bawanglingensis	NC_046583.1	psbC	1464	56.74	44.57	30.87	52.1291
Quercus bawanglingensis	NC_046583.1	psbD	1062	55.89	42.3	29.61	53.3362
Quercus bawanglingensis	NC_046583.1	rbcL	1449	59.91	43.97	27.59	50.4972
Quercus bawanglingensis	NC_046583.1	rpl14	369	55.46	38.66	22.69	52.6191
Quercus bawanglingensis	NC_046583.1	rpl16	408	55.56	54.76	24.6	49.5051
Quercus bawanglingensis	NC_046583.1	rpl2	864	51.96	47.69	28.47	52.7055
Quercus bawanglingensis	NC_046583.1	rpl20	354	35.96	43.86	23.68	51.8007
Quercus bawanglingensis	NC_046583.1	rpoA	996	46.44	33.75	22.91	51.226
Quercus bawanglingensis	NC_046583.1	rpoB	3222	51.83	37.98	27.6	52.9448
Quercus bawanglingensis	NC_046583.1	rpoC1	2058	51.81	37.61	28.4	53.3425
Quercus bawanglingensis	NC_046583.1	rpoC2	4188	46.98	37.32	26.7	52.2939
Quercus bawanglingensis	NC_046583.1	rps11	417	56.39	59.4	30.08	52.8557
Quercus bawanglingensis	NC_046583.1	rps12	375	51.64	49.18	30.33	53.9517
Quercus bawanglingensis	NC_046583.1	rps18	360	39.32	41.03	32.48	51.7639
Quercus bawanglingensis	NC_046583.1	rps2	711	45.95	40.99	22.97	51.7066
Quercus bawanglingensis	NC_046583.1	rps3	666	52.34	33.64	22.43	50.8896
Quercus bawanglingensis	NC_046583.1	rps4	609	51.52	38.89	22.73	49.1796
Quercus bawanglingensis	NC_046583.1	rps7	468	55.7	46.98	21.48	50.2948
Quercus bawanglingensis	NC_046583.1	rps8	405	43.41	41.86	25.58	50.7232
Quercus bawanglingensis	NC_046583.1	ycf1	5706	38.13	27.54	24.01	52.3326
Quercus bawanglingensis	NC_046583.1	ycf2	6834	43.09	33.59	34.64	56.2851
Quercus bawanglingensis	NC_046583.1	ycf3	507	47.83	38.51	31.06	54.3728
Quercus bawanglingensis	NC_046583.1	ycf4	555	45.98	39.66	28.16	53.3008
Quercus coccinea	NC_047481.1	accD	1644	40.87	34.6	25.29	51.5241
Quercus coccinea	NC_047481.1	atpA	1524	56.57	40.81	27.07	51.4848
Quercus coccinea	NC_047481.1	atpB	1644	55.37	41.43	24.86	49.2502
Quercus coccinea	NC_047481.1	atpE	402	55.12	40.94	27.56	52.3441
Quercus coccinea	NC_047481.1	atpF	546	46.89	36.72	34.46	54.5739
Quercus coccinea	NC_047481.1	atpI	744	50.63	35.15	21.76	49.4247
Quercus coccinea	NC_047481.1	ccsA	957	37.25	35.57	21.14	50.9242
Quercus coccinea	NC_047481.1	cemA	690	43.26	26.51	28.37	52.2514
Quercus coccinea	NC_047481.1	clpP	444	64.23	40.15	27.74	50.6313
Quercus coccinea	NC_047481.1	matK	1515	41.87	32.11	27.44	52.9985
Quercus coccinea	NC_047481.1	ndhA	1095	46.18	36.54	22.95	51.4775
Quercus coccinea	NC_047481.1	ndhB	1575	43.86	39.03	28.77	52.5342
Quercus coccinea	NC_047481.1	ndhC	363	53.15	33.33	18.02	49.1292
Quercus coccinea	NC_047481.1	ndhD	1521	42.83	36.8	27.65	52.7903
Quercus coccinea	NC_047481.1	ndhF	2253	37.31	34.78	18.23	46.6752
Quercus coccinea	NC_047481.1	ndhG	531	44.97	34.91	25.44	52.4536
Quercus coccinea	NC_047481.1	ndhH	1182	54.5	35.69	25.07	52.5463
Quercus coccinea	NC_047481.1	ndhI	558	45.45	35.23	21.59	49.3004
Quercus coccinea	NC_047481.1	ndhJ	477	53.38	37.16	25.68	51.783
Quercus coccinea	NC_047481.1	ndhK	693	46.4	46.85	24.32	53.1049
Quercus coccinea	NC_047481.1	petA	966	54.89	36.28	32.49	52.4973
Quercus coccinea	NC_047481.1	petB	561	52.02	44.51	27.17	50.3071
Quercus coccinea	NC_047481.1	petD	525	51.2	39.76	23.49	50.5288
Quercus coccinea	NC_047481.1	psaA	2253	55.59	42.29	29.56	53.5616
Quercus coccinea	NC_047481.1	psaB	2205	51.81	41.22	26.27	51.6286
Quercus coccinea	NC_047481.1	psbA	1062	52.87	43.5	26.89	46.03
Quercus coccinea	NC_047481.1	psbB	1527	58	45.32	28.27	52.389
Quercus coccinea	NC_047481.1	psbC	1386	57.67	44.85	29.06	51.3547
Quercus coccinea	NC_047481.1	psbD	1062	55.89	42.3	30.51	53.7805
Quercus coccinea	NC_047481.1	rbcL	1428	60.26	43.67	27.73	50.2531
Quercus coccinea	NC_047481.1	rpl14	396	54.69	35.94	21.88	52.1538
Quercus coccinea	NC_047481.1	rpl16	408	55.56	54.76	23.02	49.858
Quercus coccinea	NC_047481.1	rpl2	930	51.32	48.34	28.48	53.2117
Quercus coccinea	NC_047481.1	rpl20	513	37.72	38.32	25.15	51.913
Quercus coccinea	NC_047481.1	rpoA	996	46.44	32.82	23.22	51.304
Quercus coccinea	NC_047481.1	rpoB	3261	51.67	37.58	27.12	52.7504
Quercus coccinea	NC_047481.1	rpoC1	2052	51.97	38.03	28.18	53.3427
Quercus coccinea	NC_047481.1	rpoC2	4176	46.9	37.22	26.66	52.2013
Quercus coccinea	NC_047481.1	rps11	417	56.39	59.4	31.58	52.5732
Quercus coccinea	NC_047481.1	rps12	375	51.64	49.18	29.51	53.6357
Quercus coccinea	NC_047481.1	rps18	360	39.32	41.88	30.77	50.6524
Quercus coccinea	NC_047481.1	rps2	711	45.95	40.99	23.87	52.2485
Quercus coccinea	NC_047481.1	rps3	666	52.34	33.64	23.36	51.4879
Quercus coccinea	NC_047481.1	rps4	609	51.01	38.38	22.22	49.3116
Quercus coccinea	NC_047481.1	rps7	468	55.7	46.98	21.48	50.2948
Quercus coccinea	NC_047481.1	rps8	405	43.41	41.86	26.36	51.4945
Quercus coccinea	NC_047481.1	ycf1	5658	38.34	27.21	23.97	52.0101
Quercus coccinea	NC_047481.1	ycf2	6834	43.09	33.5	34.69	56.2718
Quercus coccinea	NC_047481.1	ycf3	516	47.85	39.26	30.67	54.1311
Quercus coccinea	NC_047481.1	ycf4	555	45.98	39.08	27.59	52.9505
Quercus phillyraeoides	NC_048488.1	accD	1686	40.56	35	25.56	51.4718
Quercus phillyraeoides	NC_048488.1	atpA	1524	56.77	40.81	26.46	51.37
Quercus phillyraeoides	NC_048488.1	atpB	1497	57.76	43.06	25.88	49.7327
Quercus phillyraeoides	NC_048488.1	atpE	402	55.12	40.94	27.56	52.6681
Quercus phillyraeoides	NC_048488.1	atpF	555	46.67	35.56	33.33	53.8739
Quercus phillyraeoides	NC_048488.1	atpI	744	50.63	35.15	21.76	49.1401
Quercus phillyraeoides	NC_048488.1	ccsA	957	37.25	35.57	20.81	50.7946
Quercus phillyraeoides	NC_048488.1	cemA	690	43.26	26.51	28.84	52.353
Quercus phillyraeoides	NC_048488.1	clpP	591	63.59	39.67	24.46	50.9917
Quercus phillyraeoides	NC_048488.1	matK	1515	41.78	32.45	27.38	53.0356
Quercus phillyraeoides	NC_048488.1	ndhA	1092	46.31	36.65	22.44	51.3127
Quercus phillyraeoides	NC_048488.1	ndhB	1533	43.69	39.34	28.16	52.2949
Quercus phillyraeoides	NC_048488.1	ndhC	363	53.15	33.33	18.02	49.1292
Quercus phillyraeoides	NC_048488.1	ndhD	1518	42.71	37.08	27.29	52.705
Quercus phillyraeoides	NC_048488.1	ndhF	2262	37.01	34.36	18.44	46.791
Quercus phillyraeoides	NC_048488.1	ndhG	531	45.56	34.91	25.44	52.6335
Quercus phillyraeoides	NC_048488.1	ndhH	1182	54.5	35.69	23.98	51.7295
Quercus phillyraeoides	NC_048488.1	ndhI	504	45.91	37.11	19.5	48.5705
Quercus phillyraeoides	NC_048488.1	ndhJ	477	52.7	37.16	25.68	51.5855
Quercus phillyraeoides	NC_048488.1	ndhK	693	46.4	47.3	24.32	53.05
Quercus phillyraeoides	NC_048488.1	petA	966	54.75	35.76	32.59	52.4978
Quercus phillyraeoides	NC_048488.1	petB	648	53	42.5	26.5	51.0954
Quercus phillyraeoides	NC_048488.1	petD	483	52.94	38.56	21.57	50.3543
Quercus phillyraeoides	NC_048488.1	psaA	2253	55.59	42.29	29.99	53.7356
Quercus phillyraeoides	NC_048488.1	psaB	2205	51.67	41.22	25.83	51.3795
Quercus phillyraeoides	NC_048488.1	psbA	1062	52.87	43.5	27.49	46.0322
Quercus phillyraeoides	NC_048488.1	psbB	1527	58	45.32	28.27	52.5597
Quercus phillyraeoides	NC_048488.1	psbC	1464	56.74	44.57	30.87	52.1291
Quercus phillyraeoides	NC_048488.1	psbD	1062	55.89	42.3	29.91	53.4933
Quercus phillyraeoides	NC_048488.1	rbcL	1449	59.91	43.97	27.59	50.4972
Quercus phillyraeoides	NC_048488.1	rpl14	369	56.3	38.66	22.69	52.5669
Quercus phillyraeoides	NC_048488.1	rpl16	408	55.56	54.76	24.6	49.5051
Quercus phillyraeoides	NC_048488.1	rpl2	864	51.96	47.69	28.47	52.7055
Quercus phillyraeoides	NC_048488.1	rpl20	354	35.96	43.86	23.68	51.8007
Quercus phillyraeoides	NC_048488.1	rpoA	996	46.44	33.75	22.6	51.128
Quercus phillyraeoides	NC_048488.1	rpoB	3222	51.88	37.92	27.53	52.8857
Quercus phillyraeoides	NC_048488.1	rpoC1	2058	51.81	37.61	28.4	53.3425
Quercus phillyraeoides	NC_048488.1	rpoC2	4188	46.94	37.29	26.6	52.253
Quercus phillyraeoides	NC_048488.1	rps11	417	56.39	59.4	30.08	52.8557
Quercus phillyraeoides	NC_048488.1	rps12	375	51.64	49.18	30.33	53.9517
Quercus phillyraeoides	NC_048488.1	rps18	360	39.32	41.03	32.48	51.7639
Quercus phillyraeoides	NC_048488.1	rps2	711	45.95	40.99	22.97	51.7066
Quercus phillyraeoides	NC_048488.1	rps3	666	52.34	33.64	22.43	50.8896
Quercus phillyraeoides	NC_048488.1	rps4	609	51.52	38.89	22.73	49.1796
Quercus phillyraeoides	NC_048488.1	rps7	468	55.7	46.98	21.48	50.2948
Quercus phillyraeoides	NC_048488.1	rps8	405	43.41	41.86	25.58	50.7232
Quercus phillyraeoides	NC_048488.1	ycf1	5706	38.13	27.49	24.01	52.3173
Quercus phillyraeoides	NC_048488.1	ycf2	6834	43.13	33.59	34.64	56.2836
Quercus phillyraeoides	NC_048488.1	ycf3	507	47.83	38.51	31.06	54.3728
Quercus phillyraeoides	NC_048488.1	ycf4	555	45.98	39.66	28.16	53.3008
Quercus gilva	NC_049876.1	accD	1578	41.22	34.71	25.84	51.6267
Quercus gilva	NC_049876.1	atpA	1524	56.77	40.81	27.27	51.6511
Quercus gilva	NC_049876.1	atpB	1497	57.76	43.06	25.47	49.4397
Quercus gilva	NC_049876.1	atpE	402	55.12	40.94	27.56	52.3441
Quercus gilva	NC_049876.1	atpF	555	46.67	35.56	33.33	53.8739
Quercus gilva	NC_049876.1	atpI	744	50.63	35.15	21.34	49.0679
Quercus gilva	NC_049876.1	ccsA	957	37.25	35.91	21.14	50.9751
Quercus gilva	NC_049876.1	cemA	690	43.26	26.51	28.84	52.3513
Quercus gilva	NC_049876.1	clpP	591	63.04	39.13	25	51.2521
Quercus gilva	NC_049876.1	matK	1515	41.58	32.66	26.98	52.8169
Quercus gilva	NC_049876.1	ndhA	1092	46.59	36.36	23.01	51.3904
Quercus gilva	NC_049876.1	ndhB	1533	43.69	39.34	28.16	52.2949
Quercus gilva	NC_049876.1	ndhC	363	53.15	33.33	18.02	49.1292
Quercus gilva	NC_049876.1	ndhD	1500	43.16	37.26	27.37	52.6578
Quercus gilva	NC_049876.1	ndhF	2256	37.25	35.01	18.77	46.9646
Quercus gilva	NC_049876.1	ndhG	531	44.97	34.91	26.04	52.9104
Quercus gilva	NC_049876.1	ndhH	1182	55.31	35.97	25.07	52.1382
Quercus gilva	NC_049876.1	ndhI	558	44.89	35.23	21.59	49.2461
Quercus gilva	NC_049876.1	ndhJ	477	53.38	37.16	25.68	51.783
Quercus gilva	NC_049876.1	ndhK	693	46.4	46.85	24.77	53.317
Quercus gilva	NC_049876.1	petA	966	55.38	36.39	31.96	52.2574
Quercus gilva	NC_049876.1	petB	648	53	42.5	27	51.0394
Quercus gilva	NC_049876.1	petD	483	52.94	38.56	20.92	49.8459
Quercus gilva	NC_049876.1	psaA	2253	55.73	42.29	29.42	53.577
Quercus gilva	NC_049876.1	psaB	2205	52.1	41.22	26.42	51.418
Quercus gilva	NC_049876.1	psbA	1062	52.87	43.5	27.19	45.8991
Quercus gilva	NC_049876.1	psbB	1527	58	45.32	28.27	52.6481
Quercus gilva	NC_049876.1	psbC	1422	56.7	44.87	29.24	50.9907
Quercus gilva	NC_049876.1	psbD	1062	55.89	42.3	30.51	53.3442
Quercus gilva	NC_049876.1	rbcL	1449	60.34	44.18	28.02	50.6985
Quercus gilva	NC_049876.1	rpl14	369	55.46	38.66	21.85	52.2267
Quercus gilva	NC_049876.1	rpl16	408	55.56	54.76	23.81	49.7295
Quercus gilva	NC_049876.1	rpl2	825	52.24	48.51	29.1	52.6116
Quercus gilva	NC_049876.1	rpl20	354	35.96	43.86	23.68	51.6311
Quercus gilva	NC_049876.1	rpoA	996	46.44	32.82	22.91	51.1717
Quercus gilva	NC_049876.1	rpoB	3198	51.94	37.79	27.33	52.6522
Quercus gilva	NC_049876.1	rpoC1	2049	51.9	38.24	27.92	53.049
Quercus gilva	NC_049876.1	rpoC2	4176	46.93	37.18	26.98	52.4167
Quercus gilva	NC_049876.1	rps11	417	56.39	58.65	30.08	52.8921
Quercus gilva	NC_049876.1	rps12	372	51.64	48.36	30.33	53.433
Quercus gilva	NC_049876.1	rps18	360	40.17	41.03	30.77	50.921
Quercus gilva	NC_049876.1	rps2	711	45.95	41.44	22.97	51.6108
Quercus gilva	NC_049876.1	rps3	666	52.34	33.64	22.43	50.8896
Quercus gilva	NC_049876.1	rps4	609	51.52	38.89	22.73	49.1796
Quercus gilva	NC_049876.1	rps7	468	55.7	46.98	21.48	50.2948
Quercus gilva	NC_049876.1	rps8	405	43.41	41.86	26.36	50.7232
Quercus gilva	NC_049876.1	ycf1	5682	38.35	27.33	24.06	52.3274
Quercus gilva	NC_049876.1	ycf2	6834	43.09	33.59	34.69	56.2099
Quercus gilva	NC_049876.1	ycf3	507	48.45	38.51	31.68	54.2293
Quercus gilva	NC_049876.1	ycf4	555	45.98	39.08	28.16	52.6995
Quercus pannosa	NC_050963.1	accD	1644	40.8	34.54	25.43	51.5994
Quercus pannosa	NC_050963.1	atpA	1524	56.77	40.61	27.07	51.5626
Quercus pannosa	NC_050963.1	atpB	1497	57.88	43.15	26.97	50.3213
Quercus pannosa	NC_050963.1	atpE	402	55.12	40.94	27.56	52.3441
Quercus pannosa	NC_050963.1	atpF	555	46.67	35.56	33.33	53.8739
Quercus pannosa	NC_050963.1	atpI	744	50.63	35.15	21.34	49.0679
Quercus pannosa	NC_050963.1	ccsA	957	37.25	35.91	21.14	50.9751
Quercus pannosa	NC_050963.1	cemA	690	43.26	26.51	28.84	52.5639
Quercus pannosa	NC_050963.1	clpP	591	63.04	39.13	24.46	51.1144
Quercus pannosa	NC_050963.1	matK	1515	41.58	32.45	27.18	52.8327
Quercus pannosa	NC_050963.1	ndhA	1092	46.31	36.65	23.01	51.5473
Quercus pannosa	NC_050963.1	ndhB	1533	43.69	39.34	28.16	52.2949
Quercus pannosa	NC_050963.1	ndhC	363	53.15	33.33	18.02	49.1292
Quercus pannosa	NC_050963.1	ndhD	1518	43.12	37.08	26.88	52.3154
Quercus pannosa	NC_050963.1	ndhF	2262	37.06	34.41	18.74	46.9804
Quercus pannosa	NC_050963.1	ndhG	531	45.56	34.91	24.85	52.3771
Quercus pannosa	NC_050963.1	ndhH	1182	54.62	35.87	25.27	52.2632
Quercus pannosa	NC_050963.1	ndhI	558	45.76	35.03	22.03	49.3871
Quercus pannosa	NC_050963.1	ndhJ	477	53.38	37.16	25.68	51.9718
Quercus pannosa	NC_050963.1	ndhK	693	46.4	46.85	24.32	53.1049
Quercus pannosa	NC_050963.1	petA	966	55.38	36.08	32.28	52.2523
Quercus pannosa	NC_050963.1	petB	648	53	42.5	26.5	50.9837
Quercus pannosa	NC_050963.1	petD	483	52.94	38.56	20.92	49.8459
Quercus pannosa	NC_050963.1	psaA	2253	55.87	42.29	29.56	53.6948
Quercus pannosa	NC_050963.1	psaB	2205	51.96	41.22	25.98	51.4602
Quercus pannosa	NC_050963.1	psbA	1062	52.87	43.5	27.79	46.3084
Quercus pannosa	NC_050963.1	psbB	1527	58	45.32	28.9	52.9386
Quercus pannosa	NC_050963.1	psbC	1422	56.7	44.87	29.91	51.4029
Quercus pannosa	NC_050963.1	psbD	1062	55.89	42.3	30.21	53.7017
Quercus pannosa	NC_050963.1	rbcL	1428	60.48	43.67	27.73	50.2629
Quercus pannosa	NC_050963.1	rpl14	369	55.46	38.66	21.85	52.2267
Quercus pannosa	NC_050963.1	rpl16	408	56.35	53.97	23.81	49.3572
Quercus pannosa	NC_050963.1	rpl2	825	52.24	48.51	29.1	52.6116
Quercus pannosa	NC_050963.1	rpl20	354	35.96	42.98	24.56	52.0595
Quercus pannosa	NC_050963.1	rpoA	996	46.44	32.82	23.84	51.4091
Quercus pannosa	NC_050963.1	rpoB	3222	51.97	37.92	27.43	52.8389
Quercus pannosa	NC_050963.1	rpoC1	2070	51.58	37.74	28.42	53.0224
Quercus pannosa	NC_050963.1	rpoC2	4188	46.83	37.24	26.92	52.3377
Quercus pannosa	NC_050963.1	rps11	417	56.39	59.4	30.83	53.3439
Quercus pannosa	NC_050963.1	rps12	375	51.64	49.18	29.51	53.6357
Quercus pannosa	NC_050963.1	rps18	360	39.32	41.03	30.77	50.7366
Quercus pannosa	NC_050963.1	rps2	711	45.95	40.99	22.97	51.7066
Quercus pannosa	NC_050963.1	rps3	666	52.34	33.64	22.43	50.8896
Quercus pannosa	NC_050963.1	rps4	609	52.02	38.38	22.22	48.8273
Quercus pannosa	NC_050963.1	rps7	468	55.7	46.98	21.48	50.2948
Quercus pannosa	NC_050963.1	rps8	405	43.41	41.86	26.36	51.0873
Quercus pannosa	NC_050963.1	ycf1	5682	38.19	27.44	24.11	52.301
Quercus pannosa	NC_050963.1	ycf2	6834	43.09	33.59	34.6	56.1803
Quercus pannosa	NC_050963.1	ycf3	507	48.45	38.51	31.06	54.3777
Quercus pannosa	NC_050963.1	ycf4	555	45.98	39.08	28.16	53.1521
Quercus virginiana	NC_050972.1	accD	1644	40.3	34.41	25.29	51.6155
Quercus virginiana	NC_050972.1	atpA	1524	56.57	40.81	27.07	51.4095
Quercus virginiana	NC_050972.1	atpB	1497	57.76	43.06	25.26	49.2378
Quercus virginiana	NC_050972.1	atpE	402	55.91	40.94	28.35	52.9338
Quercus virginiana	NC_050972.1	atpF	555	46.67	35.56	33.33	53.8739
Quercus virginiana	NC_050972.1	atpI	744	50.63	35.15	21.34	49.0679
Quercus virginiana	NC_050972.1	ccsA	957	37.25	35.91	21.81	51.2956
Quercus virginiana	NC_050972.1	cemA	690	43.06	26.85	29.17	52.4509
Quercus virginiana	NC_050972.1	clpP	591	63.04	39.13	23.91	50.7102
Quercus virginiana	NC_050972.1	matK	1515	41.38	32.25	27.38	53.1677
Quercus virginiana	NC_050972.1	ndhA	1092	46.31	36.36	22.73	51.2142
Quercus virginiana	NC_050972.1	ndhB	1479	43.9	40.04	27.84	52.2105
Quercus virginiana	NC_050972.1	ndhC	363	53.15	33.33	18.02	49.1292
Quercus virginiana	NC_050972.1	ndhD	1608	43.14	36.47	26.86	52.8897
Quercus virginiana	NC_050972.1	ndhF	2262	37.29	34.5	18.99	47.2824
Quercus virginiana	NC_050972.1	ndhG	531	44.97	34.91	25.44	52.4536
Quercus virginiana	NC_050972.1	ndhH	1182	54.5	35.97	24.52	51.8455
Quercus virginiana	NC_050972.1	ndhI	558	45.45	35.23	21.59	49.6087
Quercus virginiana	NC_050972.1	ndhJ	477	53.38	37.16	25.68	51.783
Quercus virginiana	NC_050972.1	ndhK	693	46.4	46.85	23.42	52.7997
Quercus virginiana	NC_050972.1	petA	966	55.06	36.39	31.96	52.2737
Quercus virginiana	NC_050972.1	petB	648	53	42.5	26	50.7009
Quercus virginiana	NC_050972.1	petD	483	52.94	38.56	20.92	49.8459
Quercus virginiana	NC_050972.1	psaA	2253	55.59	42.29	29.84	53.6218
Quercus virginiana	NC_050972.1	psaB	2205	52.1	41.22	26.27	51.6072
Quercus virginiana	NC_050972.1	psbA	1062	52.87	43.5	27.19	45.8991
Quercus virginiana	NC_050972.1	psbB	1527	58	45.32	28.27	52.5597
Quercus virginiana	NC_050972.1	psbC	1422	56.7	44.87	29.69	51.294
Quercus virginiana	NC_050972.1	psbD	1062	55.89	42.3	30.51	53.6488
Quercus virginiana	NC_050972.1	rbcL	1428	60.75	43.86	28.07	50.6542
Quercus virginiana	NC_050972.1	rpl14	369	55.46	38.66	21.85	52.2267
Quercus virginiana	NC_050972.1	rpl16	408	55.56	54.76	23.81	49.7295
Quercus virginiana	NC_050972.1	rpl2	825	52.24	48.51	29.48	52.8345
Quercus virginiana	NC_050972.1	rpl20	354	35.96	43.86	24.56	52.0751
Quercus virginiana	NC_050972.1	rpoA	996	46.44	33.13	23.53	50.8471
Quercus virginiana	NC_050972.1	rpoB	3222	51.88	37.82	27.62	52.974
Quercus virginiana	NC_050972.1	rpoC1	2070	51.88	37.89	27.82	52.7023
Quercus virginiana	NC_050972.1	rpoC2	4188	46.87	37.07	26.75	52.1897
Quercus virginiana	NC_050972.1	rps11	417	56.39	59.4	30.08	52.8557
Quercus virginiana	NC_050972.1	rps12	372	52.46	48.36	30.33	53.4915
Quercus virginiana	NC_050972.1	rps18	360	39.32	41.03	30.77	50.7366
Quercus virginiana	NC_050972.1	rps2	711	45.5	40.99	23.87	52.0999
Quercus virginiana	NC_050972.1	rps3	666	52.34	33.64	22.43	50.973
Quercus virginiana	NC_050972.1	rps4	609	51.26	39.2	23.12	49.258
Quercus virginiana	NC_050972.1	rps7	468	55.7	46.98	21.48	50.2948
Quercus virginiana	NC_050972.1	rps8	405	43.41	41.86	25.58	50.7232
Quercus virginiana	NC_050972.1	ycf1	5646	38.78	27.06	24.04	52.2206
Quercus virginiana	NC_050972.1	ycf2	6834	43.04	33.55	34.64	56.2656
Quercus virginiana	NC_050972.1	ycf3	507	47.83	38.51	31.06	54.3728
Quercus virginiana	NC_050972.1	ycf4	555	45.98	39.08	27.59	52.9033
Quercus acuta	NC_054352.1	accD	1629	41.11	34.42	25.62	51.4486
Quercus acuta	NC_054352.1	atpA	1524	56.77	40.81	26.67	51.3108
Quercus acuta	NC_054352.1	atpB	1497	57.76	43.06	25.47	49.4397
Quercus acuta	NC_054352.1	atpE	402	55.12	40.94	27.56	52.3441
Quercus acuta	NC_054352.1	atpF	555	46.67	35.56	33.33	53.8739
Quercus acuta	NC_054352.1	atpI	744	50.63	35.15	21.34	49.0679
Quercus acuta	NC_054352.1	ccsA	957	37.25	35.91	21.14	50.9751
Quercus acuta	NC_054352.1	cemA	690	43.26	26.51	28.84	52.3513
Quercus acuta	NC_054352.1	clpP	591	63.59	39.67	25	50.9692
Quercus acuta	NC_054352.1	matK	1515	41.58	32.66	26.98	52.8169
Quercus acuta	NC_054352.1	ndhA	1092	46.59	36.36	23.01	51.3904
Quercus acuta	NC_054352.1	ndhB	1533	43.69	39.34	28.16	52.2949
Quercus acuta	NC_054352.1	ndhC	363	53.15	33.33	18.02	49.1292
Quercus acuta	NC_054352.1	ndhD	1518	43.24	37.01	27.23	52.4203
Quercus acuta	NC_054352.1	ndhF	2256	37.25	35.01	18.63	46.9099
Quercus acuta	NC_054352.1	ndhG	531	44.97	34.91	26.04	52.9104
Quercus acuta	NC_054352.1	ndhH	1182	55.31	35.97	25.07	52.1382
Quercus acuta	NC_054352.1	ndhI	498	45.86	37.58	19.75	48.6846
Quercus acuta	NC_054352.1	ndhJ	477	53.38	37.16	25.68	51.783
Quercus acuta	NC_054352.1	ndhK	693	46.4	46.85	24.77	53.317
Quercus acuta	NC_054352.1	petA	966	55.38	36.08	31.96	52.1023
Quercus acuta	NC_054352.1	petB	648	53	42.5	27	51.0394
Quercus acuta	NC_054352.1	petD	483	52.94	38.56	21.57	50.3543
Quercus acuta	NC_054352.1	psaA	2253	55.73	42.29	29.42	53.577
Quercus acuta	NC_054352.1	psaB	2205	52.1	41.22	26.27	51.3644
Quercus acuta	NC_054352.1	psbA	1062	52.87	43.5	27.19	45.8991
Quercus acuta	NC_054352.1	psbB	1527	58	45.32	28.27	52.6481
Quercus acuta	NC_054352.1	psbC	1467	56.62	44.69	30.59	51.8935
Quercus acuta	NC_054352.1	psbD	1065	56.02	42.17	30.72	53.5024
Quercus acuta	NC_054352.1	rbcL	1449	60.34	44.18	28.02	50.6985
Quercus acuta	NC_054352.1	rpl14	369	55.46	38.66	21.85	52.2267
Quercus acuta	NC_054352.1	rpl16	408	55.56	54.76	23.81	50.0108
Quercus acuta	NC_054352.1	rpl2	861	52.14	47.5	28.57	52.7708
Quercus acuta	NC_054352.1	rpl20	354	35.96	43.86	23.68	51.6311
Quercus acuta	NC_054352.1	rpoA	996	46.44	32.82	22.91	51.1717
Quercus acuta	NC_054352.1	rpoB	3222	52.07	37.92	27.43	52.767
Quercus acuta	NC_054352.1	rpoC1	2058	51.81	38.07	28.1	53.1642
Quercus acuta	NC_054352.1	rpoC2	4188	47.05	37.09	26.92	52.3577
Quercus acuta	NC_054352.1	rps11	417	56.39	58.65	30.08	52.8921
Quercus acuta	NC_054352.1	rps12	375	50.82	49.18	29.51	53.5542
Quercus acuta	NC_054352.1	rps18	360	40.17	41.03	30.77	50.921
Quercus acuta	NC_054352.1	rps2	711	45.95	41.44	22.97	51.6108
Quercus acuta	NC_054352.1	rps3	666	52.34	33.64	22.43	50.8896
Quercus acuta	NC_054352.1	rps4	609	51.52	38.89	22.73	49.1796
Quercus acuta	NC_054352.1	rps7	468	55.7	46.98	21.48	50.2948
Quercus acuta	NC_054352.1	rps8	405	43.41	41.86	26.36	50.7232
Quercus acuta	NC_054352.1	ycf1	5682	38.35	27.33	24.11	52.3467
Quercus acuta	NC_054352.1	ycf2	6834	43.09	33.59	34.69	56.2099
Quercus acuta	NC_054352.1	ycf3	507	48.45	38.51	31.06	54.3777
Quercus acuta	NC_054352.1	ycf4	555	45.98	39.08	28.16	52.6995
Quercus chungii	NC_057248.1	accD	1644	40.99	34.35	25.43	51.457
Quercus chungii	NC_057248.1	atpA	1524	56.77	40.81	26.67	51.3108
Quercus chungii	NC_057248.1	atpB	1497	57.76	43.06	25.47	49.4397
Quercus chungii	NC_057248.1	atpE	402	55.12	40.94	27.56	52.3441
Quercus chungii	NC_057248.1	atpF	555	46.67	35.56	33.33	53.8739
Quercus chungii	NC_057248.1	atpI	744	50.63	35.15	21.34	49.0679
Quercus chungii	NC_057248.1	ccsA	957	37.25	35.91	21.14	50.9751
Quercus chungii	NC_057248.1	cemA	690	43.26	26.51	28.84	52.3513
Quercus chungii	NC_057248.1	clpP	591	63.04	39.13	25	51.4378
Quercus chungii	NC_057248.1	matK	1515	41.58	32.66	26.98	52.8169
Quercus chungii	NC_057248.1	ndhA	1092	46.59	36.36	22.73	51.4343
Quercus chungii	NC_057248.1	ndhB	1479	43.9	40.04	27.84	52.2105
Quercus chungii	NC_057248.1	ndhC	363	53.15	33.33	18.02	49.1292
Quercus chungii	NC_057248.1	ndhD	1593	43.08	36.17	27.27	52.6319
Quercus chungii	NC_057248.1	ndhF	2256	37.25	35.01	18.77	46.9629
Quercus chungii	NC_057248.1	ndhG	531	44.97	34.91	26.04	52.9104
Quercus chungii	NC_057248.1	ndhH	1182	55.31	35.97	25.07	52.1382
Quercus chungii	NC_057248.1	ndhI	648	43.41	35.12	22.93	50.1402
Quercus chungii	NC_057248.1	ndhJ	477	53.38	37.16	25.68	51.783
Quercus chungii	NC_057248.1	ndhK	693	46.4	46.85	24.77	53.317
Quercus chungii	NC_057248.1	petA	966	55.38	36.08	31.96	52.1023
Quercus chungii	NC_057248.1	petB	648	53	42.5	27	51.0394
Quercus chungii	NC_057248.1	petD	483	52.94	38.56	20.92	49.8459
Quercus chungii	NC_057248.1	psaA	2253	55.73	42.29	29.28	53.5275
Quercus chungii	NC_057248.1	psaB	2205	52.1	41.22	26.27	51.3644
Quercus chungii	NC_057248.1	psbA	1062	52.87	43.5	27.19	45.8991
Quercus chungii	NC_057248.1	psbB	1527	58	45.32	28.27	52.6481
Quercus chungii	NC_057248.1	psbC	1422	56.7	44.87	29.24	50.9907
Quercus chungii	NC_057248.1	psbD	1062	55.89	42.3	30.51	53.3442
Quercus chungii	NC_057248.1	rbcL	1428	60.48	43.89	27.95	50.6187
Quercus chungii	NC_057248.1	rpl14	369	55.46	38.66	21.85	52.2267
Quercus chungii	NC_057248.1	rpl16	408	55.56	54.76	23.81	49.7295
Quercus chungii	NC_057248.1	rpl2	825	52.24	48.51	29.1	52.6116
Quercus chungii	NC_057248.1	rpl20	354	35.96	43.86	23.68	51.6311
Quercus chungii	NC_057248.1	rpoA	996	46.44	32.82	22.91	51.1717
Quercus chungii	NC_057248.1	rpoB	3222	52.07	37.92	27.43	52.767
Quercus chungii	NC_057248.1	rpoC1	2070	51.58	37.89	27.97	53.0317
Quercus chungii	NC_057248.1	rpoC2	4188	47.05	37.09	26.92	52.3577
Quercus chungii	NC_057248.1	rps11	417	56.39	58.65	30.08	52.8921
Quercus chungii	NC_057248.1	rps12	372	51.64	48.36	30.33	53.433
Quercus chungii	NC_057248.1	rps18	360	40.17	41.03	30.77	50.921
Quercus chungii	NC_057248.1	rps2	711	45.74	41.26	22.87	51.6565
Quercus chungii	NC_057248.1	rps3	666	52.34	33.64	22.43	50.8896
Quercus chungii	NC_057248.1	rps4	609	51.52	38.89	22.73	49.1796
Quercus chungii	NC_057248.1	rps7	468	55.7	46.98	21.48	50.2948
Quercus chungii	NC_057248.1	rps8	405	43.41	41.86	26.36	50.7232
Quercus chungii	NC_057248.1	ycf1	5688	38.31	27.36	24.09	52.331
Quercus chungii	NC_057248.1	ycf2	6834	43.09	33.59	34.69	56.2099
Quercus chungii	NC_057248.1	ycf3	507	48.45	38.51	31.06	54.3777
Quercus chungii	NC_057248.1	ycf4	555	45.98	39.08	28.16	52.6995
