# Supplementary material for: Comprehensive Analysis of Codon Usage in Quercus Chloroplast Genome and Focus on psbA Gene
Source: Genes (Basel). 2022 Nov 18;13(11):2156. doi: 10.3390/genes13112156 (PMC9690922; doi:10.3390/genes13112156)
Supplement: Supplementary file 1 [file genes-13-02156-s001.zip › Table S2. Relative synonymous codon usage (RSCU) in 50 genes shared by 26 Quercus chloroplast genomes.xlsx]

## Sheet: Sheet1
Table S2. Relative synonymous codon usage (RSCU) in 50 genes shared by 26 Quercus chloroplast genomes.
Groupspecies	Groupgenes	Species	Accession numbers	Genes	Asn	Asn	Asp	Asp	Cys	Cys	Gln	Gln	Glu	Glu	His	His	Lys	Lys	Phe	Phe	Tyr	Tyr	Ile	Ile	Ile	Ala	Ala	Ala	Ala	Gly	Gly	Gly	Gly	Pro	Pro	Pro	Pro	Thr	Thr	Thr	Thr	Val	Val	Val	Val	Arg	Arg	Arg	Arg
					AAC	AAT	GAC	GAT	TGC	TGT	CAA	CAG	GAA	GAG	CAC	CAT	AAA	AAG	TTC	TTT	TAC	TAT	ATA	ATC	ATT	GCA	GCC	GCG	GCT	GGA	GGC	GGG	GGT	CCA	CCC	CCG	CCT	ACA	ACC	ACG	ACT	GTA	GTC	GTG	GTT	AGA	AGG	CGA	CGC
1	1	Quercus rubra	NC_020152.1	accD	0.16	1.84	0.51	1.49	0.4	1.6	1.7	0.3	1.48	0.52	0.67	1.33	1.53	0.47	0.47	1.53	0.62	1.38	0.72	0.46	1.83	0.71	0.71	0.24	2.35	0.75	1.12	0.88	1.25	0.57	0.86	0.86	1.71	1.14	0.57	0.57	1.71	1.38	0.46	0.62	1.54	2.12	1.06	0.35	0.35
2	1	Quercus aliena	NC_026790.1	accD	0.16	1.84	0.51	1.49	0.4	1.6	1.7	0.3	1.48	0.52	0.67	1.33	1.53	0.47	0.47	1.53	0.62	1.38	0.77	0.45	1.79	0.71	0.71	0.24	2.35	0.75	1.12	0.88	1.25	0.57	0.86	0.86	1.71	1.14	0.57	0.57	1.71	1.38	0.46	0.62	1.54	1.76	1.06	0.71	0.35
3	1	Quercus spinosa	NC_026907.1	accD	0.16	1.84	0.48	1.52	0.4	1.6	1.62	0.38	1.45	0.55	0.67	1.33	1.53	0.47	0.47	1.53	0.62	1.38	0.72	0.46	1.83	0.71	0.71	0.24	2.35	0.75	1.12	0.88	1.25	0.57	0.86	0.86	1.71	1.14	0.57	0.57	1.71	1.23	0.46	0.77	1.54	2.12	1.06	0.35	0.35
4	1	Quercus aquifolioides	NC_026913.1	accD	0.17	1.83	0.51	1.49	0.4	1.6	1.7	0.3	1.48	0.52	0.67	1.33	1.53	0.47	0.48	1.52	0.6	1.4	0.67	0.47	1.87	0.71	0.71	0.24	2.35	0.88	1	0.88	1.25	0.57	0.86	0.86	1.71	1.1	0.55	0.55	1.79	1.38	0.46	0.62	1.54	2.12	1.06	0.35	0.35
5	1	Quercus baronii	NC_029490.1	accD	0.16	1.84	0.51	1.49	0.4	1.6	1.7	0.3	1.48	0.52	0.67	1.33	1.53	0.47	0.48	1.52	0.62	1.38	0.72	0.52	1.76	0.71	0.71	0.24	2.35	0.75	1.12	0.88	1.25	0.57	0.86	0.86	1.71	1.14	0.71	0.43	1.71	1.38	0.46	0.62	1.54	2.12	1.06	0.35	0.35
6	1	Quercus variabilis	NC_031356.1	accD	0.16	1.84	0.51	1.49	0.4	1.6	1.7	0.3	1.48	0.52	0.67	1.33	1.53	0.47	0.48	1.52	0.62	1.38	0.7	0.45	1.85	0.71	0.71	0.24	2.35	0.75	1.12	0.88	1.25	0.57	0.86	0.86	1.71	1.14	0.57	0.57	1.71	1.38	0.46	0.62	1.54	2.12	1.06	0.35	0.35
7	1	Quercus dolicholepis	NC_031357.1	accD	0.15	1.85	0.51	1.49	0.4	1.6	1.73	0.27	1.48	0.52	0.67	1.33	1.53	0.47	0.48	1.52	0.56	1.44	0.68	0.48	1.84	0.71	0.71	0.24	2.35	0.75	1.12	0.88	1.25	0.53	0.8	1.07	1.6	1.1	0.69	0.69	1.52	1.28	0.48	0.64	1.6	2.47	1.06	0	0.35
8	1	Quercus tarokoensis	NC_036370.1	accD	0.16	1.84	0.51	1.49	0.4	1.6	1.7	0.3	1.48	0.52	0.67	1.33	1.53	0.47	0.47	1.53	0.62	1.38	0.72	0.46	1.83	0.71	0.71	0.24	2.35	0.62	1.12	1	1.25	0.57	0.86	0.86	1.71	1.14	0.57	0.57	1.71	1.38	0.46	0.62	1.54	2.12	1.06	0.35	0.35
9	1	Quercus glauca	NC_036930.1	accD	0.16	1.84	0.53	1.47	0.4	1.6	1.62	0.38	1.44	0.56	0.67	1.33	1.53	0.47	0.47	1.53	0.62	1.38	0.77	0.45	1.79	0.71	0.71	0.24	2.35	0.75	1	0.88	1.38	0.29	0.86	1.14	1.71	1.04	0.59	0.59	1.78	1.38	0.46	0.62	1.54	2.12	1.06	0.35	0.35
10	1	Quercus tungmaiensis	NC_036936.1	accD	0.18	1.82	0.51	1.49	0.4	1.6	1.68	0.32	1.48	0.52	0.67	1.33	1.53	0.47	0.52	1.48	0.64	1.36	0.59	0.51	1.9	0.71	0.71	0.24	2.35	0.88	1	0.88	1.25	0.57	0.86	0.86	1.71	1.14	0.57	0.57	1.71	1.33	0.5	0.67	1.5	2.25	1.12	0	0.38
11	1	Quercus sichourensis	NC_036941.1	accD	0.16	1.84	0.53	1.47	0.4	1.6	1.62	0.38	1.44	0.56	0.67	1.33	1.53	0.47	0.47	1.53	0.62	1.38	0.77	0.45	1.79	0.71	0.71	0.24	2.35	0.75	1	0.88	1.38	0.29	0.86	1.14	1.71	1.04	0.59	0.59	1.78	1.38	0.46	0.62	1.54	2.12	1.06	0.35	0.35
12	1	Quercus chenii	NC_039428.1	accD	0.16	1.84	0.51	1.49	0.4	1.6	1.7	0.3	1.48	0.52	0.67	1.33	1.53	0.47	0.48	1.52	0.62	1.38	0.7	0.45	1.85	0.71	0.71	0.24	2.35	0.75	1.12	0.88	1.25	0.57	0.86	0.86	1.71	1.14	0.57	0.57	1.71	1.38	0.46	0.62	1.54	2.12	1.06	0.35	0.35
13	1	Quercus acutissima	NC_039429.1	accD	0.16	1.84	0.51	1.49	0.4	1.6	1.7	0.3	1.48	0.52	0.67	1.33	1.53	0.47	0.48	1.52	0.62	1.38	0.7	0.45	1.85	0.71	0.71	0.24	2.35	0.75	1.12	0.88	1.25	0.57	0.86	0.86	1.71	1.14	0.57	0.57	1.71	1.38	0.46	0.62	1.54	2.12	1.06	0.35	0.35
14	1	Quercus dentata	NC_039725.1	accD	0.16	1.84	0.51	1.49	0.4	1.6	1.7	0.3	1.48	0.52	0.67	1.33	1.53	0.47	0.47	1.53	0.62	1.38	0.77	0.45	1.79	0.71	0.71	0.24	2.35	0.75	1.12	0.88	1.25	0.57	0.86	0.86	1.71	1.14	0.57	0.57	1.71	1.38	0.46	0.62	1.54	1.76	1.06	0.71	0.35
15	1	Quercus obovatifolia	NC_039972.1	accD	0.16	1.84	0.53	1.47	0.4	1.6	1.62	0.38	1.44	0.56	0.67	1.33	1.53	0.47	0.47	1.53	0.62	1.38	0.77	0.45	1.79	0.71	0.71	0.24	2.35	0.75	1	0.88	1.38	0.29	0.86	1.14	1.71	1.04	0.59	0.59	1.78	1.38	0.46	0.62	1.54	2.12	1.06	0.35	0.35
16	1	Quercus wutaishanica	NC_043857.1	accD	0.16	1.84	0.51	1.49	0.4	1.6	1.7	0.3	1.48	0.52	0.67	1.33	1.53	0.47	0.47	1.53	0.62	1.38	0.77	0.45	1.79	0.71	0.71	0.24	2.35	0.75	1.12	0.88	1.25	0.57	0.86	0.86	1.71	1.14	0.57	0.57	1.71	1.38	0.46	0.62	1.54	2.12	1.06	0.35	0.35
17	1	Quercus mongolica	NC_043858.1	accD	0.16	1.84	0.51	1.49	0.4	1.6	1.7	0.3	1.48	0.52	0.73	1.27	1.53	0.47	0.47	1.53	0.62	1.38	0.72	0.46	1.83	0.71	0.71	0.24	2.35	0.75	1.12	0.88	1.25	0.53	0.8	0.8	1.87	1.14	0.57	0.57	1.71	1.38	0.46	0.62	1.54	2.33	1	0.33	0.33
18	1	Quercus robur	NC_046388.1	accD	0.15	1.85	0.51	1.49	0.4	1.6	1.73	0.27	1.48	0.52	0.67	1.33	1.53	0.47	0.45	1.55	0.55	1.45	0.72	0.46	1.83	0.71	0.71	0.24	2.35	0.73	1.09	0.85	1.33	0.53	0.8	1.07	1.6	1.1	0.55	0.69	1.66	1.28	0.48	0.64	1.6	2.33	1	0.33	0.33
19	1	Quercus bawanglingensis	NC_046583.1	accD	0.15	1.85	0.51	1.49	0.4	1.6	1.73	0.27	1.48	0.52	0.67	1.33	1.53	0.47	0.5	1.5	0.61	1.39	0.67	0.47	1.87	0.71	0.71	0.24	2.35	0.82	1.06	0.82	1.29	0.8	0.8	0.8	1.6	1.1	0.55	0.69	1.66	1.28	0.48	0.64	1.6	2.47	1.06	0	0.35
20	1	Quercus coccinea	NC_047481.1	accD	0.16	1.84	0.51	1.49	0.4	1.6	1.7	0.3	1.48	0.52	0.67	1.33	1.53	0.47	0.45	1.55	0.6	1.4	0.7	0.45	1.85	0.71	0.71	0.24	2.35	0.75	1.12	0.88	1.25	0.57	0.86	0.86	1.71	1.14	0.57	0.57	1.71	1.38	0.46	0.62	1.54	2	1	0.67	0.33
21	1	Quercus phillyraeoides	NC_048488.1	accD	0.15	1.85	0.51	1.49	0.4	1.6	1.73	0.27	1.48	0.52	0.67	1.33	1.53	0.47	0.5	1.5	0.61	1.39	0.67	0.47	1.87	0.71	0.71	0.24	2.35	0.82	1.06	0.82	1.29	0.8	0.8	0.8	1.6	1.1	0.55	0.69	1.66	1.28	0.48	0.64	1.6	2.47	1.06	0	0.35
22	1	Quercus gilva	NC_049876.1	accD	0.16	1.84	0.53	1.47	0.44	1.56	1.58	0.42	1.44	0.56	0.73	1.27	1.52	0.48	0.5	1.5	0.67	1.33	0.78	0.46	1.76	0.71	0.71	0.24	2.35	0.77	0.9	0.9	1.42	0.29	0.86	1.14	1.71	1.08	0.62	0.62	1.69	1.44	0.48	0.48	1.6	2.12	1.06	0.35	0.35
23	1	Quercus pannosa	NC_050963.1	accD	0.16	1.84	0.5	1.5	0.4	1.6	1.62	0.38	1.45	0.55	0.67	1.33	1.53	0.47	0.45	1.55	0.6	1.4	0.7	0.45	1.85	0.71	0.71	0.24	2.35	0.75	1.12	0.88	1.25	0.57	0.86	0.86	1.71	1.14	0.57	0.57	1.71	1.23	0.46	0.77	1.54	2	1	0.67	0.33
24	1	Quercus virginiana	NC_050972.1	accD	0.16	1.84	0.53	1.47	0.4	1.6	1.68	0.32	1.48	0.52	0.67	1.33	1.55	0.45	0.44	1.56	0.58	1.42	0.7	0.45	1.85	0.71	0.71	0.24	2.35	0.75	1.12	0.88	1.25	0.57	0.86	0.86	1.71	1.14	0.57	0.57	1.71	1.38	0.46	0.62	1.54	2	1	0.67	0.33
25	1	Quercus acuta	NC_054352.1	accD	0.16	1.84	0.53	1.47	0.4	1.6	1.62	0.38	1.44	0.56	0.67	1.33	1.53	0.47	0.47	1.53	0.62	1.38	0.77	0.45	1.79	0.71	0.71	0.24	2.35	0.75	1	0.88	1.38	0.29	0.86	1.14	1.71	1.04	0.59	0.59	1.78	1.38	0.46	0.62	1.54	2.12	1.06	0.35	0.35
26	1	Quercus chungii	NC_057248.1	accD	0.16	1.84	0.53	1.47	0.4	1.6	1.62	0.38	1.44	0.56	0.67	1.33	1.53	0.47	0.45	1.55	0.6	1.4	0.75	0.44	1.81	0.71	0.71	0.24	2.35	0.75	1	0.88	1.38	0.29	0.86	1.14	1.71	1.04	0.59	0.59	1.78	1.38	0.46	0.62	1.54	2	1	0.67	0.33
1	2	Quercus rubra	NC_020152.1	atpA	0.12	1.88	0.22	1.78	0	2	1.39	0.61	1.6	0.4	1	1	1.52	0.48	1	1	0.33	1.67	0.53	0.47	2	0.83	1	0.42	1.75	1.27	0.59	0.29	1.85	0.47	0.47	1.18	1.88	1.1	0.83	0.83	1.24	2.27	0.43	0.54	0.76	1.6	0.4	1.4	0.6
2	2	Quercus aliena	NC_026790.1	atpA	0.12	1.88	0.22	1.78	0	2	1.39	0.61	1.6	0.4	1	1	1.52	0.48	1	1	0.33	1.67	0.53	0.47	2	0.92	1	0.33	1.75	1.27	0.59	0.29	1.85	0.47	0.47	1.18	1.88	1.1	0.83	0.83	1.24	2.27	0.43	0.54	0.76	1.6	0.4	1.4	0.8
3	2	Quercus spinosa	NC_026907.1	atpA	0.12	1.88	0.22	1.78	0	2	1.35	0.65	1.55	0.45	1	1	1.52	0.48	1	1	0.33	1.67	0.53	0.47	2	0.9	0.98	0.41	1.71	1.27	0.59	0.29	1.85	0.47	0.47	1.18	1.88	1.1	0.83	0.83	1.24	2.27	0.43	0.54	0.76	1.66	0.41	1.45	0.83
4	2	Quercus aquifolioides	NC_026913.1	atpA	0.12	1.88	0.22	1.78	0	2	1.39	0.61	1.6	0.4	1	1	1.52	0.48	1	1	0.33	1.67	0.48	0.48	2.05	0.9	0.98	0.41	1.71	1.27	0.59	0.29	1.85	0.47	0.47	1.18	1.88	1.1	0.83	0.83	1.24	2.27	0.43	0.54	0.76	1.6	0.4	1.2	0.8
5	2	Quercus baronii	NC_029490.1	atpA	0.12	1.88	0.22	1.78	0	2	1.39	0.61	1.6	0.4	1	1	1.52	0.48	0.83	1.17	0.33	1.67	0.53	0.47	2	0.9	0.98	0.41	1.71	1.27	0.59	0.29	1.85	0.24	0.47	1.18	2.12	1.1	0.83	0.69	1.38	2.27	0.43	0.54	0.76	1.6	0.4	1.4	0.8
6	2	Quercus variabilis	NC_031356.1	atpA	0.12	1.88	0.22	1.78	0	2	1.39	0.61	1.59	0.41	1	1	1.52	0.48	0.83	1.17	0.33	1.67	0.53	0.47	2	0.98	0.98	0.33	1.71	1.33	0.57	0.29	1.81	0.47	0.47	1.18	1.88	1.1	0.83	0.69	1.38	2.27	0.43	0.54	0.76	1.6	0.4	1.6	0.8
7	2	Quercus dolicholepis	NC_031357.1	atpA	0.12	1.88	0.22	1.78	0	2	1.39	0.61	1.6	0.4	1	1	1.52	0.48	0.83	1.17	0.33	1.67	0.53	0.47	2	0.9	0.98	0.41	1.71	1.27	0.59	0.29	1.85	0.47	0.24	1.18	2.12	1.1	0.83	0.69	1.38	2.27	0.43	0.54	0.76	1.6	0.4	1.4	0.8
8	2	Quercus tarokoensis	NC_036370.1	atpA	0.12	1.88	0.22	1.78	0	2	1.39	0.61	1.6	0.4	1	1	1.52	0.48	0.83	1.17	0.33	1.67	0.53	0.47	2	0.9	0.98	0.41	1.71	1.27	0.59	0.29	1.85	0.47	0.47	1.18	1.88	1.1	0.83	0.69	1.38	2.27	0.43	0.54	0.76	1.6	0.4	1.4	0.8
9	2	Quercus glauca	NC_036930.1	atpA	0.12	1.88	0.22	1.78	0	2	1.39	0.61	1.6	0.4	1	1	1.52	0.48	1	1	0.33	1.67	0.53	0.47	2	0.82	0.98	0.49	1.71	1.27	0.59	0.29	1.85	0.47	0.47	1.18	1.88	1.24	0.83	0.69	1.24	2.27	0.43	0.54	0.76	1.6	0.4	1.4	0.8
10	2	Quercus tungmaiensis	NC_036936.1	atpA	0.12	1.88	0.22	1.78	0	2	1.39	0.61	1.6	0.4	1	1	1.52	0.48	1	1	0.33	1.67	0.48	0.55	1.98	0.9	0.98	0.41	1.71	1.27	0.59	0.29	1.85	0.47	0.47	1.18	1.88	1.1	0.83	0.83	1.24	2.27	0.43	0.54	0.76	1.6	0.4	1.4	0.8
11	2	Quercus sichourensis	NC_036941.1	atpA	0.12	1.88	0.22	1.78	0	2	1.39	0.61	1.6	0.4	1	1	1.52	0.48	1	1	0.33	1.67	0.53	0.47	2	0.82	0.98	0.49	1.71	1.27	0.59	0.29	1.85	0.47	0.47	1.18	1.88	1.24	0.83	0.69	1.24	2.27	0.43	0.54	0.76	1.6	0.4	1.4	0.8
12	2	Quercus chenii	NC_039428.1	atpA	0.12	1.88	0.22	1.78	0	2	1.39	0.61	1.59	0.41	1	1	1.52	0.48	0.83	1.17	0.33	1.67	0.53	0.47	2	0.98	0.98	0.33	1.71	1.33	0.57	0.29	1.81	0.47	0.47	1.18	1.88	1.1	0.83	0.69	1.38	2.27	0.43	0.54	0.76	1.6	0.4	1.6	0.8
13	2	Quercus acutissima	NC_039429.1	atpA	0.12	1.88	0.22	1.78	0	2	1.39	0.61	1.59	0.41	1	1	1.52	0.48	0.83	1.17	0.33	1.67	0.53	0.47	2	0.98	0.98	0.33	1.71	1.33	0.57	0.29	1.81	0.47	0.47	1.18	1.88	1.1	0.83	0.69	1.38	2.27	0.43	0.54	0.76	1.6	0.4	1.6	0.8
14	2	Quercus dentata	NC_039725.1	atpA	0.12	1.88	0.22	1.78	0	2	1.39	0.61	1.6	0.4	1	1	1.52	0.48	1	1	0.33	1.67	0.53	0.47	2	0.92	1	0.33	1.75	1.27	0.59	0.29	1.85	0.47	0.47	1.18	1.88	1.1	0.83	0.83	1.24	2.27	0.43	0.54	0.76	1.6	0.4	1.4	0.8
15	2	Quercus obovatifolia	NC_039972.1	atpA	0.12	1.88	0.22	1.78	0	2	1.39	0.61	1.6	0.4	1	1	1.52	0.48	1	1	0.33	1.67	0.53	0.47	2	0.82	0.98	0.49	1.71	1.27	0.59	0.29	1.85	0.47	0.47	1.18	1.88	1.24	0.83	0.69	1.24	2.27	0.43	0.54	0.76	1.6	0.4	1.4	0.8
16	2	Quercus wutaishanica	NC_043857.1	atpA	0.12	1.88	0.22	1.78	0	2	1.39	0.61	1.6	0.4	1	1	1.52	0.48	1	1	0.33	1.67	0.53	0.47	2	0.92	1	0.33	1.75	1.27	0.59	0.29	1.85	0.47	0.47	1.18	1.88	1.1	0.83	0.83	1.24	2.27	0.43	0.54	0.76	1.6	0.4	1.4	0.8
17	2	Quercus mongolica	NC_043858.1	atpA	0.12	1.88	0.22	1.78	0	2	1.39	0.61	1.6	0.4	1	1	1.52	0.48	1	1	0.33	1.67	0.53	0.47	2	0.92	1	0.33	1.75	1.27	0.59	0.29	1.85	0.47	0.47	1.18	1.88	1.1	0.83	0.83	1.24	2.27	0.43	0.54	0.76	1.6	0.4	1.4	0.8
18	2	Quercus robur	NC_046388.1	atpA	0.12	1.88	0.22	1.78	0	2	1.43	0.57	1.6	0.4	1	1	1.52	0.48	1	1	0.33	1.67	0.53	0.47	2	0.92	1	0.33	1.75	1.27	0.59	0.29	1.85	0.44	0.44	1.33	1.78	1.1	0.83	0.83	1.24	2.27	0.43	0.54	0.76	1.6	0.4	1.4	0.8
19	2	Quercus bawanglingensis	NC_046583.1	atpA	0.12	1.88	0.22	1.78	0	2	1.39	0.61	1.6	0.4	1	1	1.52	0.48	0.83	1.17	0.33	1.67	0.53	0.47	2	0.9	0.9	0.41	1.8	1.27	0.59	0.29	1.85	0.47	0.47	1.18	1.88	1.24	0.83	0.55	1.38	2.27	0.43	0.54	0.76	1.6	0.4	1.4	0.8
20	2	Quercus coccinea	NC_047481.1	atpA	0.12	1.88	0.22	1.78	0	2	1.39	0.61	1.6	0.4	1	1	1.52	0.48	1	1	0.33	1.67	0.53	0.47	2	0.83	1	0.42	1.75	1.27	0.59	0.29	1.85	0.47	0.47	1.18	1.88	1.1	0.83	0.83	1.24	2.27	0.43	0.54	0.76	1.6	0.4	1.4	0.6
21	2	Quercus phillyraeoides	NC_048488.1	atpA	0.12	1.88	0.22	1.78	0	2	1.39	0.61	1.6	0.4	1	1	1.52	0.48	0.83	1.17	0.33	1.67	0.53	0.47	2	0.9	0.98	0.41	1.71	1.27	0.59	0.29	1.85	0.47	0.47	1.18	1.88	1.1	0.83	0.69	1.38	2.27	0.43	0.54	0.76	1.6	0.4	1.4	0.8
22	2	Quercus gilva	NC_049876.1	atpA	0.25	1.75	0.22	1.78	2	0	1.39	0.61	1.6	0.4	1	1	1.52	0.48	1	1	0.33	1.67	0.53	0.47	2	0.82	0.98	0.49	1.71	1.27	0.59	0.29	1.85	0.47	0.71	1.18	1.65	1.24	0.83	0.69	1.24	2.27	0.43	0.54	0.76	1.6	0.4	1.4	0.8
23	2	Quercus pannosa	NC_050963.1	atpA	0.12	1.88	0.22	1.78	0	2	1.35	0.65	1.55	0.45	1	1	1.52	0.48	1	1	0.33	1.67	0.53	0.47	2	0.9	0.98	0.41	1.71	1.27	0.59	0.29	1.85	0.47	0.47	1.18	1.88	1.1	0.83	0.83	1.24	2.27	0.43	0.54	0.76	1.66	0.41	1.45	0.83
24	2	Quercus virginiana	NC_050972.1	atpA	0.12	1.88	0.22	1.78	0	2	1.39	0.61	1.6	0.4	1	1	1.52	0.48	1	1	0.33	1.67	0.53	0.47	2	0.92	1	0.33	1.75	1.27	0.49	0.29	1.95	0.47	0.47	1.18	1.88	1.1	0.83	0.83	1.24	2.27	0.43	0.54	0.76	1.6	0.4	1.4	0.8
25	2	Quercus acuta	NC_054352.1	atpA	0.12	1.88	0.22	1.78	0	2	1.39	0.61	1.6	0.4	1	1	1.52	0.48	1	1	0.33	1.67	0.53	0.47	2	0.82	0.98	0.49	1.71	1.27	0.59	0.29	1.85	0.47	0.47	1.18	1.88	1.24	0.83	0.69	1.24	2.27	0.43	0.54	0.76	1.6	0.4	1.4	0.8
26	2	Quercus chungii	NC_057248.1	atpA	0.12	1.88	0.22	1.78	0	2	1.39	0.61	1.6	0.4	1	1	1.52	0.48	1	1	0.33	1.67	0.53	0.47	2	0.82	0.98	0.49	1.71	1.27	0.59	0.29	1.85	0.47	0.47	1.18	1.88	1.24	0.83	0.69	1.24	2.27	0.43	0.54	0.76	1.6	0.4	1.4	0.8
1	3	Quercus rubra	NC_020152.1	atpB	0.74	1.26	0.58	1.42	0	2	1.52	0.48	1.76	0.24	0	2	1.71	0.29	0.94	1.06	0.5	1.5	0.56	0.94	1.5	0.88	0.68	0.59	1.85	2	0.08	0.42	1.5	0.15	0.62	0.62	2.62	0.89	0.89	0.33	1.89	2.1	0.19	0.57	1.14	2.28	0	1.03	0.62
2	3	Quercus aliena	NC_026790.1	atpB	0.74	1.26	0.58	1.42	0	2	1.52	0.48	1.76	0.24	0	2	1.71	0.29	0.94	1.06	0.5	1.5	0.56	0.94	1.5	0.88	0.68	0.59	1.85	1.92	0.17	0.42	1.5	0.15	0.62	0.62	2.62	0.89	0.89	0.33	1.89	2.1	0.19	0.57	1.14	2.28	0	1.03	0.62
3	3	Quercus spinosa	NC_026907.1	atpB	0.74	1.26	0.58	1.42	0	2	1.52	0.48	1.76	0.24	0	2	1.71	0.29	0.94	1.06	0.5	1.5	0.58	0.97	1.45	0.68	0.68	0.78	1.85	1.83	0.17	0.5	1.5	0.15	0.77	0.62	2.46	0.89	0.89	0.33	1.89	2.1	0.19	0.57	1.14	2.28	0	1.03	0.62
4	3	Quercus aquifolioides	NC_026913.1	atpB	0.74	1.26	0.58	1.42	0	2	1.52	0.48	1.76	0.24	0	2	1.71	0.29	0.94	1.06	0.5	1.5	0.58	0.97	1.45	0.88	0.68	0.59	1.85	1.92	0.17	0.42	1.5	0.15	0.62	0.62	2.62	0.89	0.89	0.33	1.89	2	0.29	0.57	1.14	2.28	0	1.03	0.62
5	3	Quercus baronii	NC_029490.1	atpB	0.74	1.26	0.58	1.42	0	2	1.52	0.48	1.76	0.24	0	2	1.71	0.29	0.94	1.06	0.5	1.5	0.56	0.94	1.5	0.88	0.68	0.59	1.85	1.92	0.25	0.42	1.42	0.15	0.62	0.62	2.62	0.89	0.89	0.33	1.89	2.1	0.19	0.57	1.14	2.28	0	1.03	0.62
6	3	Quercus variabilis	NC_031356.1	atpB	0.74	1.26	0.58	1.42	0	2	1.52	0.48	1.76	0.24	0	2	1.71	0.29	0.94	1.06	0.5	1.5	0.56	0.94	1.5	0.88	0.68	0.59	1.85	1.92	0.25	0.42	1.42	0.15	0.62	0.62	2.62	0.89	0.89	0.33	1.89	2.1	0.19	0.57	1.14	2.28	0	1.03	0.62
7	3	Quercus dolicholepis	NC_031357.1	atpB	0.74	1.26	0.58	1.42	0	2	1.52	0.48	1.76	0.24	0	2	1.71	0.29	0.94	1.06	0.5	1.5	0.56	0.94	1.5	0.88	0.78	0.59	1.76	1.92	0.25	0.42	1.42	0.15	0.62	0.62	2.62	0.89	0.89	0.33	1.89	2.1	0.19	0.57	1.14	2.28	0	1.03	0.62
8	3	Quercus tarokoensis	NC_036370.1	atpB	0.74	1.26	0.58	1.42	0	2	1.52	0.48	1.76	0.24	0	2	1.71	0.29	0.94	1.06	0.5	1.5	0.56	0.94	1.5	0.78	0.68	0.68	1.85	1.83	0.25	0.5	1.42	0.15	0.62	0.62	2.62	0.89	0.89	0.33	1.89	2.1	0.19	0.57	1.14	2.28	0	1.03	0.62
9	3	Quercus glauca	NC_036930.1	atpB	0.74	1.26	0.58	1.42	0	2	1.52	0.48	1.76	0.24	0	2	1.71	0.29	0.94	1.06	0.5	1.5	0.56	0.94	1.5	0.88	0.68	0.59	1.85	1.92	0.17	0.42	1.5	0.15	0.62	0.62	2.62	0.89	0.89	0.33	1.89	2.1	0.19	0.57	1.14	2.28	0	1.03	0.62
10	3	Quercus tungmaiensis	NC_036936.1	atpB	0.74	1.26	0.58	1.42	0	2	1.52	0.48	1.76	0.24	0	2	1.71	0.29	0.94	1.06	0.5	1.5	0.58	0.97	1.45	0.9	0.7	0.5	1.9	1.88	0.16	0.49	1.47	0.15	0.62	0.62	2.62	0.89	0.89	0.33	1.89	2.1	0.19	0.57	1.14	2.28	0	1.03	0.62
11	3	Quercus sichourensis	NC_036941.1	atpB	0.74	1.26	0.58	1.42	0	2	1.52	0.48	1.76	0.24	0	2	1.71	0.29	0.94	1.06	0.5	1.5	0.56	0.94	1.5	0.88	0.68	0.59	1.85	1.92	0.17	0.42	1.5	0.15	0.62	0.62	2.62	0.89	0.89	0.33	1.89	2.1	0.19	0.57	1.14	2.28	0	1.03	0.62
12	3	Quercus chenii	NC_039428.1	atpB	0.74	1.26	0.58	1.42	0	2	1.52	0.48	1.76	0.24	0	2	1.71	0.29	0.94	1.06	0.5	1.5	0.56	0.94	1.5	0.88	0.68	0.59	1.85	1.92	0.25	0.42	1.42	0.15	0.62	0.62	2.62	0.89	0.89	0.33	1.89	2.1	0.19	0.57	1.14	2.28	0	1.03	0.62
13	3	Quercus acutissima	NC_039429.1	atpB	0.74	1.26	0.58	1.42	0	2	1.52	0.48	1.76	0.24	0	2	1.71	0.29	0.94	1.06	0.5	1.5	0.56	0.94	1.5	0.88	0.68	0.59	1.85	1.92	0.25	0.42	1.42	0.15	0.62	0.62	2.62	0.89	0.89	0.33	1.89	2.1	0.19	0.57	1.14	2.28	0	1.03	0.62
14	3	Quercus dentata	NC_039725.1	atpB	0.74	1.26	0.58	1.42	0	2	1.52	0.48	1.76	0.24	0	2	1.71	0.29	0.94	1.06	0.5	1.5	0.56	0.94	1.5	0.88	0.68	0.59	1.85	1.92	0.17	0.42	1.5	0.15	0.62	0.62	2.62	0.89	0.89	0.33	1.89	2.1	0.19	0.57	1.14	2.28	0	1.03	0.62
15	3	Quercus obovatifolia	NC_039972.1	atpB	0.74	1.26	0.58	1.42	0	2	1.52	0.48	1.76	0.24	0	2	1.71	0.29	0.94	1.06	0.5	1.5	0.56	0.94	1.5	0.88	0.68	0.59	1.85	1.92	0.17	0.42	1.5	0.15	0.62	0.62	2.62	0.89	0.89	0.33	1.89	2.1	0.19	0.57	1.14	2.28	0	1.03	0.62
16	3	Quercus wutaishanica	NC_043857.1	atpB	0.74	1.26	0.58	1.42	0	2	1.52	0.48	1.76	0.24	0	2	1.71	0.29	0.94	1.06	0.5	1.5	0.56	0.94	1.5	0.88	0.68	0.59	1.85	1.92	0.17	0.42	1.5	0.15	0.62	0.62	2.62	0.89	0.89	0.33	1.89	2.1	0.19	0.57	1.14	2.28	0	1.03	0.62
17	3	Quercus mongolica	NC_043858.1	atpB	0.74	1.26	0.58	1.42	0	2	1.52	0.48	1.76	0.24	0	2	1.71	0.29	0.94	1.06	0.5	1.5	0.56	0.94	1.5	0.88	0.68	0.59	1.85	1.92	0.17	0.42	1.5	0.15	0.62	0.62	2.62	0.89	0.89	0.33	1.89	2.1	0.19	0.57	1.14	2.28	0	1.03	0.62
18	3	Quercus robur	NC_046388.1	atpB	0.74	1.26	0.58	1.42	0	2	1.52	0.48	1.76	0.24	0	2	1.71	0.29	0.94	1.06	0.5	1.5	0.56	0.94	1.5	0.88	0.68	0.59	1.85	1.92	0.17	0.42	1.5	0.15	0.62	0.62	2.62	0.89	0.89	0.33	1.89	2.1	0.19	0.57	1.14	2.28	0	1.03	0.62
19	3	Quercus bawanglingensis	NC_046583.1	atpB	0.74	1.26	0.58	1.42	0	2	1.52	0.48	1.76	0.24	0	2	1.71	0.29	0.94	1.06	0.5	1.5	0.56	0.94	1.5	0.78	0.68	0.68	1.85	1.83	0.25	0.5	1.42	0.15	0.62	0.62	2.62	0.89	0.89	0.33	1.89	2.1	0.19	0.57	1.14	2.28	0	1.03	0.62
20	3	Quercus coccinea	NC_047481.1	atpB	0.75	1.25	0.62	1.38	0	2	1.55	0.45	1.77	0.23	0	2	1.75	0.25	0.83	1.17	0.38	1.62	0.54	0.77	1.69	0.93	0.65	0.56	1.86	2.04	0.08	0.41	1.47	0.29	0.71	0.57	2.43	0.84	0.95	0.42	1.79	2.09	0.18	0.64	1.09	2.13	0	1.16	0.77
21	3	Quercus phillyraeoides	NC_048488.1	atpB	0.74	1.26	0.58	1.42	0	2	1.52	0.48	1.76	0.24	0	2	1.71	0.29	0.94	1.06	0.5	1.5	0.56	0.94	1.5	0.78	0.68	0.68	1.85	1.83	0.25	0.5	1.42	0.15	0.62	0.62	2.62	0.89	0.89	0.33	1.89	2.1	0.19	0.57	1.14	2.28	0	1.03	0.62
22	3	Quercus gilva	NC_049876.1	atpB	0.74	1.26	0.58	1.42	0	2	1.52	0.48	1.76	0.24	0	2	1.71	0.29	0.94	1.06	0.5	1.5	0.56	0.94	1.5	0.88	0.68	0.59	1.85	1.92	0.17	0.42	1.5	0.15	0.62	0.62	2.62	0.89	0.89	0.33	1.89	2.1	0.19	0.57	1.14	2.28	0	1.03	0.62
23	3	Quercus pannosa	NC_050963.1	atpB	0.74	1.26	0.58	1.42	0	2	1.52	0.48	1.76	0.24	0	2	1.71	0.29	0.94	1.06	0.5	1.5	0.58	0.97	1.45	0.68	0.68	0.78	1.85	1.83	0.33	0.5	1.33	0.15	0.77	0.62	2.46	0.89	0.89	0.33	1.89	2	0.19	0.67	1.14	2.28	0	1.03	0.62
24	3	Quercus virginiana	NC_050972.1	atpB	0.74	1.26	0.58	1.42	0	2	1.52	0.48	1.82	0.18	0	2	1.71	0.29	0.94	1.06	0.5	1.5	0.56	0.94	1.5	0.88	0.68	0.59	1.85	1.92	0.17	0.42	1.5	0.15	0.62	0.62	2.62	0.89	0.89	0.33	1.89	2.1	0.19	0.57	1.14	2.28	0	1.03	0.62
25	3	Quercus acuta	NC_054352.1	atpB	0.74	1.26	0.58	1.42	0	2	1.52	0.48	1.76	0.24	0	2	1.71	0.29	0.94	1.06	0.5	1.5	0.56	0.94	1.5	0.88	0.68	0.59	1.85	1.92	0.17	0.42	1.5	0.15	0.62	0.62	2.62	0.89	0.89	0.33	1.89	2.1	0.19	0.57	1.14	2.28	0	1.03	0.62
26	3	Quercus chungii	NC_057248.1	atpB	0.74	1.26	0.58	1.42	0	2	1.52	0.48	1.76	0.24	0	2	1.71	0.29	0.94	1.06	0.5	1.5	0.56	0.94	1.5	0.88	0.68	0.59	1.85	1.92	0.17	0.42	1.5	0.15	0.62	0.62	2.62	0.89	0.89	0.33	1.89	2.1	0.19	0.57	1.14	2.28	0	1.03	0.62
1	4	Quercus rubra	NC_020152.1	atpE	0.2	1.8	0.67	1.33	0	2	1.67	0.33	1.4	0.6	2	0	1	1	2	0	9	9	0.86	0.43	1.71	0.29	0.29	0.86	2.57	0.5	1.5	0	2	1	1	1	1	0.8	0.8	0.8	1.6	2	0	0.5	1.5	2	0.67	2.67	0.67
2	4	Quercus aliena	NC_026790.1	atpE	0.2	1.8	0.67	1.33	0	2	1.67	0.33	1.4	0.6	2	0	1	1	2	0	9	9	0.86	0.43	1.71	0.29	0.29	0.86	2.57	0.5	1.5	0	2	1	1	1	1	0.8	0.8	0.8	1.6	2	0	0.5	1.5	2	0.67	2.67	0.67
3	4	Quercus spinosa	NC_026907.1	atpE	0.2	1.8	0.67	1.33	0	2	1.67	0.33	1.4	0.6	2	0	1	1	2	0	9	9	0.86	0.43	1.71	0.29	0.29	0.86	2.57	0.5	1.5	0	2	1	1	1	1	0.8	0.8	0.8	1.6	2	0	0.5	1.5	2	0.67	2.67	0.67
4	4	Quercus aquifolioides	NC_026913.1	atpE	0.2	1.8	0.67	1.33	0	2	1.67	0.33	1.4	0.6	2	0	1	1	2	0	9	9	0.86	0.43	1.71	0.29	0.29	0.86	2.57	0.5	2	0	1.5	1	1	1	1	0.73	0.73	1.09	1.45	2	0	0.5	1.5	2	0.67	2.67	0.67
5	4	Quercus baronii	NC_029490.1	atpE	0.2	1.8	0.67	1.33	0	2	1.67	0.33	1.4	0.6	2	0	1	1	2	0	9	9	0.86	0.43	1.71	0.29	0.29	0.86	2.57	0.5	1.5	0	2	1	1	1	1	0.8	0.8	0.8	1.6	2	0	0.5	1.5	2	0.67	2.67	0.67
6	4	Quercus variabilis	NC_031356.1	atpE	0.2	1.8	0.67	1.33	0	2	1.67	0.33	1.4	0.6	2	0	1	1	2	0	9	9	0.86	0.43	1.71	0.29	0.29	0.86	2.57	0.5	1.5	0	2	1	1	1	1	0.8	0.8	0.8	1.6	2	0	0.5	1.5	2	0.67	2.67	0.67
7	4	Quercus dolicholepis	NC_031357.1	atpE	0.2	1.8	0.67	1.33	0	2	1.67	0.33	1.4	0.6	2	0	1	1	2	0	9	9	0.86	0.43	1.71	0.29	0.29	0.86	2.57	0.5	1.5	0	2	1	1	1	1	0.8	0.8	0.8	1.6	2	0	0.5	1.5	2	0.67	2.67	0.67
8	4	Quercus tarokoensis	NC_036370.1	atpE	0.36	1.64	0.67	1.33	0	2	1.67	0.33	1.4	0.6	2	0	1.33	0.67	2	0	9	9	0.86	0.43	1.71	0.29	0.29	0.86	2.57	0.5	1.5	0	2	1	1	1	1	0.8	0.8	0.8	1.6	2	0	0.5	1.5	2	0.67	2.67	0.67
9	4	Quercus glauca	NC_036930.1	atpE	0.2	1.8	0.67	1.33	0	2	1.67	0.33	1.4	0.6	2	0	1	1	2	0	9	9	0.86	0.43	1.71	0.29	0.29	0.86	2.57	0.5	1.5	0	2	1	1	1	1	0.8	0.8	0.8	1.6	2	0	0.5	1.5	2	0.67	2.67	0.67
10	4	Quercus tungmaiensis	NC_036936.1	atpE	0.2	1.8	0.67	1.33	0	2	1.67	0.33	1.4	0.6	2	0	1	1	2	0	9	9	0.86	0.43	1.71	0.29	0.29	0.86	2.57	0.5	1.5	0	2	1	1	1	1	0.8	0.8	0.8	1.6	2	0	0.5	1.5	2	0.67	2.67	0.67
11	4	Quercus sichourensis	NC_036941.1	atpE	0.2	1.8	0.67	1.33	0	2	1.67	0.33	1.4	0.6	2	0	1	1	2	0	9	9	0.86	0.43	1.71	0.29	0.29	0.86	2.57	0.5	1.5	0	2	1	1	1	1	0.8	0.8	0.8	1.6	2	0	0.5	1.5	2	0.67	2.67	0.67
12	4	Quercus chenii	NC_039428.1	atpE	0.2	1.8	0.67	1.33	0	2	1.67	0.33	1.4	0.6	2	0	1	1	2	0	9	9	0.86	0.43	1.71	0.29	0.29	0.86	2.57	0.5	1.5	0	2	1	1	1	1	0.8	0.8	0.8	1.6	2	0	0.5	1.5	2	0.67	2.67	0.67
13	4	Quercus acutissima	NC_039429.1	atpE	0.2	1.8	0.67	1.33	0	2	1.67	0.33	1.4	0.6	2	0	1	1	2	0	9	9	0.86	0.43	1.71	0.29	0.29	0.86	2.57	0.5	1.5	0	2	1	1	1	1	0.8	0.8	0.8	1.6	2	0	0.5	1.5	2	0.67	2.67	0.67
14	4	Quercus dentata	NC_039725.1	atpE	0.2	1.8	0.67	1.33	0	2	1.67	0.33	1.4	0.6	2	0	1	1	2	0	9	9	0.86	0.43	1.71	0.29	0.29	0.86	2.57	0.5	1.5	0	2	1	1	1	1	0.8	0.8	0.8	1.6	2	0	0.5	1.5	2	0.67	2.67	0.67
15	4	Quercus obovatifolia	NC_039972.1	atpE	0.2	1.8	0.67	1.33	0	2	1.67	0.33	1.4	0.6	2	0	1	1	2	0	9	9	0.86	0.43	1.71	0.29	0.29	0.86	2.57	0.5	1.5	0	2	1	1	1	1	0.8	0.8	0.8	1.6	2	0	0.5	1.5	2	0.67	2.67	0.67
16	4	Quercus wutaishanica	NC_043857.1	atpE	0.2	1.8	0.67	1.33	0	2	1.67	0.33	1.4	0.6	2	0	1	1	2	0	9	9	0.86	0.43	1.71	0.29	0.29	0.86	2.57	0.5	1.5	0	2	1	1	1	1	0.8	0.8	0.8	1.6	2	0	0.5	1.5	2	0.67	2.67	0.67
17	4	Quercus mongolica	NC_043858.1	atpE	0.2	1.8	0.67	1.33	0	2	1.67	0.33	1.4	0.6	2	0	1	1	2	0	9	9	0.86	0.43	1.71	0.29	0.29	0.86	2.57	0.5	1.5	0	2	1	1	1	1	0.8	0.8	0.8	1.6	2	0	0.5	1.5	2	0.67	2.67	0.67
18	4	Quercus robur	NC_046388.1	atpE	0.2	1.8	0.67	1.33	0	2	1.67	0.33	1.4	0.6	2	0	1	1	2	0	9	9	0.86	0.43	1.71	0.29	0.29	0.86	2.57	0.5	1.5	0	2	1	1	1	1	0.8	0.8	0.8	1.6	2	0	0.5	1.5	2	0.67	2.67	0.67
19	4	Quercus bawanglingensis	NC_046583.1	atpE	0.36	1.64	0.67	1.33	0	2	1.67	0.33	1.4	0.6	2	0	1.33	0.67	2	0	9	9	0.86	0.43	1.71	0.29	0.29	0.86	2.57	0.5	1.5	0	2	1	1	1	1	0.8	0.8	0.8	1.6	2	0	0.5	1.5	2	0.67	2.67	0.67
20	4	Quercus coccinea	NC_047481.1	atpE	0.2	1.8	0.67	1.33	0	2	1.67	0.33	1.4	0.6	2	0	1	1	2	0	9	9	0.86	0.43	1.71	0.29	0.29	0.86	2.57	0.5	1.5	0	2	1	1	1	1	0.8	0.8	0.8	1.6	2	0	0.5	1.5	2	0.67	2.67	0.67
21	4	Quercus phillyraeoides	NC_048488.1	atpE	0.36	1.64	0.67	1.33	0	2	1.67	0.33	1.4	0.6	2	0	1.33	0.67	2	0	9	9	0.86	0.43	1.71	0.29	0.29	0.86	2.57	0.5	1.5	0	2	1	1	1	1	0.8	0.8	0.8	1.6	2	0	0.5	1.5	2	0.67	2.67	0.67
22	4	Quercus gilva	NC_049876.1	atpE	0.2	1.8	0.67	1.33	0	2	1.67	0.33	1.4	0.6	2	0	1	1	2	0	9	9	0.86	0.43	1.71	0.29	0.29	0.86	2.57	0.5	1.5	0	2	1	1	1	1	0.8	0.8	0.8	1.6	2	0	0.5	1.5	2	0.67	2.67	0.67
23	4	Quercus pannosa	NC_050963.1	atpE	0.2	1.8	0.67	1.33	0	2	1.67	0.33	1.4	0.6	2	0	1	1	2	0	9	9	0.86	0.43	1.71	0.29	0.29	0.86	2.57	0.5	1.5	0	2	1	1	1	1	0.8	0.8	0.8	1.6	2	0	0.5	1.5	2	0.67	2.67	0.67
24	4	Quercus virginiana	NC_050972.1	atpE	0.4	1.6	0.67	1.33	0	2	1.67	0.33	1.4	0.6	2	0	1	1	2	0	9	9	0.92	0.46	1.62	0.29	0.29	0.86	2.57	0.5	1.5	0	2	1	1	1	1	0.8	0.8	0.8	1.6	1.78	0	0.44	1.78	2	0.67	2.67	0.67
25	4	Quercus acuta	NC_054352.1	atpE	0.2	1.8	0.67	1.33	0	2	1.67	0.33	1.4	0.6	2	0	1	1	2	0	9	9	0.86	0.43	1.71	0.29	0.29	0.86	2.57	0.5	1.5	0	2	1	1	1	1	0.8	0.8	0.8	1.6	2	0	0.5	1.5	2	0.67	2.67	0.67
26	4	Quercus chungii	NC_057248.1	atpE	0.2	1.8	0.67	1.33	0	2	1.67	0.33	1.4	0.6	2	0	1	1	2	0	9	9	0.86	0.43	1.71	0.29	0.29	0.86	2.57	0.5	1.5	0	2	1	1	1	1	0.8	0.8	0.8	1.6	2	0	0.5	1.5	2	0.67	2.67	0.67
1	5	Quercus rubra	NC_020152.1	atpF	0.4	1.6	0	2	9	9	1.45	0.55	1.86	0.14	0	2	1.33	0.67	0.8	1.2	1.33	0.67	0.64	0.64	1.71	0.8	1.6	0.8	0.8	1.67	0.67	1.33	0.33	4	0	0	0	0.67	1.33	0.33	1.67	0.57	0.57	2.29	0.57	0.4	1.2	1.6	0.4
2	5	Quercus aliena	NC_026790.1	atpF	0.43	1.57	0	2	0	2	1.45	0.55	1.86	0.14	0	2	1.33	0.67	0.8	1.2	1.33	0.67	0.64	0.64	1.71	0.8	1.6	0.8	0.8	2	0.67	1	0.33	4	0	0	0	0.62	1.23	0.31	1.85	1	0.5	2	0.5	0.4	1.2	1.6	0.4
3	5	Quercus spinosa	NC_026907.1	atpF	0.4	1.6	0	2	0	2	1.45	0.55	1.86	0.14	0	2	1.33	0.67	0.8	1.2	1.33	0.67	0.64	0.64	1.71	0.8	1.6	0.8	0.8	2	0.67	1	0.33	4	0	0	0	0.67	1.33	0.33	1.67	1	0.5	2	0.5	0.4	1.2	1.6	0.4
4	5	Quercus aquifolioides	NC_026913.1	atpF	0.4	1.6	0	2	0	2	1.45	0.55	1.86	0.14	0	2	1.33	0.67	0.8	1.2	1.33	0.67	0.64	0.64	1.71	0.89	1.33	0.89	0.89	1.85	0.62	0.92	0.62	4	0	0	0	0.67	1.33	0.33	1.67	0.89	0.89	1.78	0.44	0.4	1.2	1.6	0.4
5	5	Quercus baronii	NC_029490.1	atpF	0.4	1.6	0	2	9	9	1.45	0.55	1.86	0.14	0	2	1.33	0.67	0.8	1.2	1.33	0.67	0.64	0.64	1.71	0.8	1.6	0.8	0.8	2	0.67	1	0.33	4	0	0	0	0.67	1.33	0.33	1.67	0.57	0.57	2.29	0.57	0.4	1.2	1.6	0.4
6	5	Quercus variabilis	NC_031356.1	atpF	0.4	1.6	0	2	9	9	1.45	0.55	1.86	0.14	0	2	1.33	0.67	0.8	1.2	1.33	0.67	0.64	0.64	1.71	0.8	1.6	0.8	0.8	2	0.67	1	0.33	4	0	0	0	0.67	1.33	0.33	1.67	0.57	0.57	2.29	0.57	0.4	1.2	1.6	0.4
7	5	Quercus dolicholepis	NC_031357.1	atpF	0.4	1.6	0	2	9	9	1.45	0.55	1.86	0.14	0	2	1.33	0.67	0.8	1.2	1.33	0.67	0.64	0.64	1.71	0.8	1.6	0.8	0.8	2	0.67	1	0.33	4	0	0	0	0.67	1.33	0.33	1.67	0.57	0.57	2.29	0.57	0.4	1.2	1.6	0.4
8	5	Quercus tarokoensis	NC_036370.1	atpF	0.4	1.6	0	2	9	9	1.45	0.55	1.86	0.14	0	2	1.33	0.67	0.8	1.2	1.33	0.67	0.64	0.64	1.71	0.8	1.6	0.8	0.8	2	0.67	1	0.33	4	0	0	0	0.67	1.33	0.33	1.67	0.57	0.57	2.29	0.57	0.4	1.2	1.6	0.4
9	5	Quercus glauca	NC_036930.1	atpF	0.4	1.6	0	2	9	9	1.45	0.55	1.86	0.14	0	2	1.33	0.67	0.8	1.2	1.33	0.67	0.64	0.64	1.71	0.8	1.6	0.8	0.8	2	0.67	1	0.33	4	0	0	0	0.67	1.33	0.33	1.67	0.57	0.57	2.29	0.57	0.4	1.2	1.6	0.4
10	5	Quercus tungmaiensis	NC_036936.1	atpF	0.4	1.6	0	2	9	9	1.45	0.55	1.86	0.14	0	2	1.33	0.67	0.8	1.2	1.33	0.67	0.64	0.64	1.71	0.89	1.33	0.89	0.89	2	0.67	1	0.33	4	0	0	0	0.67	1.33	0.33	1.67	0.5	1	2	0.5	0.4	1.2	1.6	0.4
11	5	Quercus sichourensis	NC_036941.1	atpF	0.4	1.6	0	2	9	9	1.45	0.55	1.86	0.14	0	2	1.33	0.67	0.8	1.2	1.33	0.67	0.64	0.64	1.71	0.8	1.6	0.8	0.8	2	0.67	1	0.33	4	0	0	0	0.67	1.33	0.33	1.67	0.57	0.57	2.29	0.57	0.4	1.2	1.6	0.4
12	5	Quercus chenii	NC_039428.1	atpF	0.4	1.6	0	2	9	9	1.45	0.55	1.86	0.14	0	2	1.33	0.67	0.8	1.2	1.33	0.67	0.64	0.64	1.71	0.8	1.6	0.8	0.8	2	0.67	1	0.33	4	0	0	0	0.67	1.33	0.33	1.67	0.57	0.57	2.29	0.57	0.4	1.2	1.6	0.4
13	5	Quercus acutissima	NC_039429.1	atpF	0.4	1.6	0	2	9	9	1.45	0.55	1.86	0.14	0	2	1.33	0.67	0.8	1.2	1.33	0.67	0.64	0.64	1.71	0.8	1.6	0.8	0.8	2	0.67	1	0.33	4	0	0	0	0.67	1.33	0.33	1.67	0.57	0.57	2.29	0.57	0.4	1.2	1.6	0.4
14	5	Quercus dentata	NC_039725.1	atpF	0.43	1.57	0	2	9	9	1.45	0.55	1.86	0.14	0	2	1.33	0.67	0.8	1.2	1.33	0.67	0.64	0.64	1.71	0.8	1.6	0.8	0.8	2	0.67	1	0.33	4	0	0	0	0.62	1.23	0.31	1.85	0.57	0.57	2.29	0.57	0.4	1.2	1.6	0.4
15	5	Quercus obovatifolia	NC_039972.1	atpF	0.4	1.6	0	2	9	9	1.45	0.55	1.86	0.14	0	2	1.33	0.67	0.8	1.2	1.33	0.67	0.64	0.64	1.71	0.8	1.6	0.8	0.8	2	0.67	1	0.33	4	0	0	0	0.67	1.33	0.33	1.67	0.57	0.57	2.29	0.57	0.4	1.2	1.6	0.4
16	5	Quercus wutaishanica	NC_043857.1	atpF	0.43	1.57	0	2	9	9	1.45	0.55	1.86	0.14	0	2	1.33	0.67	0.8	1.2	1.33	0.67	0.64	0.64	1.71	0.8	1.6	0.8	0.8	2	0.67	1	0.33	4	0	0	0	0.62	1.23	0.31	1.85	0.57	0.57	2.29	0.57	0.4	1.2	1.6	0.4
17	5	Quercus mongolica	NC_043858.1	atpF	0.43	1.57	0	2	9	9	1.45	0.55	1.86	0.14	0	2	1.33	0.67	0.8	1.2	1.33	0.67	0.64	0.64	1.71	0.8	1.6	0.8	0.8	2	0.67	1	0.33	4	0	0	0	0.62	1.23	0.31	1.85	0.57	0.57	2.29	0.57	0.4	1.2	1.6	0.4
18	5	Quercus robur	NC_046388.1	atpF	0.43	1.57	0	2	9	9	1.45	0.55	1.86	0.14	0	2	1.33	0.67	0.8	1.2	1.33	0.67	0.64	0.64	1.71	0.8	1.6	0.8	0.8	2	0.67	1	0.33	4	0	0	0	0.62	1.23	0.31	1.85	0.57	0.57	2.29	0.57	0.4	1.2	1.6	0.4
19	5	Quercus bawanglingensis	NC_046583.1	atpF	0.4	1.6	0	2	9	9	1.45	0.55	1.86	0.14	0	2	1.33	0.67	0.8	1.2	1.33	0.67	0.64	0.64	1.71	0.8	1.6	0.8	0.8	2	0.67	1	0.33	4	0	0	0	0.67	1.33	0.33	1.67	0.57	0.57	2.29	0.57	0.4	1.2	1.6	0.4
20	5	Quercus coccinea	NC_047481.1	atpF	0.43	1.57	0	2	0	2	1.64	0.36	1.73	0.27	0	2	1.25	0.75	0.73	1.27	1.33	0.67	0.64	0.64	1.71	0.73	1.45	1.09	0.73	1.67	0.67	1.33	0.33	4	0	0	0	0.67	1.33	0.33	1.67	0.57	0.57	2.29	0.57	0.46	0.92	1.38	0.46
21	5	Quercus phillyraeoides	NC_048488.1	atpF	0.4	1.6	0	2	9	9	1.45	0.55	1.86	0.14	0	2	1.33	0.67	0.8	1.2	1.33	0.67	0.64	0.64	1.71	0.8	1.6	0.8	0.8	2	0.67	1	0.33	4	0	0	0	0.67	1.33	0.33	1.67	0.57	0.57	2.29	0.57	0.4	1.2	1.6	0.4
22	5	Quercus gilva	NC_049876.1	atpF	0.4	1.6	0	2	9	9	1.45	0.55	1.86	0.14	0	2	1.33	0.67	0.8	1.2	1.33	0.67	0.64	0.64	1.71	0.8	1.6	0.8	0.8	2	0.67	1	0.33	4	0	0	0	0.67	1.33	0.33	1.67	0.57	0.57	2.29	0.57	0.4	1.2	1.6	0.4
23	5	Quercus pannosa	NC_050963.1	atpF	0.4	1.6	0	2	9	9	1.45	0.55	1.86	0.14	0	2	1.33	0.67	0.8	1.2	1.33	0.67	0.64	0.64	1.71	0.8	1.6	0.8	0.8	2	0.67	1	0.33	4	0	0	0	0.67	1.33	0.33	1.67	0.57	0.57	2.29	0.57	0.4	1.2	1.6	0.4
24	5	Quercus virginiana	NC_050972.1	atpF	0.4	1.6	0	2	9	9	1.45	0.55	1.86	0.14	0	2	1.33	0.67	0.8	1.2	1.33	0.67	0.64	0.64	1.71	0.8	1.6	0.8	0.8	2	0.67	1	0.33	4	0	0	0	0.67	1.33	0.33	1.67	0.57	0.57	2.29	0.57	0.4	1.2	1.6	0.4
25	5	Quercus acuta	NC_054352.1	atpF	0.4	1.6	0	2	9	9	1.45	0.55	1.86	0.14	0	2	1.33	0.67	0.8	1.2	1.33	0.67	0.64	0.64	1.71	0.8	1.6	0.8	0.8	2	0.67	1	0.33	4	0	0	0	0.67	1.33	0.33	1.67	0.57	0.57	2.29	0.57	0.4	1.2	1.6	0.4
26	5	Quercus chungii	NC_057248.1	atpF	0.4	1.6	0	2	9	9	1.45	0.55	1.86	0.14	0	2	1.33	0.67	0.8	1.2	1.33	0.67	0.64	0.64	1.71	0.8	1.6	0.8	0.8	2	0.67	1	0.33	4	0	0	0	0.67	1.33	0.33	1.67	0.57	0.57	2.29	0.57	0.4	1.2	1.6	0.4
1	6	Quercus rubra	NC_020152.1	atpI	0.22	1.78	0.33	1.67	0	2	1.33	0.67	1.8	0.2	0	2	2	0	0.88	1.12	0.6	1.4	0.92	0.46	1.62	0.47	0.71	0.71	2.12	1	0.8	0.2	2	1.14	1.14	0	1.71	1.14	0.29	0.29	2.29	0.91	0.55	0.55	2	0	0	4	0
2	6	Quercus aliena	NC_026790.1	atpI	0.22	1.78	0.33	1.67	0	2	1.33	0.67	1.8	0.2	0	2	2	0	0.88	1.12	0.6	1.4	0.92	0.46	1.62	0.47	0.71	0.71	2.12	1	0.8	0.2	2	1.14	1.14	0	1.71	1.14	0.29	0.29	2.29	0.91	0.55	0.55	2	0	0	4	0
3	6	Quercus spinosa	NC_026907.1	atpI	0.22	1.78	0.33	1.67	0	2	1.33	0.67	1.8	0.2	0	2	2	0	0.88	1.12	0.6	1.4	0.92	0.46	1.62	0.71	0.71	0.47	2.12	1	0.8	0.2	2	1.14	1.14	0	1.71	1.14	0.29	0.29	2.29	0.91	0.55	0.55	2	0	0	4	0
4	6	Quercus aquifolioides	NC_026913.1	atpI	0.22	1.78	0.33	1.67	0	2	1.33	0.67	1.6	0.4	0	2	2	0	0.88	1.12	0.6	1.4	0.92	0.46	1.62	0.47	0.71	0.71	2.12	1	1	0.2	1.8	1.14	1.14	0	1.71	1.14	0.29	0.29	2.29	0.91	0.55	0.55	2	0	0	4	0
5	6	Quercus baronii	NC_029490.1	atpI	0.22	1.78	0.33	1.67	0	2	1.33	0.67	1.8	0.2	0	2	2	0	0.88	1.12	0.6	1.4	0.92	0.46	1.62	0.47	0.71	0.71	2.12	1	0.8	0.2	2	1.14	1.14	0	1.71	1.14	0.29	0.29	2.29	0.91	0.55	0.55	2	0	0	4	0
6	6	Quercus variabilis	NC_031356.1	atpI	0.22	1.78	0.33	1.67	0	2	1.33	0.67	1.8	0.2	0	2	2	0	0.88	1.12	0.6	1.4	0.92	0.46	1.62	0.47	0.94	0.47	2.12	1	0.8	0.2	2	1.14	1.14	0	1.71	1.14	0.29	0.29	2.29	0.91	0.55	0.55	2	0	0	4	0
7	6	Quercus dolicholepis	NC_031357.1	atpI	0.22	1.78	0.33	1.67	0	2	1.33	0.67	1.8	0.2	0	2	2	0	0.88	1.12	0.6	1.4	0.92	0.46	1.62	0.47	0.71	0.71	2.12	1	0.8	0.2	2	1.14	1.14	0	1.71	1.14	0.29	0.29	2.29	0.91	0.55	0.55	2	0	0	4	0
8	6	Quercus tarokoensis	NC_036370.1	atpI	0.22	1.78	0.33	1.67	0	2	1.33	0.67	1.8	0.2	0	2	2	0	0.88	1.12	0.6	1.4	0.92	0.46	1.62	0.47	0.71	0.71	2.12	1	0.8	0.2	2	1.14	1.14	0	1.71	1.14	0.29	0.29	2.29	0.91	0.55	0.55	2	0	0	4	0
9	6	Quercus glauca	NC_036930.1	atpI	0.22	1.78	0.33	1.67	0	2	1.33	0.67	1.8	0.2	0	2	2	0	0.88	1.12	0.6	1.4	0.92	0.46	1.62	0.47	0.71	0.71	2.12	1	0.8	0.2	2	1.14	1.14	0	1.71	1.14	0.29	0.29	2.29	0.91	0.55	0.55	2	0	0	4	0
10	6	Quercus tungmaiensis	NC_036936.1	atpI	0.22	1.78	0.33	1.67	0	2	1.33	0.67	1.6	0.4	0	2	2	0	0.88	1.12	0.6	1.4	0.92	0.46	1.62	0.47	0.71	0.71	2.12	1	0.8	0.2	2	1.14	1.14	0	1.71	1.14	0.29	0.29	2.29	0.91	0.55	0.55	2	0	0	4	0
11	6	Quercus sichourensis	NC_036941.1	atpI	0.22	1.78	0.33	1.67	0	2	1.33	0.67	1.8	0.2	0	2	2	0	0.88	1.12	0.6	1.4	0.92	0.46	1.62	0.47	0.71	0.71	2.12	1	0.8	0.2	2	1.14	1.14	0	1.71	1.14	0.29	0.29	2.29	0.91	0.55	0.55	2	0	0	4	0
12	6	Quercus chenii	NC_039428.1	atpI	0.22	1.78	0.33	1.67	0	2	1.33	0.67	1.8	0.2	0	2	2	0	0.88	1.12	0.6	1.4	0.92	0.46	1.62	0.47	0.94	0.47	2.12	1	0.8	0.2	2	1.14	1.14	0	1.71	1.14	0.29	0.29	2.29	0.91	0.55	0.55	2	0	0	4	0
13	6	Quercus acutissima	NC_039429.1	atpI	0.22	1.78	0.33	1.67	0	2	1.33	0.67	1.8	0.2	0	2	2	0	0.88	1.12	0.6	1.4	0.92	0.46	1.62	0.47	0.94	0.47	2.12	1	0.8	0.2	2	1.14	1.14	0	1.71	1.14	0.29	0.29	2.29	0.91	0.55	0.55	2	0	0	4	0
14	6	Quercus dentata	NC_039725.1	atpI	0.22	1.78	0.33	1.67	0	2	1.33	0.67	1.8	0.2	0	2	2	0	0.88	1.12	0.6	1.4	0.92	0.46	1.62	0.47	0.71	0.71	2.12	1	0.8	0.2	2	1.14	1.14	0	1.71	1.14	0.29	0.29	2.29	0.91	0.55	0.55	2	0	0	4	0
15	6	Quercus obovatifolia	NC_039972.1	atpI	0.22	1.78	0.33	1.67	0	2	1.33	0.67	1.8	0.2	0	2	2	0	0.88	1.12	0.6	1.4	0.92	0.46	1.62	0.47	0.71	0.71	2.12	1	0.8	0.2	2	1.14	1.14	0	1.71	1.14	0.29	0.29	2.29	0.91	0.55	0.55	2	0	0	4	0
16	6	Quercus wutaishanica	NC_043857.1	atpI	0.22	1.78	0.33	1.67	0	2	1.33	0.67	1.8	0.2	0	2	2	0	0.88	1.12	0.6	1.4	0.92	0.46	1.62	0.47	0.71	0.71	2.12	1	0.8	0.2	2	1.14	1.14	0	1.71	1.14	0.29	0.29	2.29	0.91	0.55	0.55	2	0	0	4	0
17	6	Quercus mongolica	NC_043858.1	atpI	0.22	1.78	0.33	1.67	0	2	1.33	0.67	1.8	0.2	0	2	2	0	0.88	1.12	0.6	1.4	0.92	0.46	1.62	0.47	0.71	0.71	2.12	1	0.8	0.2	2	1.14	1.14	0	1.71	1.14	0.29	0.29	2.29	0.91	0.55	0.55	2	0	0	4	0
18	6	Quercus robur	NC_046388.1	atpI	0.22	1.78	0.33	1.67	0	2	1.33	0.67	1.8	0.2	0	2	2	0	0.88	1.12	0.6	1.4	0.92	0.46	1.62	0.47	0.71	0.71	2.12	1	0.8	0.2	2	1.14	1.14	0	1.71	1.14	0.29	0.29	2.29	0.91	0.55	0.55	2	0	0	4	0
19	6	Quercus bawanglingensis	NC_046583.1	atpI	0.22	1.78	0.33	1.67	0	2	1.33	0.67	1.8	0.2	0	2	2	0	0.88	1.12	0.6	1.4	0.92	0.46	1.62	0.47	0.71	0.71	2.12	1	0.8	0.2	2	1.14	1.14	0	1.71	1.14	0.29	0.29	2.29	0.91	0.55	0.55	2	0	0	4	0
20	6	Quercus coccinea	NC_047481.1	atpI	0.22	1.78	0.33	1.67	0	2	1.33	0.67	1.8	0.2	0	2	2	0	0.88	1.12	0.6	1.4	0.92	0.46	1.62	0.47	0.71	0.71	2.12	1	0.8	0.2	2	1.14	1.14	0	1.71	1.14	0.29	0.29	2.29	0.91	0.55	0.55	2	0	0	4	0
21	6	Quercus phillyraeoides	NC_048488.1	atpI	0.22	1.78	0.33	1.67	0	2	1.33	0.67	1.8	0.2	0	2	2	0	0.88	1.12	0.6	1.4	0.92	0.46	1.62	0.47	0.71	0.71	2.12	1	0.8	0.2	2	1.14	1.14	0	1.71	1.14	0.29	0.29	2.29	0.91	0.55	0.55	2	0	0	4	0
22	6	Quercus gilva	NC_049876.1	atpI	0.22	1.78	0.33	1.67	0	2	1.33	0.67	1.8	0.2	0	2	2	0	0.88	1.12	0.6	1.4	0.92	0.46	1.62	0.47	0.71	0.71	2.12	1	0.8	0.2	2	1.14	1.14	0	1.71	1.14	0.29	0.29	2.29	0.91	0.55	0.55	2	0	0	4	0
23	6	Quercus pannosa	NC_050963.1	atpI	0.22	1.78	0.33	1.67	0	2	1.33	0.67	1.8	0.2	0	2	2	0	0.88	1.12	0.6	1.4	0.92	0.46	1.62	0.47	0.71	0.71	2.12	1	0.8	0.2	2	1.14	1.14	0	1.71	1.14	0.29	0.29	2.29	0.91	0.55	0.55	2	0	0	4	0
24	6	Quercus virginiana	NC_050972.1	atpI	0.22	1.78	0.33	1.67	0	2	1.33	0.67	1.8	0.2	0	2	2	0	0.88	1.12	0.6	1.4	0.92	0.46	1.62	0.47	0.71	0.71	2.12	1	0.8	0.2	2	1.14	1.14	0	1.71	1.14	0.29	0.29	2.29	0.91	0.55	0.55	2	0	0	4	0
25	6	Quercus acuta	NC_054352.1	atpI	0.22	1.78	0.33	1.67	0	2	1.33	0.67	1.8	0.2	0	2	2	0	0.88	1.12	0.6	1.4	0.92	0.46	1.62	0.47	0.71	0.71	2.12	1	0.8	0.2	2	1.14	1.14	0	1.71	1.14	0.29	0.29	2.29	0.91	0.55	0.55	2	0	0	4	0
26	6	Quercus chungii	NC_057248.1	atpI	0.22	1.78	0.33	1.67	0	2	1.33	0.67	1.8	0.2	0	2	2	0	0.88	1.12	0.6	1.4	0.92	0.46	1.62	0.47	0.71	0.71	2.12	1	0.8	0.2	2	1.14	1.14	0	1.71	1.14	0.29	0.29	2.29	0.91	0.55	0.55	2	0	0	4	0
1	7	Quercus rubra	NC_020152.1	ccsA	0.62	1.38	0	2	1.33	0.67	2	0	1.4	0.6	0.33	1.67	1.56	0.44	0.22	1.78	0.31	1.69	1	0.29	1.71	2.13	0.27	0.8	0.8	1.56	0.89	0.22	1.33	2.29	0.57	0.57	0.57	1.4	1	0	1.6	1.78	0.89	0	1.33	1.8	1.2	1.2	0
2	7	Quercus aliena	NC_026790.1	ccsA	0.62	1.38	0	2	1.33	0.67	2	0	1.4	0.6	0.33	1.67	1.56	0.44	0.22	1.78	0.31	1.69	1	0.29	1.71	2.13	0.27	0.8	0.8	1.56	0.89	0.22	1.33	2.29	0.57	0.57	0.57	1.4	1	0	1.6	1.78	0.89	0	1.33	1.8	1.2	1.2	0
3	7	Quercus spinosa	NC_026907.1	ccsA	0.62	1.38	0	2	1.33	0.67	2	0	1.4	0.6	0.33	1.67	1.56	0.44	0.24	1.76	0.31	1.69	1	0.29	1.71	2.13	0.27	0.8	0.8	1.56	0.89	0.22	1.33	2.29	0.57	0.57	0.57	1.4	1	0	1.6	1.78	0.89	0	1.33	1.8	1.2	1.2	0
4	7	Quercus aquifolioides	NC_026913.1	ccsA	0.5	1.5	0	2	1.33	0.67	2	0	1.4	0.6	0.33	1.67	1.56	0.44	0.24	1.76	0.31	1.69	1	0.29	1.71	2.13	0.27	0.8	0.8	1.56	0.89	0.22	1.33	2.29	0.57	0.57	0.57	1.4	1	0	1.6	1.89	0.84	0	1.26	1.64	1.09	1.09	0
5	7	Quercus baronii	NC_029490.1	ccsA	0.62	1.38	0	2	1.33	0.67	2	0	1.4	0.6	0.33	1.67	1.56	0.44	0.24	1.76	0.31	1.69	0.98	0.35	1.67	2	0.29	0.86	0.86	1.56	0.67	0.22	1.56	2.5	0.5	0.5	0.5	1.47	0.84	0	1.68	1.78	0.89	0	1.33	1.8	1.2	1.2	0
6	7	Quercus variabilis	NC_031356.1	ccsA	0.59	1.41	0	2	1.33	0.67	2	0	1.4	0.6	0.33	1.67	1.56	0.44	0.24	1.76	0.31	1.69	1	0.36	1.64	2	0.29	0.86	0.86	1.56	0.67	0.22	1.56	2.5	0.5	0.5	0.5	1.47	0.84	0	1.68	1.78	0.89	0	1.33	1.8	1.2	1.2	0
7	7	Quercus dolicholepis	NC_031357.1	ccsA	0.62	1.38	0	2	1.33	0.67	2	0	1.4	0.6	0.33	1.67	1.56	0.44	0.24	1.76	0.31	1.69	0.98	0.35	1.67	2	0.29	0.86	0.86	1.56	0.67	0.22	1.56	2.29	0.57	0.57	0.57	1.6	0.8	0	1.6	1.78	0.89	0	1.33	1.8	1.2	1.2	0
8	7	Quercus tarokoensis	NC_036370.1	ccsA	0.62	1.38	0	2	1.33	0.67	2	0	1.4	0.6	0.33	1.67	1.56	0.44	0.24	1.76	0.31	1.69	0.98	0.35	1.67	2	0.29	0.86	0.86	1.56	0.67	0.22	1.56	2.5	0.5	0.5	0.5	1.6	0.8	0	1.6	1.78	0.89	0	1.33	2	1.33	0.67	0
9	7	Quercus glauca	NC_036930.1	ccsA	0.62	1.38	0	2	1.33	0.67	2	0	1.4	0.6	0.33	1.67	1.56	0.44	0.24	1.76	0.31	1.69	1	0.29	1.71	2.13	0.27	0.8	0.8	1.56	0.89	0.22	1.33	2	0.67	0.67	0.67	1.52	0.95	0	1.52	1.78	0.89	0	1.33	1.8	1.2	1.2	0
10	7	Quercus tungmaiensis	NC_036936.1	ccsA	0.5	1.5	0	2	1.33	0.67	2	0	1.4	0.6	0.33	1.67	1.56	0.44	0.24	1.76	0.31	1.69	1	0.29	1.71	2.13	0.27	0.8	0.8	1.56	0.89	0.22	1.33	2	0.67	0.67	0.67	1.52	0.95	0	1.52	1.89	0.84	0	1.26	1.64	1.09	1.09	0
11	7	Quercus sichourensis	NC_036941.1	ccsA	0.62	1.38	0	2	1.33	0.67	2	0	1.4	0.6	0.33	1.67	1.56	0.44	0.24	1.76	0.31	1.69	1	0.29	1.71	2.13	0.27	0.8	0.8	1.56	0.89	0.22	1.33	2.29	0.57	0.57	0.57	1.4	1	0	1.6	1.78	0.89	0	1.33	1.8	1.2	1.2	0
12	7	Quercus chenii	NC_039428.1	ccsA	0.59	1.41	0	2	1.33	0.67	2	0	1.4	0.6	0.33	1.67	1.56	0.44	0.24	1.76	0.31	1.69	1	0.36	1.64	2	0.29	0.86	0.86	1.56	0.67	0.22	1.56	2.5	0.5	0.5	0.5	1.47	0.84	0	1.68	1.78	0.89	0	1.33	1.8	1.2	1.2	0
13	7	Quercus acutissima	NC_039429.1	ccsA	0.59	1.41	0	2	1.33	0.67	2	0	1.4	0.6	0.33	1.67	1.56	0.44	0.24	1.76	0.31	1.69	1	0.36	1.64	2	0.29	0.86	0.86	1.56	0.67	0.22	1.56	2.5	0.5	0.5	0.5	1.47	0.84	0	1.68	1.78	0.89	0	1.33	1.8	1.2	1.2	0
14	7	Quercus dentata	NC_039725.1	ccsA	0.62	1.38	0	2	1.33	0.67	2	0	1.4	0.6	0.33	1.67	1.56	0.44	0.22	1.78	0.31	1.69	1	0.29	1.71	2.13	0.27	0.8	0.8	1.56	0.89	0.22	1.33	2.29	0.57	0.57	0.57	1.4	1	0	1.6	1.78	0.89	0	1.33	1.8	1.2	1.2	0
15	7	Quercus obovatifolia	NC_039972.1	ccsA	0.62	1.38	0	2	1.33	0.67	2	0	1.4	0.6	0.33	1.67	1.56	0.44	0.24	1.76	0.31	1.69	1	0.29	1.71	2.13	0.27	0.8	0.8	1.56	0.89	0.22	1.33	2.29	0.57	0.57	0.57	1.4	1	0	1.6	1.78	0.89	0	1.33	1.8	1.2	1.2	0
16	7	Quercus wutaishanica	NC_043857.1	ccsA	0.62	1.38	0	2	1.33	0.67	2	0	1.4	0.6	0.33	1.67	1.56	0.44	0.22	1.78	0.31	1.69	1	0.29	1.71	2.13	0.27	0.8	0.8	1.56	0.89	0.22	1.33	2.29	0.57	0.57	0.57	1.4	1	0	1.6	1.78	0.89	0	1.33	1.8	1.2	1.2	0
17	7	Quercus mongolica	NC_043858.1	ccsA	0.62	1.38	0	2	1.33	0.67	2	0	1.4	0.6	0.33	1.67	1.56	0.44	0.22	1.78	0.31	1.69	1	0.29	1.71	2.13	0.27	0.8	0.8	1.56	0.89	0.22	1.33	2.29	0.57	0.57	0.57	1.4	1	0	1.6	1.78	0.89	0	1.33	1.8	1.2	1.2	0
18	7	Quercus robur	NC_046388.1	ccsA	0.62	1.38	0	2	1.33	0.67	2	0	1.4	0.6	0.33	1.67	1.56	0.44	0.12	1.88	0.31	1.69	1	0.29	1.71	2.13	0.27	0.8	0.8	1.56	0.89	0.22	1.33	2.29	0.57	0.57	0.57	1.4	1	0	1.6	1.78	0.89	0	1.33	1.8	1.2	1.2	0
19	7	Quercus bawanglingensis	NC_046583.1	ccsA	0.62	1.38	0	2	1.33	0.67	2	0	1.4	0.6	0.33	1.67	1.56	0.44	0.24	1.76	0.31	1.69	0.98	0.35	1.67	2	0.29	0.86	0.86	1.56	0.67	0.22	1.56	2.5	0.5	0.5	0.5	1.47	0.84	0	1.68	1.78	0.89	0	1.33	1.8	1.2	1.2	0
20	7	Quercus coccinea	NC_047481.1	ccsA	0.62	1.38	0	2	1.33	0.67	2	0	1.4	0.6	0.33	1.67	1.56	0.44	0.22	1.78	0.31	1.69	1	0.29	1.71	2.13	0.27	0.8	0.8	1.56	0.89	0.22	1.33	2.29	0.57	0.57	0.57	1.4	1	0	1.6	1.78	0.89	0	1.33	1.8	1.2	1.2	0
21	7	Quercus phillyraeoides	NC_048488.1	ccsA	0.62	1.38	0	2	1.33	0.67	2	0	1.4	0.6	0.33	1.67	1.56	0.44	0.24	1.76	0.31	1.69	0.98	0.35	1.67	2	0.29	0.86	0.86	1.56	0.67	0.22	1.56	2.5	0.5	0.5	0.5	1.47	0.84	0	1.68	1.78	0.89	0	1.33	1.8	1.2	1.2	0
22	7	Quercus gilva	NC_049876.1	ccsA	0.62	1.38	0	2	1.33	0.67	2	0	1.4	0.6	0.33	1.67	1.56	0.44	0.24	1.76	0.31	1.69	1	0.29	1.71	2.13	0.27	0.8	0.8	1.56	0.89	0.22	1.33	2.29	0.57	0.57	0.57	1.4	1	0	1.6	1.78	0.89	0	1.33	1.8	1.2	1.2	0
23	7	Quercus pannosa	NC_050963.1	ccsA	0.62	1.38	0	2	1.33	0.67	2	0	1.4	0.6	0.33	1.67	1.56	0.44	0.24	1.76	0.31	1.69	1	0.29	1.71	2.13	0.27	0.8	0.8	1.56	0.89	0.22	1.33	2.29	0.57	0.57	0.57	1.4	1	0	1.6	1.78	0.89	0	1.33	1.8	1.2	1.2	0
24	7	Quercus virginiana	NC_050972.1	ccsA	0.62	1.38	0	2	1.33	0.67	2	0	1.4	0.6	0.33	1.67	1.56	0.44	0.33	1.67	0.31	1.69	1	0.29	1.71	2.13	0.27	0.8	0.8	1.56	0.89	0.22	1.33	2.29	0.57	0.57	0.57	1.4	1.2	0	1.4	1.78	0.89	0	1.33	1.8	1.2	1.2	0
25	7	Quercus acuta	NC_054352.1	ccsA	0.62	1.38	0	2	1.33	0.67	2	0	1.4	0.6	0.33	1.67	1.56	0.44	0.24	1.76	0.31	1.69	1	0.29	1.71	2.13	0.27	0.8	0.8	1.56	0.89	0.22	1.33	2.29	0.57	0.57	0.57	1.4	1	0	1.6	1.78	0.89	0	1.33	1.8	1.2	1.2	0
26	7	Quercus chungii	NC_057248.1	ccsA	0.62	1.38	0	2	1.33	0.67	2	0	1.4	0.6	0.33	1.67	1.56	0.44	0.24	1.76	0.31	1.69	1	0.29	1.71	2.13	0.27	0.8	0.8	1.56	0.89	0.22	1.33	2.29	0.57	0.57	0.57	1.4	1	0	1.6	1.78	0.89	0	1.33	1.8	1.2	1.2	0
1	8	Quercus rubra	NC_020152.1	cemA	0.55	1.45	0.6	1.4	0	2	2	0	1.87	0.13	0.75	1.25	1.23	0.77	0.71	1.29	0.6	1.4	0.56	0.89	1.56	2.4	0.8	0	0.8	2.22	0	0	1.78	0	2.67	1.33	0	1.45	0.36	0.73	1.45	1.33	0.67	0.33	1.67	0	1.5	0	0
2	8	Quercus aliena	NC_026790.1	cemA	0.55	1.45	0.6	1.4	0	2	2	0	1.87	0.13	0.75	1.25	1.23	0.77	0.86	1.14	0.6	1.4	0.56	0.89	1.56	2.4	0.8	0	0.8	2.22	0	0	1.78	0	2.67	1.33	0	1.45	0.36	0.73	1.45	1.33	0.67	0.33	1.67	0	1.5	0	0
3	8	Quercus spinosa	NC_026907.1	cemA	0.55	1.45	0.6	1.4	0	2	2	0	1.87	0.13	0.75	1.25	1.23	0.77	0.77	1.23	0.6	1.4	0.56	0.89	1.56	2.4	0.8	0	0.8	2.22	0	0	1.78	0	2.67	1.33	0	1.45	0.36	0.73	1.45	1.33	0.67	0.33	1.67	0	1.5	0	0
4	8	Quercus aquifolioides	NC_026913.1	cemA	0.67	1.33	0.6	1.4	0	2	2	0	1.87	0.13	0.75	1.25	1.33	0.67	0.86	1.14	0.6	1.4	0.56	0.89	1.56	2.4	0.8	0	0.8	2.22	0	0	1.78	0	2.67	1.33	0	1.45	0.36	0.73	1.45	1.33	0.67	0.33	1.67	0	1.5	0	0
5	8	Quercus baronii	NC_029490.1	cemA	0.55	1.45	0.6	1.4	0	2	2	0	1.86	0.14	0.75	1.25	1.23	0.77	0.86	1.14	0.6	1.4	0.56	0.89	1.56	2.4	0.8	0	0.8	2.22	0	0	1.78	0	2.67	1.33	0	1.45	0.36	0.73	1.45	1.33	0.67	0.33	1.67	0	1.5	0	0
6	8	Quercus variabilis	NC_031356.1	cemA	0.55	1.45	0.6	1.4	0	2	2	0	1.86	0.14	0.75	1.25	1.23	0.77	0.86	1.14	0.6	1.4	0.56	0.89	1.56	2.4	0.8	0	0.8	2.22	0	0	1.78	0	2.67	1.33	0	1.45	0.36	0.73	1.45	1.33	0.67	0.33	1.67	0	1.5	0	0
7	8	Quercus dolicholepis	NC_031357.1	cemA	0.55	1.45	0.6	1.4	0	2	2	0	1.86	0.14	0.75	1.25	1.23	0.77	0.86	1.14	0.6	1.4	0.56	0.89	1.56	2.4	0.8	0	0.8	2.22	0	0	1.78	0	2.67	1.33	0	1.45	0.36	0.73	1.45	1.33	0.67	0.33	1.67	0	1.5	0	0
8	8	Quercus tarokoensis	NC_036370.1	cemA	0.55	1.45	0.6	1.4	0	2	2	0	1.86	0.14	0.75	1.25	1.23	0.77	0.86	1.14	0.6	1.4	0.56	0.89	1.56	2.4	0.8	0	0.8	2.22	0	0	1.78	0	2.67	1.33	0	1.45	0.36	0.73	1.45	1.33	0.67	0.33	1.67	0	1.5	0	0
9	8	Quercus glauca	NC_036930.1	cemA	0.55	1.45	0.6	1.4	0	2	2	0	1.87	0.13	0.75	1.25	1.23	0.77	0.86	1.14	0.6	1.4	0.56	0.89	1.56	2.4	0.8	0	0.8	2.22	0	0	1.78	0	2.67	1.33	0	1.45	0.36	0.73	1.45	1.33	0.67	0.33	1.67	0	1.5	0	0
10	8	Quercus tungmaiensis	NC_036936.1	cemA	0.67	1.33	0.6	1.4	0	2	2	0	1.87	0.13	0.75	1.25	1.33	0.67	0.86	1.14	0.6	1.4	0.56	0.89	1.56	2.4	0.8	0	0.8	2	0	0	2	0	2.67	1.33	0	1.45	0.36	0.73	1.45	1.33	0.67	0.33	1.67	1.2	1.2	0	0
11	8	Quercus sichourensis	NC_036941.1	cemA	0.55	1.45	0.6	1.4	0	2	2	0	1.87	0.13	0.75	1.25	1.23	0.77	0.86	1.14	0.6	1.4	0.56	0.89	1.56	2.4	0.8	0	0.8	2.22	0	0	1.78	0	2.67	1.33	0	1.45	0.36	0.73	1.45	1.33	0.67	0.33	1.67	0	1.5	0	0
12	8	Quercus chenii	NC_039428.1	cemA	0.55	1.45	0.6	1.4	0	2	2	0	1.86	0.14	0.75	1.25	1.23	0.77	0.86	1.14	0.6	1.4	0.56	0.89	1.56	2.4	0.8	0	0.8	2.22	0	0	1.78	0	2.67	1.33	0	1.45	0.36	0.73	1.45	1.33	0.67	0.33	1.67	0	1.5	0	0
13	8	Quercus acutissima	NC_039429.1	cemA	0.55	1.45	0.6	1.4	0	2	2	0	1.86	0.14	0.75	1.25	1.23	0.77	0.86	1.14	0.6	1.4	0.56	0.89	1.56	2.4	0.8	0	0.8	2.22	0	0	1.78	0	2.67	1.33	0	1.45	0.36	0.73	1.45	1.33	0.67	0.33	1.67	0	1.5	0	0
14	8	Quercus dentata	NC_039725.1	cemA	0.55	1.45	0.6	1.4	0	2	2	0	1.87	0.13	0.75	1.25	1.23	0.77	0.86	1.14	0.6	1.4	0.56	0.89	1.56	2.4	0.8	0	0.8	2.22	0	0	1.78	0	2.67	1.33	0	1.45	0.36	0.73	1.45	1.33	0.67	0.33	1.67	0	1.5	0	0
15	8	Quercus obovatifolia	NC_039972.1	cemA	0.55	1.45	0.6	1.4	0	2	2	0	1.87	0.13	0.75	1.25	1.23	0.77	0.86	1.14	0.6	1.4	0.56	0.89	1.56	2.4	0.8	0	0.8	2.22	0	0	1.78	0	2.67	1.33	0	1.45	0.36	0.73	1.45	1.33	0.67	0.33	1.67	0	1.5	0	0
16	8	Quercus wutaishanica	NC_043857.1	cemA	0.55	1.45	0.6	1.4	0	2	2	0	1.87	0.13	0.75	1.25	1.23	0.77	0.86	1.14	0.6	1.4	0.56	0.89	1.56	2.4	0.8	0	0.8	2.22	0	0	1.78	0	2.67	1.33	0	1.45	0.36	0.73	1.45	1.33	0.67	0.33	1.67	0	1.5	0	0
17	8	Quercus mongolica	NC_043858.1	cemA	0.55	1.45	0.6	1.4	0	2	2	0	1.87	0.13	0.75	1.25	1.23	0.77	0.86	1.14	0.6	1.4	0.56	0.89	1.56	2.4	0.8	0	0.8	2.22	0	0	1.78	0	2.67	1.33	0	1.45	0.36	0.73	1.45	1.33	0.67	0.33	1.67	0	1.5	0	0
18	8	Quercus robur	NC_046388.1	cemA	0.55	1.45	0.67	1.33	0	2	2	0	1.75	0.25	0.75	1.25	1.23	0.77	0.86	1.14	0.6	1.4	0.56	0.89	1.56	2.4	0.8	0	0.8	2.22	0	0	1.78	0	2.67	1.33	0	1.45	0.36	0.73	1.45	1.33	0.67	0.33	1.67	0	1.5	0	0
19	8	Quercus bawanglingensis	NC_046583.1	cemA	0.55	1.45	0.6	1.4	0	2	2	0	1.86	0.14	0.75	1.25	1.23	0.77	0.86	1.14	0.6	1.4	0.56	0.89	1.56	2.4	0.8	0	0.8	2.22	0	0	1.78	0	2.67	1.33	0	1.45	0.36	0.73	1.45	1.33	0.67	0.33	1.67	0	1.5	0	0
20	8	Quercus coccinea	NC_047481.1	cemA	0.55	1.45	0.6	1.4	0	2	2	0	1.87	0.13	0.75	1.25	1.23	0.77	0.71	1.29	0.6	1.4	0.56	0.89	1.56	2.4	0.8	0	0.8	2.22	0	0	1.78	0	2.67	1.33	0	1.45	0.36	0.73	1.45	1.33	0.67	0.33	1.67	0	1.5	0	0
21	8	Quercus phillyraeoides	NC_048488.1	cemA	0.55	1.45	0.6	1.4	0	2	2	0	1.86	0.14	0.75	1.25	1.23	0.77	0.86	1.14	0.6	1.4	0.56	0.89	1.56	2.4	0.8	0	0.8	2.22	0	0	1.78	0	2.67	1.33	0	1.45	0.36	0.73	1.45	1.33	0.67	0.33	1.67	0	1.5	0	0
22	8	Quercus gilva	NC_049876.1	cemA	0.55	1.45	0.6	1.4	0	2	2	0	1.87	0.13	0.75	1.25	1.23	0.77	0.86	1.14	0.6	1.4	0.56	0.89	1.56	2.4	0.8	0	0.8	2.22	0	0	1.78	0	2.67	1.33	0	1.45	0.36	0.73	1.45	1.33	0.67	0.33	1.67	0	1.5	0	0
23	8	Quercus pannosa	NC_050963.1	cemA	0.55	1.45	0.67	1.33	0	2	2	0	1.75	0.25	0.75	1.25	1.23	0.77	0.67	1.33	0.6	1.4	0.56	0.89	1.56	2.4	0.8	0	0.8	2.22	0	0	1.78	0	2.67	1.33	0	1.45	0.36	0.73	1.45	1.33	0.67	0.33	1.67	0	1.5	0	0
24	8	Quercus virginiana	NC_050972.1	cemA	0.55	1.45	0.6	1.4	0	2	2	0	1.87	0.13	0.75	1.25	1.23	0.77	0.86	1.14	0.6	1.4	0.56	0.89	1.56	2.4	0.8	0	0.8	2.22	0	0	1.78	0	2.67	1.33	0	1.33	0.33	1	1.33	1.33	0.67	0.33	1.67	0	1.5	0	0
25	8	Quercus acuta	NC_054352.1	cemA	0.55	1.45	0.6	1.4	0	2	2	0	1.87	0.13	0.75	1.25	1.23	0.77	0.86	1.14	0.6	1.4	0.56	0.89	1.56	2.4	0.8	0	0.8	2.22	0	0	1.78	0	2.67	1.33	0	1.45	0.36	0.73	1.45	1.33	0.67	0.33	1.67	0	1.5	0	0
26	8	Quercus chungii	NC_057248.1	cemA	0.55	1.45	0.6	1.4	0	2	2	0	1.87	0.13	0.75	1.25	1.23	0.77	0.86	1.14	0.6	1.4	0.56	0.89	1.56	2.4	0.8	0	0.8	2.22	0	0	1.78	0	2.67	1.33	0	1.45	0.36	0.73	1.45	1.33	0.67	0.33	1.67	0	1.5	0	0
1	9	Quercus rubra	NC_020152.1	clpP	1.33	0.67	0.33	1.67	2	0	1.75	0.25	1.33	0.67	0	2	1.5	0.5	0.22	1.78	0	2	1.07	0.43	1.5	1.71	0.57	0.29	1.43	2.13	0.53	0.8	0.53	0.73	1.09	0	2.18	2.5	1	0	0.5	2.11	0.42	0	1.47	1.64	1.09	1.64	0.55
2	9	Quercus aliena	NC_026790.1	clpP	1.33	0.67	0.33	1.67	2	0	1.75	0.25	1.47	0.53	0	2	1.5	0.5	0.22	1.78	0	2	1.07	0.43	1.5	1.71	0.57	0.29	1.43	2.13	0.53	0.8	0.53	0.73	1.09	0	2.18	2.5	1	0	0.5	2.32	0.21	0	1.47	1.64	1.09	1.64	0.55
3	9	Quercus spinosa	NC_026907.1	clpP	1.33	0.67	0.33	1.67	2	0	1.75	0.25	1.47	0.53	0	2	1.5	0.5	0.22	1.78	0	2	1.07	0.43	1.5	1.71	0.57	0.29	1.43	2.13	0.53	0.8	0.53	0.73	1.09	0	2.18	2.5	1	0	0.5	2.32	0.21	0	1.47	1.64	1.09	1.64	0.55
4	9	Quercus aquifolioides	NC_026913.1	clpP	1.33	0.67	0.33	1.67	2	0	1.75	0.25	1.47	0.53	0	2	1.5	0.5	0.22	1.78	0	2	1.07	0.43	1.5	1.71	0.57	0.29	1.43	2.13	0.53	0.8	0.53	0.73	1.09	0	2.18	2.5	1	0	0.5	2.32	0.21	0	1.47	1.64	1.09	1.64	0.55
5	9	Quercus baronii	NC_029490.1	clpP	1.33	0.67	0.33	1.67	2	0	1.75	0.25	1.47	0.53	0	2	1.5	0.5	0.22	1.78	0	2	1.07	0.43	1.5	1.71	0.57	0.29	1.43	2.13	0.53	0.8	0.53	0.73	1.09	0	2.18	2.5	1	0	0.5	2.32	0.21	0	1.47	1.64	1.09	1.64	0.55
6	9	Quercus variabilis	NC_031356.1	clpP	1.33	0.67	0.33	1.67	2	0	1.75	0.25	1.47	0.53	0	2	1.5	0.5	0.22	1.78	0	2	1.07	0.43	1.5	1.71	0.57	0.29	1.43	2.13	0.53	0.8	0.53	0.73	1.09	0	2.18	2.5	1	0	0.5	2.32	0.21	0	1.47	1.64	1.09	1.64	0.55
7	9	Quercus dolicholepis	NC_031357.1	clpP	1.33	0.67	0.33	1.67	2	0	1.75	0.25	1.47	0.53	0	2	1.5	0.5	0.22	1.78	0	2	1.07	0.43	1.5	1.71	0.57	0.29	1.43	2.13	0.53	0.8	0.53	0.73	1.09	0	2.18	2.5	1	0	0.5	2.32	0.21	0	1.47	1.64	1.09	1.64	0.55
8	9	Quercus tarokoensis	NC_036370.1	clpP	1.33	0.67	0.33	1.67	2	0	1.75	0.25	1.47	0.53	0	2	1.5	0.5	0.22	1.78	0	2	1.07	0.43	1.5	1.71	0.57	0.29	1.43	2.13	0.53	0.8	0.53	0.73	1.09	0	2.18	2.5	1	0	0.5	2.32	0.21	0	1.47	1.64	1.09	1.64	0.55
9	9	Quercus glauca	NC_036930.1	clpP	1.33	0.67	0.33	1.67	2	0	1.75	0.25	1.47	0.53	0	2	1.5	0.5	0.22	1.78	0	2	1.07	0.43	1.5	1.71	0.57	0.29	1.43	2.13	0.53	0.8	0.53	0.73	1.09	0	2.18	2.5	1	0	0.5	2.32	0.21	0	1.47	1.64	1.09	1.64	0.55
10	9	Quercus tungmaiensis	NC_036936.1	clpP	1.33	0.67	0.33	1.67	2	0	1.75	0.25	1.47	0.53	0	2	1.5	0.5	0.22	1.78	0	2	1.07	0.43	1.5	1.71	0.57	0.29	1.43	2.13	0.53	0.8	0.53	0.73	1.09	0	2.18	2	1	0.5	0.5	2.32	0.21	0	1.47	1.64	1.09	1.64	0.55
11	9	Quercus sichourensis	NC_036941.1	clpP	1.33	0.67	0.33	1.67	2	0	1.75	0.25	1.47	0.53	0	2	1.5	0.5	0.22	1.78	0	2	1.07	0.43	1.5	1.71	0.57	0.29	1.43	2.13	0.53	0.8	0.53	0.73	1.09	0	2.18	2.5	1	0	0.5	2.32	0.21	0	1.47	1.64	1.09	1.64	0.55
12	9	Quercus chenii	NC_039428.1	clpP	1.33	0.67	0.33	1.67	2	0	1.75	0.25	1.47	0.53	0	2	1.5	0.5	0.22	1.78	0	2	1.07	0.43	1.5	1.71	0.57	0.29	1.43	2.13	0.53	0.8	0.53	0.73	1.09	0	2.18	2.5	1	0	0.5	2.32	0.21	0	1.47	1.64	1.09	1.64	0.55
13	9	Quercus acutissima	NC_039429.1	clpP	1.33	0.67	0.33	1.67	2	0	1.75	0.25	1.47	0.53	0	2	1.5	0.5	0.22	1.78	0	2	1.07	0.43	1.5	1.71	0.57	0.29	1.43	2.13	0.53	0.8	0.53	0.73	1.09	0	2.18	2.5	1	0	0.5	2.32	0.21	0	1.47	1.64	1.09	1.64	0.55
14	9	Quercus dentata	NC_039725.1	clpP	1.33	0.67	0.33	1.67	2	0	1.75	0.25	1.47	0.53	0	2	1.5	0.5	0.22	1.78	0	2	0.86	0.64	1.5	1.71	0.57	0.29	1.43	2.13	0.53	0.8	0.53	0.73	1.09	0	2.18	2.5	1	0	0.5	2.32	0.21	0	1.47	1.64	1.09	1.64	1.09
15	9	Quercus obovatifolia	NC_039972.1	clpP	1.33	0.67	0.33	1.67	2	0	1.75	0.25	1.47	0.53	0	2	1.5	0.5	0.22	1.78	0	2	1.07	0.43	1.5	1.71	0.57	0.29	1.43	2.13	0.53	0.8	0.53	0.73	1.09	0	2.18	2.5	1	0	0.5	2.32	0.21	0	1.47	1.64	1.09	1.64	0.55
16	9	Quercus wutaishanica	NC_043857.1	clpP	1.33	0.67	0.33	1.67	2	0	1.75	0.25	1.47	0.53	0	2	1.5	0.5	0.22	1.78	0	2	1.07	0.43	1.5	1.71	0.57	0.29	1.43	2.13	0.53	0.8	0.53	0.73	1.09	0	2.18	2.5	1	0	0.5	2.32	0.21	0	1.47	1.64	1.09	1.64	0.55
17	9	Quercus mongolica	NC_043858.1	clpP	1.33	0.67	0.33	1.67	2	0	1.75	0.25	1.47	0.53	0	2	1.5	0.5	0.22	1.78	0	2	1.07	0.43	1.5	1.71	0.57	0.29	1.43	2.13	0.53	0.8	0.53	0.73	1.09	0	2.18	2.5	1	0	0.5	2.32	0.21	0	1.47	1.64	1.09	1.64	0.55
18	9	Quercus robur	NC_046388.1	clpP	1.33	0.67	0.33	1.67	2	0	1.75	0.25	1.47	0.53	0	2	1.5	0.5	0.22	1.78	0	2	1.07	0.43	1.5	1.71	0.57	0.29	1.43	2.13	0.53	0.8	0.53	0.73	1.09	0	2.18	2.5	1	0	0.5	2.32	0.21	0	1.47	1.64	1.09	1.64	0.55
19	9	Quercus bawanglingensis	NC_046583.1	clpP	1.33	0.67	0.33	1.67	2	0	1.75	0.25	1.47	0.53	0	2	1.5	0.5	0.22	1.78	0	2	1.07	0.43	1.5	1.71	0.57	0.29	1.43	2.13	0.53	0.8	0.53	0.73	1.09	0	2.18	2.5	1	0	0.5	2.32	0.21	0	1.47	1.64	1.09	1.64	0.55
20	9	Quercus coccinea	NC_047481.1	clpP	2	0	0.25	1.75	2	0	1.67	0.33	1.5	0.5	0	2	1.33	0.67	0.29	1.71	0	2	1.2	0.6	1.2	1.33	0.67	0.33	1.67	2.55	0.36	1.09	0	0.57	1.71	0	1.71	2.5	1	0	0.5	2.4	0.53	0	1.07	1.71	0.86	0	0.86
21	9	Quercus phillyraeoides	NC_048488.1	clpP	1.33	0.67	0.33	1.67	2	0	1.75	0.25	1.47	0.53	0	2	1.5	0.5	0.22	1.78	0	2	1.07	0.43	1.5	1.71	0.57	0.29	1.43	2.13	0.53	0.8	0.53	0.73	1.09	0	2.18	2.5	1	0	0.5	2.32	0.21	0	1.47	1.64	1.09	1.64	0.55
22	9	Quercus gilva	NC_049876.1	clpP	1.33	0.67	0.33	1.67	2	0	1.75	0.25	1.47	0.53	0	2	1.5	0.5	0.22	1.78	0.29	1.71	1.07	0.43	1.5	1.71	0.86	0.29	1.14	2.13	0.53	0.8	0.53	0.73	1.09	0	2.18	2.5	1	0	0.5	2.32	0.21	0	1.47	1.8	1.2	1.8	0.6
23	9	Quercus pannosa	NC_050963.1	clpP	1.33	0.67	0.33	1.67	2	0	1.75	0.25	1.47	0.53	0	2	1.5	0.5	0.22	1.78	0.29	1.71	1.07	0.43	1.5	1.71	0.57	0.29	1.43	2.13	0.53	0.8	0.53	0.73	1.09	0	2.18	2.5	1	0	0.5	2.32	0.21	0	1.47	1.8	1.2	1.8	0.6
24	9	Quercus virginiana	NC_050972.1	clpP	1.33	0.67	0.33	1.67	2	0	1.75	0.25	1.47	0.53	0	2	1.5	0.5	0.22	1.78	0.29	1.71	1.07	0.43	1.5	1.71	0.57	0.29	1.43	2.13	0.53	0.8	0.53	0.73	1.09	0	2.18	2.5	1	0	0.5	2.32	0.21	0	1.47	1.8	1.2	2.4	0
25	9	Quercus acuta	NC_054352.1	clpP	1.33	0.67	0.33	1.67	2	0	1.75	0.25	1.47	0.53	0	2	1.5	0.5	0.22	1.78	0	2	0.86	0.64	1.5	1.71	0.57	0.29	1.43	2.13	0.53	0.8	0.53	0.73	1.09	0	2.18	2.5	1	0	0.5	2.32	0.21	0	1.47	1.64	1.09	1.64	1.09
26	9	Quercus chungii	NC_057248.1	clpP	1.33	0.67	0.5	1.5	2	0	1.75	0.25	1.47	0.53	0	2	1.5	0.5	0.22	1.78	0.29	1.71	1.07	0.43	1.5	1.71	0.57	0.29	1.43	2.13	0.53	0.8	0.53	0.73	1.09	0	2.18	2.5	1	0	0.5	2.32	0.21	0	1.47	1.8	1.2	1.8	0.6
1	10	Quercus rubra	NC_020152.1	matK	0.31	1.69	0.25	1.75	0.5	1.5	1.69	0.31	1.6	0.4	0.4	1.6	1.59	0.41	0.57	1.43	0.67	1.33	0.88	0.66	1.46	1.22	0.7	0.52	1.57	1.5	0	1.5	1	1.68	0.63	0.42	1.26	1.82	0.73	0	1.45	0.84	0.84	1.05	1.26	1.69	0.19	1.88	0.38
2	10	Quercus aliena	NC_026790.1	matK	0.31	1.69	0.12	1.88	0.5	1.5	1.83	0.17	1.6	0.4	0.4	1.6	1.57	0.43	0.57	1.43	0.67	1.33	1.02	0.61	1.36	1.17	0.67	0.5	1.67	1.5	0	1.5	1	1.78	0.67	0.44	1.11	1.82	0.73	0	1.45	0.84	0.84	1.05	1.26	1.5	0.19	1.88	0.38
3	10	Quercus spinosa	NC_026907.1	matK	0.3	1.7	0.25	1.75	0.5	1.5	1.83	0.17	1.6	0.4	0.32	1.68	1.57	0.43	0.52	1.48	0.67	1.33	0.98	0.63	1.4	1.04	0.7	0.52	1.74	1.5	0	1.5	1	1.65	0.71	0.47	1.18	2	0.67	0	1.33	0.89	0.89	1.11	1.11	1.64	0.18	1.82	0.36
4	10	Quercus aquifolioides	NC_026913.1	matK	0.39	1.61	0.25	1.75	0.5	1.5	1.83	0.17	1.58	0.42	0.4	1.6	1.57	0.43	0.57	1.43	0.67	1.33	1	0.64	1.36	1.17	0.67	0.5	1.67	1.65	0	1.41	0.94	1.78	0.67	0.44	1.11	1.67	0.67	0	1.67	0.84	0.84	1.05	1.26	1.64	0.18	1.64	0.36
5	10	Quercus baronii	NC_029490.1	matK	0.31	1.69	0.25	1.75	0.5	1.5	1.83	0.17	1.6	0.4	0.3	1.7	1.57	0.43	0.56	1.44	0.67	1.33	0.93	0.64	1.43	1.17	0.67	0.5	1.67	1.5	0	1.5	1	1.78	0.67	0.44	1.11	1.82	0.73	0	1.45	0.84	0.84	1.05	1.26	1.64	0.36	1.82	0.36
6	10	Quercus variabilis	NC_031356.1	matK	0.31	1.69	0.25	1.75	0.5	1.5	1.82	0.18	1.6	0.4	0.3	1.7	1.57	0.43	0.52	1.48	0.67	1.33	0.93	0.64	1.43	1.17	0.67	0.5	1.67	1.5	0	1.5	1	1.78	0.67	0.44	1.11	1.82	0.73	0	1.45	0.84	0.84	1.05	1.26	1.59	0.35	1.94	0.35
7	10	Quercus dolicholepis	NC_031357.1	matK	0.31	1.69	0.25	1.75	0.5	1.5	1.83	0.17	1.6	0.4	0.3	1.7	1.59	0.41	0.56	1.44	0.67	1.33	0.88	0.66	1.46	1.17	0.67	0.5	1.67	1.5	0	1.5	1	1.78	0.67	0.44	1.11	1.82	0.73	0	1.45	0.84	0.84	1.05	1.26	1.64	0.36	1.82	0.36
8	10	Quercus tarokoensis	NC_036370.1	matK	0.31	1.69	0.25	1.75	0.5	1.5	1.83	0.17	1.6	0.4	0.3	1.7	1.57	0.43	0.57	1.43	0.67	1.33	0.93	0.64	1.43	1	0.67	0.67	1.67	1.5	0	1.5	1	1.88	0.71	0.24	1.18	1.82	0.73	0	1.45	0.84	0.84	1.05	1.26	1.64	0.36	1.64	0.36
9	10	Quercus glauca	NC_036930.1	matK	0.31	1.69	0.25	1.75	0.5	1.5	2	0	1.6	0.4	0.3	1.7	1.57	0.43	0.56	1.44	0.67	1.33	1	0.57	1.43	1.17	0.67	0.5	1.67	1.5	0	1.5	1	1.78	0.67	0.44	1.11	1.82	0.73	0	1.45	0.89	0.67	1.11	1.33	1.64	0.18	1.82	0.36
10	10	Quercus tungmaiensis	NC_036936.1	matK	0.38	1.62	0.38	1.62	0.5	1.5	1.83	0.17	1.6	0.4	0.4	1.6	1.57	0.43	0.57	1.43	0.67	1.33	1.09	0.61	1.3	1.17	0.67	0.5	1.67	1.5	0	1.5	1	1.78	0.67	0.44	1.11	1.67	0.67	0	1.67	0.67	0.89	1.11	1.33	1.64	0.18	1.64	0.36
11	10	Quercus sichourensis	NC_036941.1	matK	0.31	1.69	0.25	1.75	0.5	1.5	2	0	1.6	0.4	0.3	1.7	1.57	0.43	0.56	1.44	0.65	1.35	1	0.57	1.43	1.17	0.67	0.5	1.67	1.5	0	1.5	1	1.78	0.67	0.44	1.11	1.82	0.73	0	1.45	0.89	0.67	1.11	1.33	1.64	0.18	1.82	0.36
12	10	Quercus chenii	NC_039428.1	matK	0.31	1.69	0.25	1.75	0.5	1.5	1.82	0.18	1.6	0.4	0.3	1.7	1.57	0.43	0.56	1.44	0.67	1.33	0.93	0.64	1.43	1.17	0.67	0.5	1.67	1.5	0	1.5	1	1.78	0.67	0.44	1.11	1.82	0.73	0	1.45	0.84	0.84	1.05	1.26	1.59	0.35	1.94	0.35
13	10	Quercus acutissima	NC_039429.1	matK	0.31	1.69	0.25	1.75	0.5	1.5	1.82	0.18	1.6	0.4	0.3	1.7	1.57	0.43	0.56	1.44	0.67	1.33	0.93	0.64	1.43	1.17	0.67	0.5	1.67	1.5	0	1.5	1	1.78	0.67	0.44	1.11	1.82	0.73	0	1.45	0.84	0.84	1.05	1.26	1.59	0.35	1.94	0.35
14	10	Quercus dentata	NC_039725.1	matK	0.31	1.69	0.12	1.88	0.5	1.5	1.83	0.17	1.6	0.4	0.4	1.6	1.57	0.43	0.57	1.43	0.67	1.33	1.02	0.61	1.36	1.17	0.67	0.5	1.67	1.5	0	1.5	1	1.78	0.67	0.44	1.11	1.82	0.73	0	1.45	0.84	0.84	1.05	1.26	1.5	0.19	1.88	0.38
15	10	Quercus obovatifolia	NC_039972.1	matK	0.31	1.69	0.25	1.75	0.5	1.5	2	0	1.6	0.4	0.3	1.7	1.57	0.43	0.56	1.44	0.67	1.33	1	0.57	1.43	1.17	0.67	0.5	1.67	1.5	0	1.5	1	1.78	0.67	0.44	1.11	1.82	0.73	0	1.45	0.89	0.67	1.11	1.33	1.64	0.18	1.82	0.36
16	10	Quercus wutaishanica	NC_043857.1	matK	0.31	1.69	0.12	1.88	0.5	1.5	1.83	0.17	1.6	0.4	0.4	1.6	1.57	0.43	0.57	1.43	0.67	1.33	1.02	0.61	1.36	1.17	0.67	0.5	1.67	1.5	0	1.5	1	1.78	0.67	0.44	1.11	1.82	0.73	0	1.45	0.84	0.84	1.05	1.26	1.5	0.19	1.88	0.38
17	10	Quercus mongolica	NC_043858.1	matK	0.31	1.69	0.12	1.88	0.5	1.5	1.83	0.17	1.6	0.4	0.4	1.6	1.57	0.43	0.57	1.43	0.67	1.33	1.02	0.61	1.36	1.17	0.67	0.5	1.67	1.5	0	1.5	1	1.78	0.67	0.44	1.11	1.82	0.73	0	1.45	0.84	0.84	1.05	1.26	1.5	0.19	1.88	0.38
18	10	Quercus robur	NC_046388.1	matK	0.31	1.69	0.12	1.88	0.5	1.5	1.83	0.17	1.6	0.4	0.4	1.6	1.57	0.43	0.57	1.43	0.67	1.33	1.02	0.61	1.36	1.17	0.67	0.5	1.67	1.5	0	1.5	1	1.78	0.67	0.44	1.11	1.82	0.73	0	1.45	0.84	0.84	1.05	1.26	1.5	0.19	1.88	0.38
19	10	Quercus bawanglingensis	NC_046583.1	matK	0.31	1.69	0.25	1.75	0.5	1.5	1.83	0.17	1.6	0.4	0.3	1.7	1.57	0.43	0.57	1.43	0.67	1.33	0.93	0.64	1.43	1	0.67	0.67	1.67	1.5	0	1.5	1	1.78	0.67	0.44	1.11	1.82	0.73	0	1.45	0.84	0.84	1.05	1.26	1.64	0.36	1.64	0.36
20	10	Quercus coccinea	NC_047481.1	matK	0.31	1.69	0.25	1.75	0.5	1.5	1.69	0.31	1.6	0.4	0.4	1.6	1.59	0.41	0.57	1.43	0.67	1.33	0.88	0.66	1.46	1.22	0.7	0.52	1.57	1.5	0	1.5	1	1.68	0.63	0.42	1.26	1.82	0.73	0	1.45	0.84	0.84	1.05	1.26	1.69	0.19	1.88	0.38
21	10	Quercus phillyraeoides	NC_048488.1	matK	0.31	1.69	0.25	1.75	0.5	1.5	1.83	0.17	1.6	0.4	0.3	1.7	1.57	0.43	0.57	1.43	0.67	1.33	0.93	0.64	1.43	1	0.67	0.67	1.67	1.5	0	1.5	1	1.78	0.67	0.44	1.11	1.82	0.73	0	1.45	0.84	0.84	1.05	1.26	1.64	0.36	1.64	0.36
22	10	Quercus gilva	NC_049876.1	matK	0.31	1.69	0.25	1.75	0.5	1.5	2	0	1.6	0.4	0.3	1.7	1.57	0.43	0.56	1.44	0.67	1.33	1	0.57	1.43	1.17	0.67	0.5	1.67	1.5	0	1.5	1	1.78	0.67	0.44	1.11	1.82	0.73	0	1.45	0.89	0.67	1.11	1.33	1.64	0.18	1.82	0.36
23	10	Quercus pannosa	NC_050963.1	matK	0.31	1.69	0.25	1.75	0.5	1.5	1.83	0.17	1.6	0.4	0.3	1.7	1.57	0.43	0.52	1.48	0.67	1.33	0.98	0.63	1.4	1.04	0.7	0.52	1.74	1.5	0	1.5	1	1.78	0.67	0.44	1.11	1.82	0.73	0	1.45	0.89	0.89	1.11	1.11	1.64	0.18	1.82	0.36
24	10	Quercus virginiana	NC_050972.1	matK	0.31	1.69	0.27	1.73	0.5	1.5	1.83	0.17	1.6	0.4	0.4	1.6	1.57	0.43	0.56	1.44	0.65	1.35	0.95	0.61	1.43	1.17	0.67	0.5	1.67	1.5	0	1.5	1	1.78	0.67	0.44	1.11	1.82	0.73	0	1.45	0.89	0.89	1.11	1.11	1.64	0.18	1.82	0.36
25	10	Quercus acuta	NC_054352.1	matK	0.31	1.69	0.25	1.75	0.5	1.5	2	0	1.6	0.4	0.3	1.7	1.57	0.43	0.56	1.44	0.67	1.33	1	0.57	1.43	1.17	0.67	0.5	1.67	1.5	0	1.5	1	1.78	0.67	0.44	1.11	1.82	0.73	0	1.45	0.89	0.67	1.11	1.33	1.64	0.18	1.82	0.36
26	10	Quercus chungii	NC_057248.1	matK	0.31	1.69	0.25	1.75	0.5	1.5	2	0	1.6	0.4	0.3	1.7	1.57	0.43	0.56	1.44	0.67	1.33	1	0.57	1.43	1.17	0.67	0.5	1.67	1.5	0	1.5	1	1.78	0.67	0.44	1.11	1.82	0.73	0	1.45	0.89	0.67	1.11	1.33	1.64	0.18	1.82	0.36
1	11	Quercus rubra	NC_020152.1	ndhA	0.33	1.67	0.44	1.56	0	2	2	0	1.56	0.44	2	0	2	0	0.57	1.43	0.38	1.62	0.86	0.79	1.36	1.4	0.6	0.6	1.4	1.38	0.55	0.69	1.38	1.07	0.8	0.27	1.87	2.12	0.47	0.24	1.18	1.44	0.48	0.32	1.76	2.77	0.92	0.46	0
2	11	Quercus aliena	NC_026790.1	ndhA	0.33	1.67	0.44	1.56	0	2	2	0	1.56	0.44	2	0	2	0	0.5	1.5	0.38	1.62	0.88	0.8	1.32	1.4	0.6	0.6	1.4	1.38	0.55	0.69	1.38	1.07	0.8	0.27	1.87	2.12	0.47	0.24	1.18	1.6	0.48	0.16	1.76	2.57	0.86	0.43	0
3	11	Quercus spinosa	NC_026907.1	ndhA	0.4	1.6	0.44	1.56	0	2	2	0	1.56	0.44	1	1	2	0	0.53	1.47	0.38	1.62	0.88	0.8	1.32	1.4	0.6	0.6	1.4	1.38	0.31	0.77	1.54	1.33	1	0	1.67	1.88	0.24	0.47	1.41	1.33	0.67	0.33	1.67	2.77	0.92	0.46	0
4	11	Quercus aquifolioides	NC_026913.1	ndhA	0.33	1.67	0.44	1.56	0	2	2	0	1.56	0.44	2	0	2	0	0.57	1.43	0.38	1.62	0.88	0.8	1.32	1.4	0.6	0.6	1.4	1.38	0.55	0.69	1.38	1.07	0.8	0.27	1.87	2.12	0.47	0.24	1.18	1.54	0.46	0.31	1.69	2.57	0.86	0.43	0
5	11	Quercus baronii	NC_029490.1	ndhA	0.33	1.67	0.44	1.56	0	2	2	0	1.65	0.35	2	0	2	0	0.55	1.45	0.38	1.62	0.95	0.73	1.32	1.4	0.6	0.6	1.4	1.33	0.53	0.8	1.33	1.07	0.8	0.27	1.87	2.12	0.47	0.24	1.18	1.44	0.48	0.32	1.76	2.77	0.92	0.46	0
6	11	Quercus variabilis	NC_031356.1	ndhA	0.33	1.67	0.44	1.56	0	2	2	0	1.65	0.35	2	0	2	0	0.57	1.43	0.38	1.62	0.95	0.73	1.32	1.4	0.6	0.6	1.4	1.33	0.53	0.8	1.33	1.07	0.8	0.27	1.87	2.12	0.47	0.24	1.18	1.44	0.48	0.32	1.76	2.77	0.92	0.46	0
7	11	Quercus dolicholepis	NC_031357.1	ndhA	0.33	1.67	0.44	1.56	0	2	2	0	1.65	0.35	2	0	2	0	0.57	1.43	0.38	1.62	0.95	0.73	1.32	1.4	0.6	0.6	1.4	1.33	0.53	0.8	1.33	1.07	0.8	0.27	1.87	2.12	0.47	0.24	1.18	1.44	0.48	0.32	1.76	2.77	0.92	0.46	0
8	11	Quercus tarokoensis	NC_036370.1	ndhA	0.33	1.67	0.44	1.56	0	2	2	0	1.65	0.35	2	0	2	0	0.57	1.43	0.38	1.62	0.95	0.73	1.32	1.4	0.6	0.6	1.4	1.33	0.53	0.67	1.47	1.07	0.8	0.27	1.87	2.12	0.47	0.24	1.18	1.54	0.46	0.31	1.69	2.77	0.92	0.46	0
9	11	Quercus glauca	NC_036930.1	ndhA	0.33	1.67	0.44	1.56	0	2	2	0	1.56	0.44	2	0	2	0	0.57	1.43	0.38	1.62	0.88	0.8	1.32	1.4	0.6	0.6	1.4	1.38	0.55	0.69	1.38	1.07	0.8	0.27	1.87	2.12	0.47	0.24	1.18	1.44	0.48	0.32	1.76	2.77	0.92	0.46	0
10	11	Quercus tungmaiensis	NC_036936.1	ndhA	0.33	1.67	0.44	1.56	0	2	2	0	1.56	0.44	2	0	2	0	0.57	1.43	0.38	1.62	0.88	0.8	1.32	1.4	0.6	0.6	1.4	1.38	0.55	0.69	1.38	1.07	0.8	0.27	1.87	2.12	0.47	0.24	1.18	1.44	0.48	0.32	1.76	2.77	0.92	0.46	0
11	11	Quercus sichourensis	NC_036941.1	ndhA	0.33	1.67	0.44	1.56	0	2	2	0	1.56	0.44	2	0	2	0	0.57	1.43	0.38	1.62	0.86	0.79	1.36	1.4	0.6	0.6	1.4	1.38	0.55	0.69	1.38	1	1	0.25	1.75	2.12	0.47	0.24	1.18	1.5	0.5	0.33	1.67	2.77	0.92	0.46	0
12	11	Quercus chenii	NC_039428.1	ndhA	0.33	1.67	0.44	1.56	0	2	2	0	1.65	0.35	2	0	2	0	0.57	1.43	0.38	1.62	0.95	0.73	1.32	1.4	0.6	0.6	1.4	1.33	0.53	0.8	1.33	1.07	0.8	0.27	1.87	2.12	0.47	0.24	1.18	1.44	0.48	0.32	1.76	2.77	0.92	0.46	0
13	11	Quercus acutissima	NC_039429.1	ndhA	0.33	1.67	0.44	1.56	0	2	2	0	1.65	0.35	2	0	2	0	0.57	1.43	0.38	1.62	0.95	0.73	1.32	1.4	0.6	0.6	1.4	1.2	0.53	0.93	1.33	1.07	0.8	0.27	1.87	2.12	0.47	0.24	1.18	1.44	0.48	0.32	1.76	2.77	0.92	0.46	0
14	11	Quercus dentata	NC_039725.1	ndhA	0.33	1.67	0.44	1.56	0	2	2	0	1.56	0.44	2	0	2	0	0.5	1.5	0.38	1.62	0.88	0.8	1.32	1.4	0.6	0.6	1.4	1.38	0.55	0.69	1.38	1.07	0.8	0.27	1.87	2.12	0.47	0.24	1.18	1.5	0.5	0.17	1.83	2.77	0.92	0.46	0
15	11	Quercus obovatifolia	NC_039972.1	ndhA	0.33	1.67	0.44	1.56	0	2	2	0	1.56	0.44	2	0	2	0	0.57	1.43	0.38	1.62	0.88	0.8	1.32	1.4	0.6	0.6	1.4	1.38	0.55	0.69	1.38	1.07	0.8	0.27	1.87	2.12	0.47	0.24	1.18	1.44	0.48	0.32	1.76	2.77	0.92	0.46	0
16	11	Quercus wutaishanica	NC_043857.1	ndhA	0.33	1.67	0.44	1.56	0	2	2	0	1.56	0.44	2	0	2	0	0.57	1.43	0.38	1.62	0.88	0.8	1.32	1.4	0.6	0.6	1.4	1.38	0.55	0.69	1.38	1.07	0.8	0.27	1.87	2.12	0.47	0.24	1.18	1.5	0.5	0.17	1.83	2.77	0.92	0.46	0
17	11	Quercus mongolica	NC_043858.1	ndhA	0.33	1.67	0.44	1.56	0	2	2	0	1.56	0.44	2	0	2	0	0.57	1.43	0.38	1.62	0.88	0.8	1.32	1.4	0.6	0.6	1.4	1.38	0.55	0.69	1.38	1.07	0.8	0.27	1.87	2.12	0.47	0.24	1.18	1.5	0.5	0.17	1.83	2.77	0.92	0.46	0
18	11	Quercus robur	NC_046388.1	ndhA	0.33	1.67	0.44	1.56	0	2	2	0	1.56	0.44	2	0	2	0	0.57	1.43	0.38	1.62	0.88	0.8	1.32	1.4	0.6	0.6	1.4	1.38	0.55	0.69	1.38	1.07	0.8	0.27	1.87	2.12	0.47	0.24	1.18	1.5	0.5	0.17	1.83	2.77	0.92	0.46	0
19	11	Quercus bawanglingensis	NC_046583.1	ndhA	0.33	1.67	0.44	1.56	0	2	2	0	1.65	0.35	2	0	2	0	0.57	1.43	0.38	1.62	0.95	0.73	1.32	1.4	0.6	0.6	1.4	1.33	0.53	0.67	1.47	1.07	0.8	0.27	1.87	2.12	0.47	0.24	1.18	1.54	0.46	0.31	1.69	2.77	0.92	0.46	0
20	11	Quercus coccinea	NC_047481.1	ndhA	0.33	1.67	0.44	1.56	0	2	2	0	1.56	0.44	2	0	2	0	0.57	1.43	0.38	1.62	0.86	0.79	1.36	1.4	0.6	0.6	1.4	1.38	0.55	0.69	1.38	1.07	0.8	0.27	1.87	2.12	0.47	0.24	1.18	1.44	0.48	0.32	1.76	2.57	0.86	0.86	0
21	11	Quercus phillyraeoides	NC_048488.1	ndhA	0.33	1.67	0.44	1.56	0	2	2	0	1.65	0.35	2	0	2	0	0.57	1.43	0.38	1.62	0.95	0.73	1.32	1.4	0.6	0.6	1.4	1.33	0.53	0.67	1.47	1.07	0.8	0.27	1.87	2.12	0.47	0.24	1.18	1.54	0.46	0.31	1.69	2.77	0.92	0.46	0
22	11	Quercus gilva	NC_049876.1	ndhA	0.33	1.67	0.44	1.56	0	2	2	0	1.56	0.44	2	0	2	0	0.57	1.43	0.38	1.62	0.88	0.8	1.32	1.4	0.6	0.6	1.4	1.38	0.55	0.69	1.38	1.07	0.8	0.27	1.87	2.12	0.47	0.24	1.18	1.44	0.48	0.32	1.76	2.77	0.92	0.46	0
23	11	Quercus pannosa	NC_050963.1	ndhA	0.33	1.67	0.44	1.56	0	2	2	0	1.56	0.44	2	0	2	0	0.57	1.43	0.38	1.62	0.88	0.8	1.32	1.4	0.6	0.6	1.4	1.38	0.55	0.69	1.38	1.07	0.8	0.27	1.87	2.12	0.47	0.24	1.18	1.44	0.48	0.32	1.76	2.57	0.86	0.86	0
24	11	Quercus virginiana	NC_050972.1	ndhA	0.33	1.67	0.44	1.56	0	2	2	0	1.56	0.44	2	0	2	0	0.55	1.45	0.38	1.62	0.88	0.8	1.32	1.4	0.6	0.6	1.4	1.38	0.55	0.69	1.38	1.07	0.8	0.27	1.87	2.12	0.47	0.24	1.18	1.38	0.46	0.31	1.85	2.77	0.92	0.46	0
25	11	Quercus acuta	NC_054352.1	ndhA	0.33	1.67	0.44	1.56	0	2	2	0	1.56	0.44	2	0	2	0	0.57	1.43	0.38	1.62	0.88	0.8	1.32	1.4	0.6	0.6	1.4	1.38	0.55	0.69	1.38	1.07	0.8	0.27	1.87	2.12	0.47	0.24	1.18	1.44	0.48	0.32	1.76	2.77	0.92	0.46	0
26	11	Quercus chungii	NC_057248.1	ndhA	0.33	1.67	0.4	1.6	0	2	2	0	1.56	0.44	2	0	2	0	0.57	1.43	0.38	1.62	0.9	0.75	1.35	1.4	0.6	0.6	1.4	1.38	0.55	0.69	1.38	1.07	0.8	0.27	1.87	2.12	0.47	0.24	1.18	1.44	0.48	0.32	1.76	3	0.86	0.43	0
1	12	Quercus rubra	NC_020152.1	ndhB	1	1	0.31	1.69	0.55	1.45	1.5	0.5	1.43	0.57	0.29	1.71	1.33	0.67	1.06	0.94	0.38	1.62	0.86	0.76	1.37	1.08	0.77	0.15	2	2.32	0.21	0.42	1.05	1.47	0.21	0.21	2.11	0.8	0.67	0.53	2	1.74	0.35	0.52	1.39	2.57	0.43	1.71	0
2	12	Quercus aliena	NC_026790.1	ndhB	1	1	0.31	1.69	0.55	1.45	1.5	0.5	1.43	0.57	0.29	1.71	1.33	0.67	1.06	0.94	0.38	1.62	0.86	0.76	1.37	0.96	0.8	0.32	1.92	2.32	0.21	0.42	1.05	1.47	0.21	0.21	2.11	0.77	0.65	0.52	2.06	1.74	0.35	0.52	1.39	2.57	0.43	1.71	0
3	12	Quercus spinosa	NC_026907.1	ndhB	0.8	1.2	0.43	1.57	0.67	1.33	1.8	0.2	1.26	0.74	0	2	1.57	0.43	0.89	1.11	0.44	1.56	0.67	0.8	1.53	0.73	0.73	0.55	2	2	0.5	0.5	1	1.41	0.47	0	2.12	0.86	0.43	0.43	2.29	2	0.4	0.4	1.2	0.95	1.89	0.95	0.32
4	12	Quercus aquifolioides	NC_026913.1	ndhB	1	1	0.43	1.57	0.55	1.45	1.5	0.5	1.43	0.57	0.29	1.71	1.33	0.67	1.06	0.94	0.38	1.62	0.86	0.76	1.37	0.92	0.77	0.46	1.85	2.27	0.22	0.43	1.08	1.47	0.21	0.21	2.11	0.8	0.67	0.53	2	1.74	0.35	0.52	1.39	2.57	0.43	1.71	0
5	12	Quercus baronii	NC_029490.1	ndhB	1	1	0.31	1.69	0.55	1.45	1.5	0.5	1.43	0.57	0.29	1.71	1.33	0.67	1.06	0.94	0.38	1.62	0.86	0.76	1.37	0.92	0.77	0.31	2	2.32	0.21	0.42	1.05	1.47	0.21	0.21	2.11	0.8	0.67	0.53	2	1.74	0.35	0.52	1.39	2.57	0.43	1.71	0
6	12	Quercus variabilis	NC_031356.1	ndhB	1	1	0.31	1.69	0.55	1.45	1.5	0.5	1.43	0.57	0.29	1.71	1.33	0.67	1.06	0.94	0.38	1.62	0.86	0.76	1.37	0.92	0.77	0.31	2	2.32	0.21	0.42	1.05	1.47	0.21	0.21	2.11	0.8	0.67	0.53	2	1.74	0.35	0.52	1.39	2.57	0.43	1.71	0
7	12	Quercus dolicholepis	NC_031357.1	ndhB	1	1	0.31	1.69	0.55	1.45	1.5	0.5	1.43	0.57	0.29	1.71	1.33	0.67	1.06	0.94	0.38	1.62	0.9	0.75	1.35	0.92	0.77	0.31	2	2.32	0.21	0.42	1.05	1.47	0.21	0.21	2.11	0.8	0.67	0.53	2	1.74	0.35	0.52	1.39	2.31	0.46	1.85	0
8	12	Quercus tarokoensis	NC_036370.1	ndhB	1	1	0.31	1.69	0.55	1.45	1.5	0.5	1.43	0.57	0.29	1.71	1.33	0.67	1.06	0.94	0.38	1.62	0.86	0.76	1.37	0.92	0.77	0.31	2	2.32	0.21	0.42	1.05	1.47	0.21	0.21	2.11	0.8	0.67	0.53	2	1.74	0.35	0.52	1.39	2.57	0.43	1.71	0
9	12	Quercus glauca	NC_036930.1	ndhB	1	1	0.31	1.69	0.55	1.45	1.5	0.5	1.43	0.57	0.29	1.71	1.33	0.67	1.06	0.94	0.38	1.62	0.86	0.76	1.37	0.92	0.77	0.31	2	2.32	0.21	0.42	1.05	1.47	0.21	0.21	2.11	0.8	0.67	0.53	2	1.74	0.35	0.52	1.39	2.57	0.43	1.71	0
10	12	Quercus tungmaiensis	NC_036936.1	ndhB	1	1	0.31	1.69	0.55	1.45	1.5	0.5	1.43	0.57	0.29	1.71	1.33	0.67	1.06	0.94	0.38	1.62	0.86	0.76	1.37	0.92	0.77	0.46	1.85	2.32	0.21	0.42	1.05	1.47	0.21	0.21	2.11	0.8	0.67	0.53	2	1.74	0.35	0.52	1.39	2.57	0.43	1.71	0
11	12	Quercus sichourensis	NC_036941.1	ndhB	1	1	0.31	1.69	0.55	1.45	1.5	0.5	1.43	0.57	0.29	1.71	1.33	0.67	1.06	0.94	0.38	1.62	0.86	0.76	1.37	0.92	0.77	0.31	2	2.32	0.21	0.42	1.05	1.47	0.21	0.21	2.11	0.8	0.67	0.53	2	1.74	0.35	0.52	1.39	2.57	0.43	1.71	0
12	12	Quercus chenii	NC_039428.1	ndhB	1	1	0.31	1.69	0.55	1.45	1.5	0.5	1.43	0.57	0.29	1.71	1.33	0.67	1.06	0.94	0.38	1.62	0.86	0.76	1.37	0.92	0.77	0.31	2	2.32	0.21	0.42	1.05	1.47	0.21	0.21	2.11	0.8	0.67	0.53	2	1.74	0.35	0.52	1.39	2.57	0.43	1.71	0
13	12	Quercus acutissima	NC_039429.1	ndhB	1	1	0.31	1.69	0.55	1.45	1.5	0.5	1.43	0.57	0.29	1.71	1.33	0.67	1.06	0.94	0.38	1.62	0.86	0.76	1.37	0.92	0.77	0.31	2	2.32	0.21	0.42	1.05	1.47	0.21	0.21	2.11	0.8	0.67	0.53	2	1.74	0.35	0.52	1.39	2.57	0.43	1.71	0
14	12	Quercus dentata	NC_039725.1	ndhB	1	1	0.31	1.69	0.55	1.45	1.5	0.5	1.43	0.57	0.29	1.71	1.33	0.67	1.06	0.94	0.38	1.62	0.86	0.76	1.37	0.92	0.77	0.31	2	2.32	0.21	0.42	1.05	1.47	0.21	0.21	2.11	0.8	0.67	0.53	2	1.74	0.35	0.52	1.39	2.57	0.43	1.71	0
15	12	Quercus obovatifolia	NC_039972.1	ndhB	1	1	0.31	1.69	0.55	1.45	1.5	0.5	1.43	0.57	0.29	1.71	1.33	0.67	1.06	0.94	0.38	1.62	0.86	0.76	1.37	0.92	0.77	0.31	2	2.32	0.21	0.42	1.05	1.47	0.21	0.21	2.11	0.8	0.67	0.53	2	1.74	0.35	0.52	1.39	2.57	0.43	1.71	0
16	12	Quercus wutaishanica	NC_043857.1	ndhB	1	1	0.31	1.69	0.55	1.45	1.5	0.5	1.43	0.57	0.29	1.71	1.33	0.67	1.06	0.94	0.38	1.62	0.86	0.76	1.37	0.92	0.77	0.31	2	2.32	0.21	0.42	1.05	1.47	0.21	0.21	2.11	0.8	0.67	0.53	2	1.74	0.35	0.52	1.39	2.57	0.43	1.71	0
17	12	Quercus mongolica	NC_043858.1	ndhB	1	1	0.31	1.69	0.55	1.45	1.5	0.5	1.43	0.57	0.29	1.71	1.33	0.67	1.06	0.94	0.38	1.62	0.86	0.76	1.37	0.92	0.77	0.31	2	2.32	0.21	0.42	1.05	1.47	0.21	0.21	2.11	0.8	0.67	0.53	2	1.74	0.35	0.52	1.39	2.57	0.43	1.71	0
18	12	Quercus robur	NC_046388.1	ndhB	1	1	0.31	1.69	0.55	1.45	1.5	0.5	1.43	0.57	0.29	1.71	1.33	0.67	1.06	0.94	0.38	1.62	0.86	0.76	1.37	0.92	0.77	0.31	2	2.32	0.21	0.42	1.05	1.47	0.21	0.21	2.11	0.8	0.67	0.53	2	1.74	0.35	0.52	1.39	2.57	0.43	1.71	0
19	12	Quercus bawanglingensis	NC_046583.1	ndhB	1	1	0.31	1.69	0.55	1.45	1.5	0.5	1.43	0.57	0.29	1.71	1.33	0.67	1.06	0.94	0.38	1.62	0.86	0.76	1.37	0.92	0.77	0.31	2	2.32	0.21	0.42	1.05	1.47	0.21	0.21	2.11	0.8	0.67	0.53	2	1.74	0.35	0.52	1.39	2.57	0.43	1.71	0
20	12	Quercus coccinea	NC_047481.1	ndhB	0.95	1.05	0.53	1.47	0.55	1.45	1.5	0.5	1.43	0.57	0.29	1.71	1.43	0.57	1.11	0.89	0.38	1.62	0.86	0.76	1.37	1.08	0.77	0.15	2	2.32	0.21	0.42	1.05	1.4	0.2	0.2	2.2	0.8	0.67	0.53	2	1.6	0.32	0.8	1.28	2.25	0.75	1.5	0
21	12	Quercus phillyraeoides	NC_048488.1	ndhB	1	1	0.31	1.69	0.55	1.45	1.5	0.5	1.43	0.57	0.29	1.71	1.33	0.67	1.06	0.94	0.38	1.62	0.86	0.76	1.37	0.92	0.77	0.31	2	2.32	0.21	0.42	1.05	1.47	0.21	0.21	2.11	0.8	0.67	0.53	2	1.74	0.35	0.52	1.39	2.57	0.43	1.71	0
22	12	Quercus gilva	NC_049876.1	ndhB	1	1	0.31	1.69	0.55	1.45	1.5	0.5	1.43	0.57	0.29	1.71	1.33	0.67	1.06	0.94	0.38	1.62	0.86	0.76	1.37	0.92	0.77	0.31	2	2.32	0.21	0.42	1.05	1.47	0.21	0.21	2.11	0.8	0.67	0.53	2	1.74	0.35	0.52	1.39	2.57	0.43	1.71	0
23	12	Quercus pannosa	NC_050963.1	ndhB	1	1	0.31	1.69	0.55	1.45	1.5	0.5	1.43	0.57	0.29	1.71	1.33	0.67	1.06	0.94	0.38	1.62	0.86	0.76	1.37	0.92	0.77	0.31	2	2.32	0.21	0.42	1.05	1.47	0.21	0.21	2.11	0.8	0.67	0.53	2	1.74	0.35	0.52	1.39	2.57	0.43	1.71	0
24	12	Quercus virginiana	NC_050972.1	ndhB	1	1	0.33	1.67	0.55	1.45	1.64	0.36	1.4	0.6	0.33	1.67	1.33	0.67	1.06	0.94	0.38	1.62	0.91	0.75	1.34	0.92	0.77	0.31	2	2.32	0.21	0.42	1.05	1.47	0.21	0.21	2.11	0.83	0.69	0.41	2.07	1.64	0.36	0.55	1.45	2.31	0.46	1.85	0
25	12	Quercus acuta	NC_054352.1	ndhB	1	1	0.31	1.69	0.55	1.45	1.5	0.5	1.43	0.57	0.29	1.71	1.33	0.67	1.06	0.94	0.38	1.62	0.86	0.76	1.37	0.92	0.77	0.31	2	2.32	0.21	0.42	1.05	1.47	0.21	0.21	2.11	0.8	0.67	0.53	2	1.74	0.35	0.52	1.39	2.57	0.43	1.71	0
26	12	Quercus chungii	NC_057248.1	ndhB	1	1	0.33	1.67	0.55	1.45	1.64	0.36	1.4	0.6	0.33	1.67	1.33	0.67	1.06	0.94	0.38	1.62	0.91	0.75	1.34	0.92	0.77	0.31	2	2.32	0.21	0.42	1.05	1.47	0.21	0.21	2.11	0.83	0.69	0.41	2.07	1.64	0.36	0.55	1.45	2.31	0.46	1.85	0
1	13	Quercus rubra	NC_020152.1	ndhC	9	9	0	2	9	9	2	0	1.71	0.29	9	9	2	0	0.5	1.5	0.29	1.71	1.07	0.21	1.71	2.18	0.36	0	1.45	1.71	0	0.57	1.71	2.4	0	0.8	0.8	0	0	4	0	0.73	0	0.36	2.91	0	0	3	1.5
2	13	Quercus aliena	NC_026790.1	ndhC	9	9	0	2	9	9	2	0	1.71	0.29	9	9	2	0	0.46	1.54	0.29	1.71	1	0.2	1.8	2.18	0.36	0	1.45	1.71	0	0.57	1.71	2.4	0	0.8	0.8	0	0	4	0	0.8	0	0.4	2.8	0	0	3	1.5
3	13	Quercus spinosa	NC_026907.1	ndhC	9	9	0	2	9	9	2	0	1.71	0.29	9	9	2	0	0.46	1.54	0.29	1.71	1.07	0.21	1.71	2.18	0.36	0	1.45	1.71	0	0.57	1.71	2.4	0	0.8	0.8	0	0	4	0	0.73	0	0.36	2.91	0	0	3	1.5
4	13	Quercus aquifolioides	NC_026913.1	ndhC	9	9	0	2	9	9	2	0	1.71	0.29	9	9	2	0	0.46	1.54	0.29	1.71	1.07	0.21	1.71	2.18	0.36	0	1.45	1.71	0	0.57	1.71	2.4	0	0.8	0.8	0	0	4	0	0.73	0	0.36	2.91	0	0	3	1.5
5	13	Quercus baronii	NC_029490.1	ndhC	9	9	0	2	9	9	2	0	1.71	0.29	9	9	2	0	0.46	1.54	0.29	1.71	1.07	0.21	1.71	2.18	0.36	0	1.45	1.71	0	0.57	1.71	2.4	0	0.8	0.8	0	0	4	0	0.73	0	0.36	2.91	0	0	3	1.5
6	13	Quercus variabilis	NC_031356.1	ndhC	9	9	0	2	9	9	2	0	1.71	0.29	9	9	2	0	0.46	1.54	0.29	1.71	1.07	0.21	1.71	2.18	0.36	0	1.45	1.71	0	0.57	1.71	2.4	0	0.8	0.8	0	0	4	0	0.73	0	0.36	2.91	0	0	3	1.5
7	13	Quercus dolicholepis	NC_031357.1	ndhC	9	9	0	2	9	9	2	0	1.71	0.29	9	9	2	0	0.43	1.57	0.29	1.71	1.07	0.21	1.71	2.18	0.36	0	1.45	1.71	0	0.57	1.71	2.4	0	0.8	0.8	0	0	4	0	0.73	0	0.36	2.91	0	0	3	1.5
8	13	Quercus tarokoensis	NC_036370.1	ndhC	9	9	0	2	9	9	2	0	1.71	0.29	9	9	2	0	0.46	1.54	0.29	1.71	1.07	0.21	1.71	2.18	0.36	0	1.45	1.71	0	0.57	1.71	2.4	0	0.8	0.8	0	0	4	0	0.73	0	0.36	2.91	0	0	3	1.5
9	13	Quercus glauca	NC_036930.1	ndhC	9	9	0	2	9	9	2	0	1.71	0.29	9	9	2	0	0.46	1.54	0.29	1.71	1.07	0.21	1.71	2.18	0.36	0	1.45	1.71	0	0.57	1.71	2.4	0	0.8	0.8	0	0	4	0	0.73	0	0.36	2.91	0	0	3	1.5
10	13	Quercus tungmaiensis	NC_036936.1	ndhC	9	9	0	2	9	9	2	0	1.71	0.29	9	9	2	0	0.46	1.54	0.29	1.71	1.07	0.21	1.71	2.18	0.36	0	1.45	1.71	0	0.57	1.71	2.4	0	0.8	0.8	0	0	4	0	0.73	0	0.36	2.91	0	0	3	1.5
11	13	Quercus sichourensis	NC_036941.1	ndhC	9	9	0	2	9	9	2	0	1.71	0.29	9	9	2	0	0.46	1.54	0.29	1.71	1.07	0.21	1.71	2.18	0.36	0	1.45	1.71	0	0.57	1.71	2.4	0	0.8	0.8	0	0	4	0	0.73	0	0.36	2.91	0	0	3	1.5
12	13	Quercus chenii	NC_039428.1	ndhC	9	9	0	2	9	9	2	0	1.71	0.29	9	9	2	0	0.46	1.54	0.29	1.71	1.07	0.21	1.71	2.18	0.36	0	1.45	1.71	0	0.57	1.71	2.4	0	0.8	0.8	0	0	4	0	0.73	0	0.36	2.91	0	0	3	1.5
13	13	Quercus acutissima	NC_039429.1	ndhC	9	9	0	2	9	9	2	0	1.71	0.29	9	9	2	0	0.46	1.54	0.29	1.71	1.07	0.21	1.71	2.18	0.36	0	1.45	1.71	0	0.57	1.71	2.4	0	0.8	0.8	0	0	4	0	0.73	0	0.36	2.91	0	0	3	1.5
14	13	Quercus dentata	NC_039725.1	ndhC	9	9	0	2	9	9	2	0	1.71	0.29	9	9	2	0	0.46	1.54	0.29	1.71	1	0.2	1.8	2.18	0.36	0	1.45	1.71	0	0.57	1.71	2.4	0	0.8	0.8	0	0	4	0	0.8	0	0.4	2.8	0	0	3	1.5
15	13	Quercus obovatifolia	NC_039972.1	ndhC	9	9	0	2	9	9	2	0	1.71	0.29	9	9	2	0	0.46	1.54	0.29	1.71	1.07	0.21	1.71	2.18	0.36	0	1.45	1.71	0	0.57	1.71	2.4	0	0.8	0.8	0	0	4	0	0.73	0	0.36	2.91	0	0	3	1.5
16	13	Quercus wutaishanica	NC_043857.1	ndhC	9	9	0	2	9	9	2	0	1.71	0.29	9	9	2	0	0.46	1.54	0.29	1.71	1.07	0.21	1.71	2.18	0.36	0	1.45	1.71	0	0.57	1.71	2.4	0	0.8	0.8	0	0	4	0	0.73	0	0.36	2.91	0	0	3	1.5
17	13	Quercus mongolica	NC_043858.1	ndhC	9	9	0	2	9	9	2	0	1.71	0.29	9	9	2	0	0.46	1.54	0.29	1.71	1.07	0.21	1.71	2.18	0.36	0	1.45	1.71	0	0.57	1.71	2.4	0	0.8	0.8	0	0	4	0	0.73	0	0.36	2.91	0	0	3	1.5
18	13	Quercus robur	NC_046388.1	ndhC	9	9	0	2	9	9	2	0	1.71	0.29	9	9	2	0	0.46	1.54	0.29	1.71	1.07	0.21	1.71	2.18	0.36	0	1.45	1.71	0	0.57	1.71	2.4	0	0.8	0.8	0	0	4	0	0.73	0	0.36	2.91	0	0	3	1.5
19	13	Quercus bawanglingensis	NC_046583.1	ndhC	9	9	0	2	9	9	2	0	1.71	0.29	9	9	2	0	0.46	1.54	0.29	1.71	1.07	0.21	1.71	2.18	0.36	0	1.45	1.71	0	0.57	1.71	2.4	0	0.8	0.8	0	0	4	0	0.73	0	0.36	2.91	0	0	3	1.5
20	13	Quercus coccinea	NC_047481.1	ndhC	9	9	0	2	9	9	2	0	1.71	0.29	9	9	2	0	0.46	1.54	0.29	1.71	1.07	0.21	1.71	2.18	0.36	0	1.45	1.71	0	0.57	1.71	2.4	0	0.8	0.8	0	0	4	0	0.73	0	0.36	2.91	0	0	3	1.5
21	13	Quercus phillyraeoides	NC_048488.1	ndhC	9	9	0	2	9	9	2	0	1.71	0.29	9	9	2	0	0.46	1.54	0.29	1.71	1.07	0.21	1.71	2.18	0.36	0	1.45	1.71	0	0.57	1.71	2.4	0	0.8	0.8	0	0	4	0	0.73	0	0.36	2.91	0	0	3	1.5
22	13	Quercus gilva	NC_049876.1	ndhC	9	9	0	2	9	9	2	0	1.71	0.29	9	9	2	0	0.46	1.54	0.29	1.71	1.07	0.21	1.71	2.18	0.36	0	1.45	1.71	0	0.57	1.71	2.4	0	0.8	0.8	0	0	4	0	0.73	0	0.36	2.91	0	0	3	1.5
23	13	Quercus pannosa	NC_050963.1	ndhC	9	9	0	2	9	9	2	0	1.71	0.29	9	9	2	0	0.46	1.54	0.29	1.71	1.07	0.21	1.71	2.18	0.36	0	1.45	1.71	0	0.57	1.71	2.4	0	0.8	0.8	0	0	4	0	0.73	0	0.36	2.91	0	0	3	1.5
24	13	Quercus virginiana	NC_050972.1	ndhC	9	9	0	2	9	9	2	0	1.71	0.29	9	9	2	0	0.46	1.54	0.29	1.71	1.07	0.21	1.71	2.18	0.36	0	1.45	1.71	0	0.57	1.71	2.4	0	0.8	0.8	0	0	4	0	0.73	0	0.36	2.91	0	0	3	1.5
25	13	Quercus acuta	NC_054352.1	ndhC	9	9	0	2	9	9	2	0	1.71	0.29	9	9	2	0	0.46	1.54	0.29	1.71	1.07	0.21	1.71	2.18	0.36	0	1.45	1.71	0	0.57	1.71	2.4	0	0.8	0.8	0	0	4	0	0.73	0	0.36	2.91	0	0	3	1.5
26	13	Quercus chungii	NC_057248.1	ndhC	9	9	0	2	9	9	2	0	1.71	0.29	9	9	2	0	0.46	1.54	0.29	1.71	1.07	0.21	1.71	2.18	0.36	0	1.45	1.71	0	0.57	1.71	2.4	0	0.8	0.8	0	0	4	0	0.73	0	0.36	2.91	0	0	3	1.5
1	14	Quercus rubra	NC_020152.1	ndhD	0.33	1.67	0.67	1.33	0.67	1.33	2	0	1.54	0.46	0	2	1.33	0.67	0.71	1.29	0.29	1.71	1.53	0.58	0.89	1.25	0.62	0.62	1.5	1.8	0.7	0.7	0.8	1.45	0.73	0.73	1.09	1.43	0.43	0.71	1.43	1.12	0.32	0.32	2.24	1.38	0.46	1.85	1.38
2	14	Quercus aliena	NC_026790.1	ndhD	0.17	1.83	0.53	1.47	1	1	2	0	1.54	0.46	0	2	1.33	0.67	0.68	1.32	0.29	1.71	1.53	0.58	0.89	1.25	0.62	0.62	1.5	1.8	0.7	0.7	0.8	1.45	0.73	0.73	1.09	1.43	0.43	0.71	1.43	1.12	0.32	0.32	2.24	1.29	0.43	1.71	1.29
3	14	Quercus spinosa	NC_026907.1	ndhD	0.17	1.83	0.53	1.47	1	1	2	0	1.54	0.46	0	2	1.47	0.53	0.68	1.32	0.29	1.71	1.53	0.58	0.89	1.29	0.65	0.65	1.42	1.8	0.7	0.7	0.8	1.5	0.67	0.83	1	1.43	0.43	0.71	1.43	1.08	0.31	0.31	2.31	1.29	0.43	1.71	1.29
4	14	Quercus aquifolioides	NC_026913.1	ndhD	0.15	1.85	0.53	1.47	1	1	2	0	1.54	0.46	0	2	1.38	0.62	0.65	1.35	0.3	1.7	1.55	0.57	0.88	1.29	0.65	0.65	1.42	1.66	0.68	0.88	0.78	1.39	0.7	0.87	1.04	1.38	0.41	0.69	1.52	1.17	0.33	0.33	2.17	1.29	0.43	1.29	1.29
5	14	Quercus baronii	NC_029490.1	ndhD	0.18	1.82	0.53	1.47	1	1	2	0	1.54	0.46	0	2	1.29	0.71	0.64	1.36	0.29	1.71	1.47	0.61	0.92	1.29	0.65	0.65	1.42	1.8	0.7	0.8	0.7	1.39	0.87	0.87	0.87	1.43	0.43	0.71	1.43	1.12	0.48	0.32	2.08	1.29	0.43	1.71	1.29
6	14	Quercus variabilis	NC_031356.1	ndhD	0.18	1.82	0.53	1.47	1	1	2	0	1.54	0.46	0	2	1.29	0.71	0.65	1.35	0.3	1.7	1.45	0.6	0.95	1.33	0.53	0.67	1.47	1.8	0.7	0.8	0.7	1.39	0.87	0.87	0.87	1.38	0.55	0.69	1.38	1.17	0.33	0.33	2.17	1.29	0.43	1.71	1.29
7	14	Quercus dolicholepis	NC_031357.1	ndhD	0.18	1.82	0.53	1.47	1	1	2	0	1.54	0.46	0	2	1.29	0.71	0.65	1.35	0.3	1.7	1.45	0.6	0.95	1.29	0.65	0.65	1.42	1.8	0.7	0.8	0.7	1.39	0.87	0.87	0.87	1.43	0.43	0.71	1.43	1.17	0.33	0.33	2.17	1.29	0.43	1.71	1.29
8	14	Quercus tarokoensis	NC_036370.1	ndhD	0.18	1.82	0.53	1.47	1	1	2	0	1.54	0.46	0	2	1.29	0.71	0.6	1.4	0.37	1.63	1.45	0.6	0.95	1.29	0.65	0.65	1.42	1.8	0.7	0.8	0.7	1.39	0.7	0.87	1.04	1.43	0.43	0.71	1.43	1.17	0.33	0.33	2.17	1.29	0.43	1.71	1.29
9	14	Quercus glauca	NC_036930.1	ndhD	0.17	1.83	0.53	1.47	1	1	2	0	1.54	0.46	0	2	1.29	0.71	0.68	1.32	0.3	1.7	1.53	0.58	0.89	1.29	0.65	0.65	1.42	1.8	0.7	0.7	0.8	1.39	0.7	0.87	1.04	1.38	0.41	0.83	1.38	1.08	0.31	0.31	2.31	1.29	0.43	1.71	1.29
10	14	Quercus tungmaiensis	NC_036936.1	ndhD	0.17	1.83	0.53	1.47	1	1	2	0	1.54	0.46	0	2	1.29	0.71	0.68	1.32	0.3	1.7	1.53	0.58	0.89	1.16	0.65	0.65	1.55	1.7	0.7	0.8	0.8	1.39	0.7	0.87	1.04	1.52	0.41	0.69	1.38	1.12	0.32	0.32	2.24	1.29	0.43	1.29	1.29
11	14	Quercus sichourensis	NC_036941.1	ndhD	0.17	1.83	0.53	1.47	1	1	2	0	1.54	0.46	0	2	1.29	0.71	0.68	1.32	0.3	1.7	1.53	0.58	0.89	1.29	0.65	0.65	1.42	1.8	0.7	0.7	0.8	1.39	0.7	0.87	1.04	1.38	0.41	0.83	1.38	1.08	0.31	0.31	2.31	1.29	0.43	1.71	1.29
12	14	Quercus chenii	NC_039428.1	ndhD	0.18	1.82	0.53	1.47	1	1	2	0	1.54	0.46	0	2	1.29	0.71	0.65	1.35	0.3	1.7	1.45	0.6	0.95	1.33	0.53	0.67	1.47	1.8	0.7	0.8	0.7	1.39	0.87	0.87	0.87	1.38	0.55	0.69	1.38	1.17	0.33	0.33	2.17	1.29	0.43	1.71	1.29
13	14	Quercus acutissima	NC_039429.1	ndhD	0.18	1.82	0.53	1.47	1	1	2	0	1.54	0.46	0	2	1.29	0.71	0.65	1.35	0.3	1.7	1.45	0.6	0.95	1.33	0.53	0.67	1.47	1.8	0.7	0.8	0.7	1.39	0.87	0.87	0.87	1.38	0.55	0.69	1.38	1.17	0.33	0.33	2.17	1.29	0.43	1.71	1.29
14	14	Quercus dentata	NC_039725.1	ndhD	0.17	1.83	0.53	1.47	1	1	2	0	1.54	0.46	0	2	1.33	0.67	0.68	1.32	0.29	1.71	1.53	0.58	0.89	1.25	0.62	0.62	1.5	1.8	0.7	0.7	0.8	1.45	0.73	0.73	1.09	1.43	0.43	0.71	1.43	1.12	0.32	0.32	2.24	1.29	0.43	1.71	1.29
15	14	Quercus obovatifolia	NC_039972.1	ndhD	0.17	1.83	0.53	1.47	1	1	2	0	1.54	0.46	0	2	1.29	0.71	0.68	1.32	0.3	1.7	1.53	0.58	0.89	1.29	0.65	0.65	1.42	1.8	0.7	0.7	0.8	1.39	0.7	0.87	1.04	1.38	0.41	0.83	1.38	1.08	0.31	0.31	2.31	1.29	0.43	1.71	1.29
16	14	Quercus wutaishanica	NC_043857.1	ndhD	0.17	1.83	0.53	1.47	1	1	2	0	1.38	0.62	0	2	1.29	0.71	0.72	1.28	0.3	1.7	1.53	0.58	0.89	1.25	0.62	0.62	1.5	1.8	0.7	0.7	0.8	1.45	0.73	0.73	1.09	1.43	0.43	0.71	1.43	1.12	0.32	0.32	2.24	1.29	0.43	1.71	1.29
17	14	Quercus mongolica	NC_043858.1	ndhD	0.17	1.83	0.53	1.47	1	1	2	0	1.54	0.46	0	2	1.29	0.71	0.68	1.32	0.3	1.7	1.55	0.59	0.86	1.25	0.62	0.62	1.5	1.8	0.7	0.7	0.8	1.45	0.73	0.73	1.09	1.43	0.43	0.71	1.43	1.08	0.31	0.31	2.31	1.29	0.43	1.71	1.29
18	14	Quercus robur	NC_046388.1	ndhD	0.17	1.83	0.53	1.47	1	1	2	0	1.54	0.46	0	2	1.29	0.71	0.68	1.32	0.3	1.7	1.55	0.57	0.88	1.25	0.62	0.62	1.5	1.8	0.7	0.7	0.8	1.45	0.73	0.73	1.09	1.43	0.43	0.71	1.43	1.12	0.32	0.32	2.24	1.29	0.43	1.71	1.29
19	14	Quercus bawanglingensis	NC_046583.1	ndhD	0.18	1.82	0.53	1.47	1	1	2	0	1.54	0.46	0	2	1.29	0.71	0.62	1.38	0.37	1.63	1.45	0.6	0.95	1.29	0.65	0.65	1.42	1.8	0.7	0.8	0.7	1.39	0.7	0.87	1.04	1.43	0.43	0.71	1.43	1.17	0.33	0.33	2.17	1.29	0.43	1.71	1.29
20	14	Quercus coccinea	NC_047481.1	ndhD	0.33	1.67	0.67	1.33	0.67	1.33	2	0	1.54	0.46	0	2	1.33	0.67	0.71	1.29	0.29	1.71	1.53	0.58	0.89	1.25	0.62	0.62	1.5	1.8	0.7	0.7	0.8	1.45	0.73	0.73	1.09	1.43	0.43	0.71	1.43	1.12	0.32	0.32	2.24	1.38	0.46	1.85	1.38
21	14	Quercus phillyraeoides	NC_048488.1	ndhD	0.18	1.82	0.53	1.47	1	1	2	0	1.54	0.46	0	2	1.29	0.71	0.62	1.38	0.37	1.63	1.45	0.6	0.95	1.29	0.65	0.65	1.42	1.8	0.7	0.8	0.7	1.39	0.7	0.87	1.04	1.43	0.43	0.71	1.43	1.17	0.33	0.33	2.17	1.29	0.43	1.71	1.29
22	14	Quercus gilva	NC_049876.1	ndhD	0.17	1.83	0.53	1.47	1	1	2	0	1.54	0.46	0	2	1.29	0.71	0.69	1.31	0.31	1.69	1.53	0.58	0.89	1.29	0.65	0.65	1.42	1.8	0.7	0.7	0.8	1.39	0.7	0.87	1.04	1.43	0.43	0.86	1.29	1.17	0.33	0.17	2.33	1.29	0.43	1.71	1.29
23	14	Quercus pannosa	NC_050963.1	ndhD	0.17	1.83	0.53	1.47	1	1	2	0	1.54	0.46	0	2	1.43	0.57	0.68	1.32	0.3	1.7	1.53	0.58	0.89	1.29	0.65	0.65	1.42	1.8	0.7	0.7	0.8	1.5	0.67	0.83	1	1.43	0.43	0.71	1.43	1.08	0.31	0.31	2.31	1.29	0.43	1.71	1.29
24	14	Quercus virginiana	NC_050972.1	ndhD	0.15	1.85	0.62	1.38	0.67	1.33	2	0	1.54	0.46	0	2	1.38	0.62	0.62	1.38	0.29	1.71	1.48	0.59	0.93	1.29	0.59	0.59	1.53	1.8	0.7	0.7	0.8	1.45	0.73	0.73	1.09	1.38	0.55	0.69	1.38	1.08	0.46	0.31	2.15	1.33	0.33	1.67	1
25	14	Quercus acuta	NC_054352.1	ndhD	0.17	1.83	0.53	1.47	1	1	2	0	1.54	0.46	0	2	1.29	0.71	0.68	1.32	0.3	1.7	1.53	0.58	0.89	1.29	0.65	0.65	1.42	1.8	0.7	0.7	0.8	1.39	0.7	0.87	1.04	1.38	0.41	0.83	1.38	1.08	0.31	0.31	2.31	1.29	0.43	1.71	1.29
26	14	Quercus chungii	NC_057248.1	ndhD	0.29	1.71	0.53	1.47	0.67	1.33	2	0	1.57	0.43	0	2	1.41	0.59	0.63	1.37	0.29	1.71	1.57	0.54	0.89	1.38	0.62	0.62	1.38	1.8	0.7	0.7	0.8	1.39	0.7	0.87	1.04	1.38	0.41	0.83	1.38	1	0.43	0.43	2.14	1.12	0.38	1.88	1.12
1	15	Quercus rubra	NC_020152.1	ndhF	0.3	1.7	0.19	1.81	0.67	1.33	1.88	0.12	1.62	0.38	0.18	1.82	1.79	0.21	0.34	1.66	0.15	1.85	1.29	0.36	1.36	1.03	0.51	0.31	2.15	1.69	0.38	0.62	1.31	1.04	0.74	0.3	1.93	1.2	0	0.5	2.3	1.03	0.51	0.41	2.05	2.45	0.27	1.36	0.27
2	15	Quercus aliena	NC_026790.1	ndhF	0.3	1.7	0.19	1.81	0.67	1.33	1.78	0.22	1.62	0.38	0.2	1.8	1.79	0.21	0.37	1.63	0.15	1.85	1.27	0.36	1.37	0.92	0.51	0.41	2.15	1.73	0.39	0.63	1.25	1.04	0.74	0.3	1.93	1.2	0	0.5	2.3	1.1	0.4	0.4	2.1	2.45	0.27	1.36	0.27
3	15	Quercus spinosa	NC_026907.1	ndhF	0.29	1.71	0.32	1.68	0.67	1.33	1.78	0.22	1.62	0.38	0.2	1.8	1.79	0.21	0.39	1.61	0.15	1.85	1.25	0.36	1.39	0.92	0.51	0.41	2.15	1.73	0.47	0.63	1.18	1.04	0.74	0.3	1.93	1.17	0	0.49	2.34	1.07	0.39	0.49	2.05	2.29	0.29	1.43	0.29
4	15	Quercus aquifolioides	NC_026913.1	ndhF	0.3	1.7	0.2	1.8	0.67	1.33	1.78	0.22	1.62	0.38	0.2	1.8	1.79	0.21	0.36	1.64	0.2	1.8	1.25	0.36	1.39	1.03	0.51	0.31	2.15	1.73	0.47	0.63	1.18	1.04	0.74	0.3	1.93	1.2	0	0.5	2.3	1.07	0.39	0.39	2.15	2.45	0.27	1.36	0.27
5	15	Quercus baronii	NC_029490.1	ndhF	0.29	1.71	0.21	1.79	0.67	1.33	1.67	0.33	1.62	0.38	0.2	1.8	1.72	0.28	0.36	1.64	0.15	1.85	1.22	0.37	1.41	0.92	0.51	0.41	2.15	1.73	0.47	0.63	1.18	1.04	0.74	0.3	1.93	1.27	0.1	0.49	2.15	1.1	0.4	0.4	2.1	2.29	0.29	1.43	0.57
6	15	Quercus variabilis	NC_031356.1	ndhF	0.29	1.71	0.2	1.8	0.67	1.33	1.67	0.33	1.62	0.38	0.2	1.8	1.71	0.29	0.36	1.64	0.15	1.85	1.25	0.36	1.39	0.92	0.51	0.41	2.15	1.76	0.48	0.64	1.12	1.04	0.74	0.3	1.93	1.2	0	0.6	2.2	1.1	0.4	0.4	2.1	2.29	0.29	1.43	0.57
7	15	Quercus dolicholepis	NC_031357.1	ndhF	0.29	1.71	0.21	1.79	0.67	1.33	1.67	0.33	1.62	0.38	0.2	1.8	1.72	0.28	0.36	1.64	0.1	1.9	1.23	0.36	1.41	0.92	0.51	0.41	2.15	1.73	0.39	0.63	1.25	1.04	0.74	0.3	1.93	1.2	0	0.5	2.3	1.1	0.4	0.4	2.1	2.29	0.29	1.43	0.57
8	15	Quercus tarokoensis	NC_036370.1	ndhF	0.29	1.71	0.21	1.79	0.67	1.33	1.67	0.33	1.62	0.38	0.2	1.8	1.73	0.27	0.34	1.66	0.15	1.85	1.24	0.37	1.39	1.03	0.51	0.31	2.15	1.73	0.47	0.63	1.18	1.04	0.89	0.3	1.78	1.23	0	0.51	2.26	1.1	0.4	0.4	2.1	2.29	0.29	1.43	0.57
9	15	Quercus glauca	NC_036930.1	ndhF	0.3	1.7	0.22	1.78	0.67	1.33	1.78	0.22	1.53	0.47	0.2	1.8	1.78	0.22	0.36	1.64	0.15	1.85	1.28	0.37	1.35	0.92	0.51	0.41	2.15	1.69	0.46	0.62	1.23	1.04	0.74	0.3	1.93	1.17	0	0.49	2.34	1.1	0.4	0.4	2.1	2.29	0.29	1.43	0.29
10	15	Quercus tungmaiensis	NC_036936.1	ndhF	0.3	1.7	0.2	1.8	0.67	1.33	1.76	0.24	1.62	0.38	0.2	1.8	1.79	0.21	0.38	1.62	0.2	1.8	1.24	0.38	1.39	1.03	0.51	0.31	2.15	1.73	0.47	0.63	1.18	1.14	0.71	0.29	1.86	1.2	0	0.5	2.3	1.1	0.4	0.4	2.1	2.45	0.27	1.36	0.27
11	15	Quercus sichourensis	NC_036941.1	ndhF	0.3	1.7	0.21	1.79	0.67	1.33	1.78	0.22	1.62	0.38	0.2	1.8	1.78	0.22	0.36	1.64	0.15	1.85	1.28	0.37	1.35	0.92	0.51	0.41	2.15	1.69	0.46	0.62	1.23	1.04	0.74	0.3	1.93	1.17	0	0.49	2.34	1.1	0.4	0.4	2.1	2.29	0.29	1.43	0.29
12	15	Quercus chenii	NC_039428.1	ndhF	0.29	1.71	0.21	1.79	0.67	1.33	1.67	0.33	1.62	0.38	0.2	1.8	1.72	0.28	0.36	1.64	0.15	1.85	1.25	0.36	1.39	0.92	0.51	0.41	2.15	1.73	0.47	0.63	1.18	1.04	0.74	0.3	1.93	1.2	0	0.6	2.2	1.1	0.4	0.4	2.1	2.29	0.29	1.43	0.57
13	15	Quercus acutissima	NC_039429.1	ndhF	0.29	1.71	0.21	1.79	0.67	1.33	1.67	0.33	1.62	0.38	0.2	1.8	1.72	0.28	0.36	1.64	0.15	1.85	1.25	0.36	1.39	0.92	0.51	0.41	2.15	1.73	0.47	0.63	1.18	1.04	0.74	0.3	1.93	1.2	0	0.6	2.2	1.1	0.4	0.4	2.1	2.29	0.29	1.43	0.57
14	15	Quercus dentata	NC_039725.1	ndhF	0.3	1.7	0.19	1.81	0.67	1.33	1.78	0.22	1.62	0.38	0.2	1.8	1.79	0.21	0.36	1.64	0.15	1.85	1.27	0.36	1.37	0.92	0.51	0.41	2.15	1.73	0.39	0.63	1.25	1.04	0.74	0.3	1.93	1.2	0	0.5	2.3	1.1	0.4	0.4	2.1	2.45	0.27	1.36	0.27
15	15	Quercus obovatifolia	NC_039972.1	ndhF	0.3	1.7	0.22	1.78	0.67	1.33	1.78	0.22	1.53	0.47	0.2	1.8	1.78	0.22	0.36	1.64	0.15	1.85	1.28	0.37	1.35	0.92	0.51	0.41	2.15	1.69	0.46	0.62	1.23	1.04	0.74	0.3	1.93	1.17	0	0.49	2.34	1.1	0.4	0.4	2.1	2.29	0.29	1.43	0.29
16	15	Quercus wutaishanica	NC_043857.1	ndhF	0.3	1.7	0.19	1.81	0.67	1.33	1.78	0.22	1.62	0.38	0.2	1.8	1.79	0.21	0.36	1.64	0.15	1.85	1.27	0.36	1.37	0.92	0.51	0.41	2.15	1.73	0.39	0.63	1.25	1.04	0.74	0.3	1.93	1.2	0	0.5	2.3	1.1	0.4	0.4	2.1	2.45	0.27	1.36	0.27
17	15	Quercus mongolica	NC_043858.1	ndhF	0.3	1.7	0.19	1.81	0.67	1.33	1.78	0.22	1.62	0.38	0.2	1.8	1.79	0.21	0.36	1.64	0.15	1.85	1.27	0.36	1.37	0.92	0.51	0.41	2.15	1.73	0.39	0.63	1.25	1.04	0.74	0.3	1.93	1.2	0	0.5	2.3	1.1	0.4	0.4	2.1	2.45	0.27	1.36	0.27
18	15	Quercus robur	NC_046388.1	ndhF	0.3	1.7	0.19	1.81	0.67	1.33	1.78	0.22	1.62	0.38	0.2	1.8	1.79	0.21	0.38	1.62	0.15	1.85	1.25	0.36	1.39	0.92	0.51	0.41	2.15	1.73	0.39	0.63	1.25	1.04	0.74	0.3	1.93	1.2	0	0.5	2.3	1.1	0.4	0.4	2.1	2.29	0.29	1.43	0.29
19	15	Quercus bawanglingensis	NC_046583.1	ndhF	0.29	1.71	0.21	1.79	0.33	1.67	1.67	0.33	1.62	0.38	0.2	1.8	1.72	0.28	0.36	1.64	0.15	1.85	1.22	0.37	1.41	1.03	0.51	0.31	2.15	1.73	0.47	0.63	1.18	1.04	0.74	0.3	1.93	1.23	0	0.51	2.26	1.1	0.4	0.4	2.1	2.29	0.29	1.43	0.57
20	15	Quercus coccinea	NC_047481.1	ndhF	0.3	1.7	0.19	1.81	0.67	1.33	1.88	0.12	1.62	0.38	0.18	1.82	1.79	0.21	0.34	1.66	0.15	1.85	1.29	0.36	1.36	1.03	0.51	0.31	2.15	1.69	0.38	0.62	1.31	1.04	0.74	0.3	1.93	1.2	0	0.5	2.3	1.03	0.51	0.41	2.05	2.45	0.27	1.36	0.27
21	15	Quercus phillyraeoides	NC_048488.1	ndhF	0.29	1.71	0.21	1.79	0.67	1.33	1.67	0.33	1.62	0.38	0.2	1.8	1.73	0.27	0.36	1.64	0.15	1.85	1.23	0.36	1.41	1.03	0.51	0.31	2.15	1.73	0.47	0.63	1.18	1.04	0.74	0.3	1.93	1.23	0	0.51	2.26	1.1	0.4	0.4	2.1	2.29	0.29	1.43	0.57
22	15	Quercus gilva	NC_049876.1	ndhF	0.3	1.7	0.21	1.79	0.67	1.33	1.78	0.22	1.62	0.38	0.2	1.8	1.78	0.22	0.36	1.64	0.15	1.85	1.28	0.37	1.35	0.92	0.51	0.41	2.15	1.69	0.46	0.62	1.23	0.89	0.74	0.44	1.93	1.17	0	0.49	2.34	1.1	0.4	0.4	2.1	2.29	0.29	1.43	0.29
23	15	Quercus pannosa	NC_050963.1	ndhF	0.29	1.71	0.21	1.79	0.67	1.33	1.78	0.22	1.62	0.38	0.2	1.8	1.79	0.21	0.39	1.61	0.15	1.85	1.25	0.36	1.39	0.92	0.51	0.41	2.15	1.73	0.47	0.63	1.18	1.04	0.74	0.3	1.93	1.2	0	0.5	2.3	1.07	0.39	0.39	2.15	2.29	0.29	1.43	0.29
24	15	Quercus virginiana	NC_050972.1	ndhF	0.3	1.7	0.19	1.81	0.8	1.2	1.76	0.24	1.65	0.35	0.2	1.8	1.79	0.21	0.39	1.61	0.15	1.85	1.27	0.36	1.37	1.03	0.62	0.31	2.05	1.57	0.39	0.78	1.25	1.04	0.74	0.3	1.93	1.17	0.1	0.49	2.24	1	0.4	0.5	2.1	2.29	0.29	1.43	0.29
25	15	Quercus acuta	NC_054352.1	ndhF	0.3	1.7	0.21	1.79	0.67	1.33	1.78	0.22	1.62	0.38	0.2	1.8	1.78	0.22	0.36	1.64	0.15	1.85	1.28	0.37	1.35	0.92	0.51	0.41	2.15	1.69	0.46	0.62	1.23	1.04	0.74	0.3	1.93	1.17	0	0.49	2.34	1.1	0.4	0.4	2.1	2.29	0.29	1.43	0.29
26	15	Quercus chungii	NC_057248.1	ndhF	0.3	1.7	0.21	1.79	0.67	1.33	1.78	0.22	1.62	0.38	0.2	1.8	1.78	0.22	0.36	1.64	0.15	1.85	1.28	0.37	1.35	0.92	0.51	0.41	2.15	1.69	0.46	0.69	1.15	1.04	0.74	0.3	1.93	1.17	0	0.49	2.34	1.1	0.4	0.4	2.1	2.29	0.29	1.43	0.29
1	16	Quercus rubra	NC_020152.1	ndhG	0.86	1.14	0	2	0	2	1	1	1.33	0.67	0	2	2	0	0.4	1.6	1	1	1.2	0.12	1.68	0.67	0.67	0	2.67	1.6	0.27	1.07	1.07	1.33	0	1.33	1.33	1.2	0.8	0.4	1.6	0.67	0.67	1	1.67	3	0	0	0
2	16	Quercus aliena	NC_026790.1	ndhG	0.86	1.14	0	2	0	2	1	1	1.33	0.67	0	2	2	0	0.4	1.6	1	1	1.2	0.12	1.68	0.67	0.67	0	2.67	1.6	0.27	1.07	1.07	1.33	0	1.33	1.33	1.2	0.8	0.4	1.6	0.67	0.67	1	1.67	3	0	0	0
3	16	Quercus spinosa	NC_026907.1	ndhG	0.86	1.14	0	2	0	2	1	1	1.33	0.67	0	2	2	0	0.4	1.6	1	1	1.2	0.12	1.68	0.92	0.62	0	2.46	1.6	0.27	1.07	1.07	1.33	0	1.33	1.33	0.89	0.89	0.44	1.78	0.67	0.67	1	1.67	3	0	0	0
4	16	Quercus aquifolioides	NC_026913.1	ndhG	0.86	1.14	0	2	0	2	1	1	1.33	0.67	0	2	2	0	0.4	1.6	1	1	1.2	0.12	1.68	0.67	0.67	0	2.67	1.6	0.27	1.07	1.07	1.33	0	1.33	1.33	1.2	0.8	0.4	1.6	0.67	0.67	1	1.67	3	0	0	0
5	16	Quercus baronii	NC_029490.1	ndhG	0.86	1.14	0	2	0	2	1	1	1.33	0.67	0	2	2	0	0.36	1.64	1	1	1.2	0.12	1.68	0.67	0.67	0	2.67	1.6	0.27	1.07	1.07	2	0	1	1	1.2	0.8	0.4	1.6	0.67	0.67	1	1.67	3	0	0	0
6	16	Quercus variabilis	NC_031356.1	ndhG	0.86	1.14	0	2	0	2	1	1	1.33	0.67	0	2	2	0	0.4	1.6	1	1	1.15	0.23	1.62	0.67	0.67	0	2.67	1.6	0.27	1.07	1.07	2	0	1	1	1.2	0.8	0.4	1.6	0.73	0.73	1.09	1.45	3	0	0	0
7	16	Quercus dolicholepis	NC_031357.1	ndhG	0.86	1.14	0	2	0	2	1	1	1.33	0.67	0	2	2	0	0.4	1.6	1	1	1.2	0.12	1.68	0.67	0.67	0	2.67	1.6	0.27	1.07	1.07	2	0	1	1	1.2	0.8	0.4	1.6	0.67	0.67	1	1.67	3	0	0	0
8	16	Quercus tarokoensis	NC_036370.1	ndhG	0.86	1.14	0	2	0	2	1	1	1.33	0.67	0	2	2	0	0.4	1.6	1	1	1.2	0.12	1.68	0.67	0.67	0	2.67	1.6	0.27	1.07	1.07	2	0	1	1	1.2	0.8	0.4	1.6	0.67	0.67	1	1.67	3	0	0	0
9	16	Quercus glauca	NC_036930.1	ndhG	0.86	1.14	0	2	0	2	1	1	1.33	0.67	0	2	2	0	0.4	1.6	1	1	1.2	0.12	1.68	0.67	1	0	2.33	1.6	0.27	1.07	1.07	1.33	0	1.33	1.33	1.2	0.8	0.4	1.6	0.67	0.67	1	1.67	3	0	0	0
10	16	Quercus tungmaiensis	NC_036936.1	ndhG	0.86	1.14	0	2	0	2	1	1	1.33	0.67	0	2	2	0	0.4	1.6	1	1	1.12	0.12	1.75	0.67	0.67	0	2.67	1.6	0.27	1.07	1.07	1.33	0	1.33	1.33	1.2	0.8	0.4	1.6	0.67	0.33	1	2	3	0	0	0
11	16	Quercus sichourensis	NC_036941.1	ndhG	0.86	1.14	0	2	0	2	1	1	1.33	0.67	0	2	2	0	0.4	1.6	1	1	1.2	0.12	1.68	0.67	1	0	2.33	1.6	0.27	1.07	1.07	1.33	0	1.33	1.33	1.2	0.8	0.4	1.6	0.67	0.67	1	1.67	3	0	0	0
12	16	Quercus chenii	NC_039428.1	ndhG	0.86	1.14	0	2	0	2	1	1	1.33	0.67	0	2	2	0	0.4	1.6	1	1	1.15	0.23	1.62	0.67	0.67	0	2.67	1.6	0.27	1.07	1.07	2	0	1	1	1.2	0.8	0.4	1.6	0.73	0.73	1.09	1.45	3	0	0	0
13	16	Quercus acutissima	NC_039429.1	ndhG	0.86	1.14	0	2	0	2	1	1	1.33	0.67	0	2	2	0	0.4	1.6	1	1	1.15	0.23	1.62	0.67	0.67	0	2.67	1.6	0.27	1.07	1.07	2	0	1	1	1.2	0.8	0.4	1.6	0.73	0.73	1.09	1.45	3	0	0	0
14	16	Quercus dentata	NC_039725.1	ndhG	0.86	1.14	0	2	0	2	1	1	1.33	0.67	0	2	2	0	0.4	1.6	1	1	1.2	0.12	1.68	0.67	0.67	0	2.67	1.6	0.27	1.07	1.07	1.33	0	1.33	1.33	1.2	0.8	0.4	1.6	0.67	0.67	1	1.67	3	0	0	0
15	16	Quercus obovatifolia	NC_039972.1	ndhG	0.86	1.14	0	2	0	2	1	1	1.33	0.67	0	2	2	0	0.4	1.6	1	1	1.2	0.12	1.68	0.67	1	0	2.33	1.6	0.27	1.07	1.07	1.33	0	1.33	1.33	1.2	0.8	0.4	1.6	0.67	0.67	1	1.67	3	0	0	0
16	16	Quercus wutaishanica	NC_043857.1	ndhG	0.86	1.14	0	2	0	2	1	1	1.33	0.67	0	2	2	0	0.4	1.6	1	1	1.2	0.12	1.68	0.67	0.67	0	2.67	1.6	0.27	1.07	1.07	1.33	0	1.33	1.33	1.2	0.8	0.4	1.6	0.67	0.67	1	1.67	3	0	0	0
17	16	Quercus mongolica	NC_043858.1	ndhG	0.86	1.14	0	2	0	2	1	1	1.33	0.67	0	2	2	0	0.4	1.6	1	1	1.2	0.12	1.68	0.67	0.67	0	2.67	1.6	0.27	1.07	1.07	1.33	0	1.33	1.33	1.2	0.8	0.4	1.6	0.67	0.67	1	1.67	3	0	0	0
18	16	Quercus robur	NC_046388.1	ndhG	0.86	1.14	0	2	0	2	1	1	1.33	0.67	0	2	2	0	0.4	1.6	1	1	1.2	0.12	1.68	0.67	0.67	0	2.67	1.6	0.27	1.07	1.07	1.33	0	1.33	1.33	1.2	0.8	0.4	1.6	0.67	0.67	1	1.67	3	0	0	0
19	16	Quercus bawanglingensis	NC_046583.1	ndhG	0.86	1.14	0	2	0	2	1	1	1.33	0.67	0	2	2	0	0.4	1.6	1	1	1.2	0.12	1.68	0.67	0.67	0	2.67	1.6	0.27	1.07	1.07	2	0	1	1	1.2	0.8	0.4	1.6	0.67	0.67	1	1.67	3	0	0	0
20	16	Quercus coccinea	NC_047481.1	ndhG	0.86	1.14	0	2	0	2	1	1	1.33	0.67	0	2	2	0	0.4	1.6	1	1	1.2	0.12	1.68	0.67	0.67	0	2.67	1.6	0.27	1.07	1.07	1.33	0	1.33	1.33	1.2	0.8	0.4	1.6	0.67	0.67	1	1.67	3	0	0	0
21	16	Quercus phillyraeoides	NC_048488.1	ndhG	0.86	1.14	0	2	0	2	1	1	1.33	0.67	0	2	2	0	0.4	1.6	1	1	1.2	0.12	1.68	0.67	0.67	0	2.67	1.6	0.27	1.07	1.07	2	0	1	1	1.2	0.8	0.4	1.6	0.67	0.67	1	1.67	3	0	0	0
22	16	Quercus gilva	NC_049876.1	ndhG	0.86	1.14	0	2	0	2	1	1	1.33	0.67	0	2	2	0	0.4	1.6	1	1	1.2	0.12	1.68	0.67	1	0	2.33	1.6	0.27	1.07	1.07	1.33	0	1.33	1.33	1.2	0.8	0.4	1.6	0.67	0.67	1	1.67	3	0	0	0
23	16	Quercus pannosa	NC_050963.1	ndhG	0.86	1.14	0	2	0	2	1	1	1.33	0.67	0	2	2	0	0.36	1.64	1	1	1.2	0.12	1.68	0.92	0.62	0	2.46	1.6	0.27	1.07	1.07	1.33	0	1.33	1.33	0.89	0.89	0.44	1.78	0.67	0.67	1	1.67	3	0	0	0
24	16	Quercus virginiana	NC_050972.1	ndhG	0.86	1.14	0	2	0	2	1	1	1.33	0.67	0	2	2	0	0.4	1.6	1	1	1.2	0.12	1.68	0.67	0.67	0	2.67	1.6	0.27	1.07	1.07	1.33	0	1.33	1.33	1.2	0.8	0.4	1.6	0.67	0.67	1	1.67	3	0	0	0
25	16	Quercus acuta	NC_054352.1	ndhG	0.86	1.14	0	2	0	2	1	1	1.33	0.67	0	2	2	0	0.4	1.6	1	1	1.2	0.12	1.68	0.67	1	0	2.33	1.6	0.27	1.07	1.07	1.33	0	1.33	1.33	1.2	0.8	0.4	1.6	0.67	0.67	1	1.67	3	0	0	0
26	16	Quercus chungii	NC_057248.1	ndhG	0.86	1.14	0	2	0	2	1	1	1.33	0.67	0	2	2	0	0.4	1.6	1	1	1.2	0.12	1.68	0.67	1	0	2.33	1.6	0.27	1.07	1.07	1.33	0	1.33	1.33	1.2	0.8	0.4	1.6	0.67	0.67	1	1.67	3	0	0	0
1	17	Quercus rubra	NC_020152.1	ndhH	0.2	1.8	0.35	1.65	0.5	1.5	1.38	0.62	1.8	0.2	0.75	1.25	1.88	0.12	0.89	1.11	0.32	1.68	0.97	0.38	1.65	0.94	0.47	0.94	1.65	1.25	0.75	0.88	1.12	1.04	0.7	0.7	1.57	1.43	0.57	0.29	1.71	1.45	0.73	0.36	1.45	2.69	0.21	1.66	0
2	17	Quercus aliena	NC_026790.1	ndhH	0.2	1.8	0.35	1.65	0.5	1.5	1.38	0.62	1.8	0.2	0.75	1.25	1.88	0.12	0.89	1.11	0.32	1.68	0.97	0.38	1.65	0.94	0.24	0.94	1.88	1.25	0.75	0.88	1.12	1.04	0.7	0.7	1.57	1.43	0.29	0.29	2	1.45	0.73	0.55	1.27	2.69	0.21	1.66	0
3	17	Quercus spinosa	NC_026907.1	ndhH	0.22	1.78	0.42	1.58	0.4	1.6	1.78	0.22	1.76	0.24	0.75	1.25	1.83	0.17	1.14	0.86	0.44	1.56	1	0.3	1.7	1.07	0	1.07	1.87	1.28	0.96	0.8	0.96	1.56	0.89	0.44	1.11	1.14	0.57	0.57	1.71	1.78	0.67	0.22	1.33	2.61	0.26	1.83	0
4	17	Quercus aquifolioides	NC_026913.1	ndhH	0.18	1.82	0.35	1.65	0.5	1.5	1.38	0.62	1.86	0.14	0.75	1.25	1.88	0.12	0.95	1.05	0.32	1.68	0.97	0.38	1.65	0.94	0.24	0.94	1.88	1.12	0.75	1	1.12	1.04	0.7	0.7	1.57	1.43	0.29	0.29	2	1.45	0.73	0.36	1.45	2.69	0.21	1.66	0
5	17	Quercus baronii	NC_029490.1	ndhH	0.2	1.8	0.35	1.65	0.5	1.5	1.38	0.62	1.8	0.2	1	1	1.88	0.12	0.89	1.11	0.32	1.68	0.97	0.38	1.65	0.94	0.24	0.94	1.88	1.25	0.75	0.88	1.12	1.04	0.7	0.7	1.57	1.43	0.29	0.29	2	1.45	0.73	0.36	1.45	2.69	0.21	1.66	0
6	17	Quercus variabilis	NC_031356.1	ndhH	0.2	1.8	0.35	1.65	0.5	1.5	1.38	0.62	1.73	0.27	1	1	1.88	0.12	0.89	1.11	0.32	1.68	0.97	0.38	1.65	0.94	0.24	0.94	1.88	1.25	0.75	0.88	1.12	1.04	0.7	0.7	1.57	1.43	0.29	0.29	2	1.45	0.73	0.36	1.45	2.69	0.21	1.66	0
7	17	Quercus dolicholepis	NC_031357.1	ndhH	0.2	1.8	0.35	1.65	0.5	1.5	1.38	0.62	1.8	0.2	1	1	1.88	0.12	0.89	1.11	0.32	1.68	0.97	0.38	1.65	0.94	0.24	0.94	1.88	1.25	0.75	0.88	1.12	1.04	0.7	0.7	1.57	1.43	0.29	0.29	2	1.45	0.73	0.36	1.45	2.69	0.21	1.66	0
8	17	Quercus tarokoensis	NC_036370.1	ndhH	0.2	1.8	0.43	1.57	0.5	1.5	1.54	0.46	1.8	0.2	0.75	1.25	1.88	0.12	0.89	1.11	0.32	1.68	0.97	0.3	1.72	0.94	0.24	0.94	1.88	1.25	0.75	0.88	1.12	1.04	0.7	0.7	1.57	1.43	0.29	0.29	2	1.45	0.73	0.36	1.45	2.69	0.21	1.66	0
9	17	Quercus glauca	NC_036930.1	ndhH	0.2	1.8	0.35	1.65	0.5	1.5	1.38	0.62	1.73	0.27	0.75	1.25	2	0	0.89	1.11	0.42	1.58	0.97	0.38	1.65	0.94	0.24	0.94	1.88	1.29	0.71	0.94	1.06	0.87	0.7	0.87	1.57	1.54	0.62	0.31	1.54	1.64	0.55	0.36	1.45	2.79	0	1.71	0
10	17	Quercus tungmaiensis	NC_036936.1	ndhH	0.2	1.8	0.33	1.67	0.5	1.5	1.38	0.62	1.86	0.14	0.75	1.25	1.88	0.12	0.95	1.05	0.32	1.68	0.97	0.38	1.65	0.94	0.24	0.94	1.88	1.25	0.75	0.88	1.12	1.04	0.7	0.7	1.57	1.43	0.29	0.29	2	1.45	0.91	0.36	1.27	2.69	0.21	1.66	0
11	17	Quercus sichourensis	NC_036941.1	ndhH	0.2	1.8	0.35	1.65	0.5	1.5	1.38	0.62	1.73	0.27	0.75	1.25	2	0	0.89	1.11	0.42	1.58	0.97	0.38	1.65	0.94	0.24	0.94	1.88	1.29	0.71	0.94	1.06	0.87	0.7	0.87	1.57	1.54	0.62	0.31	1.54	1.64	0.55	0.36	1.45	2.79	0	1.71	0
12	17	Quercus chenii	NC_039428.1	ndhH	0.2	1.8	0.35	1.65	0.5	1.5	1.38	0.62	1.73	0.27	1	1	1.88	0.12	0.89	1.11	0.32	1.68	0.97	0.38	1.65	0.94	0.24	0.94	1.88	1.25	0.75	0.88	1.12	1.04	0.7	0.7	1.57	1.43	0.29	0.29	2	1.45	0.73	0.36	1.45	2.69	0.21	1.66	0
13	17	Quercus acutissima	NC_039429.1	ndhH	0.2	1.8	0.35	1.65	0.5	1.5	1.38	0.62	1.73	0.27	1	1	1.88	0.12	0.89	1.11	0.32	1.68	0.97	0.38	1.65	0.94	0.24	0.94	1.88	1.25	0.75	0.88	1.12	1.04	0.7	0.7	1.57	1.43	0.29	0.29	2	1.45	0.73	0.36	1.45	2.69	0.21	1.66	0
14	17	Quercus dentata	NC_039725.1	ndhH	0.2	1.8	0.35	1.65	0.5	1.5	1.38	0.62	1.8	0.2	0.75	1.25	1.88	0.12	0.89	1.11	0.32	1.68	0.97	0.38	1.65	0.94	0.24	0.94	1.88	1.25	0.75	0.88	1.12	1.04	0.7	0.7	1.57	1.43	0.29	0.29	2	1.45	0.73	0.55	1.27	2.69	0.21	1.66	0
15	17	Quercus obovatifolia	NC_039972.1	ndhH	0.2	1.8	0.35	1.65	0.5	1.5	1.38	0.62	1.73	0.27	0.75	1.25	2	0	0.89	1.11	0.42	1.58	0.97	0.38	1.65	0.94	0.24	0.94	1.88	1.29	0.71	0.94	1.06	0.87	0.7	0.87	1.57	1.54	0.62	0.31	1.54	1.64	0.55	0.36	1.45	2.79	0	1.71	0
16	17	Quercus wutaishanica	NC_043857.1	ndhH	0.2	1.8	0.35	1.65	0.5	1.5	1.38	0.62	1.8	0.2	0.75	1.25	1.88	0.12	0.89	1.11	0.32	1.68	0.97	0.38	1.65	0.94	0.24	0.94	1.88	1.25	0.75	0.88	1.12	1.04	0.7	0.7	1.57	1.43	0.29	0.29	2	1.45	0.73	0.55	1.27	2.69	0.21	1.66	0
17	17	Quercus mongolica	NC_043858.1	ndhH	0.2	1.8	0.35	1.65	0.5	1.5	1.38	0.62	1.8	0.2	0.75	1.25	1.88	0.12	0.89	1.11	0.32	1.68	0.97	0.38	1.65	0.94	0.24	0.94	1.88	1.25	0.75	0.88	1.12	1.04	0.7	0.7	1.57	1.43	0.29	0.29	2	1.45	0.73	0.55	1.27	2.69	0.21	1.66	0
18	17	Quercus robur	NC_046388.1	ndhH	0.2	1.8	0.35	1.65	0.5	1.5	1.38	0.62	1.8	0.2	0.75	1.25	1.88	0.12	0.89	1.11	0.32	1.68	0.97	0.38	1.65	0.94	0.24	0.94	1.88	1.25	0.75	0.88	1.12	1.04	0.7	0.7	1.57	1.43	0.29	0.29	2	1.45	0.73	0.55	1.27	2.69	0.21	1.66	0
19	17	Quercus bawanglingensis	NC_046583.1	ndhH	0.2	1.8	0.35	1.65	0.5	1.5	1.54	0.46	1.8	0.2	0.75	1.25	1.88	0.12	0.89	1.11	0.21	1.79	0.97	0.3	1.72	0.94	0.24	0.94	1.88	1.25	0.75	0.88	1.12	1.04	0.7	0.7	1.57	1.43	0.29	0.29	2	1.45	0.73	0.36	1.45	2.69	0.21	1.66	0
20	17	Quercus coccinea	NC_047481.1	ndhH	0.2	1.8	0.35	1.65	0.5	1.5	1.38	0.62	1.8	0.2	0.75	1.25	1.88	0.12	0.89	1.11	0.32	1.68	0.97	0.38	1.65	0.94	0.47	0.94	1.65	1.25	0.75	0.88	1.12	1.04	0.7	0.7	1.57	1.43	0.57	0.29	1.71	1.45	0.73	0.36	1.45	2.69	0.21	1.66	0
21	17	Quercus phillyraeoides	NC_048488.1	ndhH	0.2	1.8	0.35	1.65	0.5	1.5	1.54	0.46	1.8	0.2	0.75	1.25	1.88	0.12	0.89	1.11	0.32	1.68	0.97	0.3	1.72	0.94	0.24	0.94	1.88	1.25	0.75	0.88	1.12	1.04	0.7	0.7	1.57	1.43	0.29	0.29	2	1.45	0.73	0.36	1.45	2.69	0.21	1.66	0
22	17	Quercus gilva	NC_049876.1	ndhH	0.2	1.8	0.35	1.65	0.5	1.5	1.38	0.62	1.73	0.27	0.75	1.25	2	0	0.89	1.11	0.42	1.58	0.97	0.38	1.65	0.94	0.24	0.94	1.88	1.29	0.71	0.94	1.06	0.87	0.7	0.87	1.57	1.54	0.62	0.31	1.54	1.64	0.55	0.36	1.45	2.79	0	1.71	0
23	17	Quercus pannosa	NC_050963.1	ndhH	0.2	1.8	0.35	1.65	0.5	1.5	1.38	0.62	1.8	0.2	0.75	1.25	1.88	0.12	0.89	1.11	0.42	1.58	0.97	0.38	1.65	0.94	0.24	0.94	1.88	1.21	0.73	0.97	1.09	0.87	0.7	0.87	1.57	1.33	0.53	0.53	1.6	1.64	0.55	0.36	1.45	2.79	0	1.71	0
24	17	Quercus virginiana	NC_050972.1	ndhH	0.2	1.8	0.35	1.65	0.5	1.5	1.33	0.67	1.8	0.2	0.75	1.25	1.88	0.12	0.89	1.11	0.32	1.68	0.97	0.38	1.65	0.94	0.24	0.94	1.88	1.25	0.75	0.88	1.12	1.04	0.7	0.7	1.57	1.43	0.29	0.29	2	1.45	0.55	0.55	1.45	2.6	0.2	1.8	0
25	17	Quercus acuta	NC_054352.1	ndhH	0.2	1.8	0.35	1.65	0.5	1.5	1.38	0.62	1.73	0.27	0.75	1.25	2	0	0.89	1.11	0.42	1.58	0.97	0.38	1.65	0.94	0.24	0.94	1.88	1.29	0.71	0.94	1.06	0.87	0.7	0.87	1.57	1.54	0.62	0.31	1.54	1.64	0.55	0.36	1.45	2.79	0	1.71	0
26	17	Quercus chungii	NC_057248.1	ndhH	0.2	1.8	0.35	1.65	0.5	1.5	1.38	0.62	1.73	0.27	0.75	1.25	2	0	0.89	1.11	0.42	1.58	0.97	0.38	1.65	0.94	0.24	0.94	1.88	1.29	0.71	0.94	1.06	0.87	0.7	0.87	1.57	1.54	0.62	0.31	1.54	1.64	0.55	0.36	1.45	2.79	0	1.71	0
1	18	Quercus rubra	NC_020152.1	ndhI	0.25	1.75	0.25	1.75	0.67	1.33	2	0	1.45	0.55	1.33	0.67	1.67	0.33	1.43	0.57	0.2	1.8	0.6	0.4	2	2	1	0	1	0.67	0	0	3.33	0.5	0	0.5	3	1.82	0.73	0	1.45	2	0	0	2	0.46	0.46	1.85	0.46
2	18	Quercus aliena	NC_026790.1	ndhI	0.25	1.75	0.25	1.75	0.67	1.33	2	0	1.45	0.55	1.33	0.67	1.67	0.33	1.43	0.57	0.2	1.8	0.6	0.4	2	1.33	1.33	0	1.33	0.67	0	0	3.33	0.5	0	0.5	3	1.82	0.73	0	1.45	2	0	0	2	0.46	0.46	1.85	0.46
3	18	Quercus spinosa	NC_026907.1	ndhI	0.25	1.75	0.25	1.75	0.67	1.33	2	0	1.45	0.55	1.33	0.67	1.67	0.33	1.43	0.57	0.2	1.8	0.6	0.4	2	2	1	0	1	0.67	0	0	3.33	0.5	0	0.5	3	1.82	0.73	0	1.45	2	0	0	2	0.46	0.46	1.85	0.46
4	18	Quercus aquifolioides	NC_026913.1	ndhI	0.25	1.75	0.25	1.75	0.67	1.33	2	0	1.45	0.55	1.33	0.67	1.67	0.33	1.43	0.57	0.2	1.8	0.6	0.4	2	3	0	0	1	0.67	0	0	3.33	0.5	0	0.5	3	1.82	0.73	0	1.45	2	0	0	2	0.46	0.46	1.85	0.46
5	18	Quercus baronii	NC_029490.1	ndhI	0.25	1.75	0.25	1.75	0.67	1.33	2	0	1.45	0.55	1.33	0.67	1.71	0.29	1.43	0.57	0.2	1.8	0.56	0.38	2.06	2	1	0	1	0.67	0	0	3.33	0.5	0	0.5	3	1.82	0.73	0	1.45	2	0	0	2	0.46	0.46	1.85	0.46
6	18	Quercus variabilis	NC_031356.1	ndhI	0.25	1.75	0.25	1.75	0.67	1.33	2	0	1.45	0.55	1.33	0.67	1.71	0.29	1.43	0.57	0.2	1.8	0.56	0.38	2.06	2	1	0	1	0.67	0	0	3.33	0.5	0	0.5	3	1.82	0.73	0	1.45	2	0	0	2	0.46	0.46	1.85	0.46
7	18	Quercus dolicholepis	NC_031357.1	ndhI	0.25	1.75	0.25	1.75	0.67	1.33	2	0	1.45	0.55	1.33	0.67	1.71	0.29	1.43	0.57	0.2	1.8	0.56	0.38	2.06	2	1	0	1	0.67	0	0	3.33	0.5	0	0.5	3	1.82	0.73	0	1.45	2	0	0	2	0.46	0.46	1.85	0.46
8	18	Quercus tarokoensis	NC_036370.1	ndhI	0.25	1.75	0.25	1.75	0.67	1.33	2	0	1.45	0.55	1.33	0.67	1.71	0.29	1.43	0.57	0.2	1.8	0.56	0.38	2.06	2	1	0	1	0.67	0	0	3.33	0.5	0	0.5	3	1.82	0.73	0	1.45	2	0	0	2	0.46	0.46	1.85	0.46
9	18	Quercus glauca	NC_036930.1	ndhI	0.25	1.75	0.25	1.75	0.67	1.33	2	0	1.45	0.55	1.33	0.67	1.67	0.33	1.43	0.57	0.2	1.8	0.6	0.4	2	2	1	0	1	0.67	0	0	3.33	0.5	0	0.5	3	1.82	0.73	0	1.45	2	0	0	2	0.92	0.46	1.38	0.46
10	18	Quercus tungmaiensis	NC_036936.1	ndhI	0.25	1.75	0.25	1.75	0.67	1.33	2	0	1.45	0.55	1.33	0.67	1.67	0.33	1.43	0.57	0.2	1.8	0.6	0.4	2	3	0	0	1	0.67	0	0	3.33	0.5	0	0.5	3	1.82	0.73	0	1.45	2	0	0	2	0.46	0.46	1.85	0.46
11	18	Quercus sichourensis	NC_036941.1	ndhI	0.25	1.75	0.25	1.75	0.67	1.33	2	0	1.45	0.55	1.33	0.67	1.67	0.33	1.43	0.57	0.2	1.8	0.6	0.4	2	2	1	0	1	0.67	0	0	3.33	0.5	0	0.5	3	1.82	0.73	0	1.45	2	0	0	2	0.92	0.46	1.38	0.46
12	18	Quercus chenii	NC_039428.1	ndhI	0.25	1.75	0.25	1.75	0.67	1.33	2	0	1.45	0.55	1.33	0.67	1.71	0.29	1.43	0.57	0.2	1.8	0.56	0.38	2.06	2	1	0	1	0.67	0	0	3.33	0.5	0	0.5	3	1.82	0.73	0	1.45	2	0	0	2	0.46	0.46	1.85	0.46
13	18	Quercus acutissima	NC_039429.1	ndhI	0.25	1.75	0.25	1.75	0.67	1.33	2	0	1.45	0.55	1.33	0.67	1.71	0.29	1.43	0.57	0.2	1.8	0.56	0.38	2.06	2	1	0	1	0.67	0	0	3.33	0.5	0	0.5	3	1.82	0.73	0	1.45	2	0	0	2	0.46	0.46	1.85	0.46
14	18	Quercus dentata	NC_039725.1	ndhI	0.25	1.75	0.25	1.75	0.67	1.33	2	0	1.45	0.55	1.33	0.67	1.67	0.33	1.43	0.57	0.2	1.8	0.6	0.4	2	1.33	1.33	0	1.33	0.67	0	0	3.33	0.5	0	0.5	3	1.82	0.73	0	1.45	2	0	0	2	0.46	0.46	1.85	0.46
15	18	Quercus obovatifolia	NC_039972.1	ndhI	0.73	1.27	0.18	1.82	0.8	1.2	1.75	0.25	1.43	0.57	1.33	0.67	1.56	0.44	1.23	0.77	0.31	1.69	0.82	0.27	1.91	1.33	0.67	0	2	0.67	0	0	3.33	0.89	0	0.44	2.67	1.71	0.86	0	1.43	2	0	0	2	0.8	0.8	1.2	0.4
16	18	Quercus wutaishanica	NC_043857.1	ndhI	0.25	1.75	0.25	1.75	0.67	1.33	2	0	1.45	0.55	1.33	0.67	1.67	0.33	1.43	0.57	0.2	1.8	0.6	0.4	2	1.33	1.33	0	1.33	0.67	0	0	3.33	0.5	0	0.5	3	1.82	0.73	0	1.45	2	0	0	2	0.46	0.46	1.85	0.46
17	18	Quercus mongolica	NC_043858.1	ndhI	0.25	1.75	0.25	1.75	0.67	1.33	2	0	1.45	0.55	1.33	0.67	1.67	0.33	1.43	0.57	0.2	1.8	0.6	0.4	2	1.33	1.33	0	1.33	0.67	0	0	3.33	0.5	0	0.5	3	1.82	0.73	0	1.45	2	0	0	2	0.46	0.46	1.85	0.46
18	18	Quercus robur	NC_046388.1	ndhI	0.25	1.75	0.25	1.75	0.67	1.33	2	0	1.45	0.55	1.33	0.67	1.67	0.33	1.43	0.57	0.2	1.8	0.6	0.4	2	1.33	1.33	0	1.33	0.67	0	0	3.33	0.5	0	0.5	3	1.82	0.73	0	1.45	2	0	0	2	0.46	0.46	1.85	0.46
19	18	Quercus bawanglingensis	NC_046583.1	ndhI	0.25	1.75	0.25	1.75	0.67	1.33	2	0	1.45	0.55	1.33	0.67	1.71	0.29	1.43	0.57	0.2	1.8	0.56	0.38	2.06	2	1	0	1	0.67	0	0	3.33	0.5	0	0.5	3	1.82	0.73	0	1.45	2	0	0	2	0.46	0.46	1.85	0.46
20	18	Quercus coccinea	NC_047481.1	ndhI	0.44	1.56	0.2	1.8	0.8	1.2	2	0	1.38	0.62	1.33	0.67	1.56	0.44	1.5	0.5	0.36	1.64	0.79	0.32	1.89	1.6	0.8	0	1.6	0.67	0	0	3.33	0.5	0	0.5	3	2	0.67	0	1.33	2	0	0	2	0.46	0.46	1.85	0.46
21	18	Quercus phillyraeoides	NC_048488.1	ndhI	0.25	1.75	0.25	1.75	0.67	1.33	2	0	1.45	0.55	1.33	0.67	1.71	0.29	1.43	0.57	0.2	1.8	0.56	0.38	2.06	2	1	0	1	0.67	0	0	3.33	0.5	0	0.5	3	1.82	0.73	0	1.45	2	0	0	2	0.46	0.46	1.85	0.46
22	18	Quercus gilva	NC_049876.1	ndhI	0.44	1.56	0.2	1.8	0.8	1.2	2	0	1.38	0.62	1.33	0.67	1.56	0.44	1.5	0.5	0.36	1.64	0.79	0.32	1.89	1.6	0.8	0	1.6	0.67	0	0	3.33	0.5	0	0.5	3	2	0.67	0	1.33	2	0	0	2	0.92	0.46	1.38	0.46
23	18	Quercus pannosa	NC_050963.1	ndhI	0.44	1.56	0.2	1.8	0.8	1.2	2	0	1.38	0.62	1.33	0.67	1.56	0.44	1.5	0.5	0.36	1.64	0.79	0.32	1.89	1.6	0.8	0	1.6	0.67	0	0	3.33	0.5	0	0.5	3	2	0.67	0	1.33	2	0	0	2	0.46	0.46	1.85	0.46
24	18	Quercus virginiana	NC_050972.1	ndhI	0.44	1.56	0.22	1.78	0.8	1.2	2	0	1.38	0.62	1.33	0.67	1.56	0.44	1.5	0.5	0.33	1.67	0.79	0.32	1.89	1.6	0.8	0	1.6	0.67	0	0	3.33	0.89	0	0.44	2.67	2	0.67	0	1.33	2	0	0	2	0.46	0.46	1.85	0.46
25	18	Quercus acuta	NC_054352.1	ndhI	0.25	1.75	0.25	1.75	0.67	1.33	2	0	1.45	0.55	1.33	0.67	1.67	0.33	1.43	0.57	0.2	1.8	0.6	0.4	2	2	1	0	1	0.67	0	0	3.33	0.5	0	0.5	3	1.82	0.73	0	1.45	2	0	0	2	0.92	0.46	1.38	0.46
26	18	Quercus chungii	NC_057248.1	ndhI	0.73	1.27	0.18	1.82	0.8	1.2	1.75	0.25	1.43	0.57	1.33	0.67	1.56	0.44	1.23	0.77	0.31	1.69	0.82	0.27	1.91	1.33	0.67	0	2	0.67	0	0	3.33	0.89	0	0.44	2.67	1.71	0.86	0	1.43	2	0	0	2	0.8	0.8	1.2	0.4
1	19	Quercus rubra	NC_020152.1	ndhJ	0	2	0.22	1.78	0	2	1.71	0.29	1.43	0.57	0	2	1.33	0.67	0.67	1.33	0.33	1.67	1.62	0.46	0.92	0.36	1.45	0.36	1.82	1.45	0.73	0.73	1.09	1.2	0.8	1.2	0.8	0	0	2	2	1.78	0.44	0.44	1.33	1.8	1.2	0	0
2	19	Quercus aliena	NC_026790.1	ndhJ	0	2	0.22	1.78	0	2	1.71	0.29	1.43	0.57	0	2	1.33	0.67	0.67	1.33	0.33	1.67	1.62	0.46	0.92	0.4	1.6	0	2	1.45	0.73	0.73	1.09	1.2	0.8	1.2	0.8	0	0	2	2	1.6	0.4	0.8	1.2	1.8	1.2	0	0
3	19	Quercus spinosa	NC_026907.1	ndhJ	0	2	0.22	1.78	0	2	1.71	0.29	1.43	0.57	0	2	1.33	0.67	0.67	1.33	0.33	1.67	1.62	0.46	0.92	0.36	1.45	0.36	1.82	1.45	0.73	0.73	1.09	1.2	0.8	1.2	0.8	0	0	2	2	1.78	0.44	0.44	1.33	1.8	1.2	0	0
4	19	Quercus aquifolioides	NC_026913.1	ndhJ	0	2	0.22	1.78	0	2	1.71	0.29	1.43	0.57	0	2	1.33	0.67	0.67	1.33	0.33	1.67	1.62	0.46	0.92	0.36	1.45	0.36	1.82	1.45	0.73	0.73	1.09	1.2	0.8	1.2	0.8	0	0	2	2	1.78	0.44	0.44	1.33	1.8	1.2	0	0
5	19	Quercus baronii	NC_029490.1	ndhJ	0	2	0.22	1.78	0	2	1.71	0.29	1.43	0.57	0	2	1.33	0.67	0.67	1.33	0.33	1.67	1.62	0.46	0.92	0.36	1.45	0.36	1.82	1.45	0.73	0.73	1.09	1.2	0.8	1.2	0.8	0	0	2	2	1.78	0.44	0.44	1.33	1.8	1.2	0	0
6	19	Quercus variabilis	NC_031356.1	ndhJ	0	2	0.22	1.78	0	2	1.71	0.29	1.43	0.57	0	2	1.33	0.67	0.67	1.33	0.33	1.67	1.62	0.46	0.92	0.36	1.45	0.36	1.82	1.45	0.73	0.73	1.09	1.2	0.8	1.2	0.8	0	0	2	2	1.78	0.44	0.44	1.33	1.8	1.2	0	0
7	19	Quercus dolicholepis	NC_031357.1	ndhJ	0	2	0.22	1.78	0	2	1.71	0.29	1.43	0.57	0	2	1.33	0.67	0.67	1.33	0.33	1.67	1.62	0.46	0.92	0.36	1.45	0.36	1.82	1.45	0.73	0.73	1.09	1.2	0.8	1.2	0.8	0	0	2	2	1.78	0.44	0.44	1.33	1.8	1.2	0	0
8	19	Quercus tarokoensis	NC_036370.1	ndhJ	0	2	0.22	1.78	0	2	1.71	0.29	1.43	0.57	0	2	1.33	0.67	0.67	1.33	0.33	1.67	1.62	0.46	0.92	0.36	1.45	0.36	1.82	1.45	0.73	0.73	1.09	1.33	0.89	0.89	0.89	0	0	2.67	1.33	1.78	0.44	0.44	1.33	1.8	1.2	0	0
9	19	Quercus glauca	NC_036930.1	ndhJ	0	2	0.22	1.78	0	2	1.71	0.29	1.43	0.57	0	2	1.33	0.67	0.67	1.33	0.33	1.67	1.62	0.46	0.92	0.36	1.45	0.36	1.82	1.45	0.73	0.73	1.09	1.2	0.8	1.2	0.8	0	0	2	2	1.78	0.44	0.44	1.33	1.8	1.2	0	0
10	19	Quercus tungmaiensis	NC_036936.1	ndhJ	0	2	0.22	1.78	0	2	1.71	0.29	1.43	0.57	0	2	1.33	0.67	0.67	1.33	0.33	1.67	1.62	0.46	0.92	0.36	1.45	0.36	1.82	1.33	0.67	0.67	1.33	1.2	0.8	1.2	0.8	0	0	2	2	1.78	0.44	0.44	1.33	1.8	1.2	0	0
11	19	Quercus sichourensis	NC_036941.1	ndhJ	0	2	0.22	1.78	0	2	1.71	0.29	1.43	0.57	0	2	1.33	0.67	0.67	1.33	0.33	1.67	1.62	0.46	0.92	0.36	1.45	0.36	1.82	1.45	0.73	0.73	1.09	1.2	0.8	1.2	0.8	0	0	2	2	1.33	0.44	0.89	1.33	1.8	1.2	0	0
12	19	Quercus chenii	NC_039428.1	ndhJ	0	2	0.22	1.78	0	2	1.71	0.29	1.43	0.57	0	2	1.33	0.67	0.67	1.33	0.33	1.67	1.62	0.46	0.92	0.36	1.45	0.36	1.82	1.45	0.73	0.73	1.09	1.2	0.8	1.2	0.8	0	0	2	2	1.78	0.44	0.44	1.33	1.8	1.2	0	0
13	19	Quercus acutissima	NC_039429.1	ndhJ	0	2	0.22	1.78	0	2	1.71	0.29	1.43	0.57	0	2	1.33	0.67	0.67	1.33	0.33	1.67	1.62	0.46	0.92	0.36	1.45	0.36	1.82	1.45	0.73	0.73	1.09	1.2	0.8	1.2	0.8	0	0	2	2	1.78	0.44	0.44	1.33	1.8	1.2	0	0
14	19	Quercus dentata	NC_039725.1	ndhJ	0	2	0.22	1.78	0	2	1.71	0.29	1.43	0.57	0	2	1.33	0.67	0.67	1.33	0.33	1.67	1.62	0.46	0.92	0.4	1.6	0	2	1.45	0.73	0.73	1.09	1.2	0.8	1.2	0.8	0	0	2	2	1.6	0.4	0.8	1.2	1.8	1.2	0	0
15	19	Quercus obovatifolia	NC_039972.1	ndhJ	0	2	0.22	1.78	0	2	1.71	0.29	1.43	0.57	0	2	1.33	0.67	0.67	1.33	0.33	1.67	1.62	0.46	0.92	0.36	1.45	0.36	1.82	1.45	0.73	0.73	1.09	1.2	0.8	1.2	0.8	0	0	2	2	1.78	0.44	0.44	1.33	1.8	1.2	0	0
16	19	Quercus wutaishanica	NC_043857.1	ndhJ	0	2	0.22	1.78	0	2	1.71	0.29	1.43	0.57	0	2	1.33	0.67	0.67	1.33	0.33	1.67	1.62	0.46	0.92	0.4	1.6	0	2	1.45	0.73	0.73	1.09	1.2	0.8	1.2	0.8	0	0	2	2	1.6	0.4	0.8	1.2	1.8	1.2	0	0
17	19	Quercus mongolica	NC_043858.1	ndhJ	0	2	0.22	1.78	0	2	1.71	0.29	1.43	0.57	0	2	1.33	0.67	0.67	1.33	0.33	1.67	1.62	0.46	0.92	0.4	1.6	0	2	1.45	0.73	0.73	1.09	1.2	0.8	1.2	0.8	0	0	2	2	1.6	0.4	0.8	1.2	1.8	1.2	0	0
18	19	Quercus robur	NC_046388.1	ndhJ	0	2	0.22	1.78	0	2	1.71	0.29	1.43	0.57	0	2	1.33	0.67	0.67	1.33	0.33	1.67	1.62	0.46	0.92	0.4	1.6	0	2	1.45	0.73	0.73	1.09	1.2	0.8	1.2	0.8	0	0	2	2	1.6	0.4	0.8	1.2	1.8	1.2	0	0
19	19	Quercus bawanglingensis	NC_046583.1	ndhJ	0	2	0.22	1.78	0	2	1.71	0.29	1.43	0.57	0	2	1.33	0.67	0.67	1.33	0.33	1.67	1.62	0.46	0.92	0.36	1.45	0.36	1.82	1.45	0.73	0.73	1.09	1.33	0.89	0.89	0.89	0	0	2.67	1.33	1.78	0.44	0.44	1.33	1.8	1.2	0	0
20	19	Quercus coccinea	NC_047481.1	ndhJ	0	2	0.22	1.78	0	2	1.71	0.29	1.43	0.57	0	2	1.33	0.67	0.67	1.33	0.33	1.67	1.62	0.46	0.92	0.36	1.45	0.36	1.82	1.45	0.73	0.73	1.09	1.2	0.8	1.2	0.8	0	0	2	2	1.78	0.44	0.44	1.33	1.8	1.2	0	0
21	19	Quercus phillyraeoides	NC_048488.1	ndhJ	0	2	0.22	1.78	0	2	1.71	0.29	1.43	0.57	0	2	1.33	0.67	0.67	1.33	0.33	1.67	1.62	0.46	0.92	0.36	1.45	0.36	1.82	1.45	0.73	0.73	1.09	1.33	0.89	0.89	0.89	0	0	2.67	1.33	1.78	0.44	0.44	1.33	1.8	1.2	0	0
22	19	Quercus gilva	NC_049876.1	ndhJ	0	2	0.22	1.78	0	2	1.71	0.29	1.43	0.57	0	2	1.33	0.67	0.67	1.33	0.33	1.67	1.62	0.46	0.92	0.36	1.45	0.36	1.82	1.45	0.73	0.73	1.09	1.2	0.8	1.2	0.8	0	0	2	2	1.78	0.44	0.44	1.33	1.8	1.2	0	0
23	19	Quercus pannosa	NC_050963.1	ndhJ	0	2	0.22	1.78	0	2	1.71	0.29	1.43	0.57	0	2	1.33	0.67	0.67	1.33	0.33	1.67	1.62	0.46	0.92	0.36	1.45	0.36	1.82	1.45	0.73	0.73	1.09	1.2	0.8	1.2	0.8	0	0	2	2	1.78	0.44	0.44	1.33	1.8	1.2	0	0
24	19	Quercus virginiana	NC_050972.1	ndhJ	0	2	0.22	1.78	0	2	1.71	0.29	1.43	0.57	0	2	1.33	0.67	0.67	1.33	0.33	1.67	1.62	0.46	0.92	0.36	1.45	0.36	1.82	1.45	0.73	0.73	1.09	1.2	0.8	1.2	0.8	0	0	2	2	1.78	0.44	0.44	1.33	1.8	1.2	0	0
25	19	Quercus acuta	NC_054352.1	ndhJ	0	2	0.22	1.78	0	2	1.71	0.29	1.43	0.57	0	2	1.33	0.67	0.67	1.33	0.33	1.67	1.62	0.46	0.92	0.36	1.45	0.36	1.82	1.45	0.73	0.73	1.09	1.2	0.8	1.2	0.8	0	0	2	2	1.78	0.44	0.44	1.33	1.8	1.2	0	0
26	19	Quercus chungii	NC_057248.1	ndhJ	0	2	0.22	1.78	0	2	1.71	0.29	1.43	0.57	0	2	1.33	0.67	0.67	1.33	0.33	1.67	1.62	0.46	0.92	0.36	1.45	0.36	1.82	1.45	0.73	0.73	1.09	1.2	0.8	1.2	0.8	0	0	2	2	1.78	0.44	0.44	1.33	1.8	1.2	0	0
1	20	Quercus rubra	NC_020152.1	ndhK	0.46	1.54	0.57	1.43	0.22	1.78	1.33	0.67	1.43	0.57	0.67	1.33	1.67	0.33	0.71	1.29	0.14	1.86	0.57	0.57	1.86	1	0.33	0.67	2	1.25	0.5	1.25	1	1.33	0.67	0.44	1.56	1.68	0.42	0.21	1.68	1.14	0.86	0.57	1.43	1.89	0.63	1.89	0
2	20	Quercus aliena	NC_026790.1	ndhK	0.5	1.5	0.5	1.5	0	2	1.2	0.8	1.4	0.6	1	1	1.45	0.55	0.8	1.2	0.2	1.8	0.6	0.6	1.8	1.33	0.44	0.44	1.78	1.23	0.31	1.23	1.23	1.56	0.67	0.44	1.33	1.78	0.44	0	1.78	1.33	0.67	0.67	1.33	1.6	0.4	2.4	0
3	20	Quercus spinosa	NC_026907.1	ndhK	0.5	1.5	0.5	1.5	0	2	1.33	0.67	1.4	0.6	1	1	1.45	0.55	0.8	1.2	0.2	1.8	0.75	0.56	1.69	1.33	0.44	0.44	1.78	1.23	0.31	1.23	1.23	1.65	0.71	0.24	1.41	1.78	0.44	0	1.78	1.33	0.67	0.67	1.33	1.6	0.4	2.4	0
4	20	Quercus aquifolioides	NC_026913.1	ndhK	0.5	1.5	0.5	1.5	0	2	1.33	0.67	1.4	0.6	1	1	1.45	0.55	0.8	1.2	0.2	1.8	0.75	0.56	1.69	1.33	0.44	0.44	1.78	1.23	0.31	1.23	1.23	1.41	0.71	0.47	1.41	1.78	0.44	0	1.78	1.33	0.67	0.67	1.33	1.6	0.4	2.4	0
5	20	Quercus baronii	NC_029490.1	ndhK	0.5	1.5	0.5	1.5	0	2	1.33	0.67	1.4	0.6	1	1	1.45	0.55	0.8	1.2	0.2	1.8	0.75	0.56	1.69	1.33	0.44	0.44	1.78	1.23	0.31	1.23	1.23	1.41	0.71	0.47	1.41	1.78	0.44	0	1.78	1.33	0.67	0.67	1.33	1.6	0.4	2.4	0
6	20	Quercus variabilis	NC_031356.1	ndhK	0.5	1.5	0.5	1.5	0	2	1.2	0.8	1.4	0.6	1	1	1.45	0.55	0.8	1.2	0.2	1.8	0.75	0.56	1.69	1.33	0.44	0.44	1.78	1.23	0.31	1.23	1.23	1.56	0.67	0.44	1.33	1.78	0.44	0	1.78	1.33	0.67	0.67	1.33	1.6	0.4	2.4	0
7	20	Quercus dolicholepis	NC_031357.1	ndhK	0.5	1.5	0.5	1.5	0	2	1.2	0.8	1.4	0.6	1	1	1.45	0.55	0.8	1.2	0.2	1.8	0.75	0.56	1.69	1.33	0.44	0.44	1.78	1.23	0.31	1.23	1.23	1.56	0.67	0.44	1.33	1.78	0.44	0	1.78	1.33	0.67	0.67	1.33	1.6	0.4	2.4	0
8	20	Quercus tarokoensis	NC_036370.1	ndhK	0.5	1.5	0.5	1.5	0	2	1.2	0.8	1.4	0.6	1	1	1.45	0.55	0.8	1.2	0.2	1.8	0.75	0.56	1.69	1.33	0.44	0.44	1.78	1.23	0.31	1.23	1.23	1.56	0.67	0.44	1.33	1.78	0.44	0	1.78	1.33	0.67	0.67	1.33	1.6	0.4	2.4	0
9	20	Quercus glauca	NC_036930.1	ndhK	0.5	1.5	0.5	1.5	0	2	1.2	0.8	1.4	0.6	1	1	1.45	0.55	0.8	1.2	0.2	1.8	0.75	0.56	1.69	1.33	0.44	0.44	1.78	1.23	0.31	1.23	1.23	1.56	0.67	0.44	1.33	1.78	0.44	0	1.78	1.33	0.67	0.67	1.33	1.6	0.4	2.4	0
10	20	Quercus tungmaiensis	NC_036936.1	ndhK	0.5	1.5	0.5	1.5	0	2	1.33	0.67	1.4	0.6	1	1	1.45	0.55	0.8	1.2	0.2	1.8	0.56	0.56	1.88	1.33	0.44	0.44	1.78	0.92	0.31	1.54	1.23	1.5	0.5	0.5	1.5	1.78	0.44	0	1.78	1.33	0.67	0.67	1.33	1.5	0.38	2.25	0
11	20	Quercus sichourensis	NC_036941.1	ndhK	0.5	1.5	0.5	1.5	0	2	1.33	0.67	1.4	0.6	1	1	1.45	0.55	0.8	1.2	0.2	1.8	0.75	0.56	1.69	1.33	0.44	0.44	1.78	1.23	0.31	1.23	1.23	1.41	0.71	0.47	1.41	1.78	0.44	0	1.78	1.33	0.67	0.67	1.33	1.6	0.4	2.4	0
12	20	Quercus chenii	NC_039428.1	ndhK	0.5	1.5	0.5	1.5	0	2	1.2	0.8	1.4	0.6	1	1	1.45	0.55	0.8	1.2	0.2	1.8	0.75	0.56	1.69	1.33	0.44	0.44	1.78	1.23	0.31	1.23	1.23	1.56	0.67	0.44	1.33	1.78	0.44	0	1.78	1.33	0.67	0.67	1.33	1.6	0.4	2.4	0
13	20	Quercus acutissima	NC_039429.1	ndhK	0.5	1.5	0.5	1.5	0	2	1.2	0.8	1.4	0.6	1	1	1.45	0.55	0.8	1.2	0.2	1.8	0.75	0.56	1.69	1.33	0.44	0.44	1.78	1.23	0.31	1.23	1.23	1.56	0.67	0.44	1.33	1.78	0.44	0	1.78	1.33	0.67	0.67	1.33	1.6	0.4	2.4	0
14	20	Quercus dentata	NC_039725.1	ndhK	0.5	1.5	0.5	1.5	0	2	1.2	0.8	1.4	0.6	1	1	1.45	0.55	0.8	1.2	0.2	1.8	0.6	0.6	1.8	1.33	0.44	0.44	1.78	1.23	0.31	1.23	1.23	1.56	0.67	0.44	1.33	1.78	0.44	0	1.78	1.33	0.67	0.67	1.33	1.6	0.4	2.4	0
15	20	Quercus obovatifolia	NC_039972.1	ndhK	0.5	1.5	0.5	1.5	0	2	1.2	0.8	1.4	0.6	1	1	1.45	0.55	0.8	1.2	0.2	1.8	0.75	0.56	1.69	1.33	0.44	0.44	1.78	1.23	0.31	1.23	1.23	1.56	0.67	0.44	1.33	1.78	0.44	0	1.78	1.33	0.67	0.67	1.33	1.6	0.4	2.4	0
16	20	Quercus wutaishanica	NC_043857.1	ndhK	0.5	1.5	0.5	1.5	0	2	1.2	0.8	1.4	0.6	1	1	1.45	0.55	0.8	1.2	0.2	1.8	0.6	0.6	1.8	1.33	0.44	0.44	1.78	1.23	0.31	1.23	1.23	1.56	0.67	0.44	1.33	1.78	0.44	0	1.78	1.33	0.67	0.67	1.33	1.6	0.4	2.4	0
17	20	Quercus mongolica	NC_043858.1	ndhK	0.5	1.5	0.5	1.5	0	2	1.2	0.8	1.4	0.6	1	1	1.45	0.55	0.8	1.2	0.2	1.8	0.6	0.6	1.8	1.33	0.44	0.44	1.78	1.23	0.31	1.23	1.23	1.56	0.67	0.44	1.33	1.78	0.44	0	1.78	1.33	0.67	0.67	1.33	1.6	0.4	2.4	0
18	20	Quercus robur	NC_046388.1	ndhK	0.5	1.5	0.5	1.5	0	2	1.2	0.8	1.4	0.6	1	1	1.45	0.55	0.8	1.2	0.2	1.8	0.75	0.56	1.69	1.33	0.44	0.44	1.78	1.23	0.31	1.23	1.23	1.56	0.67	0.44	1.33	1.78	0.44	0	1.78	1.33	0.67	0.67	1.33	1.6	0.4	2.4	0
19	20	Quercus bawanglingensis	NC_046583.1	ndhK	0.5	1.5	0.5	1.5	0	2	1.2	0.8	1.4	0.6	1	1	1.45	0.55	0.8	1.2	0.2	1.8	0.75	0.56	1.69	1.33	0.44	0.44	1.78	1.23	0.31	1.23	1.23	1.56	0.67	0.44	1.33	1.78	0.44	0	1.78	1.33	0.67	0.67	1.33	1.6	0.4	2.4	0
20	20	Quercus coccinea	NC_047481.1	ndhK	0.5	1.5	0.5	1.5	0	2	1.33	0.67	1.4	0.6	1	1	1.45	0.55	0.8	1.2	0.2	1.8	0.75	0.56	1.69	1.33	0.44	0.44	1.78	1.23	0.31	1.23	1.23	1.41	0.71	0.47	1.41	1.78	0.44	0	1.78	1.33	0.67	0.67	1.33	1.6	0.4	2.4	0
21	20	Quercus phillyraeoides	NC_048488.1	ndhK	0.5	1.5	0.5	1.5	0	2	1.2	0.8	1.4	0.6	1	1	1.45	0.55	0.8	1.2	0.2	1.8	0.75	0.56	1.69	1.33	0.44	0.44	1.78	1.23	0.31	1.23	1.23	1.56	0.67	0.44	1.33	1.78	0.44	0	1.78	1.33	0.67	0.67	1.33	1.6	0.4	2.4	0
22	20	Quercus gilva	NC_049876.1	ndhK	0.5	1.5	0.5	1.5	0	2	1.33	0.67	1.4	0.6	1	1	1.45	0.55	0.8	1.2	0.2	1.8	0.75	0.56	1.69	1.33	0.44	0.44	1.78	1.23	0.31	1.23	1.23	1.41	0.71	0.47	1.41	1.78	0.44	0	1.78	1.33	0.67	0.67	1.33	1.6	0.4	2.4	0
23	20	Quercus pannosa	NC_050963.1	ndhK	0.5	1.5	0.5	1.5	0	2	1.33	0.67	1.4	0.6	1	1	1.45	0.55	0.8	1.2	0.2	1.8	0.75	0.56	1.69	1.33	0.44	0.44	1.78	1.23	0.31	1.23	1.23	1.41	0.71	0.47	1.41	1.78	0.44	0	1.78	1.33	0.67	0.67	1.33	1.6	0.4	2.4	0
24	20	Quercus virginiana	NC_050972.1	ndhK	0.5	1.5	0.5	1.5	0	2	1.33	0.67	1.4	0.6	1	1	1.45	0.55	0.8	1.2	0.2	1.8	0.94	0.38	1.69	1.33	0.44	0.44	1.78	1.23	0.31	1.23	1.23	1.41	0.71	0.47	1.41	1.78	0.44	0	1.78	1.67	0.33	0.67	1.33	1.6	0.4	2.4	0
25	20	Quercus acuta	NC_054352.1	ndhK	0.5	1.5	0.5	1.5	0	2	1.33	0.67	1.4	0.6	1	1	1.45	0.55	0.8	1.2	0.2	1.8	0.75	0.56	1.69	1.33	0.44	0.44	1.78	1.23	0.31	1.23	1.23	1.41	0.71	0.47	1.41	1.78	0.44	0	1.78	1.33	0.67	0.67	1.33	1.6	0.4	2.4	0
26	20	Quercus chungii	NC_057248.1	ndhK	0.5	1.5	0.5	1.5	0	2	1.33	0.67	1.4	0.6	1	1	1.45	0.55	0.8	1.2	0.2	1.8	0.75	0.56	1.69	1.33	0.44	0.44	1.78	1.23	0.31	1.23	1.23	1.41	0.71	0.47	1.41	1.78	0.44	0	1.78	1.33	0.67	0.67	1.33	1.6	0.4	2.4	0
1	21	Quercus rubra	NC_020152.1	petA	0.33	1.67	0.31	1.69	1	1	1.11	0.89	1.58	0.42	1	1	1.33	0.67	0.46	1.54	0.55	1.45	1.26	0.29	1.45	1.2	0.6	1	1.2	0.92	0.62	1.08	1.38	0.64	1.6	0.32	1.44	0.33	1.33	0.33	2	1.14	0.29	0.86	1.71	0.5	1	1.5	1
2	21	Quercus aliena	NC_026790.1	petA	0.33	1.67	0.31	1.69	1	1	1.11	0.89	1.58	0.42	1	1	1.33	0.67	0.46	1.54	0.55	1.45	1.26	0.29	1.45	1.33	0.57	0.95	1.14	0.92	0.62	1.08	1.38	0.64	1.6	0.32	1.44	0	1.45	0.36	2.18	1.14	0.29	0.86	1.71	0.5	1	1.5	1
3	21	Quercus spinosa	NC_026907.1	petA	0.33	1.67	0.31	1.69	1	1	1.11	0.89	1.58	0.42	1	1	1.33	0.67	0.46	1.54	0.55	1.45	1.35	0.29	1.35	1.2	0.6	1	1.2	0.92	0.62	1.08	1.38	0.64	1.6	0.32	1.44	0.33	1.33	0.33	2	1.1	0.28	0.83	1.79	0	1.09	1.64	1.09
4	21	Quercus aquifolioides	NC_026913.1	petA	0.33	1.67	0.31	1.69	1	1	1.11	0.89	1.58	0.42	1	1	1.24	0.76	0.46	1.54	0.55	1.45	1.31	0.28	1.41	1.2	0.6	1	1.2	0.92	0.62	1.08	1.38	0.64	1.6	0.32	1.44	0.33	1.33	0.33	2	1.14	0.29	0.86	1.71	0	1.09	1.64	1.09
5	21	Quercus baronii	NC_029490.1	petA	0.33	1.67	0.31	1.69	1	1	1	1	1.47	0.53	1	1	1.33	0.67	0.46	1.54	0.67	1.33	1.31	0.28	1.41	1.2	0.6	1	1.2	0.92	0.62	1.08	1.38	0.62	1.54	0.31	1.54	0.33	1.33	0.33	2	1.14	0.29	0.86	1.71	0	1.09	1.64	1.09
6	21	Quercus variabilis	NC_031356.1	petA	0.33	1.67	0.29	1.71	1	1	1	1	1.56	0.44	1	1	1.33	0.67	0.46	1.54	0.67	1.33	1.31	0.28	1.41	1.2	0.6	1	1.2	0.92	0.62	1.08	1.38	0.62	1.54	0.31	1.54	0.33	1.33	0.33	2	1.14	0.29	0.86	1.71	0	1.09	1.64	1.09
7	21	Quercus dolicholepis	NC_031357.1	petA	0.33	1.67	0.31	1.69	1	1	1	1	1.47	0.53	1	1	1.33	0.67	0.46	1.54	0.67	1.33	1.31	0.28	1.41	1.2	0.6	1	1.2	0.92	0.62	1.08	1.38	0.62	1.54	0.31	1.54	0.33	1.33	0.33	2	1.14	0.29	0.86	1.71	0	1.09	1.64	1.09
8	21	Quercus tarokoensis	NC_036370.1	petA	0.33	1.67	0.31	1.69	1	1	1	1	1.58	0.42	1	1	1.33	0.67	0.46	1.54	0.67	1.33	1.36	0.27	1.36	1.2	0.6	1	1.2	0.92	0.62	1.08	1.38	0.64	1.6	0.32	1.44	0.33	1.33	0.33	2	1.04	0.3	0.89	1.78	0	1.09	1.64	1.09
9	21	Quercus glauca	NC_036930.1	petA	0.33	1.67	0.31	1.69	1	1	1.11	0.89	1.58	0.42	1	1	1.43	0.57	0.46	1.54	0.55	1.45	1.35	0.29	1.35	1.2	0.6	1	1.2	0.92	0.62	1.08	1.38	0.64	1.6	0.32	1.44	0.33	1.33	0.33	2	1.1	0.28	0.83	1.79	0	1.09	1.64	1.09
10	21	Quercus tungmaiensis	NC_036936.1	petA	0.44	1.56	0.31	1.69	1	1	1.11	0.89	1.58	0.42	1	1	1.33	0.67	0.46	1.54	0.55	1.45	1.31	0.28	1.41	1.2	0.6	1	1.2	0.92	0.62	1.08	1.38	0.64	1.44	0.32	1.6	0.33	1.33	0.33	2	1.14	0.29	0.86	1.71	0	1.09	1.64	1.09
11	21	Quercus sichourensis	NC_036941.1	petA	0.33	1.67	0.31	1.69	1	1	1.11	0.89	1.58	0.42	1	1	1.43	0.57	0.46	1.54	0.55	1.45	1.35	0.29	1.35	1.2	0.6	1	1.2	0.92	0.62	1.08	1.38	0.64	1.6	0.32	1.44	0.33	1.33	0.33	2	1.1	0.28	0.83	1.79	0	1.09	1.64	1.09
12	21	Quercus chenii	NC_039428.1	petA	0.33	1.67	0.29	1.71	1	1	1	1	1.56	0.44	1	1	1.33	0.67	0.46	1.54	0.67	1.33	1.31	0.28	1.41	1.2	0.6	1	1.2	0.92	0.62	1.08	1.38	0.62	1.54	0.31	1.54	0.33	1.33	0.33	2	1.14	0.29	0.86	1.71	0	1.09	1.64	1.09
13	21	Quercus acutissima	NC_039429.1	petA	0.33	1.67	0.29	1.71	1	1	1	1	1.56	0.44	1	1	1.33	0.67	0.46	1.54	0.67	1.33	1.31	0.28	1.41	1.2	0.6	1	1.2	0.92	0.62	1.08	1.38	0.62	1.54	0.31	1.54	0.33	1.33	0.33	2	1.14	0.29	0.86	1.71	0	1.09	1.64	1.09
14	21	Quercus dentata	NC_039725.1	petA	0.33	1.67	0.31	1.69	1	1	1.11	0.89	1.58	0.42	1	1	1.33	0.67	0.46	1.54	0.55	1.45	1.26	0.29	1.45	1.33	0.57	0.95	1.14	0.92	0.62	1.08	1.38	0.64	1.6	0.32	1.44	0	1.45	0.36	2.18	1.14	0.29	0.86	1.71	0.5	1	1.5	1
15	21	Quercus obovatifolia	NC_039972.1	petA	0.33	1.67	0.31	1.69	1	1	1.11	0.89	1.58	0.42	1	1	1.43	0.57	0.46	1.54	0.55	1.45	1.35	0.29	1.35	1.2	0.6	1	1.2	0.92	0.62	1.08	1.38	0.64	1.6	0.32	1.44	0.33	1.33	0.33	2	1.1	0.28	0.83	1.79	0	1.09	1.64	1.09
16	21	Quercus wutaishanica	NC_043857.1	petA	0.33	1.67	0.31	1.69	1	1	1.11	0.89	1.58	0.42	1	1	1.33	0.67	0.46	1.54	0.55	1.45	1.26	0.29	1.45	1.33	0.57	0.95	1.14	0.92	0.62	1.08	1.38	0.64	1.6	0.32	1.44	0	1.45	0.36	2.18	1.14	0.29	0.86	1.71	0.5	1	1.5	1
17	21	Quercus mongolica	NC_043858.1	petA	0.33	1.67	0.31	1.69	1	1	1.11	0.89	1.58	0.42	1	1	1.33	0.67	0.46	1.54	0.55	1.45	1.26	0.29	1.45	1.33	0.57	0.95	1.14	0.92	0.62	1.08	1.38	0.64	1.6	0.32	1.44	0	1.45	0.36	2.18	1.14	0.29	0.86	1.71	0.5	1	1.5	1
18	21	Quercus robur	NC_046388.1	petA	0.33	1.67	0.31	1.69	1	1	1.11	0.89	1.58	0.42	1	1	1.33	0.67	0.46	1.54	0.55	1.45	1.26	0.39	1.35	1.33	0.57	0.95	1.14	0.92	0.62	1.08	1.38	0.64	1.76	0.32	1.28	0	1.45	0.36	2.18	1.14	0.29	0.86	1.71	0.5	1	1.5	1
19	21	Quercus bawanglingensis	NC_046583.1	petA	0.33	1.67	0.31	1.69	1	1	1	1	1.58	0.42	1	1	1.33	0.67	0.43	1.57	0.67	1.33	1.36	0.27	1.36	1.2	0.6	1	1.2	0.92	0.62	1.08	1.38	0.64	1.6	0.32	1.44	0.33	1.33	0.33	2	1.04	0.3	0.89	1.78	0	1.09	1.64	1.09
20	21	Quercus coccinea	NC_047481.1	petA	0.33	1.67	0.31	1.69	1	1	1.11	0.89	1.58	0.42	1	1	1.33	0.67	0.46	1.54	0.55	1.45	1.26	0.29	1.45	1.2	0.6	1	1.2	0.92	0.62	1.08	1.38	0.64	1.6	0.32	1.44	0.33	1.33	0.33	2	1.14	0.29	0.86	1.71	0.5	1	1.5	1
21	21	Quercus phillyraeoides	NC_048488.1	petA	0.33	1.67	0.31	1.69	1	1	1	1	1.58	0.42	1	1	1.33	0.67	0.46	1.54	0.67	1.33	1.36	0.27	1.36	1.2	0.6	1	1.2	0.92	0.62	1.08	1.38	0.64	1.6	0.32	1.44	0.33	1.33	0.33	2	1.04	0.3	0.89	1.78	0	1.09	1.64	1.09
22	21	Quercus gilva	NC_049876.1	petA	0.33	1.67	0.31	1.69	1	1	1.11	0.89	1.58	0.42	1	1	1.43	0.57	0.46	1.54	0.55	1.45	1.3	0.3	1.4	1.2	0.6	1	1.2	0.92	0.62	1.08	1.38	0.64	1.6	0.32	1.44	0.62	1.23	0.31	1.85	1.1	0.28	0.83	1.79	0	1.09	1.64	1.09
23	21	Quercus pannosa	NC_050963.1	petA	0.33	1.67	0.31	1.69	1	1	1.11	0.89	1.58	0.42	1	1	1.33	0.67	0.46	1.54	0.55	1.45	1.35	0.29	1.35	1.2	0.6	1	1.2	0.92	0.62	1.08	1.38	0.64	1.6	0.32	1.44	0.33	1.33	0.33	2	1.1	0.28	0.83	1.79	0	1.09	1.64	1.09
24	21	Quercus virginiana	NC_050972.1	petA	0.33	1.67	0.31	1.69	1	1	1.11	0.89	1.58	0.42	1	1	1.33	0.67	0.46	1.54	0.55	1.45	1.26	0.29	1.45	1.2	0.6	1	1.2	0.92	0.62	1.08	1.38	0.64	1.6	0.32	1.44	0.33	1	0.33	2.33	1.14	0.29	0.86	1.71	0.5	1	1.5	1
25	21	Quercus acuta	NC_054352.1	petA	0.33	1.67	0.31	1.69	1	1	1.11	0.89	1.58	0.42	1	1	1.43	0.57	0.46	1.54	0.55	1.45	1.35	0.29	1.35	1.2	0.6	1	1.2	0.92	0.62	1.08	1.38	0.64	1.6	0.32	1.44	0.33	1.33	0.33	2	1.1	0.28	0.83	1.79	0	1.09	1.64	1.09
26	21	Quercus chungii	NC_057248.1	petA	0.33	1.67	0.31	1.69	1	1	1.11	0.89	1.58	0.42	1	1	1.43	0.57	0.46	1.54	0.55	1.45	1.35	0.29	1.35	1.2	0.6	1	1.2	0.92	0.62	1.08	1.38	0.64	1.6	0.32	1.44	0.33	1.33	0.33	2	1.1	0.28	0.83	1.79	0	1.09	1.64	1.09
1	22	Quercus rubra	NC_020152.1	petB	2	0	0.5	1.5	0	2	1.67	0.33	1.25	0.75	1.2	0.8	1.67	0.33	0.29	1.71	0.2	1.8	1.29	0.43	1.29	1.14	0.29	0.29	2.29	1.25	1.25	0	1.5	0.73	0.73	0.36	2.18	0.67	0.67	0.44	2.22	2.17	0.33	0.67	0.83	0	0	1.2	1.2
2	22	Quercus aliena	NC_026790.1	petB	2	0	0.5	1.5	0	2	1.67	0.33	1.25	0.75	1.2	0.8	1.67	0.33	0.29	1.71	0.2	1.8	1.07	0.64	1.29	1.14	0.29	0.29	2.29	1.25	1.25	0	1.5	0.73	0.73	0.36	2.18	0.67	0.67	0.44	2.22	2.17	0.33	0.67	0.83	0	0	1.2	1.2
3	22	Quercus spinosa	NC_026907.1	petB	2	0	0.5	1.5	0	2	1.67	0.33	1.25	0.75	1.2	0.8	1.67	0.33	0.29	1.71	0.2	1.8	1.07	0.64	1.29	1.14	0.29	0.29	2.29	1	1.25	0	1.75	0.73	0.73	0.36	2.18	0.67	0.67	0.44	2.22	2.17	0.33	0.67	0.83	0	0	1.2	1.2
4	22	Quercus aquifolioides	NC_026913.1	petB	2	0	0.5	1.5	0	2	1.67	0.33	1.25	0.75	1.2	0.8	1.67	0.33	0.29	1.71	0.2	1.8	1.07	0.64	1.29	1.14	0.29	0.29	2.29	1.25	1.25	0	1.5	0.67	1	0.33	2	0.67	0.67	0.44	2.22	2.17	0.33	0.67	0.83	0	0	1.2	1.2
5	22	Quercus baronii	NC_029490.1	petB	2	0	0.5	1.5	0	2	1.67	0.33	1.25	0.75	1.2	0.8	1.67	0.33	0.29	1.71	0.2	1.8	1.07	0.64	1.29	1.14	0.29	0.29	2.29	1.25	1.25	0	1.5	0.73	0.73	0.36	2.18	0.67	0.67	0.44	2.22	2.17	0.33	0.67	0.83	0	0	1.2	1.2
6	22	Quercus variabilis	NC_031356.1	petB	2	0	0.5	1.5	0	2	1.67	0.33	1.25	0.75	1.2	0.8	1.67	0.33	0.29	1.71	0.2	1.8	1.07	0.64	1.29	1.14	0.29	0.29	2.29	1.25	1.25	0	1.5	0.73	0.73	0.36	2.18	0.67	0.67	0.44	2.22	2.17	0.33	0.67	0.83	0	0	1.2	1.2
7	22	Quercus dolicholepis	NC_031357.1	petB	2	0	0.5	1.5	0	2	1.67	0.33	1.25	0.75	1.2	0.8	1.67	0.33	0.29	1.71	0.2	1.8	1.07	0.64	1.29	1.14	0.29	0.29	2.29	1.25	1.25	0	1.5	0.73	0.73	0.36	2.18	0.67	0.67	0.44	2.22	2.17	0.33	0.67	0.83	0	0	1.2	1.2
8	22	Quercus tarokoensis	NC_036370.1	petB	2	0	0.5	1.5	0	2	1.67	0.33	1.25	0.75	1.2	0.8	1.67	0.33	0.29	1.71	0.2	1.8	1.07	0.64	1.29	1.14	0.29	0.29	2.29	1.25	1.25	0	1.5	0.73	0.73	0.36	2.18	0.67	0.67	0.44	2.22	2.17	0.33	0.67	0.83	0	0	1.2	1.2
9	22	Quercus glauca	NC_036930.1	petB	2	0	0.5	1.5	0	2	1.67	0.33	1.25	0.75	1.2	0.8	1.67	0.33	0.29	1.71	0.2	1.8	1.07	0.64	1.29	1.14	0.29	0.29	2.29	1	1.5	0	1.5	0.73	0.73	0.36	2.18	0.67	0.67	0.44	2.22	2.17	0.33	0.67	0.83	0	0	1.2	1.2
10	22	Quercus tungmaiensis	NC_036936.1	petB	2	0	0.5	1.5	0	2	1.67	0.33	1.25	0.75	1.2	0.8	1.67	0.33	0.29	1.71	0.2	1.8	1.07	0.64	1.29	1.14	0.29	0.29	2.29	1.25	1.25	0	1.5	0.67	1	0.33	2	0.67	0.67	0.44	2.22	2.17	0.33	0.67	0.83	0	0	1.2	1.2
11	22	Quercus sichourensis	NC_036941.1	petB	2	0	0.5	1.5	0	2	1.67	0.33	1.25	0.75	1.2	0.8	1.67	0.33	0.29	1.71	0.2	1.8	1.07	0.64	1.29	1.14	0.29	0.29	2.29	1	1.5	0	1.5	0.73	0.73	0.36	2.18	0.67	0.67	0.44	2.22	2.17	0.33	0.67	0.83	0	0	1.2	1.2
12	22	Quercus chenii	NC_039428.1	petB	2	0	0.5	1.5	0	2	1.67	0.33	1.25	0.75	1.2	0.8	1.67	0.33	0.29	1.71	0.2	1.8	1.07	0.64	1.29	1.14	0.29	0.29	2.29	1.25	1.25	0	1.5	0.73	0.73	0.36	2.18	0.67	0.67	0.44	2.22	2.17	0.33	0.67	0.83	0	0	1.2	1.2
13	22	Quercus acutissima	NC_039429.1	petB	2	0	0.5	1.5	0	2	1.67	0.33	1.25	0.75	1.2	0.8	1.67	0.33	0.29	1.71	0.2	1.8	1.07	0.64	1.29	1.14	0.29	0.29	2.29	1.25	1.25	0	1.5	0.73	0.73	0.36	2.18	0.67	0.67	0.44	2.22	2.33	0.17	0.67	0.83	0	0	1.2	1.2
14	22	Quercus dentata	NC_039725.1	petB	2	0	0.5	1.5	0	2	1.67	0.33	1.25	0.75	1.2	0.8	1.67	0.33	0.29	1.71	0.2	1.8	1.07	0.64	1.29	1.14	0.29	0.29	2.29	1.25	1.25	0	1.5	0.73	0.73	0.36	2.18	0.67	0.67	0.44	2.22	2.17	0.33	0.67	0.83	0	0	1.2	1.2
15	22	Quercus obovatifolia	NC_039972.1	petB	2	0	0.5	1.5	0	2	1.67	0.33	1.25	0.75	1.2	0.8	1.67	0.33	0.29	1.71	0.2	1.8	1.07	0.64	1.29	1.14	0.29	0.29	2.29	1	1.5	0	1.5	0.73	0.73	0.36	2.18	0.67	0.67	0.44	2.22	2.17	0.33	0.67	0.83	0	0	1.2	1.2
16	22	Quercus wutaishanica	NC_043857.1	petB	2	0	0.5	1.5	0	2	1.67	0.33	1.25	0.75	1.2	0.8	1.67	0.33	0.29	1.71	0.2	1.8	1.07	0.64	1.29	1.14	0.29	0.29	2.29	1.25	1.25	0	1.5	0.73	0.73	0.36	2.18	0.67	0.67	0.44	2.22	2.17	0.33	0.67	0.83	0	0	1.2	1.2
17	22	Quercus mongolica	NC_043858.1	petB	2	0	0.5	1.5	0	2	1.67	0.33	1.25	0.75	1.2	0.8	1.67	0.33	0.29	1.71	0.2	1.8	1.07	0.64	1.29	1.14	0.29	0.29	2.29	1.25	1.25	0	1.5	0.73	0.73	0.36	2.18	0.67	0.67	0.44	2.22	2.17	0.33	0.67	0.83	0	0	1.2	1.2
18	22	Quercus robur	NC_046388.1	petB	2	0	0.5	1.5	0	2	1.67	0.33	1.25	0.75	1.2	0.8	1.67	0.33	0.29	1.71	0.2	1.8	1.07	0.64	1.29	1.14	0.29	0.29	2.29	1.25	1.25	0	1.5	0.73	0.73	0.36	2.18	0.67	0.67	0.44	2.22	2.17	0.33	0.67	0.83	0	0	1.2	1.2
19	22	Quercus bawanglingensis	NC_046583.1	petB	2	0	0.5	1.5	0	2	1.67	0.33	1.25	0.75	1.2	0.8	1.67	0.33	0.29	1.71	0.2	1.8	1.07	0.64	1.29	1.14	0.29	0.29	2.29	1.25	1.25	0	1.5	0.73	0.73	0.36	2.18	0.67	0.67	0.44	2.22	2.17	0.33	0.67	0.83	0	0	1.2	1.2
20	22	Quercus coccinea	NC_047481.1	petB	2	0	2	0	0	2	2	0	1.2	0.8	1.5	0.5	1.5	0.5	0.15	1.85	0.25	1.75	1.36	0.55	1.09	1	0.33	0	2.67	1.25	1.25	0	1.5	0.89	0.44	0.44	2.22	0.47	0.71	0.71	2.12	2.18	0.18	0.73	0.91	0	0	1.33	1.33
21	22	Quercus phillyraeoides	NC_048488.1	petB	2	0	0.5	1.5	0	2	1.67	0.33	1.25	0.75	1.2	0.8	1.67	0.33	0.29	1.71	0.2	1.8	1.07	0.64	1.29	1.14	0.29	0.29	2.29	1.25	1.25	0	1.5	0.73	0.73	0.36	2.18	0.67	0.67	0.44	2.22	2.17	0.33	0.67	0.83	0	0	1.2	1.2
22	22	Quercus gilva	NC_049876.1	petB	2	0	0.5	1.5	0	2	1.67	0.33	1.25	0.75	1.2	0.8	1.67	0.33	0.29	1.71	0.2	1.8	1.07	0.64	1.29	1.14	0.29	0.29	2.29	1	1.5	0	1.5	0.73	0.73	0.36	2.18	0.67	0.67	0.44	2.22	2.17	0.33	0.67	0.83	0	0	1.2	1.2
23	22	Quercus pannosa	NC_050963.1	petB	2	0	0.5	1.5	0	2	1.67	0.33	1.25	0.75	1.2	0.8	1.67	0.33	0.29	1.71	0.2	1.8	1.07	0.64	1.29	1.14	0.29	0.29	2.29	1	1.25	0	1.75	0.73	0.73	0.36	2.18	0.67	0.67	0.44	2.22	2.17	0.33	0.67	0.83	0	0	1.2	1.2
24	22	Quercus virginiana	NC_050972.1	petB	2	0	0.5	1.5	0	2	1.67	0.33	1.25	0.75	1.2	0.8	1.67	0.33	0.29	1.71	0.2	1.8	1.07	0.64	1.29	1.14	0.29	0.29	2.29	1.25	1.25	0	1.5	0.73	0.73	0.36	2.18	0.67	0.67	0.44	2.22	2.33	0.33	0.5	0.83	0	0	1.2	1.2
25	22	Quercus acuta	NC_054352.1	petB	2	0	0.5	1.5	0	2	1.67	0.33	1.25	0.75	1.2	0.8	1.67	0.33	0.29	1.71	0.2	1.8	1.07	0.64	1.29	1.14	0.29	0.29	2.29	1	1.5	0	1.5	0.73	0.73	0.36	2.18	0.67	0.67	0.44	2.22	2.17	0.33	0.67	0.83	0	0	1.2	1.2
26	22	Quercus chungii	NC_057248.1	petB	2	0	0.5	1.5	0	2	1.67	0.33	1.25	0.75	1.2	0.8	1.67	0.33	0.29	1.71	0.2	1.8	1.07	0.64	1.29	1.14	0.29	0.29	2.29	1	1.5	0	1.5	0.73	0.73	0.36	2.18	0.67	0.67	0.44	2.22	2.17	0.33	0.67	0.83	0	0	1.2	1.2
1	23	Quercus rubra	NC_020152.1	petD	0.5	1.5	0.33	1.67	0	2	2	0	1.67	0.33	0	2	1.5	0.5	0.4	1.6	0	2	0.5	0	2.5	2	0.33	1	0.67	0.92	0.31	0.62	2.15	1.18	1.65	0	1.18	2.4	0.4	0	1.2	2.12	0.24	0.71	0.94	1.5	0	0	0
2	23	Quercus aliena	NC_026790.1	petD	0.5	1.5	0.4	1.6	0	2	2	0	1.67	0.33	0	2	1.43	0.57	0.4	1.6	0	2	0.6	0	2.4	2	0.33	1	0.67	1.23	0.31	0.31	2.15	1.18	1.65	0	1.18	2.4	0.4	0	1.2	2.25	0.25	0.5	1	1.5	0	0	0
3	23	Quercus spinosa	NC_026907.1	petD	0.5	1.5	0.4	1.6	0	2	2	0	1.67	0.33	0	2	1.43	0.57	0.4	1.6	0	2	0.6	0	2.4	2	0.33	1	0.67	1.23	0.31	0.31	2.15	1.18	1.65	0	1.18	2.4	0.4	0	1.2	2.25	0.25	0.5	1	1.5	0	0	0
4	23	Quercus aquifolioides	NC_026913.1	petD	0.5	1.5	0.33	1.67	0	2	2	0	1.67	0.33	0	2	1.56	0.44	0.4	1.6	0	2	0.5	0	2.5	2	0.33	1	0.67	1.23	0.31	0.31	2.15	1.18	1.65	0	1.18	2.4	0.4	0	1.2	2.12	0.24	0.71	0.94	1.5	0	0	0
5	23	Quercus baronii	NC_029490.1	petD	0.5	1.5	0.4	1.6	0	2	2	0	1.67	0.33	0	2	1.43	0.57	0.4	1.6	0	2	0.6	0	2.4	2	0.33	1	0.67	1.23	0.31	0.31	2.15	1.18	1.65	0	1.18	2.4	0.4	0	1.2	2.25	0.25	0.5	1	1.5	0	0	0
6	23	Quercus variabilis	NC_031356.1	petD	0.5	1.5	0.4	1.6	0	2	2	0	1.67	0.33	0	2	1.43	0.57	0.4	1.6	0	2	0.6	0	2.4	2	0.33	1	0.67	1.23	0.31	0.31	2.15	1.18	1.65	0	1.18	2.4	0.4	0	1.2	2.25	0.25	0.5	1	1.5	0	0	0
7	23	Quercus dolicholepis	NC_031357.1	petD	0.5	1.5	0.4	1.6	0	2	2	0	1.67	0.33	0	2	1.43	0.57	0.4	1.6	0	2	0.6	0	2.4	2	0.33	1	0.67	1.23	0.31	0.31	2.15	1.18	1.65	0	1.18	2.4	0.4	0	1.2	2.25	0.25	0.5	1	1.5	0	0	0
8	23	Quercus tarokoensis	NC_036370.1	petD	0.5	1.5	0.4	1.6	0	2	2	0	1.67	0.33	0	2	1.43	0.57	0.4	1.6	0	2	0.6	0	2.4	2	0.33	1	0.67	1.23	0.31	0.31	2.15	1.18	1.65	0	1.18	2.4	0.4	0	1.2	2.25	0.25	0.5	1	1.5	0	0	0
9	23	Quercus glauca	NC_036930.1	petD	0.5	1.5	0.8	1.2	0	2	2	0	1.67	0.33	0	2	1.43	0.57	0.4	1.6	0	2	0.6	0	2.4	2	0.33	1	0.67	1.23	0.31	0.31	2.15	1.18	1.65	0	1.18	2.4	0.4	0	1.2	2.25	0.25	0.5	1	1.5	0	0	0
10	23	Quercus tungmaiensis	NC_036936.1	petD	0.5	1.5	0.4	1.6	0	2	2	0	1.67	0.33	0	2	1.56	0.44	0.4	1.6	0	2	0.55	0	2.45	2	0.33	1	0.67	1.23	0.31	0.31	2.15	1.18	1.65	0	1.18	2.4	0.4	0	1.2	2.12	0.24	0.71	0.94	1.5	0	0	0
11	23	Quercus sichourensis	NC_036941.1	petD	0.25	1.75	0.8	1.2	0	2	2	0	1.67	0.33	0	2	1.43	0.57	0.4	1.6	0	2	0.6	0	2.4	2	0.33	1	0.67	1.23	0.31	0.31	2.15	1.18	1.65	0	1.18	2.4	0.4	0	1.2	2.25	0.25	0.5	1	1.5	0	0	0
12	23	Quercus chenii	NC_039428.1	petD	0.5	1.5	0.4	1.6	0	2	2	0	1.67	0.33	0	2	1.43	0.57	0.4	1.6	0	2	0.6	0	2.4	2	0.33	1	0.67	1.23	0.31	0.31	2.15	1.18	1.65	0	1.18	2.4	0.4	0	1.2	2.25	0.25	0.5	1	1.5	0	0	0
13	23	Quercus acutissima	NC_039429.1	petD	0.5	1.5	0.4	1.6	0	2	2	0	1.67	0.33	0	2	1.43	0.57	0.4	1.6	0	2	0.6	0	2.4	2	0.33	1	0.67	1.23	0.31	0.31	2.15	1.18	1.65	0	1.18	2.4	0.4	0	1.2	2.25	0.25	0.5	1	1.5	0	0	0
14	23	Quercus dentata	NC_039725.1	petD	0.5	1.5	0.4	1.6	0	2	2	0	1.67	0.33	0	2	1.43	0.57	0.4	1.6	0	2	0.6	0	2.4	2	0.33	1	0.67	1.23	0.31	0.31	2.15	1.18	1.65	0	1.18	2.4	0.4	0	1.2	2.25	0.25	0.5	1	1.5	0	0	0
15	23	Quercus obovatifolia	NC_039972.1	petD	0.5	1.5	0.8	1.2	0	2	2	0	1.67	0.33	0	2	1.43	0.57	0.4	1.6	0	2	0.6	0	2.4	2	0.33	1	0.67	1.23	0.31	0.31	2.15	1.18	1.65	0	1.18	2.4	0.4	0	1.2	2.25	0.25	0.5	1	1.5	0	0	0
16	23	Quercus wutaishanica	NC_043857.1	petD	0.5	1.5	0.4	1.6	0	2	2	0	1.67	0.33	0	2	1.43	0.57	0.4	1.6	0	2	0.6	0	2.4	2	0.33	1	0.67	1.23	0.31	0.31	2.15	1.18	1.65	0	1.18	2.4	0.4	0	1.2	2.25	0.25	0.5	1	1.5	0	0	0
17	23	Quercus mongolica	NC_043858.1	petD	0.5	1.5	0.4	1.6	0	2	2	0	1.67	0.33	0	2	1.43	0.57	0.4	1.6	0.5	1.5	0.6	0	2.4	2	0.33	1	0.67	1.23	0.31	0.31	2.15	1.18	1.65	0	1.18	2.4	0.4	0	1.2	2.25	0.25	0.5	1	1.5	0	0	0
18	23	Quercus robur	NC_046388.1	petD	0.5	1.5	0.4	1.6	0	2	2	0	1.67	0.33	0	2	1.43	0.57	0.4	1.6	0	2	0.6	0	2.4	2	0.33	1	0.67	1.23	0.31	0.31	2.15	1.18	1.65	0	1.18	2.4	0.4	0	1.2	2.25	0.25	0.5	1	1.5	0	0	0
19	23	Quercus bawanglingensis	NC_046583.1	petD	0.5	1.5	0.4	1.6	0	2	2	0	1.67	0.33	0	2	1.43	0.57	0.4	1.6	0	2	0.6	0	2.4	2	0.33	1	0.67	1.23	0.31	0.31	2.15	1.18	1.65	0	1.18	2.4	0.4	0	1.2	2.25	0.25	0.5	1	1.5	0	0	0
20	23	Quercus coccinea	NC_047481.1	petD	0.4	1.6	0.4	1.6	0	2	2	0	1.67	0.33	0	2	1.43	0.57	0.4	1.6	0	2	0.69	0.46	1.85	2	0.33	1	0.67	0.8	0.27	0.8	2.13	1.26	1.47	0	1.26	2.4	0.4	0	1.2	2.4	0.27	0.27	1.07	1.5	0	0	0
21	23	Quercus phillyraeoides	NC_048488.1	petD	0.5	1.5	0.4	1.6	0	2	2	0	1.67	0.33	0	2	1.43	0.57	0.4	1.6	0	2	0.6	0	2.4	2	0.33	1	0.67	1.23	0.31	0.31	2.15	1.18	1.65	0	1.18	2.4	0.4	0	1.2	2.25	0.25	0.5	1	1.5	0	0	0
22	23	Quercus gilva	NC_049876.1	petD	0.5	1.5	0.8	1.2	0	2	2	0	1.67	0.33	0	2	1.43	0.57	0.4	1.6	0	2	0.6	0	2.4	2	0.33	1	0.67	1.23	0.31	0.31	2.15	1.18	1.65	0	1.18	2.4	0.4	0	1.2	2.5	0.25	0.25	1	1.5	0	0	0
23	23	Quercus pannosa	NC_050963.1	petD	0.5	1.5	0.4	1.6	0	2	2	0	1.67	0.33	0	2	1.43	0.57	0.4	1.6	0	2	0.6	0	2.4	2	0.33	1	0.67	1.23	0.31	0.31	2.15	1.18	1.65	0	1.18	2.4	0.4	0	1.2	2.5	0.25	0.25	1	1.5	0	0	0
24	23	Quercus virginiana	NC_050972.1	petD	0.5	1.5	0.4	1.6	0	2	2	0	1.67	0.33	0	2	1.43	0.57	0.4	1.6	0	2	0.6	0	2.4	2	0.33	1	0.67	1.23	0.31	0.31	2.15	1.18	1.65	0	1.18	2.4	0.4	0	1.2	2.5	0.25	0.25	1	1.5	0	0	0
25	23	Quercus acuta	NC_054352.1	petD	0.5	1.5	0.8	1.2	0	2	2	0	1.67	0.33	0	2	1.43	0.57	0.4	1.6	0	2	0.6	0	2.4	2	0.33	1	0.67	1.23	0.31	0.31	2.15	1.18	1.65	0	1.18	2.4	0.4	0	1.2	2.25	0.25	0.5	1	1.5	0	0	0
26	23	Quercus chungii	NC_057248.1	petD	0.5	1.5	0.8	1.2	0	2	2	0	1.67	0.33	0	2	1.43	0.57	0.4	1.6	0	2	0.6	0	2.4	2	0.33	1	0.67	1.23	0.31	0.31	2.15	1.18	1.65	0	1.18	2.4	0.4	0	1.2	2.5	0.25	0.25	1	1.5	0	0	0
1	24	Quercus rubra	NC_020152.1	psaA	0.84	1.16	0.3	1.7	0.5	1.5	1.36	0.64	1.18	0.82	0.57	1.43	1.88	0.12	0.78	1.22	0.5	1.5	0.95	0.53	1.53	1.3	0.39	0.45	1.86	1.3	0.68	0.62	1.41	1.12	0.88	0.5	1.5	0.84	1.21	0.56	1.4	2.29	0.38	0.57	0.76	1.15	0.69	1.15	0.23
2	24	Quercus aliena	NC_026790.1	psaA	0.84	1.16	0.3	1.7	0.5	1.5	1.36	0.64	1.18	0.82	0.57	1.43	1.88	0.12	0.78	1.22	0.5	1.5	0.95	0.53	1.53	1.3	0.39	0.45	1.86	1.3	0.68	0.62	1.41	1.12	0.88	0.5	1.5	0.84	1.21	0.56	1.4	2.29	0.38	0.57	0.76	1.15	0.69	1.15	0.23
3	24	Quercus spinosa	NC_026907.1	psaA	0.84	1.16	0.3	1.7	0.5	1.5	1.36	0.64	1.18	0.82	0.57	1.43	1.88	0.12	0.78	1.22	0.5	1.5	0.96	0.54	1.5	1.3	0.39	0.45	1.86	1.3	0.68	0.62	1.41	1.12	0.75	0.5	1.62	0.84	1.21	0.56	1.4	2.23	0.37	0.56	0.84	1.15	0.69	1.15	0.23
4	24	Quercus aquifolioides	NC_026913.1	psaA	0.84	1.16	0.3	1.7	0.5	1.5	1.36	0.64	1.18	0.82	0.52	1.48	1.88	0.12	0.78	1.22	0.5	1.5	0.95	0.53	1.53	1.3	0.39	0.45	1.86	1.3	0.73	0.62	1.35	1.12	0.88	0.5	1.5	0.74	1.21	0.65	1.4	2.19	0.48	0.57	0.76	1.15	0.69	1.15	0.23
5	24	Quercus baronii	NC_029490.1	psaA	0.84	1.16	0.3	1.7	0.5	1.5	1.36	0.64	1.18	0.82	0.57	1.43	1.88	0.12	0.78	1.22	0.5	1.5	0.95	0.53	1.53	1.24	0.39	0.51	1.86	1.24	0.68	0.68	1.41	1.12	0.88	0.5	1.5	0.74	1.21	0.65	1.4	2.19	0.48	0.57	0.76	0.92	0.92	1.15	0.23
6	24	Quercus variabilis	NC_031356.1	psaA	0.84	1.16	0.3	1.7	0.5	1.5	1.36	0.64	1.18	0.82	0.57	1.43	1.88	0.12	0.78	1.22	0.5	1.5	0.95	0.53	1.53	1.24	0.39	0.51	1.86	1.24	0.68	0.68	1.41	1.12	0.88	0.5	1.5	0.84	1.21	0.56	1.4	2.19	0.48	0.57	0.76	0.92	0.92	1.15	0.23
7	24	Quercus dolicholepis	NC_031357.1	psaA	0.84	1.16	0.3	1.7	0.5	1.5	1.36	0.64	1.18	0.82	0.57	1.43	1.88	0.12	0.78	1.22	0.5	1.5	0.95	0.53	1.53	1.24	0.39	0.51	1.86	1.24	0.68	0.68	1.41	1.12	0.88	0.5	1.5	0.74	1.21	0.65	1.4	2.19	0.48	0.57	0.76	0.92	0.92	1.15	0.23
8	24	Quercus tarokoensis	NC_036370.1	psaA	0.84	1.16	0.3	1.7	0.5	1.5	1.36	0.64	1.18	0.82	0.57	1.43	1.88	0.12	0.82	1.18	0.5	1.5	0.95	0.53	1.53	1.24	0.39	0.51	1.86	1.24	0.68	0.68	1.41	1.12	0.88	0.5	1.5	0.84	1.21	0.56	1.4	2.29	0.38	0.57	0.76	0.92	0.92	1.15	0.23
9	24	Quercus glauca	NC_036930.1	psaA	0.84	1.16	0.3	1.7	0.5	1.5	1.36	0.64	1.18	0.82	0.57	1.43	1.88	0.12	0.78	1.22	0.5	1.5	0.95	0.53	1.53	1.28	0.44	0.44	1.83	1.35	0.68	0.56	1.41	1.12	0.88	0.5	1.5	0.86	1.14	0.57	1.43	2.29	0.38	0.57	0.76	1.15	0.69	1.15	0.23
10	24	Quercus tungmaiensis	NC_036936.1	psaA	0.84	1.16	0.3	1.7	0.5	1.5	1.36	0.64	1.18	0.82	0.52	1.48	1.88	0.12	0.78	1.22	0.5	1.5	0.95	0.53	1.53	1.3	0.39	0.45	1.86	1.3	0.68	0.62	1.41	1.12	0.88	0.5	1.5	0.74	1.21	0.65	1.4	2.19	0.48	0.57	0.76	1.15	0.69	1.15	0.23
11	24	Quercus sichourensis	NC_036941.1	psaA	0.84	1.16	0.3	1.7	0.5	1.5	1.36	0.64	1.18	0.82	0.57	1.43	1.88	0.12	0.78	1.22	0.5	1.5	0.95	0.53	1.53	1.28	0.44	0.44	1.83	1.35	0.68	0.56	1.41	1.12	0.88	0.5	1.5	0.86	1.14	0.57	1.43	2.29	0.38	0.57	0.76	1.15	0.69	1.15	0.23
12	24	Quercus chenii	NC_039428.1	psaA	0.84	1.16	0.3	1.7	0.5	1.5	1.36	0.64	1.18	0.82	0.57	1.43	1.88	0.12	0.78	1.22	0.5	1.5	0.95	0.53	1.53	1.24	0.39	0.51	1.86	1.24	0.68	0.68	1.41	1.12	0.88	0.5	1.5	0.84	1.21	0.56	1.4	2.19	0.48	0.57	0.76	0.92	0.92	1.15	0.23
13	24	Quercus acutissima	NC_039429.1	psaA	0.84	1.16	0.3	1.7	0.5	1.5	1.36	0.64	1.18	0.82	0.57	1.43	1.88	0.12	0.78	1.22	0.5	1.5	0.95	0.53	1.53	1.24	0.39	0.51	1.86	1.24	0.68	0.68	1.41	1.12	0.88	0.5	1.5	0.84	1.21	0.56	1.4	2.19	0.48	0.57	0.76	0.92	0.92	1.15	0.23
14	24	Quercus dentata	NC_039725.1	psaA	0.84	1.16	0.3	1.7	0.5	1.5	1.36	0.64	1.18	0.82	0.57	1.43	1.88	0.12	0.78	1.22	0.5	1.5	0.95	0.53	1.53	1.3	0.39	0.45	1.86	1.3	0.68	0.62	1.41	1.12	0.88	0.5	1.5	0.84	1.21	0.56	1.4	2.29	0.38	0.57	0.76	1.15	0.69	1.15	0.23
15	24	Quercus obovatifolia	NC_039972.1	psaA	0.84	1.16	0.3	1.7	0.5	1.5	1.36	0.64	1.18	0.82	0.57	1.43	1.88	0.12	0.78	1.22	0.5	1.5	0.95	0.53	1.53	1.28	0.44	0.44	1.83	1.35	0.68	0.56	1.41	1.12	0.88	0.5	1.5	0.86	1.14	0.57	1.43	2.29	0.38	0.57	0.76	1.15	0.69	1.15	0.23
16	24	Quercus wutaishanica	NC_043857.1	psaA	0.84	1.16	0.3	1.7	0.5	1.5	1.36	0.64	1.18	0.82	0.57	1.43	1.88	0.12	0.78	1.22	0.5	1.5	0.95	0.53	1.53	1.3	0.39	0.45	1.86	1.3	0.68	0.62	1.41	1.12	0.88	0.5	1.5	0.84	1.21	0.56	1.4	2.29	0.38	0.57	0.76	1.15	0.69	1.15	0.23
17	24	Quercus mongolica	NC_043858.1	psaA	0.84	1.16	0.3	1.7	0.5	1.5	1.36	0.64	1.18	0.82	0.57	1.43	1.88	0.12	0.78	1.22	0.5	1.5	0.95	0.53	1.53	1.3	0.39	0.45	1.86	1.3	0.68	0.62	1.41	1.12	0.88	0.5	1.5	0.84	1.21	0.56	1.4	2.29	0.38	0.57	0.76	1.15	0.69	1.15	0.23
18	24	Quercus robur	NC_046388.1	psaA	0.84	1.16	0.3	1.7	0.5	1.5	1.36	0.64	1.18	0.82	0.57	1.43	1.88	0.12	0.78	1.22	0.5	1.5	0.95	0.53	1.53	1.3	0.39	0.45	1.86	1.3	0.68	0.62	1.41	1.12	0.88	0.5	1.5	0.84	1.21	0.56	1.4	2.29	0.38	0.57	0.76	1.15	0.69	1.15	0.23
19	24	Quercus bawanglingensis	NC_046583.1	psaA	0.84	1.16	0.3	1.7	0.5	1.5	1.36	0.64	1.18	0.82	0.57	1.43	1.88	0.12	0.78	1.22	0.5	1.5	0.95	0.53	1.53	1.24	0.39	0.51	1.86	1.24	0.68	0.68	1.41	1.12	0.88	0.5	1.5	0.84	1.21	0.56	1.4	2.29	0.38	0.57	0.76	0.92	0.92	1.15	0.23
20	24	Quercus coccinea	NC_047481.1	psaA	0.84	1.16	0.3	1.7	0.5	1.5	1.36	0.64	1.18	0.82	0.57	1.43	1.88	0.12	0.78	1.22	0.5	1.5	0.95	0.53	1.53	1.3	0.39	0.45	1.86	1.3	0.68	0.62	1.41	1.12	0.88	0.5	1.5	0.84	1.21	0.56	1.4	2.29	0.38	0.57	0.76	1.15	0.69	1.15	0.23
21	24	Quercus phillyraeoides	NC_048488.1	psaA	0.84	1.16	0.3	1.7	0.5	1.5	1.36	0.64	1.18	0.82	0.57	1.43	1.88	0.12	0.78	1.22	0.5	1.5	0.95	0.53	1.53	1.24	0.39	0.51	1.86	1.24	0.68	0.68	1.41	1.12	0.88	0.5	1.5	0.84	1.21	0.56	1.4	2.29	0.38	0.57	0.76	0.92	0.92	1.15	0.23
22	24	Quercus gilva	NC_049876.1	psaA	0.84	1.16	0.3	1.7	0.5	1.5	1.36	0.64	1.18	0.82	0.57	1.43	1.88	0.12	0.78	1.22	0.5	1.5	0.95	0.53	1.53	1.28	0.44	0.44	1.83	1.35	0.68	0.56	1.41	1.12	0.88	0.5	1.5	0.86	1.14	0.57	1.43	2.29	0.38	0.57	0.76	1.15	0.69	1.15	0.23
23	24	Quercus pannosa	NC_050963.1	psaA	0.84	1.16	0.3	1.7	0.5	1.5	1.36	0.64	1.18	0.82	0.57	1.43	1.88	0.12	0.78	1.22	0.6	1.4	0.96	0.54	1.5	1.3	0.39	0.45	1.86	1.3	0.68	0.62	1.41	1.12	0.75	0.5	1.62	0.84	1.21	0.56	1.4	2.23	0.37	0.56	0.84	1.15	0.69	1.15	0.23
24	24	Quercus virginiana	NC_050972.1	psaA	0.84	1.16	0.3	1.7	0.5	1.5	1.36	0.64	1.18	0.82	0.57	1.43	1.88	0.12	0.78	1.22	0.5	1.5	0.95	0.53	1.53	1.3	0.39	0.45	1.86	1.3	0.68	0.62	1.41	1.12	0.88	0.5	1.5	0.84	1.3	0.56	1.3	2.29	0.38	0.57	0.76	1.15	0.69	1.15	0.23
25	24	Quercus acuta	NC_054352.1	psaA	0.84	1.16	0.3	1.7	0.5	1.5	1.36	0.64	1.18	0.82	0.57	1.43	1.88	0.12	0.78	1.22	0.5	1.5	0.95	0.53	1.53	1.28	0.44	0.44	1.83	1.35	0.68	0.56	1.41	1.12	0.88	0.5	1.5	0.86	1.14	0.57	1.43	2.29	0.38	0.57	0.76	1.15	0.69	1.15	0.23
26	24	Quercus chungii	NC_057248.1	psaA	0.84	1.16	0.3	1.7	0.5	1.5	1.36	0.64	1.18	0.82	0.57	1.43	1.88	0.12	0.75	1.25	0.5	1.5	0.95	0.53	1.53	1.28	0.44	0.44	1.83	1.35	0.68	0.56	1.41	1.12	0.88	0.5	1.5	0.86	1.14	0.57	1.43	2.29	0.38	0.57	0.76	1.15	0.69	1.15	0.23
1	25	Quercus rubra	NC_020152.1	psaB	0.45	1.55	0.54	1.46	1	1	1.52	0.48	1.37	0.63	0.25	1.75	1.47	0.53	0.58	1.42	0.4	1.6	0.73	0.61	1.65	0.98	0.55	0.43	2.03	1.52	0.39	0.68	1.41	0.93	0.93	0.93	1.2	1.21	0.37	0.37	2.05	1.55	0.52	0.26	1.68	1.68	0.72	1.2	0.48
2	25	Quercus aliena	NC_026790.1	psaB	0.45	1.55	0.54	1.46	1	1	1.52	0.48	1.37	0.63	0.25	1.75	1.47	0.53	0.58	1.42	0.4	1.6	0.75	0.62	1.62	0.98	0.55	0.43	2.03	1.52	0.39	0.68	1.41	0.93	0.8	0.93	1.33	1.21	0.37	0.37	2.05	1.55	0.52	0.26	1.68	1.68	0.72	1.2	0.48
3	25	Quercus spinosa	NC_026907.1	psaB	0.45	1.55	0.54	1.46	1	1	1.52	0.48	1.37	0.63	0.25	1.75	1.47	0.53	0.54	1.46	0.4	1.6	0.75	0.62	1.62	0.98	0.55	0.43	2.03	1.46	0.39	0.73	1.41	0.93	0.8	0.93	1.33	1.21	0.37	0.37	2.05	1.55	0.52	0.26	1.68	1.68	0.72	1.2	0.48
4	25	Quercus aquifolioides	NC_026913.1	psaB	0.45	1.55	0.56	1.44	1	1	1.52	0.48	1.3	0.7	0.25	1.75	1.38	0.62	0.54	1.46	0.4	1.6	0.75	0.62	1.62	0.98	0.55	0.43	2.03	1.52	0.39	0.68	1.41	0.93	0.8	0.93	1.33	1.21	0.37	0.37	2.05	1.55	0.52	0.26	1.68	1.68	0.72	1.2	0.48
5	25	Quercus baronii	NC_029490.1	psaB	0.45	1.55	0.54	1.46	1	1	1.52	0.48	1.37	0.63	0.25	1.75	1.47	0.53	0.54	1.46	0.4	1.6	0.75	0.62	1.62	0.98	0.55	0.43	2.03	1.5	0.39	0.67	1.44	0.93	0.8	0.93	1.33	1.21	0.37	0.37	2.05	1.47	0.53	0.27	1.73	1.68	0.72	1.2	0.48
6	25	Quercus variabilis	NC_031356.1	psaB	0.45	1.55	0.54	1.46	1	1	1.52	0.48	1.37	0.63	0.25	1.75	1.47	0.53	0.51	1.49	0.4	1.6	0.75	0.62	1.62	0.98	0.49	0.43	2.09	1.5	0.39	0.67	1.44	0.93	0.8	0.93	1.33	1.21	0.37	0.37	2.05	1.47	0.53	0.27	1.73	1.68	0.72	1.2	0.48
7	25	Quercus dolicholepis	NC_031357.1	psaB	0.45	1.55	0.54	1.46	1	1	1.52	0.48	1.37	0.63	0.25	1.75	1.47	0.53	0.54	1.46	0.4	1.6	0.75	0.62	1.62	0.98	0.55	0.43	2.03	1.5	0.39	0.67	1.44	0.93	0.8	0.93	1.33	1.21	0.37	0.37	2.05	1.47	0.53	0.27	1.73	1.68	0.72	1.2	0.48
8	25	Quercus tarokoensis	NC_036370.1	psaB	0.45	1.55	0.54	1.46	1	1	1.59	0.41	1.44	0.56	0.25	1.75	1.38	0.62	0.54	1.46	0.4	1.6	0.75	0.62	1.62	0.94	0.56	0.44	2.06	1.39	0.39	0.78	1.44	0.93	0.8	0.93	1.33	1.21	0.37	0.37	2.05	1.47	0.53	0.27	1.73	1.68	0.72	1.2	0.48
9	25	Quercus glauca	NC_036930.1	psaB	0.45	1.55	0.54	1.46	1	1	1.52	0.48	1.37	0.63	0.25	1.75	1.47	0.53	0.54	1.46	0.4	1.6	0.75	0.62	1.62	0.98	0.49	0.43	2.09	1.52	0.39	0.68	1.41	0.8	0.8	1.07	1.33	1.21	0.37	0.37	2.05	1.55	0.52	0.26	1.68	1.68	0.72	1.2	0.48
10	25	Quercus tungmaiensis	NC_036936.1	psaB	0.45	1.55	0.54	1.46	1	1	1.52	0.48	1.37	0.63	0.3	1.7	1.47	0.53	0.54	1.46	0.4	1.6	0.75	0.62	1.62	0.98	0.55	0.43	2.03	1.52	0.39	0.68	1.41	0.93	0.8	0.93	1.33	1.21	0.37	0.37	2.05	1.55	0.52	0.26	1.68	1.68	0.72	1.2	0.48
11	25	Quercus sichourensis	NC_036941.1	psaB	0.45	1.55	0.54	1.46	1	1	1.52	0.48	1.37	0.63	0.25	1.75	1.47	0.53	0.54	1.46	0.4	1.6	0.75	0.62	1.62	0.98	0.49	0.43	2.09	1.52	0.39	0.68	1.41	0.8	0.8	1.07	1.33	1.21	0.37	0.37	2.05	1.55	0.52	0.26	1.68	1.68	0.72	1.2	0.48
12	25	Quercus chenii	NC_039428.1	psaB	0.45	1.55	0.54	1.46	1	1	1.52	0.48	1.37	0.63	0.25	1.75	1.47	0.53	0.54	1.46	0.4	1.6	0.75	0.62	1.62	0.98	0.55	0.43	2.03	1.5	0.39	0.67	1.44	0.93	0.8	0.93	1.33	1.21	0.37	0.37	2.05	1.47	0.53	0.27	1.73	1.68	0.72	1.2	0.48
13	25	Quercus acutissima	NC_039429.1	psaB	0.45	1.55	0.54	1.46	1	1	1.52	0.48	1.37	0.63	0.25	1.75	1.47	0.53	0.54	1.46	0.4	1.6	0.75	0.62	1.62	0.98	0.55	0.43	2.03	1.5	0.39	0.67	1.44	0.93	0.8	0.93	1.33	1.21	0.37	0.37	2.05	1.47	0.53	0.27	1.73	1.68	0.72	1.2	0.48
14	25	Quercus dentata	NC_039725.1	psaB	0.45	1.55	0.54	1.46	1	1	1.52	0.48	1.37	0.63	0.25	1.75	1.47	0.53	0.58	1.42	0.4	1.6	0.75	0.62	1.62	0.98	0.55	0.43	2.03	1.52	0.39	0.68	1.41	0.93	0.8	0.93	1.33	1.21	0.37	0.37	2.05	1.55	0.52	0.26	1.68	1.68	0.72	1.2	0.48
15	25	Quercus obovatifolia	NC_039972.1	psaB	0.45	1.55	0.54	1.46	1	1	1.52	0.48	1.37	0.63	0.25	1.75	1.47	0.53	0.54	1.46	0.4	1.6	0.75	0.62	1.62	0.98	0.49	0.43	2.09	1.52	0.39	0.68	1.41	0.8	0.8	1.07	1.33	1.21	0.37	0.37	2.05	1.55	0.52	0.26	1.68	1.68	0.72	1.2	0.48
16	25	Quercus wutaishanica	NC_043857.1	psaB	0.45	1.55	0.54	1.46	1	1	1.52	0.48	1.37	0.63	0.25	1.75	1.47	0.53	0.58	1.42	0.4	1.6	0.75	0.62	1.62	0.98	0.55	0.43	2.03	1.52	0.39	0.68	1.41	0.93	0.8	0.93	1.33	1.21	0.37	0.37	2.05	1.55	0.52	0.26	1.68	1.68	0.72	1.2	0.48
17	25	Quercus mongolica	NC_043858.1	psaB	0.45	1.55	0.54	1.46	1	1	1.52	0.48	1.37	0.63	0.25	1.75	1.47	0.53	0.58	1.42	0.4	1.6	0.75	0.62	1.62	0.98	0.55	0.43	2.03	1.52	0.39	0.68	1.41	0.93	0.8	0.93	1.33	1.21	0.37	0.37	2.05	1.55	0.52	0.26	1.68	1.68	0.72	1.2	0.48
18	25	Quercus robur	NC_046388.1	psaB	0.45	1.55	0.54	1.46	1	1	1.52	0.48	1.37	0.63	0.25	1.75	1.47	0.53	0.58	1.42	0.4	1.6	0.75	0.62	1.62	0.98	0.55	0.43	2.03	1.52	0.39	0.68	1.41	0.93	0.8	0.93	1.33	1.21	0.37	0.37	2.05	1.55	0.52	0.26	1.68	1.68	0.72	1.2	0.48
19	25	Quercus bawanglingensis	NC_046583.1	psaB	0.45	1.55	0.52	1.48	1	1	1.59	0.41	1.44	0.56	0.25	1.75	1.38	0.62	0.54	1.46	0.4	1.6	0.75	0.62	1.62	0.94	0.56	0.44	2.06	1.46	0.39	0.73	1.41	0.93	0.8	0.93	1.33	1.21	0.37	0.37	2.05	1.47	0.53	0.27	1.73	1.68	0.72	1.2	0.48
20	25	Quercus coccinea	NC_047481.1	psaB	0.45	1.55	0.54	1.46	1	1	1.52	0.48	1.37	0.63	0.25	1.75	1.47	0.53	0.58	1.42	0.4	1.6	0.73	0.61	1.65	0.98	0.55	0.43	2.03	1.52	0.39	0.68	1.41	0.93	0.93	0.93	1.2	1.21	0.37	0.37	2.05	1.55	0.52	0.26	1.68	1.68	0.72	1.2	0.48
21	25	Quercus phillyraeoides	NC_048488.1	psaB	0.45	1.55	0.54	1.46	1	1	1.59	0.41	1.44	0.56	0.25	1.75	1.38	0.62	0.54	1.46	0.4	1.6	0.75	0.62	1.62	0.94	0.56	0.44	2.06	1.44	0.39	0.72	1.44	0.93	0.67	0.93	1.47	1.21	0.37	0.37	2.05	1.47	0.53	0.27	1.73	1.68	0.72	1.2	0.48
22	25	Quercus gilva	NC_049876.1	psaB	0.45	1.55	0.54	1.46	1	1	1.52	0.48	1.26	0.74	0.25	1.75	1.47	0.53	0.54	1.46	0.4	1.6	0.75	0.62	1.62	0.98	0.49	0.43	2.09	1.52	0.39	0.68	1.41	0.8	0.8	1.07	1.33	1.21	0.37	0.37	2.05	1.55	0.52	0.26	1.68	1.68	0.72	1.2	0.48
23	25	Quercus pannosa	NC_050963.1	psaB	0.45	1.55	0.54	1.46	1	1	1.52	0.48	1.37	0.63	0.25	1.75	1.47	0.53	0.54	1.46	0.4	1.6	0.75	0.62	1.62	0.98	0.55	0.43	2.03	1.52	0.39	0.68	1.41	0.93	0.8	0.93	1.33	1.21	0.37	0.37	2.05	1.55	0.52	0.26	1.68	1.68	0.72	1.2	0.48
24	25	Quercus virginiana	NC_050972.1	psaB	0.45	1.55	0.54	1.46	1	1	1.52	0.48	1.37	0.63	0.25	1.75	1.47	0.53	0.58	1.42	0.4	1.6	0.75	0.62	1.62	0.92	0.55	0.49	2.03	1.52	0.39	0.68	1.41	0.77	1.03	0.9	1.29	1.21	0.37	0.37	2.05	1.55	0.52	0.26	1.68	1.68	0.72	1.2	0.48
25	25	Quercus acuta	NC_054352.1	psaB	0.45	1.55	0.54	1.46	1	1	1.52	0.48	1.37	0.63	0.25	1.75	1.47	0.53	0.54	1.46	0.4	1.6	0.75	0.62	1.62	0.98	0.49	0.43	2.09	1.52	0.39	0.68	1.41	0.8	0.8	1.07	1.33	1.21	0.37	0.37	2.05	1.55	0.52	0.26	1.68	1.68	0.72	1.2	0.48
26	25	Quercus chungii	NC_057248.1	psaB	0.45	1.55	0.54	1.46	1	1	1.52	0.48	1.37	0.63	0.25	1.75	1.47	0.53	0.54	1.46	0.4	1.6	0.75	0.62	1.62	0.98	0.49	0.43	2.09	1.52	0.39	0.68	1.41	0.8	0.8	1.07	1.33	1.21	0.37	0.37	2.05	1.55	0.52	0.26	1.68	1.68	0.72	1.2	0.48
1	26	Quercus rubra	NC_020152.1	psbA	0.73	1.27	0.57	1.43	0	2	1.67	0.33	1.52	0.48	1	1	9	9	1.54	0.46	0.83	1.17	0.4	0.6	2	0.59	0.24	0.24	2.94	0.85	0.36	0	2.79	1.07	0.27	0.27	2.4	0.47	1.41	0	2.12	2	0.18	0.18	1.64	0.8	0.4	0.4	1.2
2	26	Quercus aliena	NC_026790.1	psbA	0.82	1.18	0.57	1.43	0	2	1.67	0.33	1.55	0.45	1	1	9	9	1.54	0.46	0.83	1.17	0.4	0.6	2	0.59	0.24	0.12	3.06	0.73	0.48	0	2.79	1.07	0.27	0.27	2.4	0.47	1.41	0	2.12	2	0.18	0.18	1.64	0.8	0.4	0.4	1.2
3	26	Quercus spinosa	NC_026907.1	psbA	0.82	1.18	0.57	1.43	0	2	1.67	0.33	1.43	0.57	1	1	9	9	1.54	0.46	0.83	1.17	0.4	0.6	2	0.59	0.24	0.12	3.06	0.73	0.48	0	2.79	1.07	0.27	0.27	2.4	0.47	1.41	0	2.12	2	0.18	0.18	1.64	0.8	0.4	0.4	1.2
4	26	Quercus aquifolioides	NC_026913.1	psbA	0.82	1.18	0.57	1.43	0	2	1.67	0.33	1.52	0.48	1	1	9	9	1.54	0.46	0.83	1.17	0.4	0.6	2	0.59	0.24	0.12	3.06	0.73	0.48	0	2.79	1.07	0.27	0.27	2.4	0.47	1.41	0	2.12	2	0.18	0.18	1.64	0.8	0.4	0.4	1.2
5	26	Quercus baronii	NC_029490.1	psbA	0.82	1.18	0.57	1.43	0	2	1.67	0.33	1.52	0.48	1	1	9	9	1.54	0.46	0.83	1.17	0.4	0.6	2	0.59	0.24	0.12	3.06	0.73	0.48	0	2.79	1.07	0.27	0.27	2.4	0.47	1.41	0	2.12	2	0.18	0.18	1.64	0.8	0.4	0.4	1.2
6	26	Quercus variabilis	NC_031356.1	psbA	0.82	1.18	0.57	1.43	0	2	1.67	0.33	1.52	0.48	1	1	9	9	1.54	0.46	0.83	1.17	0.4	0.6	2	0.59	0.35	0.12	2.94	0.73	0.48	0	2.79	1.07	0.27	0.27	2.4	0.47	1.41	0	2.12	2	0.18	0.18	1.64	0.8	0.4	0.4	1.2
7	26	Quercus dolicholepis	NC_031357.1	psbA	0.82	1.18	0.57	1.43	0	2	1.67	0.33	1.52	0.48	1	1	9	9	1.54	0.46	0.83	1.17	0.4	0.6	2	0.59	0.24	0.12	3.06	0.73	0.48	0	2.79	1.07	0.27	0.27	2.4	0.47	1.41	0	2.12	2	0.18	0.18	1.64	0.8	0.4	0.4	1.2
8	26	Quercus tarokoensis	NC_036370.1	psbA	0.82	1.18	0.57	1.43	0	2	1.67	0.33	1.52	0.48	1	1	9	9	1.54	0.46	0.83	1.17	0.4	0.6	2	0.59	0.24	0.12	3.06	0.73	0.61	0	2.67	1.07	0.27	0.27	2.4	0.47	1.41	0	2.12	2	0.18	0.18	1.64	0.8	0.4	0.4	1.2
9	26	Quercus glauca	NC_036930.1	psbA	0.82	1.18	0.57	1.43	0	2	1.67	0.33	1.52	0.48	1	1	9	9	1.54	0.46	0.83	1.17	0.4	0.6	2	0.59	0.24	0.12	3.06	0.73	0.48	0	2.79	1.07	0.27	0.27	2.4	0.47	1.41	0	2.12	2	0.18	0.18	1.64	0.8	0.4	0.4	1.2
10	26	Quercus tungmaiensis	NC_036936.1	psbA	0.82	1.18	0.57	1.43	0	2	1.67	0.33	1.52	0.48	1	1	9	9	1.54	0.46	0.83	1.17	0.4	0.6	2	0.61	0.24	0.12	3.03	0.73	0.48	0	2.79	1.07	0.27	0.27	2.4	0.47	1.41	0	2.12	1.91	0.17	0.17	1.74	0.8	0.4	0.4	1.2
11	26	Quercus sichourensis	NC_036941.1	psbA	0.82	1.18	0.57	1.43	0	2	1.67	0.33	1.52	0.48	1	1	9	9	1.54	0.46	0.83	1.17	0.4	0.6	2	0.59	0.24	0.12	3.06	0.73	0.48	0	2.79	1.07	0.27	0.27	2.4	0.47	1.41	0	2.12	2	0.18	0.18	1.64	0.8	0.4	0.4	1.2
12	26	Quercus chenii	NC_039428.1	psbA	0.82	1.18	0.57	1.43	0	2	1.67	0.33	1.52	0.48	1	1	9	9	1.54	0.46	0.83	1.17	0.4	0.6	2	0.59	0.35	0.12	2.94	0.73	0.48	0	2.79	1.07	0.27	0.27	2.4	0.47	1.41	0	2.12	2	0.18	0.18	1.64	0.8	0.4	0.4	1.2
13	26	Quercus acutissima	NC_039429.1	psbA	0.82	1.18	0.57	1.43	0	2	1.67	0.33	1.52	0.48	1	1	9	9	1.54	0.46	0.83	1.17	0.4	0.6	2	0.59	0.35	0.12	2.94	0.73	0.48	0	2.79	1.07	0.27	0.27	2.4	0.47	1.41	0	2.12	2	0.18	0.18	1.64	0.8	0.4	0.4	1.2
14	26	Quercus dentata	NC_039725.1	psbA	0.82	1.18	0.57	1.43	0	2	1.67	0.33	1.55	0.45	1	1	9	9	1.54	0.46	0.83	1.17	0.4	0.6	2	0.59	0.24	0.12	3.06	0.73	0.48	0	2.79	1.07	0.27	0.27	2.4	0.47	1.41	0	2.12	2	0.18	0.18	1.64	0.8	0.4	0.4	1.2
15	26	Quercus obovatifolia	NC_039972.1	psbA	0.82	1.18	0.57	1.43	0	2	1.67	0.33	1.52	0.48	1	1	9	9	1.54	0.46	0.83	1.17	0.4	0.6	2	0.59	0.24	0.12	3.06	0.73	0.48	0	2.79	1.07	0.27	0.27	2.4	0.47	1.41	0	2.12	2	0.18	0.18	1.64	0.8	0.4	0.4	1.2
16	26	Quercus wutaishanica	NC_043857.1	psbA	0.82	1.18	0.57	1.43	0	2	1.67	0.33	1.55	0.45	1	1	9	9	1.54	0.46	0.83	1.17	0.4	0.6	2	0.59	0.24	0.12	3.06	0.73	0.48	0	2.79	1.07	0.27	0.27	2.4	0.47	1.41	0	2.12	2	0.18	0.18	1.64	0.8	0.4	0.4	1.2
17	26	Quercus mongolica	NC_043858.1	psbA	0.82	1.18	0.57	1.43	0	2	1.67	0.33	1.55	0.45	1	1	9	9	1.54	0.46	0.83	1.17	0.4	0.6	2	0.59	0.24	0.12	3.06	0.73	0.48	0	2.79	1.07	0.27	0.27	2.4	0.47	1.41	0	2.12	2	0.18	0.18	1.64	0.8	0.4	0.4	1.2
18	26	Quercus robur	NC_046388.1	psbA	0.82	1.18	0.57	1.43	0	2	1.67	0.33	1.55	0.45	1	1	9	9	1.54	0.46	0.83	1.17	0.4	0.6	2	0.59	0.24	0.12	3.06	0.73	0.48	0	2.79	1.07	0.27	0.27	2.4	0.47	1.41	0	2.12	2	0.18	0.18	1.64	0.8	0.4	0.4	1.2
19	26	Quercus bawanglingensis	NC_046583.1	psbA	0.82	1.18	0.57	1.43	0	2	1.67	0.33	1.52	0.48	1	1	9	9	1.54	0.46	0.83	1.17	0.4	0.6	2	0.59	0.24	0.12	3.06	0.73	0.48	0	2.79	1.07	0.27	0.27	2.4	0.47	1.41	0	2.12	2	0.18	0.18	1.64	0.8	0.4	0.4	1.2
20	26	Quercus coccinea	NC_047481.1	psbA	0.73	1.27	0.57	1.43	0	2	1.67	0.33	1.52	0.48	1	1	9	9	1.54	0.46	0.83	1.17	0.4	0.6	2	0.59	0.24	0.24	2.94	0.85	0.36	0	2.79	1.07	0.27	0.27	2.4	0.47	1.41	0	2.12	2	0.18	0.18	1.64	0.8	0.4	0.4	1.2
21	26	Quercus phillyraeoides	NC_048488.1	psbA	0.82	1.18	0.57	1.43	0	2	1.67	0.33	1.52	0.48	1	1	9	9	1.54	0.46	0.83	1.17	0.4	0.6	2	0.59	0.24	0.12	3.06	0.73	0.48	0	2.79	1.07	0.27	0.27	2.4	0.47	1.41	0	2.12	2	0.18	0.18	1.64	0.8	0.4	0.4	1.2
22	26	Quercus gilva	NC_049876.1	psbA	0.82	1.18	0.57	1.43	0	2	1.67	0.33	1.52	0.48	1	1	9	9	1.54	0.46	0.83	1.17	0.4	0.6	2	0.59	0.24	0.12	3.06	0.73	0.48	0	2.79	1.07	0.27	0.27	2.4	0.47	1.41	0	2.12	2	0.18	0.18	1.64	0.8	0.4	0.4	1.2
23	26	Quercus pannosa	NC_050963.1	psbA	0.82	1.18	0.57	1.43	0	2	1.67	0.33	1.43	0.57	1	1	9	9	1.54	0.46	0.83	1.17	0.4	0.6	2	0.59	0.24	0.12	3.06	0.73	0.48	0	2.79	1.07	0.27	0.27	2.4	0.47	1.41	0	2.12	2	0.18	0.18	1.64	0.8	0.4	0.4	1.2
24	26	Quercus virginiana	NC_050972.1	psbA	0.82	1.18	0.57	1.43	0	2	1.67	0.33	1.52	0.48	1	1	9	9	1.54	0.46	0.83	1.17	0.4	0.6	2	0.59	0.24	0.12	3.06	0.73	0.48	0	2.79	1.07	0.27	0.27	2.4	0.47	1.41	0	2.12	2	0.18	0.18	1.64	0.8	0.4	0.4	1.2
25	26	Quercus acuta	NC_054352.1	psbA	0.82	1.18	0.57	1.43	0	2	1.67	0.33	1.52	0.48	1	1	9	9	1.54	0.46	0.83	1.17	0.4	0.6	2	0.59	0.24	0.12	3.06	0.73	0.48	0	2.79	1.07	0.27	0.27	2.4	0.47	1.41	0	2.12	2	0.18	0.18	1.64	0.8	0.4	0.4	1.2
26	26	Quercus chungii	NC_057248.1	psbA	0.82	1.18	0.57	1.43	0	2	1.67	0.33	1.52	0.48	1	1	9	9	1.54	0.46	0.83	1.17	0.4	0.6	2	0.59	0.24	0.12	3.06	0.73	0.48	0	2.79	1.07	0.27	0.27	2.4	0.47	1.41	0	2.12	2	0.18	0.18	1.64	0.8	0.4	0.4	1.2
1	27	Quercus rubra	NC_020152.1	psbB	0	2	0.4	1.6	1	1	1.54	0.46	1.71	0.29	0.14	1.86	1.33	0.67	0.5	1.5	0.71	1.29	1.14	0.41	1.45	0.8	0.8	0.3	2.1	1.29	0.65	0.71	1.35	0.57	1	1.29	1.14	1.08	0.92	0.31	1.69	0.98	0.68	0.68	1.66	1.45	0.62	1.03	0.41
2	27	Quercus aliena	NC_026790.1	psbB	0.2	1.8	0.4	1.6	1	1	1.54	0.46	1.71	0.29	0.14	1.86	1.33	0.67	0.5	1.5	0.71	1.29	1.16	0.48	1.35	0.8	0.8	0.3	2.1	1.29	0.65	0.71	1.35	0.57	0.86	1.29	1.29	1.08	0.92	0.31	1.69	0.92	0.62	0.72	1.74	1.45	0.62	1.03	0.41
3	27	Quercus spinosa	NC_026907.1	psbB	0.2	1.8	0.4	1.6	1	1	1.54	0.46	1.71	0.29	0.14	1.86	1.33	0.67	0.5	1.5	0.71	1.29	1.14	0.41	1.45	0.8	0.8	0.3	2.1	1.29	0.71	0.71	1.29	0.57	0.86	1.29	1.29	1.08	0.92	0.31	1.69	0.98	0.68	0.68	1.66	1.45	0.62	1.03	0.41
4	27	Quercus aquifolioides	NC_026913.1	psbB	0.2	1.8	0.4	1.6	1	1	1.54	0.46	1.71	0.29	0.14	1.86	1.5	0.5	0.5	1.5	0.71	1.29	1.14	0.41	1.45	0.8	0.8	0.3	2.1	1.23	0.71	0.71	1.35	0.57	0.86	1.29	1.29	1.08	0.92	0.31	1.69	0.98	0.68	0.68	1.66	1.45	0.62	1.03	0.41
5	27	Quercus baronii	NC_029490.1	psbB	0.2	1.8	0.4	1.6	1	1	1.54	0.46	1.71	0.29	0.14	1.86	1.33	0.67	0.5	1.5	0.71	1.29	1.14	0.41	1.45	0.8	0.8	0.3	2.1	1.29	0.65	0.71	1.35	0.57	0.86	1.29	1.29	1.08	0.92	0.31	1.69	0.98	0.68	0.68	1.66	1.45	0.62	1.03	0.41
6	27	Quercus variabilis	NC_031356.1	psbB	0.2	1.8	0.4	1.6	1	1	1.54	0.46	1.71	0.29	0.14	1.86	1.33	0.67	0.5	1.5	0.71	1.29	1.14	0.41	1.45	0.8	0.8	0.3	2.1	1.29	0.65	0.71	1.35	0.57	0.86	1.29	1.29	1.08	0.92	0.31	1.69	0.98	0.68	0.68	1.66	1.45	0.62	1.03	0.41
7	27	Quercus dolicholepis	NC_031357.1	psbB	0.2	1.8	0.4	1.6	1	1	1.54	0.46	1.71	0.29	0.14	1.86	1.33	0.67	0.5	1.5	0.71	1.29	1.14	0.41	1.45	0.8	0.8	0.3	2.1	1.29	0.65	0.71	1.35	0.57	0.86	1.29	1.29	1.08	0.92	0.31	1.69	0.98	0.68	0.68	1.66	1.45	0.62	1.03	0.41
8	27	Quercus tarokoensis	NC_036370.1	psbB	0.2	1.8	0.4	1.6	1	1	1.54	0.46	1.71	0.29	0.14	1.86	1.33	0.67	0.5	1.5	0.71	1.29	1.14	0.41	1.45	0.8	0.8	0.3	2.1	1.29	0.65	0.71	1.35	0.57	0.86	1.29	1.29	1.08	0.92	0.31	1.69	0.98	0.68	0.68	1.66	1.45	0.62	1.03	0.41
9	27	Quercus glauca	NC_036930.1	psbB	0.2	1.8	0.4	1.6	1	1	1.54	0.46	1.71	0.29	0.14	1.86	1.33	0.67	0.5	1.5	0.71	1.29	1.14	0.41	1.45	0.8	0.8	0.3	2.1	1.29	0.65	0.71	1.35	0.57	0.86	1.14	1.43	1.08	0.92	0.31	1.69	0.98	0.68	0.68	1.66	1.45	0.62	1.03	0.41
10	27	Quercus tungmaiensis	NC_036936.1	psbB	0.2	1.8	0.4	1.6	1	1	1.54	0.46	1.71	0.29	0.14	1.86	1.5	0.5	0.5	1.5	0.71	1.29	1.14	0.41	1.45	0.8	0.8	0.3	2.1	1.23	0.65	0.77	1.35	0.57	0.86	1.29	1.29	1.08	0.92	0.31	1.69	0.98	0.68	0.68	1.66	1.45	0.62	1.03	0.41
11	27	Quercus sichourensis	NC_036941.1	psbB	0.2	1.8	0.4	1.6	1	1	1.54	0.46	1.71	0.29	0.14	1.86	1.33	0.67	0.5	1.5	0.71	1.29	1.14	0.41	1.45	0.8	0.8	0.3	2.1	1.29	0.65	0.71	1.35	0.57	0.86	1.14	1.43	1.08	0.92	0.31	1.69	0.98	0.68	0.68	1.66	1.45	0.62	1.03	0.41
12	27	Quercus chenii	NC_039428.1	psbB	0.2	1.8	0.4	1.6	1	1	1.54	0.46	1.71	0.29	0.14	1.86	1.33	0.67	0.5	1.5	0.71	1.29	1.14	0.41	1.45	0.8	0.8	0.3	2.1	1.29	0.65	0.71	1.35	0.57	0.86	1.29	1.29	1.08	0.92	0.31	1.69	0.98	0.68	0.68	1.66	1.45	0.62	1.03	0.41
13	27	Quercus acutissima	NC_039429.1	psbB	0.2	1.8	0.4	1.6	1	1	1.54	0.46	1.71	0.29	0.14	1.86	1.33	0.67	0.5	1.5	0.71	1.29	1.14	0.41	1.45	0.8	0.8	0.3	2.1	1.29	0.65	0.71	1.35	0.57	0.86	1.29	1.29	1.08	0.92	0.31	1.69	0.98	0.68	0.68	1.66	1.45	0.62	1.03	0.41
14	27	Quercus dentata	NC_039725.1	psbB	0.2	1.8	0.4	1.6	1	1	1.54	0.46	1.71	0.29	0.14	1.86	1.33	0.67	0.5	1.5	0.71	1.29	1.16	0.48	1.35	0.8	0.8	0.3	2.1	1.29	0.65	0.71	1.35	0.57	0.86	1.29	1.29	1.08	0.92	0.31	1.69	0.92	0.62	0.72	1.74	1.45	0.62	1.03	0.41
15	27	Quercus obovatifolia	NC_039972.1	psbB	0.2	1.8	0.4	1.6	1	1	1.54	0.46	1.71	0.29	0.14	1.86	1.33	0.67	0.5	1.5	0.71	1.29	1.14	0.41	1.45	0.8	0.8	0.3	2.1	1.29	0.65	0.71	1.35	0.57	0.86	1.14	1.43	1.08	0.92	0.31	1.69	0.98	0.68	0.68	1.66	1.45	0.62	1.03	0.41
16	27	Quercus wutaishanica	NC_043857.1	psbB	0.2	1.8	0.4	1.6	1	1	1.54	0.46	1.71	0.29	0.14	1.86	1.33	0.67	0.5	1.5	0.71	1.29	1.16	0.48	1.35	0.8	0.8	0.3	2.1	1.29	0.65	0.71	1.35	0.57	0.86	1.29	1.29	1.08	0.92	0.31	1.69	0.92	0.62	0.72	1.74	1.45	0.62	1.03	0.41
17	27	Quercus mongolica	NC_043858.1	psbB	0.2	1.8	0.4	1.6	1	1	1.54	0.46	1.71	0.29	0.14	1.86	1.33	0.67	0.5	1.5	0.71	1.29	1.16	0.48	1.35	0.8	0.8	0.3	2.1	1.29	0.65	0.71	1.35	0.57	0.86	1.29	1.29	1.08	0.92	0.31	1.69	0.92	0.62	0.72	1.74	1.45	0.62	1.03	0.41
18	27	Quercus robur	NC_046388.1	psbB	0.2	1.8	0.4	1.6	1	1	1.54	0.46	1.71	0.29	0.14	1.86	1.33	0.67	0.5	1.5	0.71	1.29	1.16	0.48	1.35	0.8	0.8	0.3	2.1	1.29	0.65	0.71	1.35	0.57	0.86	1.29	1.29	1.08	0.92	0.31	1.69	0.92	0.62	0.72	1.74	1.45	0.62	1.03	0.41
19	27	Quercus bawanglingensis	NC_046583.1	psbB	0.2	1.8	0.4	1.6	1	1	1.54	0.46	1.71	0.29	0.14	1.86	1.33	0.67	0.5	1.5	0.71	1.29	1.14	0.41	1.45	0.8	0.8	0.3	2.1	1.29	0.65	0.71	1.35	0.57	0.86	1.29	1.29	1.08	0.92	0.31	1.69	0.98	0.68	0.68	1.66	1.45	0.62	1.03	0.41
20	27	Quercus coccinea	NC_047481.1	psbB	0	2	0.4	1.6	1	1	1.54	0.46	1.71	0.29	0.14	1.86	1.33	0.67	0.5	1.5	0.71	1.29	1.14	0.41	1.45	0.8	0.8	0.3	2.1	1.29	0.65	0.71	1.35	0.57	1	1.29	1.14	1.08	0.92	0.31	1.69	0.98	0.68	0.68	1.66	1.45	0.62	1.03	0.41
21	27	Quercus phillyraeoides	NC_048488.1	psbB	0.2	1.8	0.4	1.6	1	1	1.54	0.46	1.71	0.29	0.14	1.86	1.33	0.67	0.5	1.5	0.71	1.29	1.14	0.41	1.45	0.8	0.8	0.3	2.1	1.29	0.65	0.71	1.35	0.57	0.86	1.29	1.29	1.08	0.92	0.31	1.69	0.98	0.68	0.68	1.66	1.45	0.62	1.03	0.41
22	27	Quercus gilva	NC_049876.1	psbB	0.2	1.8	0.4	1.6	1	1	1.54	0.46	1.71	0.29	0.14	1.86	1.33	0.67	0.5	1.5	0.71	1.29	1.14	0.41	1.45	0.8	0.8	0.3	2.1	1.29	0.65	0.71	1.35	0.57	0.86	1.14	1.43	1.08	0.92	0.31	1.69	0.98	0.68	0.68	1.66	1.45	0.62	1.03	0.41
23	27	Quercus pannosa	NC_050963.1	psbB	0.2	1.8	0.4	1.6	1	1	1.54	0.46	1.71	0.29	0.14	1.86	1.33	0.67	0.55	1.45	0.71	1.29	1.14	0.41	1.45	0.8	0.8	0.3	2.1	1.29	0.71	0.71	1.29	0.57	0.86	1.29	1.29	1.08	0.92	0.31	1.69	0.98	0.68	0.68	1.66	1.45	0.62	1.03	0.41
24	27	Quercus virginiana	NC_050972.1	psbB	0.2	1.8	0.4	1.6	1	1	1.54	0.46	1.71	0.29	0.14	1.86	1.33	0.67	0.5	1.5	0.71	1.29	1.14	0.41	1.45	0.8	0.8	0.3	2.1	1.29	0.65	0.71	1.35	0.57	0.86	1.29	1.29	1.08	0.92	0.31	1.69	0.98	0.68	0.68	1.66	1.45	0.62	1.03	0.41
25	27	Quercus acuta	NC_054352.1	psbB	0.2	1.8	0.4	1.6	1	1	1.54	0.46	1.71	0.29	0.14	1.86	1.33	0.67	0.5	1.5	0.71	1.29	1.14	0.41	1.45	0.8	0.8	0.3	2.1	1.29	0.65	0.71	1.35	0.57	0.86	1.14	1.43	1.08	0.92	0.31	1.69	0.98	0.68	0.68	1.66	1.45	0.62	1.03	0.41
26	27	Quercus chungii	NC_057248.1	psbB	0.2	1.8	0.4	1.6	1	1	1.54	0.46	1.71	0.29	0.14	1.86	1.33	0.67	0.5	1.5	0.71	1.29	1.14	0.41	1.45	0.8	0.8	0.3	2.1	1.29	0.65	0.71	1.35	0.57	0.86	1.14	1.43	1.08	0.92	0.31	1.69	0.98	0.68	0.68	1.66	1.45	0.62	1.03	0.41
1	28	Quercus rubra	NC_020152.1	psbC	0.57	1.43	0.71	1.29	0.67	1.33	2	0	1.36	0.64	0.62	1.38	1.71	0.29	0.71	1.29	0.5	1.5	0.69	0.69	1.62	1.02	0.84	0.28	1.86	1.44	0.2	0.85	1.51	0.96	1.28	0.16	1.6	0.33	1.83	0.17	1.67	1.75	0.38	0.88	1	1.04	1.57	0.52	0.78
2	28	Quercus aliena	NC_026790.1	psbC	0.57	1.43	0.71	1.29	0.67	1.33	2	0	1.45	0.55	0.62	1.38	1.6	0.4	0.71	1.29	0.5	1.5	0.69	0.69	1.62	1.02	0.84	0.28	1.86	1.57	0.2	0.72	1.51	0.8	1.28	0.32	1.6	0.33	1.83	0.17	1.67	1.88	0.5	0.75	0.88	1.09	1.36	0.55	0.82
3	28	Quercus spinosa	NC_026907.1	psbC	0.57	1.43	0.71	1.29	0.67	1.33	2	0	1.45	0.55	0.62	1.38	1.6	0.4	0.71	1.29	0.5	1.5	0.69	0.69	1.62	1.02	0.84	0.28	1.86	1.57	0.2	0.72	1.51	0.96	1.28	0.16	1.6	0.33	1.83	0.17	1.67	1.75	0.5	0.88	0.88	1.09	1.36	0.55	0.82
4	28	Quercus aquifolioides	NC_026913.1	psbC	0.57	1.43	0.71	1.29	0.67	1.33	2	0	1.45	0.55	0.62	1.38	1.83	0.17	0.62	1.38	0.43	1.57	0.72	0.6	1.68	0.95	0.86	0.29	1.9	1.53	0.2	0.73	1.53	1	1.17	0.17	1.67	0.35	1.74	0.17	1.74	1.81	0.52	0.77	0.9	1.26	0.95	0.63	0.95
5	28	Quercus baronii	NC_029490.1	psbC	0.57	1.43	0.71	1.29	0.67	1.33	2	0	1.45	0.55	0.62	1.38	1.6	0.4	0.71	1.29	0.5	1.5	0.69	0.69	1.62	1.02	0.93	0.28	1.77	1.51	0.2	0.79	1.51	0.96	1.28	0.16	1.6	0.33	1.83	0.17	1.67	1.75	0.5	0.88	0.88	1.09	1.36	0.55	0.82
6	28	Quercus variabilis	NC_031356.1	psbC	0.57	1.43	0.71	1.29	0.67	1.33	2	0	1.45	0.55	0.62	1.38	1.6	0.4	0.71	1.29	0.5	1.5	0.69	0.69	1.62	1.02	0.93	0.28	1.77	1.44	0.2	0.85	1.51	0.96	1.28	0.16	1.6	0.33	1.83	0.17	1.67	1.88	0.38	0.88	0.88	1.09	1.36	0.55	0.82
7	28	Quercus dolicholepis	NC_031357.1	psbC	0.57	1.43	0.71	1.29	0.67	1.33	2	0	1.45	0.55	0.62	1.38	1.6	0.4	0.71	1.29	0.5	1.5	0.69	0.69	1.62	1.02	0.93	0.28	1.77	1.51	0.2	0.79	1.51	0.96	1.28	0.16	1.6	0.33	1.83	0.17	1.67	1.75	0.5	0.88	0.88	1.09	1.36	0.55	0.82
8	28	Quercus tarokoensis	NC_036370.1	psbC	0.57	1.43	0.71	1.29	0.67	1.33	2	0	1.45	0.55	0.62	1.38	1.6	0.4	0.71	1.29	0.5	1.5	0.69	0.69	1.62	1.02	0.93	0.28	1.77	1.51	0.2	0.79	1.51	0.96	1.28	0.16	1.6	0.33	1.83	0.17	1.67	1.88	0.38	0.88	0.88	1.09	1.36	0.55	0.82
9	28	Quercus glauca	NC_036930.1	psbC	0.57	1.43	0.71	1.29	0	2	2	0	1.45	0.55	0.62	1.38	1.6	0.4	0.71	1.29	0.5	1.5	0.69	0.69	1.62	1.02	0.84	0.28	1.86	1.57	0.2	0.72	1.51	0.96	1.28	0.16	1.6	0.33	1.83	0.17	1.67	1.88	0.38	0.88	0.88	1.09	1.36	0.55	0.82
10	28	Quercus tungmaiensis	NC_036936.1	psbC	0.57	1.43	0.71	1.29	0.67	1.33	2	0	1.55	0.45	0.62	1.38	1.6	0.4	0.71	1.29	0.5	1.5	0.81	0.69	1.5	1.02	0.84	0.28	1.86	1.57	0.2	0.72	1.51	0.96	1.28	0.16	1.6	0.17	2	0.17	1.67	1.75	0.5	0.88	0.88	1.09	1.36	0.55	0.82
11	28	Quercus sichourensis	NC_036941.1	psbC	0.57	1.43	0.71	1.29	0	2	2	0	1.45	0.55	0.62	1.38	1.6	0.4	0.71	1.29	0.5	1.5	0.69	0.69	1.62	1.02	0.84	0.28	1.86	1.57	0.2	0.72	1.51	0.96	1.28	0.16	1.6	0.33	1.83	0.17	1.67	1.88	0.38	0.88	0.88	1.09	1.36	0.55	0.82
12	28	Quercus chenii	NC_039428.1	psbC	0.57	1.43	0.71	1.29	0.67	1.33	2	0	1.45	0.55	0.62	1.38	1.6	0.4	0.71	1.29	0.5	1.5	0.69	0.69	1.62	1.02	0.93	0.28	1.77	1.44	0.2	0.85	1.51	0.96	1.28	0.16	1.6	0.33	1.83	0.17	1.67	1.88	0.38	0.88	0.88	1.09	1.36	0.55	0.82
13	28	Quercus acutissima	NC_039429.1	psbC	0.57	1.43	0.71	1.29	0.67	1.33	2	0	1.45	0.55	0.62	1.38	1.6	0.4	0.71	1.29	0.5	1.5	0.69	0.69	1.62	1.02	0.93	0.28	1.77	1.44	0.2	0.85	1.51	0.96	1.28	0.16	1.6	0.33	1.83	0.17	1.67	1.88	0.38	0.88	0.88	1.09	1.36	0.55	0.82
14	28	Quercus dentata	NC_039725.1	psbC	0.57	1.43	0.71	1.29	0.67	1.33	2	0	1.45	0.55	0.62	1.38	1.6	0.4	0.71	1.29	0.5	1.5	0.69	0.69	1.62	1.02	0.84	0.28	1.86	1.57	0.2	0.72	1.51	0.8	1.28	0.32	1.6	0.33	1.83	0.17	1.67	1.88	0.5	0.75	0.88	1.09	1.36	0.55	0.82
15	28	Quercus obovatifolia	NC_039972.1	psbC	0.57	1.43	0.71	1.29	0	2	2	0	1.45	0.55	0.62	1.38	1.6	0.4	0.71	1.29	0.5	1.5	0.69	0.69	1.62	1.02	0.84	0.28	1.86	1.57	0.2	0.72	1.51	0.96	1.28	0.16	1.6	0.33	1.83	0.17	1.67	1.88	0.38	0.88	0.88	1.09	1.36	0.55	0.82
16	28	Quercus wutaishanica	NC_043857.1	psbC	0.57	1.43	0.71	1.29	0.67	1.33	2	0	1.45	0.55	0.62	1.38	1.6	0.4	0.71	1.29	0.5	1.5	0.69	0.69	1.62	1.02	0.84	0.28	1.86	1.57	0.2	0.72	1.51	0.8	1.28	0.32	1.6	0.33	1.83	0.17	1.67	1.88	0.5	0.75	0.88	1.09	1.36	0.55	0.82
17	28	Quercus mongolica	NC_043858.1	psbC	0.57	1.43	0.71	1.29	0.67	1.33	2	0	1.45	0.55	0.62	1.38	1.6	0.4	0.71	1.29	0.5	1.5	0.69	0.69	1.62	1.02	0.84	0.28	1.86	1.57	0.2	0.72	1.51	0.8	1.28	0.32	1.6	0.33	1.83	0.17	1.67	1.88	0.5	0.75	0.88	1.09	1.36	0.55	0.82
18	28	Quercus robur	NC_046388.1	psbC	0.57	1.43	0.71	1.29	0.67	1.33	2	0	1.45	0.55	0.62	1.38	1.6	0.4	0.71	1.29	0.5	1.5	0.69	0.69	1.62	1.02	0.84	0.28	1.86	1.57	0.2	0.72	1.51	0.8	1.28	0.32	1.6	0.33	1.83	0.17	1.67	1.88	0.5	0.75	0.88	1.09	1.36	0.55	0.82
19	28	Quercus bawanglingensis	NC_046583.1	psbC	0.57	1.43	0.71	1.29	0.67	1.33	2	0	1.45	0.55	0.62	1.38	1.6	0.4	0.71	1.29	0.5	1.5	0.69	0.69	1.62	1.02	0.93	0.28	1.77	1.51	0.2	0.79	1.51	0.96	1.28	0.16	1.6	0.33	1.83	0.17	1.67	1.88	0.38	0.88	0.88	1.09	1.36	0.55	0.82
20	28	Quercus coccinea	NC_047481.1	psbC	0.57	1.43	0.71	1.29	0.67	1.33	2	0	1.36	0.64	0.62	1.38	1.83	0.17	0.62	1.38	0.43	1.57	0.72	0.6	1.68	0.95	0.86	0.29	1.9	1.4	0.2	0.87	1.53	1	1.17	0.17	1.67	0.35	1.74	0.17	1.74	1.81	0.39	0.77	1.03	1.26	0.95	0.63	0.95
21	28	Quercus phillyraeoides	NC_048488.1	psbC	0.57	1.43	0.71	1.29	0.67	1.33	2	0	1.45	0.55	0.62	1.38	1.6	0.4	0.71	1.29	0.5	1.5	0.69	0.69	1.62	1.02	0.93	0.28	1.77	1.51	0.2	0.79	1.51	0.96	1.28	0.16	1.6	0.33	1.83	0.17	1.67	1.88	0.38	0.88	0.88	1.09	1.36	0.55	0.82
22	28	Quercus gilva	NC_049876.1	psbC	0.57	1.43	0.71	1.29	0	2	2	0	1.45	0.55	0.62	1.38	1.85	0.15	0.67	1.33	0.5	1.5	0.72	0.6	1.68	0.95	0.86	0.29	1.9	1.53	0.2	0.73	1.53	0.96	1.28	0.16	1.6	0.33	1.83	0.17	1.67	1.94	0.39	0.77	0.9	1.14	1.43	0.57	0.86
23	28	Quercus pannosa	NC_050963.1	psbC	0.57	1.43	0.71	1.29	0.67	1.33	2	0	1.45	0.55	0.62	1.38	1.85	0.15	0.67	1.33	0.5	1.5	0.72	0.6	1.68	0.95	0.86	0.29	1.9	1.53	0.2	0.73	1.53	0.96	1.28	0.16	1.6	0.33	1.83	0.17	1.67	1.68	0.52	0.9	0.9	1.14	1.43	0.57	0.86
24	28	Quercus virginiana	NC_050972.1	psbC	0.57	1.43	0.71	1.29	0.67	1.33	2	0	1.45	0.55	0.62	1.38	1.85	0.15	0.67	1.33	0.5	1.5	0.72	0.6	1.68	0.95	0.86	0.29	1.9	1.53	0.2	0.73	1.53	0.96	1.28	0.16	1.6	0.33	1.83	0.17	1.67	1.81	0.52	0.77	0.9	1.14	1.43	0.57	0.86
25	28	Quercus acuta	NC_054352.1	psbC	0.57	1.43	0.71	1.29	0	2	2	0	1.45	0.55	0.62	1.38	1.6	0.4	0.71	1.29	0.5	1.5	0.69	0.69	1.62	1.02	0.84	0.28	1.86	1.57	0.2	0.72	1.51	0.96	1.28	0.16	1.6	0.33	1.83	0.17	1.67	1.88	0.38	0.88	0.88	1.04	1.57	0.52	0.78
26	28	Quercus chungii	NC_057248.1	psbC	0.57	1.43	0.71	1.29	0	2	2	0	1.45	0.55	0.62	1.38	1.85	0.15	0.67	1.33	0.5	1.5	0.72	0.6	1.68	0.95	0.86	0.29	1.9	1.53	0.2	0.73	1.53	0.96	1.28	0.16	1.6	0.33	1.83	0.17	1.67	1.94	0.39	0.77	0.9	1.14	1.43	0.57	0.86
1	29	Quercus rubra	NC_020152.1	psbD	0.88	1.12	0.67	1.33	1	1	1.45	0.55	1.5	0.5	0.5	1.5	2	0	0.77	1.23	0.25	1.75	0.86	0.86	1.29	0.84	0.42	0.74	2	0.77	0.9	0.52	1.81	1.43	0.57	0.29	1.71	0.95	1.33	0.19	1.52	1.52	0.57	0	1.9	0	0.4	1.2	0.8
2	29	Quercus aliena	NC_026790.1	psbD	0.88	1.12	0.67	1.33	1	1	1.45	0.55	1.62	0.38	0.5	1.5	2	0	0.77	1.23	0.25	1.75	0.86	0.86	1.29	0.84	0.42	0.74	2	0.65	0.9	0.65	1.81	1.43	0.57	0.29	1.71	0.95	1.33	0.19	1.52	1.52	0.57	0	1.9	0	0.4	1.2	0.8
3	29	Quercus spinosa	NC_026907.1	psbD	0.88	1.12	0.67	1.33	1	1	1.45	0.55	1.62	0.38	0.5	1.5	2	0	0.77	1.23	0.25	1.75	0.86	0.86	1.29	0.84	0.42	0.84	1.89	0.77	0.9	0.52	1.81	1.43	0.57	0.29	1.71	0.95	1.14	0.19	1.71	1.71	0.38	0	1.9	0	0.4	1.2	0.8
4	29	Quercus aquifolioides	NC_026913.1	psbD	0.88	1.12	0.67	1.33	1	1	1.45	0.55	1.62	0.38	0.5	1.5	2	0	0.77	1.23	0.25	1.75	0.86	0.86	1.29	0.84	0.42	0.74	2	0.77	0.9	0.52	1.81	1.43	0.57	0.29	1.71	0.95	1.14	0.19	1.71	1.52	0.57	0	1.9	0	0.4	1.2	0.8
5	29	Quercus baronii	NC_029490.1	psbD	0.88	1.12	0.67	1.33	1	1	1.45	0.55	1.62	0.38	0.5	1.5	2	0	0.77	1.23	0.25	1.75	0.86	0.86	1.29	0.84	0.42	0.74	2	0.77	0.77	0.52	1.94	1.43	0.57	0.29	1.71	0.95	1.14	0.19	1.71	1.52	0.57	0	1.9	0	0.4	1.2	0.8
6	29	Quercus variabilis	NC_031356.1	psbD	0.88	1.12	0.67	1.33	1	1	1.45	0.55	1.62	0.38	0.5	1.5	2	0	0.77	1.23	0.25	1.75	0.86	0.86	1.29	0.84	0.42	0.74	2	0.65	0.9	0.65	1.81	1.43	0.57	0.29	1.71	0.95	1.14	0.19	1.71	1.52	0.57	0	1.9	0	0.4	1.2	0.8
7	29	Quercus dolicholepis	NC_031357.1	psbD	0.88	1.12	0.67	1.33	1	1	1.45	0.55	1.62	0.38	0.5	1.5	2	0	0.77	1.23	0.25	1.75	0.86	0.86	1.29	0.84	0.42	0.74	2	0.77	0.9	0.52	1.81	1.43	0.57	0.29	1.71	0.95	1.14	0.19	1.71	1.52	0.57	0	1.9	0	0.4	1.2	0.8
8	29	Quercus tarokoensis	NC_036370.1	psbD	0.88	1.12	0.67	1.33	1	1	1.45	0.55	1.62	0.38	0.5	1.5	2	0	0.77	1.23	0.25	1.75	0.86	0.86	1.29	0.84	0.42	0.74	2	0.77	0.9	0.52	1.81	1.43	0.57	0.29	1.71	0.95	1.14	0.19	1.71	1.52	0.57	0	1.9	0	0.4	1.2	0.8
9	29	Quercus glauca	NC_036930.1	psbD	0.88	1.12	0.67	1.33	1.5	0.5	1.45	0.55	1.62	0.38	0.5	1.5	2	0	0.82	1.18	0.25	1.75	0.86	0.86	1.29	0.84	0.32	0.84	2	0.77	0.77	0.52	1.94	1.43	0.57	0.29	1.71	0.95	1.14	0.19	1.71	1.52	0.57	0	1.9	0	0.4	1.2	0.8
10	29	Quercus tungmaiensis	NC_036936.1	psbD	0.88	1.12	0.67	1.33	1	1	1.45	0.55	1.62	0.38	0.5	1.5	2	0	0.77	1.23	0.25	1.75	0.86	0.86	1.29	0.74	0.42	0.84	2	0.77	0.9	0.52	1.81	1.43	0.57	0.29	1.71	0.95	1.14	0.19	1.71	1.52	0.57	0	1.9	0	0.4	1.2	0.8
11	29	Quercus sichourensis	NC_036941.1	psbD	0.88	1.12	0.67	1.33	1.5	0.5	1.45	0.55	1.62	0.38	0.5	1.5	2	0	0.82	1.18	0.25	1.75	0.86	0.86	1.29	0.84	0.32	0.84	2	0.77	0.77	0.52	1.94	1.43	0.57	0.29	1.71	0.95	1.14	0.19	1.71	1.52	0.57	0	1.9	0	0.4	1.2	0.8
12	29	Quercus chenii	NC_039428.1	psbD	0.88	1.12	0.67	1.33	1	1	1.45	0.55	1.62	0.38	0.5	1.5	2	0	0.77	1.23	0.25	1.75	0.86	0.86	1.29	0.84	0.42	0.74	2	0.65	0.9	0.65	1.81	1.43	0.57	0.29	1.71	0.95	1.14	0.19	1.71	1.52	0.57	0	1.9	0	0.4	1.2	0.8
13	29	Quercus acutissima	NC_039429.1	psbD	0.88	1.12	0.67	1.33	1	1	1.45	0.55	1.62	0.38	0.5	1.5	2	0	0.77	1.23	0.25	1.75	0.86	0.86	1.29	0.84	0.42	0.74	2	0.65	0.9	0.65	1.81	1.43	0.57	0.29	1.71	0.95	1.14	0.19	1.71	1.52	0.57	0	1.9	0	0.4	1.2	0.8
14	29	Quercus dentata	NC_039725.1	psbD	0.88	1.12	0.67	1.33	1	1	1.45	0.55	1.62	0.38	0.5	1.5	2	0	0.82	1.18	0.25	1.75	0.86	0.86	1.29	0.84	0.42	0.74	2	0.65	0.9	0.65	1.81	1.43	0.57	0.29	1.71	0.95	1.33	0.19	1.52	1.52	0.57	0	1.9	0	0.4	1.2	0.8
15	29	Quercus obovatifolia	NC_039972.1	psbD	0.88	1.12	0.67	1.33	1.5	0.5	1.45	0.55	1.62	0.38	0.5	1.5	2	0	0.82	1.18	0.25	1.75	0.86	0.86	1.29	0.84	0.32	0.84	2	0.77	0.77	0.52	1.94	1.43	0.57	0.29	1.71	0.95	1.14	0.19	1.71	1.52	0.57	0	1.9	0	0.4	1.2	0.8
16	29	Quercus wutaishanica	NC_043857.1	psbD	0.88	1.12	0.67	1.33	1	1	1.45	0.55	1.62	0.38	0.5	1.5	2	0	0.77	1.23	0.25	1.75	0.86	0.86	1.29	0.84	0.42	0.74	2	0.65	0.9	0.65	1.81	1.43	0.57	0.29	1.71	0.95	1.33	0.19	1.52	1.52	0.57	0	1.9	0	0.4	1.2	0.8
17	29	Quercus mongolica	NC_043858.1	psbD	0.88	1.12	0.67	1.33	1	1	1.45	0.55	1.62	0.38	0.5	1.5	2	0	0.77	1.23	0.25	1.75	0.86	0.86	1.29	0.84	0.42	0.74	2	0.65	0.9	0.65	1.81	1.43	0.57	0.29	1.71	0.95	1.33	0.19	1.52	1.52	0.57	0	1.9	0	0.4	1.2	0.8
18	29	Quercus robur	NC_046388.1	psbD	0.88	1.12	0.67	1.33	1	1	1.45	0.55	1.62	0.38	0.5	1.5	2	0	0.77	1.23	0.25	1.75	0.86	0.86	1.29	0.84	0.42	0.74	2	0.65	0.9	0.65	1.81	1.43	0.57	0.29	1.71	0.95	1.33	0.19	1.52	1.52	0.57	0	1.9	0	0.4	1.2	0.8
19	29	Quercus bawanglingensis	NC_046583.1	psbD	0.88	1.12	0.5	1.5	1	1	1.45	0.55	1.62	0.38	0.5	1.5	2	0	0.77	1.23	0.25	1.75	0.86	0.86	1.29	0.84	0.42	0.74	2	0.77	0.9	0.52	1.81	1.43	0.57	0.29	1.71	0.95	1.14	0.19	1.71	1.52	0.57	0	1.9	0	0.4	1.2	0.8
20	29	Quercus coccinea	NC_047481.1	psbD	0.88	1.12	0.67	1.33	1	1	1.45	0.55	1.5	0.5	0.5	1.5	2	0	0.77	1.23	0.25	1.75	0.86	0.86	1.29	0.84	0.42	0.74	2	0.77	0.9	0.52	1.81	1.43	0.57	0.29	1.71	0.95	1.33	0.19	1.52	1.52	0.57	0	1.9	0	0.4	1.2	0.8
21	29	Quercus phillyraeoides	NC_048488.1	psbD	0.88	1.12	0.67	1.33	1	1	1.45	0.55	1.62	0.38	0.5	1.5	2	0	0.77	1.23	0.25	1.75	0.86	0.86	1.29	0.84	0.42	0.74	2	0.77	0.9	0.52	1.81	1.43	0.57	0.29	1.71	0.95	1.14	0.19	1.71	1.52	0.57	0	1.9	0	0.4	1.2	0.8
22	29	Quercus gilva	NC_049876.1	psbD	0.88	1.12	0.67	1.33	1.5	0.5	1.45	0.55	1.62	0.38	0.5	1.5	2	0	0.82	1.18	0.25	1.75	0.86	0.86	1.29	0.84	0.32	0.84	2	0.77	0.77	0.52	1.94	1.43	0.57	0.29	1.71	0.95	1.14	0.19	1.71	1.52	0.57	0	1.9	0	0.4	1.2	0.8
23	29	Quercus pannosa	NC_050963.1	psbD	0.88	1.12	0.67	1.33	1	1	1.45	0.55	1.62	0.38	0.5	1.5	2	0	0.77	1.23	0.25	1.75	0.86	0.86	1.29	0.84	0.42	0.84	1.89	0.77	0.9	0.52	1.81	1.43	0.57	0.29	1.71	0.95	1.14	0.19	1.71	1.52	0.57	0	1.9	0	0.4	1.2	0.8
24	29	Quercus virginiana	NC_050972.1	psbD	0.88	1.12	0.67	1.33	1	1	1.45	0.55	1.62	0.38	0.5	1.5	2	0	0.77	1.23	0.25	1.75	0.86	0.86	1.29	0.84	0.53	0.74	1.89	0.77	1.03	0.52	1.68	1.43	0.57	0.29	1.71	0.95	1.33	0.19	1.52	1.52	0.57	0	1.9	0	0.4	1.2	0.4
25	29	Quercus acuta	NC_054352.1	psbD	0.88	1.12	0.67	1.33	1.5	0.5	1.45	0.55	1.53	0.47	0.5	1.5	2	0	0.82	1.18	0.25	1.75	0.86	0.86	1.29	0.84	0.32	0.84	2	0.77	0.77	0.52	1.94	1.43	0.57	0.29	1.71	0.95	1.14	0.19	1.71	1.52	0.57	0	1.9	0	0.4	1.2	0.8
26	29	Quercus chungii	NC_057248.1	psbD	0.88	1.12	0.67	1.33	1.5	0.5	1.45	0.55	1.62	0.38	0.5	1.5	2	0	0.82	1.18	0.25	1.75	0.86	0.86	1.29	0.84	0.32	0.84	2	0.77	0.77	0.52	1.94	1.43	0.57	0.29	1.71	0.95	1.14	0.19	1.71	1.52	0.57	0	1.9	0	0.4	1.2	0.8
1	30	Quercus rubra	NC_020152.1	rbcL	0.4	1.6	0.38	1.62	0.67	1.33	1.67	0.33	1.29	0.71	0.67	1.33	1.67	0.33	0.76	1.24	0.67	1.33	0.13	1.57	1.3	1.13	0.61	0.17	2.09	1.28	0.34	0.85	1.53	0.73	0.73	0.55	2	0.65	0.77	0	2.58	1.88	0.12	0.38	1.62	0.8	0.6	1.4	0.8
2	30	Quercus aliena	NC_026790.1	rbcL	0.43	1.57	0.38	1.62	0.75	1.25	1.67	0.33	1.33	0.67	0.67	1.33	1.67	0.33	0.76	1.24	0.67	1.33	0.14	1.5	1.36	1.13	0.61	0.26	2	1.22	0.35	0.87	1.57	0.73	0.91	0.55	1.82	0.65	0.77	0	2.58	1.81	0.13	0.39	1.68	0.83	0.41	1.45	0.83
3	30	Quercus spinosa	NC_026907.1	rbcL	0.4	1.6	0.38	1.62	0.75	1.25	1.67	0.33	1.33	0.67	0.67	1.33	1.67	0.33	0.76	1.24	0.67	1.33	0.13	1.43	1.43	1.16	0.53	0.18	2.13	1.22	0.35	0.87	1.57	0.73	0.73	0.55	2	0.65	0.77	0	2.58	1.81	0.13	0.39	1.68	0.83	0.41	1.45	0.83
4	30	Quercus aquifolioides	NC_026913.1	rbcL	0.4	1.6	0.38	1.62	0.75	1.25	1.67	0.33	1.33	0.67	0.67	1.33	1.67	0.33	0.76	1.24	0.67	1.33	0.13	1.43	1.43	1.16	0.53	0.18	2.13	1.22	0.35	0.87	1.57	0.73	0.73	0.55	2	0.65	0.77	0	2.58	1.81	0.13	0.39	1.68	0.83	0.41	1.45	0.83
5	30	Quercus baronii	NC_029490.1	rbcL	0.4	1.6	0.38	1.62	0.67	1.33	1.67	0.33	1.29	0.71	0.67	1.33	1.67	0.33	0.76	1.24	0.67	1.33	0.13	1.43	1.43	1.13	0.52	0.17	2.17	1.36	0.34	0.77	1.53	0.73	0.91	0.55	1.82	0.65	0.77	0	2.58	1.87	0.13	0.4	1.6	0.8	0.6	1.4	0.8
6	30	Quercus variabilis	NC_031356.1	rbcL	0.4	1.6	0.38	1.62	0.67	1.33	1.67	0.33	1.29	0.71	0.67	1.33	1.67	0.33	0.76	1.24	0.67	1.33	0.13	1.43	1.43	1.11	0.6	0.17	2.13	1.36	0.34	0.77	1.53	0.73	0.91	0.55	1.82	0.65	0.77	0	2.58	1.94	0.13	0.39	1.55	0.8	0.6	1.4	0.8
7	30	Quercus dolicholepis	NC_031357.1	rbcL	0.4	1.6	0.38	1.62	0.67	1.33	1.67	0.33	1.29	0.71	0.67	1.33	1.67	0.33	0.76	1.24	0.67	1.33	0.13	1.43	1.43	1.13	0.52	0.17	2.17	1.36	0.34	0.77	1.53	0.73	0.91	0.55	1.82	0.65	0.77	0	2.58	1.87	0.13	0.4	1.6	0.8	0.6	1.4	0.8
8	30	Quercus tarokoensis	NC_036370.1	rbcL	0.4	1.6	0.38	1.62	0.67	1.33	1.67	0.33	1.29	0.71	0.67	1.33	1.67	0.33	0.76	1.24	0.67	1.33	0.25	1.38	1.38	1.16	0.53	0.18	2.13	1.36	0.34	0.77	1.53	0.73	0.91	0.55	1.82	0.65	0.77	0	2.58	1.81	0.13	0.39	1.68	0.8	0.6	1.4	0.8
9	30	Quercus glauca	NC_036930.1	rbcL	0.4	1.6	0.38	1.62	0.67	1.33	1.67	0.33	1.29	0.71	0.67	1.33	1.58	0.42	0.76	1.24	0.67	1.33	0.13	1.43	1.43	1.11	0.68	0.17	2.04	1.28	0.34	0.85	1.53	0.73	0.73	0.55	2	0.65	0.77	0	2.58	1.87	0.13	0.4	1.6	0.8	0.6	1.4	0.8
10	30	Quercus tungmaiensis	NC_036936.1	rbcL	0.4	1.6	0.38	1.62	0.67	1.33	1.67	0.33	1.29	0.71	0.67	1.33	1.67	0.33	0.76	1.24	0.67	1.33	0.13	1.43	1.43	1.16	0.53	0.18	2.13	1.28	0.34	0.85	1.53	0.73	0.73	0.55	2	0.65	0.77	0	2.58	1.81	0.13	0.39	1.68	0.8	0.6	1.4	0.8
11	30	Quercus sichourensis	NC_036941.1	rbcL	0.4	1.6	0.38	1.62	0.67	1.33	1.67	0.33	1.29	0.71	0.67	1.33	1.58	0.42	0.76	1.24	0.67	1.33	0.13	1.43	1.43	1.11	0.68	0.17	2.04	1.28	0.34	0.85	1.53	0.73	0.73	0.55	2	0.65	0.77	0	2.58	1.87	0.13	0.4	1.6	0.8	0.6	1.4	0.8
12	30	Quercus chenii	NC_039428.1	rbcL	0.4	1.6	0.38	1.62	0.67	1.33	1.67	0.33	1.29	0.71	0.67	1.33	1.67	0.33	0.76	1.24	0.67	1.33	0.13	1.43	1.43	1.11	0.6	0.17	2.13	1.36	0.34	0.77	1.53	0.73	0.91	0.55	1.82	0.65	0.77	0	2.58	1.94	0.13	0.39	1.55	0.8	0.6	1.4	0.8
13	30	Quercus acutissima	NC_039429.1	rbcL	0.4	1.6	0.38	1.62	0.67	1.33	1.67	0.33	1.29	0.71	0.67	1.33	1.67	0.33	0.76	1.24	0.67	1.33	0.13	1.43	1.43	1.11	0.6	0.17	2.13	1.36	0.34	0.77	1.53	0.73	0.91	0.55	1.82	0.65	0.77	0	2.58	1.94	0.13	0.39	1.55	0.8	0.6	1.4	0.8
14	30	Quercus dentata	NC_039725.1	rbcL	0.43	1.57	0.38	1.62	0.67	1.33	1.67	0.33	1.29	0.71	0.67	1.33	1.67	0.33	0.76	1.24	0.67	1.33	0.14	1.5	1.36	1.13	0.61	0.26	2	1.28	0.34	0.85	1.53	0.73	0.91	0.55	1.82	0.65	0.77	0	2.58	1.81	0.13	0.39	1.68	0.8	0.6	1.4	0.8
15	30	Quercus obovatifolia	NC_039972.1	rbcL	0.4	1.6	0.38	1.62	0.67	1.33	1.67	0.33	1.29	0.71	0.67	1.33	1.58	0.42	0.76	1.24	0.67	1.33	0.13	1.43	1.43	1.11	0.68	0.17	2.04	1.28	0.34	0.85	1.53	0.73	0.73	0.55	2	0.65	0.77	0	2.58	1.87	0.13	0.4	1.6	0.8	0.6	1.4	0.8
16	30	Quercus wutaishanica	NC_043857.1	rbcL	0.43	1.57	0.38	1.62	0.67	1.33	1.67	0.33	1.29	0.71	0.67	1.33	1.67	0.33	0.76	1.24	0.67	1.33	0.14	1.5	1.36	1.13	0.61	0.26	2	1.28	0.34	0.85	1.53	0.73	0.91	0.55	1.82	0.65	0.77	0	2.58	1.81	0.13	0.39	1.68	0.8	0.6	1.4	0.8
17	30	Quercus mongolica	NC_043858.1	rbcL	0.43	1.57	0.38	1.62	0.67	1.33	1.67	0.33	1.29	0.71	0.67	1.33	1.67	0.33	0.76	1.24	0.67	1.33	0.14	1.5	1.36	1.13	0.61	0.26	2	1.28	0.34	0.85	1.53	0.73	0.91	0.55	1.82	0.65	0.77	0	2.58	1.81	0.13	0.39	1.68	0.8	0.6	1.4	0.8
18	30	Quercus robur	NC_046388.1	rbcL	0.4	1.6	0.38	1.62	0.67	1.33	1.67	0.33	1.29	0.71	0.67	1.33	1.67	0.33	0.76	1.24	0.67	1.33	0.13	1.57	1.3	1.13	0.61	0.17	2.09	1.28	0.34	0.85	1.53	0.73	0.91	0.55	1.82	0.65	0.77	0	2.58	1.81	0.13	0.39	1.68	0.8	0.6	1.4	0.8
19	30	Quercus bawanglingensis	NC_046583.1	rbcL	0.4	1.6	0.38	1.62	0.67	1.33	1.67	0.33	1.29	0.71	0.67	1.33	1.67	0.33	0.76	1.24	0.67	1.33	0.25	1.38	1.38	1.16	0.53	0.18	2.13	1.36	0.34	0.77	1.53	0.73	0.91	0.55	1.82	0.65	0.77	0	2.58	1.81	0.13	0.39	1.68	0.8	0.6	1.4	0.8
20	30	Quercus coccinea	NC_047481.1	rbcL	0.4	1.6	0.38	1.62	0.75	1.25	1.67	0.33	1.33	0.67	0.67	1.33	1.67	0.33	0.76	1.24	0.67	1.33	0.13	1.57	1.3	1.13	0.61	0.17	2.09	1.22	0.35	0.87	1.57	0.73	0.73	0.55	2	0.65	0.77	0	2.58	1.88	0.12	0.38	1.62	0.83	0.41	1.45	0.83
21	30	Quercus phillyraeoides	NC_048488.1	rbcL	0.4	1.6	0.38	1.62	0.67	1.33	1.67	0.33	1.29	0.71	0.67	1.33	1.67	0.33	0.76	1.24	0.67	1.33	0.25	1.38	1.38	1.16	0.53	0.18	2.13	1.36	0.34	0.77	1.53	0.73	0.91	0.55	1.82	0.65	0.77	0	2.58	1.81	0.13	0.39	1.68	0.8	0.6	1.4	0.8
22	30	Quercus gilva	NC_049876.1	rbcL	0.4	1.6	0.38	1.62	0.67	1.33	1.67	0.33	1.29	0.71	0.67	1.33	1.58	0.42	0.76	1.24	0.67	1.33	0.13	1.43	1.43	1.11	0.68	0.17	2.04	1.28	0.34	0.85	1.53	0.73	0.73	0.55	2	0.65	0.77	0	2.58	1.87	0.13	0.4	1.6	0.8	0.6	1.4	0.8
23	30	Quercus pannosa	NC_050963.1	rbcL	0.4	1.6	0.38	1.62	0.75	1.25	1.67	0.33	1.33	0.67	0.67	1.33	1.67	0.33	0.76	1.24	0.67	1.33	0.13	1.43	1.43	1.07	0.53	0.27	2.13	1.22	0.35	0.87	1.57	0.73	0.73	0.55	2	0.65	0.77	0	2.58	1.81	0.13	0.39	1.68	0.83	0.41	1.45	0.83
24	30	Quercus virginiana	NC_050972.1	rbcL	0.4	1.6	0.38	1.62	0.75	1.25	1.67	0.33	1.33	0.67	0.67	1.33	1.67	0.33	0.76	1.24	0.67	1.33	0.14	1.43	1.43	1.04	0.61	0.26	2.09	1.22	0.35	0.87	1.57	0.73	0.73	0.55	2	0.65	0.77	0	2.58	1.81	0.26	0.39	1.55	0.83	0.41	1.24	1.03
25	30	Quercus acuta	NC_054352.1	rbcL	0.4	1.6	0.38	1.62	0.67	1.33	1.67	0.33	1.29	0.71	0.67	1.33	1.58	0.42	0.76	1.24	0.67	1.33	0.13	1.43	1.43	1.11	0.68	0.17	2.04	1.28	0.34	0.85	1.53	0.73	0.73	0.55	2	0.65	0.77	0	2.58	1.87	0.13	0.4	1.6	0.8	0.6	1.4	0.8
26	30	Quercus chungii	NC_057248.1	rbcL	0.4	1.6	0.38	1.62	0.75	1.25	1.67	0.33	1.33	0.67	0.67	1.33	1.58	0.42	0.76	1.24	0.67	1.33	0.13	1.43	1.43	1.11	0.68	0.17	2.04	1.22	0.35	0.87	1.57	0.73	0.73	0.55	2	0.65	0.77	0	2.58	1.87	0.13	0.4	1.6	0.83	0.41	1.45	0.83
1	31	Quercus rubra	NC_020152.1	rpl14	0.5	1.5	1	1	0	2	1.6	0.4	2	0	1	1	1.67	0.33	1	1	0	2	0.8	0.8	1.4	1	0.33	1	1.67	1.71	0	0.57	1.71	0.8	0.8	0	2.4	0.8	0.8	0	2.4	1.82	0.36	0	1.82	1.64	0	2.73	0
2	31	Quercus aliena	NC_026790.1	rpl14	0.5	1.5	1	1	0	2	1.6	0.4	2	0	1	1	1.67	0.33	1	1	0	2	0.8	0.8	1.4	1	0.33	1	1.67	1.71	0	0.57	1.71	0.8	0.8	0	2.4	0.8	0.8	0	2.4	1.82	0	0.36	1.82	1.64	0	2.73	0
3	31	Quercus spinosa	NC_026907.1	rpl14	0.5	1.5	1	1	0	2	1.6	0.4	2	0	1	1	1.67	0.33	1	1	0	2	0.8	0.8	1.4	1	0.33	1	1.67	1.71	0	0.57	1.71	0.8	0.8	0	2.4	0.8	0.8	0	2.4	1.82	0	0.36	1.82	1.64	0	2.73	0
4	31	Quercus aquifolioides	NC_026913.1	rpl14	0.5	1.5	1	1	0	2	1.6	0.4	2	0	1	1	1.67	0.33	1	1	0	2	0.8	0.8	1.4	1	0.33	1	1.67	1.71	0	0.57	1.71	0.8	0.8	0	2.4	0.8	0.8	0	2.4	1.82	0	0.36	1.82	1.64	0	2.73	0
5	31	Quercus baronii	NC_029490.1	rpl14	0.5	1.5	1	1	0	2	1.6	0.4	2	0	1	1	1.67	0.33	1	1	0	2	0.8	0.8	1.4	1	0.33	1	1.67	1.71	0	0.57	1.71	0.8	0.8	0	2.4	0.8	0.8	0	2.4	1.45	0	0.73	1.82	1.64	0	2.73	0
6	31	Quercus variabilis	NC_031356.1	rpl14	0.5	1.5	1	1	0	2	1.6	0.4	2	0	1	1	1.67	0.33	1	1	0	2	0.8	0.8	1.4	1	0.33	1	1.67	1.71	0	0.57	1.71	0.8	0.8	0	2.4	0.8	0.8	0	2.4	1.45	0	0.73	1.82	1.64	0	2.73	0
7	31	Quercus dolicholepis	NC_031357.1	rpl14	0.5	1.5	1	1	0	2	1.6	0.4	2	0	1	1	1.67	0.33	1	1	0	2	0.8	0.8	1.4	1	0.33	1	1.67	1.71	0	0.57	1.71	0.8	0.8	0	2.4	0.8	0.8	0	2.4	1.45	0	0.73	1.82	1.64	0	2.73	0
8	31	Quercus tarokoensis	NC_036370.1	rpl14	0.5	1.5	1	1	0	2	1.6	0.4	2	0	1	1	1.67	0.33	1	1	0	2	0.8	0.8	1.4	1	0.33	1	1.67	1.71	0	0.57	1.71	0.8	0.8	0	2.4	0.8	0.8	0	2.4	1.45	0	0.73	1.82	1.64	0	2.73	0
9	31	Quercus glauca	NC_036930.1	rpl14	0.5	1.5	1	1	0	2	1.6	0.4	2	0	1	1	1.67	0.33	1	1	0	2	0.8	0.8	1.4	1	0.33	1	1.67	1.71	0	0.57	1.71	0.8	0.8	0	2.4	0.8	0.8	0	2.4	1.82	0	0.36	1.82	1.64	0	2.73	0
10	31	Quercus tungmaiensis	NC_036936.1	rpl14	0.5	1.5	1	1	0	2	1.6	0.4	2	0	1	1	1.67	0.33	1	1	0	2	0.8	0.8	1.4	1	0.33	1	1.67	1.71	0	0.57	1.71	0.8	0.8	0	2.4	0.8	0.8	0	2.4	1.82	0	0.36	1.82	1.64	0	2.73	0
11	31	Quercus sichourensis	NC_036941.1	rpl14	0.5	1.5	1	1	0	2	1.6	0.4	2	0	1	1	1.67	0.33	1	1	0	2	0.8	0.8	1.4	1	0.33	1	1.67	1.71	0	0.57	1.71	0.8	0.8	0	2.4	0.8	0.8	0	2.4	1.82	0	0.36	1.82	1.64	0	2.73	0
12	31	Quercus chenii	NC_039428.1	rpl14	0.5	1.5	1	1	0	2	1.6	0.4	2	0	1	1	1.67	0.33	1	1	0	2	0.8	0.8	1.4	1	0.33	1	1.67	1.71	0	0.57	1.71	0.8	0.8	0	2.4	0.8	0.8	0	2.4	1.45	0	0.73	1.82	1.64	0	2.73	0
13	31	Quercus acutissima	NC_039429.1	rpl14	0.5	1.5	1	1	0	2	1.6	0.4	2	0	1	1	1.67	0.33	1	1	0	2	0.8	0.8	1.4	1	0.33	1	1.67	1.71	0	0.57	1.71	0.8	0.8	0	2.4	0.8	0.8	0	2.4	1.45	0	0.73	1.82	1.64	0	2.73	0
14	31	Quercus dentata	NC_039725.1	rpl14	0.5	1.5	1	1	0	2	1.6	0.4	2	0	1	1	1.67	0.33	1	1	0	2	0.8	0.8	1.4	1	0.33	1	1.67	1.71	0	0.57	1.71	0.8	0.8	0	2.4	0.8	0.8	0	2.4	1.82	0	0.36	1.82	1.64	0	2.73	0
15	31	Quercus obovatifolia	NC_039972.1	rpl14	0.5	1.5	1	1	0	2	1.6	0.4	2	0	1	1	1.67	0.33	1	1	0	2	0.8	0.8	1.4	1	0.33	1	1.67	1.71	0	0.57	1.71	0.8	0.8	0	2.4	0.8	0.8	0	2.4	1.82	0	0.36	1.82	1.64	0	2.73	0
16	31	Quercus wutaishanica	NC_043857.1	rpl14	0.5	1.5	1	1	0	2	1.6	0.4	2	0	1	1	1.67	0.33	1	1	0	2	0.8	0.8	1.4	1	0.33	1	1.67	1.71	0	0.57	1.71	0.8	0.8	0	2.4	0.8	0.8	0	2.4	1.82	0	0.36	1.82	1.64	0	2.73	0
17	31	Quercus mongolica	NC_043858.1	rpl14	0.5	1.5	1	1	0	2	1.6	0.4	2	0	1	1	1.67	0.33	1	1	0	2	0.8	0.8	1.4	1	0.33	1	1.67	1.71	0	0.57	1.71	0.8	0.8	0	2.4	0.8	0.8	0	2.4	1.82	0	0.36	1.82	1.64	0	2.73	0
18	31	Quercus robur	NC_046388.1	rpl14	0.5	1.5	1	1	0	2	1.6	0.4	2	0	1	1	1.67	0.33	1	1	0	2	0.8	0.8	1.4	1	0.33	1	1.67	1.71	0	0.57	1.71	0.8	0.8	0	2.4	0.8	0.8	0	2.4	1.82	0	0.36	1.82	1.64	0	2.73	0
19	31	Quercus bawanglingensis	NC_046583.1	rpl14	0.5	1.5	1	1	0	2	1.6	0.4	2	0	1	1	1.67	0.33	1	1	0	2	0.8	0.8	1.4	1	0.33	1	1.67	1.71	0	0.57	1.71	0.8	0.8	0	2.4	0.8	0.8	0	2.4	1.45	0	0.73	1.82	1.64	0	2.73	0
20	31	Quercus coccinea	NC_047481.1	rpl14	0.44	1.56	0.86	1.14	0	2	1.67	0.33	1.75	0.25	1	1	1.78	0.22	1	1	0	2	0.94	0.75	1.31	1	0.33	1	1.67	1.71	0	0.57	1.71	0.8	0.8	0	2.4	0.8	0.8	0	2.4	1.67	0.33	0.33	1.67	1.64	0	2.73	0
21	31	Quercus phillyraeoides	NC_048488.1	rpl14	0.5	1.5	1	1	0	2	1.6	0.4	2	0	1	1	1.6	0.4	1	1	0	2	0.8	0.8	1.4	1	0.33	1	1.67	1.71	0	0.57	1.71	0.8	0.8	0	2.4	0.8	0.8	0	2.4	1.45	0	0.73	1.82	1.64	0	2.73	0
22	31	Quercus gilva	NC_049876.1	rpl14	0.5	1.5	1	1	0	2	1.6	0.4	2	0	1	1	1.67	0.33	1	1	0	2	0.8	0.8	1.4	1	0.33	1	1.67	1.71	0	0.57	1.71	0.8	0.8	0	2.4	0.8	0.8	0	2.4	1.82	0	0.36	1.82	1.64	0	2.73	0
23	31	Quercus pannosa	NC_050963.1	rpl14	0.5	1.5	1	1	0	2	1.6	0.4	2	0	1	1	1.67	0.33	1	1	0	2	0.8	0.8	1.4	1	0.33	1	1.67	1.71	0	0.57	1.71	0.8	0.8	0	2.4	0.8	0.8	0	2.4	1.82	0	0.36	1.82	1.64	0	2.73	0
24	31	Quercus virginiana	NC_050972.1	rpl14	0.5	1.5	1	1	0	2	1.6	0.4	2	0	1	1	1.67	0.33	1	1	0	2	0.8	0.8	1.4	1	0.33	1	1.67	1.71	0	0.57	1.71	0.8	0.8	0	2.4	0.8	0.8	0	2.4	1.82	0	0.36	1.82	1.64	0	2.73	0
25	31	Quercus acuta	NC_054352.1	rpl14	0.5	1.5	1	1	0	2	1.6	0.4	2	0	1	1	1.67	0.33	1	1	0	2	0.8	0.8	1.4	1	0.33	1	1.67	1.71	0	0.57	1.71	0.8	0.8	0	2.4	0.8	0.8	0	2.4	1.82	0	0.36	1.82	1.64	0	2.73	0
26	31	Quercus chungii	NC_057248.1	rpl14	0.5	1.5	1	1	0	2	1.6	0.4	2	0	1	1	1.67	0.33	1	1	0	2	0.8	0.8	1.4	1	0.33	1	1.67	1.71	0	0.57	1.71	0.8	0.8	0	2.4	0.8	0.8	0	2.4	1.82	0	0.36	1.82	1.64	0	2.73	0
1	32	Quercus rubra	NC_020152.1	rpl16	0.67	1.33	2	0	2	0	1.5	0.5	2	0	0	2	1.78	0.22	1	1	0	2	1.62	0.46	0.92	1.54	0.62	0.92	0.92	1.71	0.29	0.29	1.71	0.5	1.5	0.5	1.5	1.6	0	2.4	0	3	0	0	1	2.7	0	1.2	0.6
2	32	Quercus aliena	NC_026790.1	rpl16	0.67	1.33	2	0	2	0	1.5	0.5	2	0	0	2	1.78	0.22	1	1	0	2	1.62	0.46	0.92	1.54	0.62	0.92	0.92	1.71	0.29	0.29	1.71	0.5	2	0.5	1	1.6	0	2.4	0	3	0	0	1	2.7	0	1.2	0.6
3	32	Quercus spinosa	NC_026907.1	rpl16	0.67	1.33	2	0	2	0	1.5	0.5	2	0	0	2	1.78	0.22	1	1	0	2	1.62	0.46	0.92	1.54	0.62	0.92	0.92	1.71	0.29	0.29	1.71	0.5	2	0.5	1	1.6	0	2.4	0	3	0	0	1	2.7	0	1.2	0.6
4	32	Quercus aquifolioides	NC_026913.1	rpl16	0.67	1.33	2	0	2	0	1.5	0.5	2	0	0	2	1.78	0.22	1	1	0	2	1.62	0.46	0.92	1.54	0.62	0.92	0.92	1.71	0.29	0.29	1.71	0.5	2	0.5	1	1.6	0	2.4	0	3	0	0	1	2.7	0	1.2	0.6
5	32	Quercus baronii	NC_029490.1	rpl16	0.67	1.33	2	0	2	0	1.5	0.5	2	0	0	2	1.78	0.22	1	1	0	2	1.62	0.46	0.92	1.54	0.62	0.92	0.92	1.71	0.29	0.29	1.71	0.5	2	0.5	1	1.6	0	2.4	0	3	0	0	1	2.4	0.3	1.2	0.6
6	32	Quercus variabilis	NC_031356.1	rpl16	0.67	1.33	2	0	2	0	1.5	0.5	2	0	0	2	1.78	0.22	1	1	0	2	1.62	0.46	0.92	1.54	0.62	0.92	0.92	1.71	0.29	0.29	1.71	0.5	2	0.5	1	1.6	0	2.4	0	3	0	0	1	2.4	0.3	1.2	0.6
7	32	Quercus dolicholepis	NC_031357.1	rpl16	0.67	1.33	2	0	2	0	1.5	0.5	2	0	0	2	1.78	0.22	1	1	0	2	1.62	0.46	0.92	1.54	0.62	0.92	0.92	1.71	0.29	0.29	1.71	0.5	2	0.5	1	1.6	0	2.4	0	3	0	0	1	2.4	0.3	1.2	0.6
8	32	Quercus tarokoensis	NC_036370.1	rpl16	1	1	1	1	2	0	1.5	0.5	2	0	0	2	1.78	0.22	1	1	0	2	1.62	0.46	0.92	1.67	0.67	0.67	1	1.71	0.29	0.29	1.71	0.5	2	0.5	1	1.33	0	2.67	0	3	0	0	1	2.7	0	1.2	0.6
9	32	Quercus glauca	NC_036930.1	rpl16	0.67	1.33	2	0	2	0	1.5	0.5	2	0	0	2	1.78	0.22	1	1	0	2	1.62	0.46	0.92	1.54	0.62	0.92	0.92	1.71	0.29	0.29	1.71	0.5	2	0.5	1	1.6	0	2.4	0	3	0	0	1	2.7	0	1.2	0.6
10	32	Quercus tungmaiensis	NC_036936.1	rpl16	0.67	1.33	2	0	2	0	1.5	0.5	2	0	0	2	1.78	0.22	1	1	0	2	1.62	0.46	0.92	1.54	0.62	0.92	0.92	1.71	0.29	0.29	1.71	0.5	2	0.5	1	1.6	0	2.4	0	3	0	0	1	2.7	0	1.2	0.6
11	32	Quercus sichourensis	NC_036941.1	rpl16	0.67	1.33	2	0	2	0	1.5	0.5	2	0	0	2	1.78	0.22	1	1	0	2	1.62	0.46	0.92	1.54	0.62	0.92	0.92	1.71	0.29	0.29	1.71	0.5	2	0.5	1	1.6	0	2.4	0	3	0	0	1	2.7	0	1.2	0.6
12	32	Quercus chenii	NC_039428.1	rpl16	0.67	1.33	2	0	2	0	1.5	0.5	2	0	0	2	1.78	0.22	1	1	0	2	1.62	0.46	0.92	1.54	0.62	0.92	0.92	1.71	0.29	0.29	1.71	0.5	2	0.5	1	1.6	0	2.4	0	3	0	0	1	2.4	0.3	1.2	0.6
13	32	Quercus acutissima	NC_039429.1	rpl16	0.67	1.33	2	0	2	0	1.5	0.5	2	0	0	2	1.78	0.22	1	1	0	2	1.62	0.46	0.92	1.54	0.62	0.92	0.92	1.71	0.29	0.29	1.71	0.5	2	0.5	1	1.6	0	2.4	0	3	0	0	1	2.4	0.3	1.2	0.6
14	32	Quercus dentata	NC_039725.1	rpl16	0.67	1.33	2	0	2	0	1.5	0.5	2	0	0	2	1.78	0.22	1	1	0	2	1.62	0.46	0.92	1.54	0.62	0.92	0.92	1.71	0.29	0.29	1.71	0.5	2	0.5	1	1.6	0	2.4	0	3	0	0	1	2.7	0	1.2	0.6
15	32	Quercus obovatifolia	NC_039972.1	rpl16	0.67	1.33	2	0	2	0	1.5	0.5	2	0	0	2	1.78	0.22	1	1	0	2	1.62	0.46	0.92	1.54	0.62	0.92	0.92	1.71	0.29	0.29	1.71	0.5	2	0.5	1	1.6	0	2.4	0	3	0	0	1	2.7	0	1.2	0.6
16	32	Quercus wutaishanica	NC_043857.1	rpl16	0.67	1.33	2	0	2	0	1.5	0.5	2	0	0	2	1.78	0.22	1	1	0	2	1.62	0.46	0.92	1.54	0.62	0.92	0.92	1.71	0.29	0.29	1.71	0.5	2	0.5	1	1.6	0	2.4	0	3	0	0	1	2.7	0	1.2	0.6
17	32	Quercus mongolica	NC_043858.1	rpl16	0.67	1.33	2	0	2	0	1.5	0.5	2	0	0	2	1.78	0.22	1	1	0	2	1.62	0.46	0.92	1.54	0.62	0.92	0.92	1.71	0.29	0.29	1.71	0.5	2	0.5	1	1.6	0	2.4	0	3	0	0	1	2.7	0	1.2	0.6
18	32	Quercus robur	NC_046388.1	rpl16	0.67	1.33	2	0	2	0	1.5	0.5	2	0	0	2	1.78	0.22	1	1	0	2	1.62	0.46	0.92	1.54	0.62	0.92	0.92	1.71	0.29	0.29	1.71	0.5	2	0.5	1	1.6	0	2.4	0	3	0	0	1	2.7	0	1.2	0.6
19	32	Quercus bawanglingensis	NC_046583.1	rpl16	1	1	1	1	2	0	1.5	0.5	2	0	0	2	1.78	0.22	1	1	0	2	1.62	0.46	0.92	1.67	0.67	0.67	1	1.71	0.29	0.29	1.71	0.5	2	0.5	1	1.33	0	2.67	0	3	0	0	1	2.7	0	1.2	0.6
20	32	Quercus coccinea	NC_047481.1	rpl16	0.67	1.33	2	0	2	0	1.5	0.5	2	0	0	2	1.78	0.22	1	1	0	2	1.62	0.46	0.92	1.54	0.62	0.92	0.92	1.71	0.29	0.29	1.71	0.5	1.5	0.5	1.5	1.6	0	2.4	0	3	0	0	1	2.7	0	1.2	0.6
21	32	Quercus phillyraeoides	NC_048488.1	rpl16	1	1	1	1	2	0	1.5	0.5	2	0	0	2	1.78	0.22	1	1	0	2	1.62	0.46	0.92	1.67	0.67	0.67	1	1.71	0.29	0.29	1.71	0.5	2	0.5	1	1.33	0	2.67	0	3	0	0	1	2.7	0	1.2	0.6
22	32	Quercus gilva	NC_049876.1	rpl16	0.67	1.33	2	0	2	0	1.5	0.5	2	0	0	2	1.78	0.22	1	1	0	2	1.62	0.46	0.92	1.54	0.62	0.92	0.92	1.71	0.29	0.29	1.71	0.5	2	0.5	1	1.6	0	2.4	0	3	0	0	1	2.7	0	1.2	0.6
23	32	Quercus pannosa	NC_050963.1	rpl16	0.67	1.33	2	0	2	0	1.5	0.5	2	0	0	2	1.78	0.22	1	1	0	2	1.62	0.46	0.92	1.54	0.62	0.92	0.92	1.71	0.29	0.29	1.71	0.5	2	0.5	1	1.6	0	2.4	0	3	0	0	1	2.7	0	1.2	0.6
24	32	Quercus virginiana	NC_050972.1	rpl16	0.67	1.33	2	0	2	0	1.5	0.5	2	0	0	2	1.78	0.22	1	1	0	2	1.62	0.46	0.92	1.54	0.62	0.92	0.92	1.71	0.29	0.29	1.71	0.5	2	0.5	1	1.6	0	2.4	0	3	0	0	1	2.7	0	1.2	0.6
25	32	Quercus acuta	NC_054352.1	rpl16	0.67	1.33	2	0	2	0	1.5	0.5	2	0	0	2	1.78	0.22	1	1	0	2	1.62	0.46	0.92	1.43	0.86	0.86	0.86	1.71	0.29	0.29	1.71	0.57	1.71	0.57	1.14	1.6	0	2.4	0	3	0	0	1	2.7	0	1.2	0.6
26	32	Quercus chungii	NC_057248.1	rpl16	0.67	1.33	2	0	2	0	1.5	0.5	2	0	0	2	1.78	0.22	1	1	0	2	1.62	0.46	0.92	1.54	0.62	0.92	0.92	1.71	0.29	0.29	1.71	0.5	2	0.5	1	1.6	0	2.4	0	3	0	0	1	2.7	0	1.2	0.6
1	33	Quercus rubra	NC_020152.1	rpl2	0.5	1.5	0.8	1.2	0.5	1.5	1.33	0.67	1.27	0.73	0.2	1.8	1.74	0.26	0	2	0.8	1.2	1.3	0.52	1.17	1.6	1.4	0.4	0.6	1.33	0.11	1	1.56	0.53	1.07	0.27	2.13	1.43	1.71	0.29	0.57	1.65	0.47	0.71	1.18	2.67	0.44	0.67	0.44
2	33	Quercus aliena	NC_026790.1	rpl2	0.5	1.5	0.89	1.11	0.5	1.5	1.2	0.8	1.25	0.75	0.2	1.8	1.73	0.27	0	2	0.8	1.2	1.36	0.55	1.09	1.6	1.4	0.4	0.6	1.33	0.11	1	1.56	0.53	1.07	0.27	2.13	1.54	1.85	0.31	0.31	1.5	0.75	0.75	1	2.67	0.44	0.67	0.44
3	33	Quercus spinosa	NC_026907.1	rpl2	0.43	1.57	0.67	1.33	0.67	1.33	1.33	0.67	1.09	0.91	0.25	1.75	1.75	0.25	0	2	1	1	1.43	0.57	1	1.5	1.25	0.5	0.75	1.38	0.31	1.08	1.23	0.44	0.89	0.89	1.78	1.54	1.54	0.31	0.62	1.14	0.57	0.86	1.43	2.4	0	1.2	0.4
4	33	Quercus aquifolioides	NC_026913.1	rpl2	0.5	1.5	0.8	1.2	0.5	1.5	1.33	0.67	1.27	0.73	0.2	1.8	1.74	0.26	0	2	0.8	1.2	1.3	0.52	1.17	1.6	1.4	0.4	0.6	1.33	0.11	1	1.56	0.53	1.07	0.27	2.13	1.43	1.71	0.29	0.57	1.65	0.47	0.71	1.18	2.67	0.44	0.67	0.44
5	33	Quercus baronii	NC_029490.1	rpl2	0.5	1.5	0.8	1.2	0.5	1.5	1.33	0.67	1.27	0.73	0.2	1.8	1.74	0.26	0	2	0.8	1.2	1.3	0.52	1.17	1.6	1.4	0.4	0.6	1.33	0.11	1	1.56	0.53	1.07	0.27	2.13	1.43	1.71	0.29	0.57	1.65	0.47	0.71	1.18	2.67	0.44	0.67	0.44
6	33	Quercus variabilis	NC_031356.1	rpl2	0.5	1.5	0.8	1.2	0.5	1.5	1.33	0.67	1.27	0.73	0.2	1.8	1.74	0.26	0	2	0.8	1.2	1.3	0.52	1.17	1.6	1.4	0.4	0.6	1.33	0.11	1	1.56	0.53	1.07	0.27	2.13	1.43	1.71	0.29	0.57	1.65	0.47	0.71	1.18	2.67	0.44	0.67	0.44
7	33	Quercus dolicholepis	NC_031357.1	rpl2	0.5	1.5	0.8	1.2	0.5	1.5	1.33	0.67	1.27	0.73	0.2	1.8	1.74	0.26	0	2	0.8	1.2	1.3	0.52	1.17	1.6	1.4	0.4	0.6	1.33	0.11	1	1.56	0.53	1.07	0.27	2.13	1.43	1.71	0.29	0.57	1.65	0.47	0.71	1.18	2.67	0.44	0.67	0.44
8	33	Quercus tarokoensis	NC_036370.1	rpl2	0.5	1.5	0.8	1.2	0.5	1.5	1.33	0.67	1.27	0.73	0.2	1.8	1.74	0.26	0	2	0.8	1.2	1.3	0.52	1.17	1.6	1.4	0.4	0.6	1.33	0.11	1	1.56	0.53	1.07	0.27	2.13	1.43	1.71	0.29	0.57	1.65	0.47	0.71	1.18	2.67	0.44	0.67	0.44
9	33	Quercus glauca	NC_036930.1	rpl2	0.5	1.5	0.8	1.2	0.5	1.5	1.33	0.67	1.27	0.73	0.2	1.8	1.74	0.26	0	2	0.8	1.2	1.3	0.52	1.17	1.6	1.4	0.4	0.6	1.33	0.11	1	1.56	0.53	1.07	0.27	2.13	1.43	1.71	0.29	0.57	1.65	0.47	0.71	1.18	2.67	0.44	0.67	0.44
10	33	Quercus tungmaiensis	NC_036936.1	rpl2	0.5	1.5	0.89	1.11	0.5	1.5	1.33	0.67	1.17	0.83	0.2	1.8	1.74	0.26	0	2	0.8	1.2	1.3	0.52	1.17	1.6	1.4	0.4	0.6	1.33	0.11	1	1.56	0.53	1.07	0.27	2.13	1.43	1.71	0.29	0.57	1.65	0.47	0.71	1.18	2.67	0.44	0.67	0.44
11	33	Quercus sichourensis	NC_036941.1	rpl2	0.5	1.5	0.8	1.2	0.5	1.5	1.33	0.67	1.27	0.73	0.2	1.8	1.74	0.26	0	2	0.8	1.2	1.3	0.52	1.17	1.6	1.4	0.4	0.6	1.33	0.11	1	1.56	0.53	1.07	0.27	2.13	1.43	1.71	0.29	0.57	1.65	0.47	0.71	1.18	2.67	0.44	0.67	0.44
12	33	Quercus chenii	NC_039428.1	rpl2	0.5	1.5	0.8	1.2	0.5	1.5	1.33	0.67	1.27	0.73	0.2	1.8	1.74	0.26	0	2	0.8	1.2	1.3	0.52	1.17	1.6	1.4	0.4	0.6	1.33	0.11	1	1.56	0.53	1.07	0.27	2.13	1.43	1.71	0.29	0.57	1.65	0.47	0.71	1.18	2.67	0.44	0.67	0.44
13	33	Quercus acutissima	NC_039429.1	rpl2	0.5	1.5	0.8	1.2	0.5	1.5	1.33	0.67	1.27	0.73	0.2	1.8	1.74	0.26	0	2	0.8	1.2	1.3	0.52	1.17	1.6	1.4	0.4	0.6	1.33	0.11	1	1.56	0.53	1.07	0.27	2.13	1.43	1.71	0.29	0.57	1.65	0.47	0.71	1.18	2.67	0.44	0.67	0.44
14	33	Quercus dentata	NC_039725.1	rpl2	0.5	1.5	0.8	1.2	0.5	1.5	1.33	0.67	1.27	0.73	0.2	1.8	1.74	0.26	0	2	0.8	1.2	1.3	0.52	1.17	1.6	1.4	0.4	0.6	1.33	0.11	1	1.56	0.53	1.07	0.27	2.13	1.43	1.71	0.29	0.57	1.41	0.71	0.71	1.18	2.67	0.44	0.67	0.44
15	33	Quercus obovatifolia	NC_039972.1	rpl2	0.5	1.5	0.8	1.2	0.5	1.5	1.33	0.67	1.27	0.73	0.2	1.8	1.74	0.26	0	2	0.8	1.2	1.3	0.52	1.17	1.6	1.4	0.4	0.6	1.33	0.11	1	1.56	0.53	1.07	0.27	2.13	1.43	1.71	0.29	0.57	1.65	0.47	0.71	1.18	2.67	0.44	0.67	0.44
16	33	Quercus wutaishanica	NC_043857.1	rpl2	0.5	1.5	0.8	1.2	0.5	1.5	1.33	0.67	1.27	0.73	0.2	1.8	1.74	0.26	0	2	0.8	1.2	1.3	0.52	1.17	1.6	1.4	0.4	0.6	1.33	0.11	1	1.56	0.53	1.07	0.27	2.13	1.43	1.71	0.29	0.57	1.41	0.71	0.71	1.18	2.67	0.44	0.67	0.44
17	33	Quercus mongolica	NC_043858.1	rpl2	0.5	1.5	0.8	1.2	0.5	1.5	1.33	0.67	1.27	0.73	0.2	1.8	1.74	0.26	0	2	0.8	1.2	1.3	0.52	1.17	1.6	1.4	0.4	0.6	1.33	0.11	1	1.56	0.53	1.07	0.27	2.13	1.43	1.71	0.29	0.57	1.41	0.71	0.71	1.18	2.67	0.44	0.67	0.44
18	33	Quercus robur	NC_046388.1	rpl2	0.5	1.5	0.8	1.2	0.5	1.5	1.33	0.67	1.27	0.73	0.2	1.8	1.74	0.26	0	2	0.8	1.2	1.3	0.52	1.17	1.6	1.4	0.4	0.6	1.33	0.11	1	1.56	0.53	1.07	0.27	2.13	1.43	1.71	0.29	0.57	1.65	0.47	0.71	1.18	2.67	0.44	0.67	0.44
19	33	Quercus bawanglingensis	NC_046583.1	rpl2	0.5	1.5	0.8	1.2	0.5	1.5	1.33	0.67	1.27	0.73	0.2	1.8	1.74	0.26	0	2	0.8	1.2	1.3	0.52	1.17	1.6	1.4	0.4	0.6	1.33	0.11	1	1.56	0.53	1.07	0.27	2.13	1.43	1.71	0.29	0.57	1.65	0.47	0.71	1.18	2.67	0.44	0.67	0.44
20	33	Quercus coccinea	NC_047481.1	rpl2	0.5	1.5	0.8	1.2	0.4	1.6	1.33	0.67	1.43	0.57	0.2	1.8	1.67	0.33	0	2	0.73	1.27	1.38	0.5	1.12	1.39	1.22	0.52	0.87	1.33	0.11	1	1.56	0.5	1	0.5	2	1.75	1.5	0.25	0.5	1.47	0.42	0.63	1.47	2.79	0.43	0.64	0.43
21	33	Quercus phillyraeoides	NC_048488.1	rpl2	0.5	1.5	0.8	1.2	0.5	1.5	1.33	0.67	1.27	0.73	0.2	1.8	1.74	0.26	0	2	0.8	1.2	1.3	0.52	1.17	1.6	1.4	0.4	0.6	1.33	0.11	1	1.56	0.53	1.07	0.27	2.13	1.43	1.71	0.29	0.57	1.65	0.47	0.71	1.18	2.67	0.44	0.67	0.44
22	33	Quercus gilva	NC_049876.1	rpl2	0.5	1.5	0.89	1.11	0.5	1.5	1.2	0.8	1.25	0.75	0.2	1.8	1.73	0.27	0	2	0.8	1.2	1.36	0.55	1.09	1.6	1.4	0.4	0.6	1.33	0.11	1	1.56	0.53	1.07	0.27	2.13	1.54	1.85	0.31	0.31	1.75	0.5	0.75	1	2.67	0.44	0.67	0.44
23	33	Quercus pannosa	NC_050963.1	rpl2	0.5	1.5	0.89	1.11	0.5	1.5	1.2	0.8	1.25	0.75	0.2	1.8	1.73	0.27	0	2	0.8	1.2	1.36	0.55	1.09	1.6	1.4	0.4	0.6	1.33	0.11	1	1.56	0.53	1.07	0.27	2.13	1.54	1.85	0.31	0.31	1.75	0.5	0.75	1	2.67	0.44	0.67	0.44
24	33	Quercus virginiana	NC_050972.1	rpl2	0.5	1.5	0.89	1.11	0.5	1.5	1.2	0.8	1.25	0.75	0.2	1.8	1.73	0.27	0	2	0.8	1.2	1.36	0.55	1.09	1.4	1.4	0.6	0.6	1.33	0.11	1	1.56	0.53	1.07	0.27	2.13	1.54	1.85	0.31	0.31	1.75	0.5	0.75	1	2.67	0.44	0.67	0.44
25	33	Quercus acuta	NC_054352.1	rpl2	0.5	1.5	0.8	1.2	0.5	1.5	1.33	0.67	1.27	0.73	0.2	1.8	1.74	0.26	0	2	0.8	1.2	1.3	0.52	1.17	1.6	1.4	0.4	0.6	1.33	0.11	1	1.56	0.53	1.07	0.27	2.13	1.43	1.71	0.29	0.57	1.65	0.47	0.71	1.18	2.67	0.44	0.67	0.44
26	33	Quercus chungii	NC_057248.1	rpl2	0.5	1.5	0.89	1.11	0.5	1.5	1.2	0.8	1.25	0.75	0.2	1.8	1.73	0.27	0	2	0.8	1.2	1.36	0.55	1.09	1.6	1.4	0.4	0.6	1.33	0.11	1	1.56	0.53	1.07	0.27	2.13	1.54	1.85	0.31	0.31	1.75	0.5	0.75	1	2.67	0.44	0.67	0.44
1	34	Quercus rubra	NC_020152.1	rpl20	0	2	0	2	0	2	1.2	0.8	0	2	1	1	1.25	0.75	0.4	1.6	0.67	1.33	1.5	0.19	1.31	1.33	0	0.44	2.22	1	0	2	1	9	9	9	9	0.57	0.57	0	2.86	4	0	0	0	2.29	0.29	0.86	0.29
2	34	Quercus aliena	NC_026790.1	rpl20	0	2	0	2	0	2	1.2	0.8	0	2	1	1	1.25	0.75	0.4	1.6	0.67	1.33	1.5	0.19	1.31	1.33	0	0.44	2.22	1	0	1	2	9	9	9	9	0.57	0.57	0	2.86	4	0	0	0	2.29	0.29	1.14	0.29
3	34	Quercus spinosa	NC_026907.1	rpl20	0	2	0	2	0	2	1.2	0.8	0	2	1	1	1.25	0.75	0.67	1.33	0.67	1.33	1.5	0.19	1.31	1.33	0	0.44	2.22	1	0	2	1	9	9	9	9	0.57	0.57	0	2.86	4	0	0	0	2.29	0.29	1.14	0.29
4	34	Quercus aquifolioides	NC_026913.1	rpl20	0.29	1.71	0	2	0	2	1.2	0.8	0	2	1	1	1.25	0.75	0.4	1.6	0.67	1.33	1.69	0.19	1.12	1.33	0	0.44	2.22	1	0	2	1	9	9	9	9	0.57	0.57	0	2.86	4	0	0	0	2.1	0.3	1.2	0.3
5	34	Quercus baronii	NC_029490.1	rpl20	0	2	0	2	0	2	1.2	0.8	0	2	1	1	1.25	0.75	0.4	1.6	0.67	1.33	1.5	0.19	1.31	1.33	0	0.44	2.22	1	0	2	1	9	9	9	9	0.57	0.57	0	2.86	4	0	0	0	2.29	0.29	1.14	0.29
6	34	Quercus variabilis	NC_031356.1	rpl20	0	2	0	2	0	2	1.2	0.8	0	2	1	1	1.25	0.75	0.4	1.6	0.67	1.33	1.5	0.19	1.31	1.33	0	0.44	2.22	1	0	2	1	9	9	9	9	0.57	0.57	0	2.86	4	0	0	0	2.29	0.29	1.14	0.29
7	34	Quercus dolicholepis	NC_031357.1	rpl20	0	2	0	2	0	2	1.2	0.8	0	2	1	1	1.25	0.75	0.4	1.6	0.67	1.33	1.4	0.2	1.4	1.33	0	0.44	2.22	1	0	2	1	9	9	9	9	0.57	0.57	0	2.86	4	0	0	0	2.29	0.29	1.14	0.29
8	34	Quercus tarokoensis	NC_036370.1	rpl20	0	2	0	2	0	2	1.2	0.8	0	2	1	1	1.25	0.75	0.4	1.6	0.67	1.33	1.5	0.19	1.31	1.33	0	0.44	2.22	1	0	2	1	9	9	9	9	0.57	0.57	0	2.86	4	0	0	0	2.29	0.29	1.14	0.29
9	34	Quercus glauca	NC_036930.1	rpl20	0	2	0	2	0	2	1.2	0.8	0	2	1	1	1.25	0.75	0	2	0.67	1.33	1.41	0.35	1.24	1.33	0	0.44	2.22	1	0	2	1	9	9	9	9	0.57	0.57	0	2.86	4	0	0	0	2.29	0.29	1.14	0.29
10	34	Quercus tungmaiensis	NC_036936.1	rpl20	0	2	0	2	0	2	1.2	0.8	0	2	1	1	1.25	0.75	0.4	1.6	0.67	1.33	1.59	0.18	1.24	1.33	0	0.44	2.22	1	0	2	1	9	9	9	9	0.57	0.57	0	2.86	4	0	0	0	2.1	0.3	1.2	0.3
11	34	Quercus sichourensis	NC_036941.1	rpl20	0	2	0	2	0	2	1.2	0.8	0	2	1	1	1.25	0.75	0	2	0.67	1.33	1.41	0.35	1.24	1.33	0	0.44	2.22	1	0	2	1	9	9	9	9	0.57	0.57	0	2.86	4	0	0	0	2.29	0.29	1.14	0.29
12	34	Quercus chenii	NC_039428.1	rpl20	0	2	0	2	0	2	1.2	0.8	0	2	1	1	1.25	0.75	0.4	1.6	0.67	1.33	1.5	0.19	1.31	1.33	0	0.44	2.22	1	0	2	1	9	9	9	9	0.57	0.57	0	2.86	4	0	0	0	2.29	0.29	1.14	0.29
13	34	Quercus acutissima	NC_039429.1	rpl20	0	2	0	2	0	2	1.2	0.8	0	2	1	1	1.25	0.75	0.4	1.6	0.67	1.33	1.5	0.19	1.31	1.33	0	0.44	2.22	1	0	2	1	9	9	9	9	0.57	0.57	0	2.86	4	0	0	0	2.29	0.29	1.14	0.29
14	34	Quercus dentata	NC_039725.1	rpl20	0	2	0	2	0	2	1.2	0.8	0	2	1	1	1.25	0.75	0.4	1.6	0.67	1.33	1.5	0.19	1.31	1.33	0	0.44	2.22	1	0	1	2	9	9	9	9	0.57	0.57	0	2.86	4	0	0	0	2.29	0.29	1.14	0.29
15	34	Quercus obovatifolia	NC_039972.1	rpl20	0	2	0	2	0	2	1.2	0.8	0	2	1	1	1.25	0.75	0	2	0.67	1.33	1.41	0.35	1.24	1.33	0	0.44	2.22	1	0	2	1	9	9	9	9	0.57	0.57	0	2.86	4	0	0	0	2.29	0.29	1.14	0.29
16	34	Quercus wutaishanica	NC_043857.1	rpl20	0	2	0	2	0	2	1.2	0.8	0	2	1	1	1.25	0.75	0.4	1.6	0.67	1.33	1.59	0.18	1.24	1.33	0	0.44	2.22	1	0	1	2	9	9	9	9	0.57	0.57	0	2.86	4	0	0	0	2.1	0.3	1.2	0.3
17	34	Quercus mongolica	NC_043858.1	rpl20	0	2	0	2	0	2	1.2	0.8	0	2	1	1	1.25	0.75	0.4	1.6	0.67	1.33	1.59	0.18	1.24	1.33	0	0.44	2.22	1	0	1	2	9	9	9	9	0.57	0.57	0	2.86	4	0	0	0	2.1	0.3	1.2	0.3
18	34	Quercus robur	NC_046388.1	rpl20	0	2	0	2	0	2	1.2	0.8	0	2	1	1	1.25	0.75	0.4	1.6	0.67	1.33	1.67	0.17	1.17	1.33	0	0.44	2.22	1	0	1	2	9	9	9	9	0.57	0.57	0	2.86	4	0	0	0	2.1	0.3	1.2	0.3
19	34	Quercus bawanglingensis	NC_046583.1	rpl20	0	2	0	2	0	2	1.2	0.8	0	2	1	1	1.25	0.75	0.4	1.6	0.67	1.33	1.5	0.19	1.31	1.33	0	0.44	2.22	1	0	2	1	9	9	9	9	0.57	0.57	0	2.86	4	0	0	0	2.29	0.29	1.14	0.29
20	34	Quercus coccinea	NC_047481.1	rpl20	0.22	1.78	0	2	0	2	1.43	0.57	1.5	0.5	1	1	1.14	0.86	0.5	1.5	0.6	1.4	1.2	0.36	1.44	1.45	0.36	0.36	1.82	1.6	0.4	1.6	0.4	9	9	9	9	0.5	0.5	0	3	1	0	0.5	2.5	2.25	0.5	0.75	0.25
21	34	Quercus phillyraeoides	NC_048488.1	rpl20	0	2	0	2	0	2	1.2	0.8	0	2	1	1	1.25	0.75	0.4	1.6	0.67	1.33	1.5	0.19	1.31	1.33	0	0.44	2.22	1	0	2	1	9	9	9	9	0.57	0.57	0	2.86	4	0	0	0	2.29	0.29	1.14	0.29
22	34	Quercus gilva	NC_049876.1	rpl20	0	2	0	2	0	2	1.2	0.8	0	2	1	1	1.25	0.75	0	2	0.67	1.33	1.41	0.35	1.24	1.33	0	0.44	2.22	1	0	2	1	9	9	9	9	0.57	0.57	0	2.86	4	0	0	0	2.29	0.29	1.14	0.29
23	34	Quercus pannosa	NC_050963.1	rpl20	0	2	0	2	0	2	1.2	0.8	0	2	1	1	1.25	0.75	0.67	1.33	0.67	1.33	1.59	0.18	1.24	1.33	0	0.44	2.22	1	0	2	1	9	9	9	9	0.57	0.57	0	2.86	4	0	0	0	2.1	0.3	1.2	0.3
24	34	Quercus virginiana	NC_050972.1	rpl20	0	2	0	2	0	2	1.2	0.8	0	2	1	1	1.25	0.75	0.4	1.6	0.67	1.33	1.5	0.19	1.31	1.33	0	0.44	2.22	1	0	2	1	9	9	9	9	0.57	0.57	0	2.86	4	0	0	0	2.29	0.29	0.86	0.57
25	34	Quercus acuta	NC_054352.1	rpl20	0	2	0	2	0	2	1.2	0.8	0	2	1	1	1.25	0.75	0	2	0.67	1.33	1.41	0.35	1.24	1.33	0	0.44	2.22	1	0	2	1	9	9	9	9	0.57	0.57	0	2.86	4	0	0	0	2.29	0.29	1.14	0.29
26	34	Quercus chungii	NC_057248.1	rpl20	0	2	0	2	0	2	1.2	0.8	0	2	1	1	1.25	0.75	0	2	0.67	1.33	1.41	0.35	1.24	1.33	0	0.44	2.22	1	0	2	1	9	9	9	9	0.57	0.57	0	2.86	4	0	0	0	2.29	0.29	1.14	0.29
1	35	Quercus rubra	NC_020152.1	rpoA	0.36	1.64	1	1	0.4	1.6	1.69	0.31	1.78	0.22	0	2	1.7	0.3	0.55	1.45	0	2	1.3	0.41	1.3	1.14	0.57	0.86	1.43	2.13	0.27	0.53	1.07	1.23	0.92	0	1.85	1.78	0.67	0.44	1.11	2	0.25	0.5	1.25	2	0.33	1.33	1
2	35	Quercus aliena	NC_026790.1	rpoA	0.36	1.64	1	1	0.4	1.6	1.69	0.31	1.7	0.3	0	2	1.7	0.3	0.55	1.45	0	2	1.3	0.41	1.3	1.14	0.57	0.86	1.43	2.13	0.27	0.53	1.07	1.23	0.92	0	1.85	2	0.67	0.22	1.11	2	0.25	0.5	1.25	2	0.33	1.33	1
3	35	Quercus spinosa	NC_026907.1	rpoA	0.36	1.64	1	1	0.4	1.6	1.69	0.31	1.7	0.3	0	2	1.7	0.3	0.55	1.45	0	2	1.3	0.41	1.3	1.14	0.57	0.86	1.43	1.87	0.27	0.8	1.07	1.23	0.92	0	1.85	2	0.67	0.22	1.11	2	0.25	0.5	1.25	2	0.33	1.33	1
4	35	Quercus aquifolioides	NC_026913.1	rpoA	0.36	1.64	1	1	0.4	1.6	1.69	0.31	1.7	0.3	0	2	1.7	0.3	0.55	1.45	0	2	1.33	0.42	1.25	1.14	0.57	0.86	1.43	2.13	0.27	0.53	1.07	1.23	0.92	0	1.85	2	0.67	0.22	1.11	1.88	0.24	0.47	1.41	2	0.33	1.33	1
5	35	Quercus baronii	NC_029490.1	rpoA	0.38	1.62	1	1	0.4	1.6	1.69	0.31	1.7	0.3	0	2	1.7	0.3	0.55	1.45	0	2	1.38	0.32	1.3	1.14	0.57	0.86	1.43	2.13	0.27	0.53	1.07	1.23	0.92	0	1.85	1.89	0.63	0.21	1.26	2	0.25	0.5	1.25	1.89	0.32	1.26	0.95
6	35	Quercus variabilis	NC_031356.1	rpoA	0.38	1.62	1	1	0.4	1.6	1.69	0.31	1.7	0.3	0	2	1.7	0.3	0.55	1.45	0	2	1.38	0.32	1.3	1.14	0.57	0.86	1.43	2.13	0.27	0.53	1.07	1.23	0.92	0	1.85	2.11	0.42	0.21	1.26	2	0.25	0.5	1.25	1.89	0.32	1.26	0.95
7	35	Quercus dolicholepis	NC_031357.1	rpoA	0.38	1.62	1	1	0.4	1.6	1.69	0.31	1.7	0.3	0	2	1.7	0.3	0.55	1.45	0	2	1.38	0.32	1.3	1.14	0.57	0.86	1.43	2.13	0.27	0.53	1.07	1.23	0.92	0	1.85	1.89	0.63	0.21	1.26	2	0.25	0.5	1.25	1.89	0.32	1.26	0.95
8	35	Quercus tarokoensis	NC_036370.1	rpoA	0.38	1.62	1	1	0.4	1.6	1.69	0.31	1.7	0.3	0	2	1.79	0.21	0.55	1.45	0	2	1.38	0.32	1.3	1.14	0.57	0.86	1.43	2.13	0.27	0.53	1.07	1.23	0.92	0	1.85	1.89	0.63	0.21	1.26	2	0.25	0.5	1.25	1.8	0.6	1.2	0.9
9	35	Quercus glauca	NC_036930.1	rpoA	0.36	1.64	1	1	0.4	1.6	1.69	0.31	1.7	0.3	0	2	1.7	0.3	0.55	1.45	0	2	1.3	0.41	1.3	1.14	0.57	0.86	1.43	2.13	0.27	0.53	1.07	1.23	0.92	0	1.85	2	0.67	0.22	1.11	2	0.25	0.5	1.25	2	0.33	1.33	1
10	35	Quercus tungmaiensis	NC_036936.1	rpoA	0.36	1.64	1	1	0.4	1.6	1.69	0.31	1.7	0.3	0	2	1.7	0.3	0.55	1.45	0	2	1.33	0.42	1.25	1.14	0.57	0.86	1.43	2.13	0.27	0.53	1.07	1.23	0.92	0	1.85	2	0.67	0.22	1.11	1.88	0.24	0.47	1.41	2	0.33	1.33	1
11	35	Quercus sichourensis	NC_036941.1	rpoA	0.36	1.64	1	1	0.4	1.6	1.69	0.31	1.7	0.3	0	2	1.7	0.3	0.55	1.45	0	2	1.3	0.41	1.3	1.14	0.57	0.86	1.43	2.13	0.27	0.53	1.07	1.23	0.92	0	1.85	2	0.67	0.22	1.11	2	0.25	0.5	1.25	2	0.33	1.33	1
12	35	Quercus chenii	NC_039428.1	rpoA	0.38	1.62	1	1	0.4	1.6	1.69	0.31	1.7	0.3	0	2	1.7	0.3	0.55	1.45	0	2	1.38	0.32	1.3	1.14	0.57	0.86	1.43	2.13	0.27	0.53	1.07	1.23	0.92	0	1.85	2.11	0.42	0.21	1.26	2	0.25	0.5	1.25	1.89	0.32	1.26	0.95
13	35	Quercus acutissima	NC_039429.1	rpoA	0.38	1.62	1	1	0.4	1.6	1.69	0.31	1.7	0.3	0	2	1.7	0.3	0.55	1.45	0	2	1.38	0.32	1.3	1.14	0.57	0.86	1.43	2.13	0.27	0.53	1.07	1.23	0.92	0	1.85	2.11	0.42	0.21	1.26	2	0.25	0.5	1.25	1.89	0.32	1.26	0.95
14	35	Quercus dentata	NC_039725.1	rpoA	0.36	1.64	1	1	0.4	1.6	1.69	0.31	1.7	0.3	0	2	1.7	0.3	0.55	1.45	0	2	1.3	0.41	1.3	1.14	0.57	0.86	1.43	2.13	0.27	0.53	1.07	1.23	0.92	0	1.85	2	0.67	0.22	1.11	2	0.25	0.5	1.25	2	0.33	1.33	1
15	35	Quercus obovatifolia	NC_039972.1	rpoA	0.36	1.64	1	1	0.4	1.6	1.69	0.31	1.7	0.3	0	2	1.7	0.3	0.55	1.45	0	2	1.3	0.41	1.3	1.14	0.57	0.86	1.43	2.13	0.27	0.53	1.07	1.23	0.92	0	1.85	2	0.67	0.22	1.11	2	0.25	0.5	1.25	2	0.33	1.33	1
16	35	Quercus wutaishanica	NC_043857.1	rpoA	0.36	1.64	1	1	0.4	1.6	1.69	0.31	1.7	0.3	0	2	1.7	0.3	0.55	1.45	0	2	1.3	0.41	1.3	1.14	0.57	0.86	1.43	2.13	0.27	0.53	1.07	1.23	0.92	0	1.85	2	0.67	0.22	1.11	2	0.25	0.5	1.25	2	0.33	1.33	1
17	35	Quercus mongolica	NC_043858.1	rpoA	0.36	1.64	1	1	0.4	1.6	1.69	0.31	1.7	0.3	0	2	1.7	0.3	0.55	1.45	0	2	1.3	0.41	1.3	1.14	0.57	0.86	1.43	2.13	0.27	0.53	1.07	1.23	0.92	0	1.85	2	0.67	0.22	1.11	2	0.25	0.5	1.25	2	0.33	1.33	1
18	35	Quercus robur	NC_046388.1	rpoA	0.36	1.64	1	1	0.4	1.6	1.69	0.31	1.7	0.3	0	2	1.7	0.3	0.55	1.45	0	2	1.3	0.41	1.3	1.14	0.57	0.86	1.43	2.13	0.27	0.53	1.07	1.23	0.92	0	1.85	2	0.67	0.22	1.11	2	0.25	0.5	1.25	2	0.33	1.33	1
19	35	Quercus bawanglingensis	NC_046583.1	rpoA	0.38	1.62	1	1	0.4	1.6	1.69	0.31	1.7	0.3	0	2	1.79	0.21	0.55	1.45	0	2	1.3	0.41	1.3	1.14	0.57	0.86	1.43	2.13	0.27	0.53	1.07	1.23	0.92	0	1.85	1.89	0.63	0.21	1.26	2	0.25	0.5	1.25	1.8	0.6	1.2	0.9
20	35	Quercus coccinea	NC_047481.1	rpoA	0.36	1.64	1	1	0.4	1.6	1.69	0.31	1.78	0.22	0	2	1.7	0.3	0.55	1.45	0	2	1.3	0.41	1.3	1.14	0.57	0.86	1.43	2.13	0.27	0.53	1.07	1.23	0.92	0	1.85	1.78	0.67	0.44	1.11	2	0.25	0.5	1.25	2	0.33	1.33	1
21	35	Quercus phillyraeoides	NC_048488.1	rpoA	0.38	1.62	1	1	0.4	1.6	1.69	0.31	1.7	0.3	0	2	1.79	0.21	0.55	1.45	0	2	1.38	0.32	1.3	1.14	0.57	0.86	1.43	2.13	0.27	0.53	1.07	1.23	0.92	0	1.85	1.89	0.63	0.21	1.26	2	0.25	0.5	1.25	1.8	0.6	1.2	0.9
22	35	Quercus gilva	NC_049876.1	rpoA	0.36	1.64	1	1	0.4	1.6	1.69	0.31	1.7	0.3	0	2	1.7	0.3	0.55	1.45	0	2	1.3	0.41	1.3	1.14	0.57	0.86	1.43	2.13	0.27	0.53	1.07	1.23	0.92	0	1.85	2	0.67	0.22	1.11	2	0.25	0.5	1.25	2	0.33	1.33	1
23	35	Quercus pannosa	NC_050963.1	rpoA	0.38	1.62	1	1	0.4	1.6	1.69	0.31	1.7	0.3	0	2	1.71	0.29	0.55	1.45	0	2	1.3	0.41	1.3	1.14	0.57	0.86	1.43	1.87	0.27	0.8	1.07	1.23	0.92	0	1.85	2	0.67	0.22	1.11	2	0.25	0.5	1.25	2	0.33	1.33	1
24	35	Quercus virginiana	NC_050972.1	rpoA	0.36	1.64	1	1	0.4	1.6	1.69	0.31	1.7	0.3	0	2	1.7	0.3	0.55	1.45	0	2	1.3	0.41	1.3	0.86	0.57	1.14	1.43	2.13	0.27	0.53	1.07	1.23	0.92	0	1.85	2	0.67	0.22	1.11	2	0.25	0.5	1.25	1.89	0.32	1.58	0.95
25	35	Quercus acuta	NC_054352.1	rpoA	0.36	1.64	1	1	0.4	1.6	1.69	0.31	1.7	0.3	0	2	1.7	0.3	0.55	1.45	0	2	1.3	0.41	1.3	1.14	0.57	0.86	1.43	2.13	0.27	0.53	1.07	1.23	0.92	0	1.85	2	0.67	0.22	1.11	2	0.25	0.5	1.25	2	0.33	1.33	1
26	35	Quercus chungii	NC_057248.1	rpoA	0.36	1.64	1	1	0.4	1.6	1.69	0.31	1.7	0.3	0	2	1.7	0.3	0.55	1.45	0	2	1.3	0.41	1.3	1.14	0.57	0.86	1.43	2.13	0.27	0.53	1.07	1.23	0.92	0	1.85	2	0.67	0.22	1.11	2	0.25	0.5	1.25	2	0.33	1.33	1
1	36	Quercus rubra	NC_020152.1	rpoB	0.42	1.58	0.35	1.65	0.55	1.45	1.4	0.6	1.49	0.51	0.33	1.67	1.4	0.6	0.6	1.4	0.4	1.6	1.01	0.41	1.58	0.8	0.32	0.72	2.16	1.78	0.48	0.83	0.91	1.22	0.49	0.82	1.47	1.43	0.57	0.48	1.52	1.44	0.25	0.81	1.5	2.03	0.89	1.46	0.32
2	36	Quercus aliena	NC_026790.1	rpoB	0.47	1.53	0.35	1.65	0.55	1.45	1.4	0.6	1.49	0.51	0.32	1.68	1.4	0.6	0.55	1.45	0.36	1.64	1.02	0.36	1.62	0.82	0.33	0.73	2.12	1.83	0.48	0.83	0.87	1.25	0.42	0.83	1.5	1.27	0.73	0.45	1.55	1.45	0.24	0.79	1.52	2.08	0.88	1.44	0.32
3	36	Quercus spinosa	NC_026907.1	rpoB	0.42	1.58	0.35	1.65	0.55	1.45	1.4	0.6	1.49	0.51	0.31	1.69	1.4	0.6	0.55	1.45	0.42	1.58	1.02	0.38	1.6	0.8	0.32	0.8	2.08	1.83	0.52	0.83	0.83	1.17	0.42	0.92	1.5	1.36	0.64	0.45	1.55	1.46	0.25	0.76	1.52	1.95	0.97	1.46	0.32
4	36	Quercus aquifolioides	NC_026913.1	rpoB	0.42	1.58	0.35	1.65	0.55	1.45	1.4	0.6	1.49	0.51	0.32	1.68	1.37	0.63	0.59	1.41	0.41	1.59	1.03	0.39	1.58	0.82	0.33	0.73	2.12	1.83	0.48	0.83	0.87	1.25	0.42	0.83	1.5	1.36	0.64	0.45	1.55	1.44	0.25	0.81	1.5	2.03	0.89	1.46	0.32
5	36	Quercus baronii	NC_029490.1	rpoB	0.42	1.58	0.35	1.65	0.55	1.45	1.4	0.6	1.46	0.54	0.32	1.68	1.4	0.6	0.55	1.45	0.41	1.59	1.02	0.38	1.6	0.82	0.33	0.73	2.12	1.83	0.48	0.83	0.87	1.25	0.42	0.83	1.5	1.27	0.73	0.45	1.55	1.44	0.25	0.81	1.5	2.03	0.89	1.46	0.32
6	36	Quercus variabilis	NC_031356.1	rpoB	0.42	1.58	0.35	1.65	0.55	1.45	1.4	0.6	1.46	0.54	0.32	1.68	1.43	0.57	0.55	1.45	0.41	1.59	1.02	0.38	1.6	0.82	0.33	0.73	2.12	1.78	0.48	0.87	0.87	1.25	0.42	0.83	1.5	1.27	0.73	0.45	1.55	1.44	0.25	0.81	1.5	2.03	0.89	1.46	0.32
7	36	Quercus dolicholepis	NC_031357.1	rpoB	0.42	1.58	0.35	1.65	0.55	1.45	1.4	0.6	1.46	0.54	0.32	1.68	1.43	0.57	0.55	1.45	0.41	1.59	1.02	0.38	1.6	0.82	0.33	0.73	2.12	1.83	0.48	0.83	0.87	1.25	0.42	0.83	1.5	1.27	0.73	0.45	1.55	1.44	0.25	0.81	1.5	2.03	0.89	1.46	0.32
8	36	Quercus tarokoensis	NC_036370.1	rpoB	0.42	1.58	0.35	1.65	0.55	1.45	1.42	0.58	1.46	0.54	0.32	1.68	1.4	0.6	0.55	1.45	0.41	1.59	1.02	0.35	1.63	0.82	0.33	0.73	2.12	1.83	0.48	0.83	0.87	1.25	0.42	0.83	1.5	1.27	0.73	0.45	1.55	1.44	0.25	0.81	1.5	2	0.88	1.44	0.32
9	36	Quercus glauca	NC_036930.1	rpoB	0.42	1.58	0.35	1.65	0.55	1.45	1.42	0.58	1.49	0.51	0.31	1.69	1.38	0.62	0.55	1.45	0.42	1.58	1	0.39	1.61	0.78	0.31	0.78	2.12	1.83	0.52	0.83	0.83	1.25	0.42	0.83	1.5	1.4	0.65	0.47	1.49	1.5	0.25	0.75	1.5	1.95	0.97	1.46	0.32
10	36	Quercus tungmaiensis	NC_036936.1	rpoB	0.43	1.57	0.35	1.65	0.55	1.45	1.4	0.6	1.49	0.51	0.32	1.68	1.38	0.62	0.55	1.45	0.46	1.54	1.02	0.38	1.6	0.82	0.33	0.73	2.12	1.83	0.48	0.83	0.87	1.25	0.42	0.83	1.5	1.36	0.64	0.45	1.55	1.38	0.25	0.88	1.5	2.03	0.89	1.46	0.32
11	36	Quercus sichourensis	NC_036941.1	rpoB	0.42	1.58	0.35	1.65	0.55	1.45	1.42	0.58	1.49	0.51	0.31	1.69	1.38	0.62	0.55	1.45	0.42	1.58	1	0.39	1.61	0.78	0.31	0.78	2.12	1.83	0.52	0.83	0.83	1.25	0.42	0.83	1.5	1.4	0.65	0.47	1.49	1.5	0.25	0.75	1.5	1.95	0.97	1.46	0.32
12	36	Quercus chenii	NC_039428.1	rpoB	0.42	1.58	0.35	1.65	0.55	1.45	1.4	0.6	1.46	0.54	0.32	1.68	1.43	0.57	0.55	1.45	0.41	1.59	1.02	0.38	1.6	0.82	0.33	0.73	2.12	1.78	0.48	0.87	0.87	1.25	0.42	0.83	1.5	1.27	0.73	0.45	1.55	1.44	0.25	0.81	1.5	2.03	0.89	1.46	0.32
13	36	Quercus acutissima	NC_039429.1	rpoB	0.42	1.58	0.35	1.65	0.55	1.45	1.4	0.6	1.46	0.54	0.32	1.68	1.43	0.57	0.55	1.45	0.41	1.59	1.02	0.38	1.6	0.82	0.33	0.73	2.12	1.78	0.48	0.87	0.87	1.25	0.42	0.83	1.5	1.27	0.73	0.45	1.55	1.44	0.25	0.81	1.5	2.03	0.89	1.46	0.32
14	36	Quercus dentata	NC_039725.1	rpoB	0.47	1.53	0.35	1.65	0.55	1.45	1.4	0.6	1.49	0.51	0.32	1.68	1.4	0.6	0.55	1.45	0.36	1.64	1.01	0.36	1.63	0.82	0.33	0.73	2.12	1.83	0.48	0.83	0.87	1.25	0.42	0.83	1.5	1.27	0.73	0.45	1.55	1.48	0.25	0.8	1.48	2.08	0.88	1.44	0.32
15	36	Quercus obovatifolia	NC_039972.1	rpoB	0.42	1.58	0.35	1.65	0.55	1.45	1.42	0.58	1.49	0.51	0.31	1.69	1.38	0.62	0.55	1.45	0.42	1.58	1	0.39	1.61	0.78	0.31	0.78	2.12	1.83	0.52	0.83	0.83	1.25	0.42	0.83	1.5	1.4	0.65	0.47	1.49	1.5	0.25	0.75	1.5	1.95	0.97	1.46	0.32
16	36	Quercus wutaishanica	NC_043857.1	rpoB	0.42	1.58	0.35	1.65	0.55	1.45	1.4	0.6	1.49	0.51	0.32	1.68	1.4	0.6	0.55	1.45	0.36	1.64	1.01	0.36	1.63	0.82	0.33	0.73	2.12	1.81	0.47	0.86	0.86	1.25	0.42	0.83	1.5	1.27	0.73	0.45	1.55	1.5	0.25	0.75	1.5	2.08	0.88	1.44	0.32
17	36	Quercus mongolica	NC_043858.1	rpoB	0.42	1.58	0.35	1.65	0.55	1.45	1.4	0.6	1.49	0.51	0.32	1.68	1.4	0.6	0.55	1.45	0.36	1.64	1.01	0.36	1.63	0.82	0.33	0.73	2.12	1.83	0.48	0.83	0.87	1.25	0.42	0.83	1.5	1.27	0.73	0.45	1.55	1.48	0.25	0.8	1.48	2.08	0.88	1.44	0.32
18	36	Quercus robur	NC_046388.1	rpoB	0.42	1.58	0.35	1.65	0.55	1.45	1.4	0.6	1.49	0.51	0.32	1.68	1.4	0.6	0.55	1.45	0.41	1.59	1.01	0.36	1.63	0.82	0.33	0.73	2.12	1.83	0.48	0.83	0.87	1.25	0.42	0.83	1.5	1.27	0.73	0.45	1.55	1.48	0.25	0.8	1.48	2.08	0.88	1.44	0.32
19	36	Quercus bawanglingensis	NC_046583.1	rpoB	0.42	1.58	0.35	1.65	0.55	1.45	1.42	0.58	1.46	0.54	0.32	1.68	1.4	0.6	0.55	1.45	0.41	1.59	1.02	0.38	1.6	0.82	0.33	0.73	2.12	1.83	0.48	0.83	0.87	1.25	0.42	0.83	1.5	1.24	0.71	0.53	1.51	1.44	0.25	0.81	1.5	2	0.88	1.44	0.32
20	36	Quercus coccinea	NC_047481.1	rpoB	0.41	1.59	0.35	1.65	0.55	1.45	1.4	0.6	1.49	0.51	0.33	1.67	1.42	0.58	0.57	1.43	0.39	1.61	1	0.41	1.59	0.8	0.32	0.72	2.16	1.76	0.47	0.82	0.95	1.22	0.49	0.82	1.47	1.43	0.57	0.48	1.52	1.44	0.25	0.81	1.5	2.05	0.95	1.42	0.32
21	36	Quercus phillyraeoides	NC_048488.1	rpoB	0.42	1.58	0.35	1.65	0.55	1.45	1.42	0.58	1.46	0.54	0.32	1.68	1.4	0.6	0.55	1.45	0.41	1.59	1.02	0.38	1.6	0.82	0.33	0.73	2.12	1.83	0.48	0.83	0.87	1.25	0.42	0.83	1.5	1.27	0.73	0.45	1.55	1.44	0.25	0.81	1.5	2	0.88	1.44	0.32
22	36	Quercus gilva	NC_049876.1	rpoB	0.43	1.57	0.35	1.65	0.55	1.45	1.42	0.58	1.51	0.49	0.31	1.69	1.38	0.62	0.55	1.45	0.42	1.58	1	0.39	1.61	0.78	0.31	0.78	2.12	1.89	0.54	0.76	0.81	1.25	0.42	0.83	1.5	1.4	0.65	0.47	1.49	1.5	0.25	0.75	1.5	1.89	0.99	1.48	0.33
23	36	Quercus pannosa	NC_050963.1	rpoB	0.42	1.58	0.35	1.65	0.55	1.45	1.4	0.6	1.49	0.51	0.31	1.69	1.4	0.6	0.55	1.45	0.42	1.58	1.02	0.38	1.6	0.8	0.32	0.8	2.08	1.83	0.52	0.83	0.83	1.25	0.42	0.83	1.5	1.36	0.64	0.45	1.55	1.46	0.25	0.76	1.52	1.95	0.97	1.46	0.32
24	36	Quercus virginiana	NC_050972.1	rpoB	0.42	1.58	0.43	1.57	0.55	1.45	1.4	0.6	1.46	0.54	0.32	1.68	1.4	0.6	0.55	1.45	0.41	1.59	0.99	0.41	1.6	0.82	0.33	0.73	2.12	1.83	0.48	0.83	0.87	1.25	0.42	0.83	1.5	1.36	0.73	0.45	1.45	1.44	0.25	0.81	1.5	2.03	0.89	1.46	0.32
25	36	Quercus acuta	NC_054352.1	rpoB	0.42	1.58	0.35	1.65	0.55	1.45	1.42	0.58	1.49	0.51	0.31	1.69	1.38	0.62	0.55	1.45	0.42	1.58	1	0.39	1.61	0.78	0.31	0.78	2.12	1.83	0.52	0.83	0.83	1.25	0.42	0.83	1.5	1.4	0.65	0.47	1.49	1.5	0.25	0.75	1.5	1.95	0.97	1.46	0.32
26	36	Quercus chungii	NC_057248.1	rpoB	0.42	1.58	0.35	1.65	0.55	1.45	1.42	0.58	1.49	0.51	0.31	1.69	1.38	0.62	0.55	1.45	0.42	1.58	1	0.39	1.61	0.78	0.31	0.78	2.12	1.83	0.52	0.83	0.83	1.25	0.42	0.83	1.5	1.4	0.65	0.47	1.49	1.5	0.25	0.75	1.5	1.95	0.97	1.46	0.32
1	37	Quercus rubra	NC_020152.1	rpoC1	0.14	1.86	0.29	1.71	0.67	1.33	1.48	0.52	1.54	0.46	0.5	1.5	1.5	0.5	0.64	1.36	0.52	1.48	0.9	0.75	1.35	1.29	0.52	0.26	1.94	1.28	0.43	1.19	1.11	1.3	0.86	0.54	1.3	0.96	1.12	0.32	1.6	1.26	0.32	0.84	1.58	1.89	0.33	1.44	0.78
2	37	Quercus aliena	NC_026790.1	rpoC1	0.14	1.86	0.29	1.71	0.67	1.33	1.48	0.52	1.54	0.46	0.5	1.5	1.5	0.5	0.64	1.36	0.47	1.53	0.9	0.75	1.35	1.29	0.39	0.26	2.06	1.28	0.43	1.28	1.02	1.22	0.78	0.56	1.44	0.96	1.12	0.48	1.44	1.23	0.31	0.92	1.54	1.89	0.33	1.44	0.78
3	37	Quercus spinosa	NC_026907.1	rpoC1	0.14	1.86	0.29	1.71	0.67	1.33	1.48	0.52	1.54	0.46	0.62	1.38	1.5	0.5	0.64	1.36	0.47	1.53	0.93	0.74	1.33	1.29	0.39	0.26	2.06	1.28	0.43	1.28	1.02	1.22	0.78	0.56	1.44	0.96	1.12	0.32	1.6	1.23	0.31	0.92	1.54	1.81	0.34	1.47	0.91
4	37	Quercus aquifolioides	NC_026913.1	rpoC1	0.2	1.8	0.29	1.71	0.67	1.33	1.48	0.52	1.54	0.46	0.5	1.5	1.44	0.56	0.64	1.36	0.47	1.53	0.88	0.78	1.34	1.29	0.39	0.26	2.06	1.28	0.43	1.28	1.02	1.22	0.78	0.56	1.44	0.89	1.04	0.3	1.78	1.23	0.31	0.92	1.54	1.89	0.33	1.44	0.78
5	37	Quercus baronii	NC_029490.1	rpoC1	0.13	1.87	0.29	1.71	0.67	1.33	1.48	0.52	1.54	0.46	0.47	1.53	1.5	0.5	0.64	1.36	0.53	1.47	0.9	0.75	1.35	1.29	0.39	0.26	2.06	1.33	0.42	1.25	1	1.3	0.76	0.54	1.41	0.96	1.28	0.32	1.44	1.19	0.32	0.86	1.62	1.89	0.33	1.44	0.67
6	37	Quercus variabilis	NC_031356.1	rpoC1	0.13	1.87	0.29	1.71	0.67	1.33	1.48	0.52	1.54	0.46	0.47	1.53	1.5	0.5	0.64	1.36	0.53	1.47	0.9	0.75	1.35	1.29	0.39	0.26	2.06	1.28	0.43	1.28	1.02	1.3	0.76	0.54	1.41	0.96	1.28	0.32	1.44	1.26	0.32	0.84	1.58	1.89	0.33	1.44	0.67
7	37	Quercus dolicholepis	NC_031357.1	rpoC1	0.13	1.87	0.29	1.71	0.67	1.33	1.48	0.52	1.54	0.46	0.47	1.53	1.5	0.5	0.64	1.36	0.53	1.47	0.9	0.75	1.35	1.16	0.39	0.39	2.06	1.28	0.43	1.28	1.02	1.33	0.78	0.56	1.33	0.96	1.28	0.32	1.44	1.26	0.32	0.84	1.58	1.89	0.33	1.44	0.67
8	37	Quercus tarokoensis	NC_036370.1	rpoC1	0.13	1.87	0.29	1.71	0.59	1.41	1.48	0.52	1.54	0.46	0.47	1.53	1.5	0.5	0.64	1.36	0.56	1.44	0.9	0.75	1.35	1.16	0.39	0.39	2.06	1.28	0.43	1.28	1.02	1.33	0.67	0.67	1.33	0.96	1.28	0.32	1.44	1.26	0.32	0.84	1.58	1.89	0.33	1.44	0.67
9	37	Quercus glauca	NC_036930.1	rpoC1	0.13	1.87	0.29	1.71	0.67	1.33	1.48	0.52	1.54	0.46	0.5	1.5	1.5	0.5	0.64	1.36	0.52	1.48	0.9	0.75	1.35	1.25	0.38	0.38	2	1.28	0.43	1.28	1.02	1.3	0.76	0.54	1.41	0.96	1.12	0.32	1.6	1.3	0.32	0.76	1.62	1.89	0.33	1.44	0.78
10	37	Quercus tungmaiensis	NC_036936.1	rpoC1	0.13	1.87	0.29	1.71	0.67	1.33	1.48	0.52	1.54	0.46	0.5	1.5	1.44	0.56	0.64	1.36	0.52	1.48	0.88	0.78	1.34	1.29	0.39	0.26	2.06	1.28	0.43	1.28	1.02	1.3	0.76	0.54	1.41	0.89	1.04	0.3	1.78	1.26	0.32	0.84	1.58	1.89	0.33	1.44	0.78
11	37	Quercus sichourensis	NC_036941.1	rpoC1	0.13	1.87	0.29	1.71	0.67	1.33	1.5	0.5	1.54	0.46	0.5	1.5	1.5	0.5	0.64	1.36	0.52	1.48	0.9	0.75	1.35	1.29	0.39	0.39	1.94	1.28	0.43	1.28	1.02	1.3	0.76	0.54	1.41	0.96	1.12	0.32	1.6	1.26	0.32	0.74	1.68	1.92	0.34	1.36	0.79
12	37	Quercus chenii	NC_039428.1	rpoC1	0.13	1.87	0.29	1.71	0.67	1.33	1.48	0.52	1.54	0.46	0.47	1.53	1.5	0.5	0.64	1.36	0.53	1.47	0.9	0.75	1.35	1.29	0.39	0.26	2.06	1.28	0.43	1.28	1.02	1.3	0.76	0.54	1.41	0.96	1.28	0.32	1.44	1.26	0.32	0.84	1.58	1.89	0.33	1.44	0.67
13	37	Quercus acutissima	NC_039429.1	rpoC1	0.13	1.87	0.29	1.71	0.67	1.33	1.48	0.52	1.54	0.46	0.47	1.53	1.5	0.5	0.64	1.36	0.53	1.47	0.9	0.75	1.35	1.29	0.39	0.26	2.06	1.28	0.43	1.28	1.02	1.3	0.76	0.54	1.41	0.96	1.28	0.32	1.44	1.26	0.32	0.84	1.58	1.89	0.33	1.44	0.67
14	37	Quercus dentata	NC_039725.1	rpoC1	0.13	1.87	0.29	1.71	0.67	1.33	1.48	0.52	1.54	0.46	0.5	1.5	1.5	0.5	0.64	1.36	0.52	1.48	0.9	0.75	1.35	1.29	0.39	0.26	2.06	1.28	0.43	1.28	1.02	1.3	0.76	0.54	1.41	0.96	1.12	0.48	1.44	1.26	0.32	0.84	1.58	1.89	0.33	1.44	0.78
15	37	Quercus obovatifolia	NC_039972.1	rpoC1	0.13	1.87	0.29	1.71	0.67	1.33	1.48	0.52	1.54	0.46	0.5	1.5	1.5	0.5	0.64	1.36	0.52	1.48	0.9	0.75	1.35	1.25	0.38	0.38	2	1.28	0.43	1.28	1.02	1.3	0.76	0.54	1.41	0.96	1.12	0.32	1.6	1.3	0.32	0.76	1.62	1.89	0.33	1.44	0.78
16	37	Quercus wutaishanica	NC_043857.1	rpoC1	0.13	1.87	0.29	1.71	0.67	1.33	1.48	0.52	1.54	0.46	0.5	1.5	1.5	0.5	0.64	1.36	0.52	1.48	0.9	0.75	1.35	1.29	0.39	0.26	2.06	1.28	0.43	1.28	1.02	1.3	0.76	0.54	1.41	0.96	1.12	0.48	1.44	1.26	0.32	0.84	1.58	1.89	0.33	1.44	0.78
17	37	Quercus mongolica	NC_043858.1	rpoC1	0.13	1.87	0.29	1.71	0.67	1.33	1.48	0.52	1.54	0.46	0.5	1.5	1.5	0.5	0.64	1.36	0.52	1.48	0.9	0.75	1.35	1.29	0.39	0.26	2.06	1.28	0.43	1.28	1.02	1.3	0.76	0.54	1.41	0.96	1.12	0.48	1.44	1.26	0.32	0.84	1.58	1.89	0.33	1.44	0.78
18	37	Quercus robur	NC_046388.1	rpoC1	0.13	1.87	0.29	1.71	0.67	1.33	1.48	0.52	1.54	0.46	0.5	1.5	1.5	0.5	0.64	1.36	0.52	1.48	0.9	0.75	1.35	1.29	0.39	0.26	2.06	1.28	0.43	1.28	1.02	1.3	0.76	0.54	1.41	0.96	1.12	0.48	1.44	1.26	0.32	0.84	1.58	1.89	0.33	1.44	0.78
19	37	Quercus bawanglingensis	NC_046583.1	rpoC1	0.13	1.87	0.29	1.71	0.59	1.41	1.48	0.52	1.54	0.46	0.59	1.41	1.5	0.5	0.64	1.36	0.56	1.44	0.9	0.75	1.35	1.16	0.39	0.39	2.06	1.28	0.43	1.28	1.02	1.33	0.67	0.67	1.33	0.96	1.28	0.32	1.44	1.26	0.32	0.84	1.58	1.89	0.33	1.44	0.67
20	37	Quercus coccinea	NC_047481.1	rpoC1	0.14	1.86	0.29	1.71	0.67	1.33	1.48	0.52	1.54	0.46	0.5	1.5	1.5	0.5	0.64	1.36	0.47	1.53	0.9	0.75	1.35	1.29	0.52	0.26	1.94	1.28	0.43	1.19	1.11	1.22	0.89	0.56	1.33	0.96	1.12	0.32	1.6	1.23	0.31	0.82	1.64	1.89	0.33	1.44	0.78
21	37	Quercus phillyraeoides	NC_048488.1	rpoC1	0.13	1.87	0.29	1.71	0.59	1.41	1.48	0.52	1.54	0.46	0.59	1.41	1.5	0.5	0.64	1.36	0.56	1.44	0.9	0.75	1.35	1.16	0.39	0.39	2.06	1.28	0.43	1.28	1.02	1.33	0.67	0.67	1.33	0.96	1.28	0.32	1.44	1.26	0.32	0.84	1.58	1.89	0.33	1.44	0.67
22	37	Quercus gilva	NC_049876.1	rpoC1	0.14	1.86	0.29	1.71	0.67	1.33	1.48	0.52	1.54	0.46	0.5	1.5	1.5	0.5	0.64	1.36	0.47	1.53	0.9	0.75	1.35	1.33	0.36	0.36	1.94	1.28	0.43	1.28	1.02	1.33	0.78	0.44	1.44	0.96	1.12	0.32	1.6	1.22	0.33	0.78	1.67	1.89	0.33	1.44	0.78
23	37	Quercus pannosa	NC_050963.1	rpoC1	0.13	1.87	0.29	1.71	0.67	1.33	1.43	0.57	1.54	0.46	0.62	1.38	1.5	0.5	0.62	1.38	0.47	1.53	0.89	0.79	1.33	1.29	0.39	0.26	2.06	1.28	0.43	1.28	1.02	1.22	0.78	0.56	1.44	0.96	1.12	0.32	1.6	1.26	0.32	0.84	1.58	1.81	0.34	1.47	0.91
24	37	Quercus virginiana	NC_050972.1	rpoC1	0.13	1.87	0.29	1.71	0.67	1.33	1.43	0.57	1.54	0.46	0.5	1.5	1.5	0.5	0.62	1.38	0.47	1.53	0.9	0.75	1.35	1.25	0.38	0.25	2.12	1.33	0.42	1.25	1	1.22	0.78	0.56	1.44	1	1.17	0.33	1.5	1.26	0.32	0.84	1.58	1.81	0.34	1.47	0.79
25	37	Quercus acuta	NC_054352.1	rpoC1	0.13	1.87	0.29	1.71	0.67	1.33	1.48	0.52	1.54	0.46	0.5	1.5	1.5	0.5	0.64	1.36	0.52	1.48	0.9	0.75	1.35	1.25	0.38	0.38	2	1.28	0.43	1.28	1.02	1.3	0.76	0.54	1.41	0.96	1.12	0.32	1.6	1.3	0.32	0.76	1.62	1.89	0.33	1.44	0.78
26	37	Quercus chungii	NC_057248.1	rpoC1	0.13	1.87	0.29	1.71	0.67	1.33	1.45	0.55	1.54	0.46	0.5	1.5	1.5	0.5	0.62	1.38	0.47	1.53	0.9	0.75	1.35	1.25	0.38	0.38	2	1.28	0.43	1.28	1.02	1.22	0.78	0.56	1.44	0.96	1.12	0.32	1.6	1.3	0.32	0.76	1.62	1.92	0.34	1.36	0.79
1	38	Quercus rubra	NC_020152.1	rpoC2	0.36	1.64	0.18	1.82	0.62	1.38	1.75	0.25	1.51	0.49	0.74	1.26	1.54	0.46	0.58	1.42	0.43	1.57	0.81	0.6	1.59	1.07	0.79	0.71	1.43	1.76	0.44	0.8	1	1.36	0.75	0.6	1.28	1.63	0.68	0.45	1.24	1.51	0.52	0.66	1.32	1.85	0.83	1.85	0.38
2	38	Quercus aliena	NC_026790.1	rpoC2	0.36	1.64	0.18	1.82	0.62	1.38	1.75	0.25	1.53	0.47	0.73	1.27	1.54	0.46	0.58	1.42	0.43	1.57	0.81	0.61	1.58	1.07	0.79	0.71	1.43	1.76	0.4	0.84	1	1.38	0.77	0.62	1.23	1.63	0.68	0.45	1.24	1.51	0.52	0.66	1.32	1.85	0.83	1.85	0.38
3	38	Quercus spinosa	NC_026907.1	rpoC2	0.38	1.62	0.21	1.79	0.62	1.38	1.75	0.25	1.49	0.51	0.76	1.24	1.54	0.46	0.58	1.42	0.42	1.58	0.82	0.6	1.58	1.12	0.7	0.7	1.47	1.78	0.4	0.81	1.01	1.28	0.75	0.68	1.28	1.71	0.69	0.4	1.2	1.52	0.52	0.67	1.29	1.85	0.83	1.85	0.38
4	38	Quercus aquifolioides	NC_026913.1	rpoC2	0.37	1.63	0.18	1.82	0.67	1.33	1.75	0.25	1.48	0.52	0.68	1.32	1.54	0.46	0.58	1.42	0.46	1.54	0.82	0.6	1.58	1.07	0.79	0.71	1.43	1.76	0.41	0.82	1.02	1.23	0.77	0.69	1.31	1.63	0.68	0.45	1.24	1.52	0.52	0.67	1.29	1.86	0.8	1.79	0.43
5	38	Quercus baronii	NC_029490.1	rpoC2	0.36	1.64	0.18	1.82	0.71	1.29	1.78	0.22	1.49	0.51	0.74	1.26	1.54	0.46	0.58	1.42	0.39	1.61	0.84	0.57	1.59	1.07	0.79	0.71	1.43	1.76	0.4	0.84	1	1.36	0.75	0.6	1.28	1.58	0.68	0.51	1.24	1.52	0.52	0.67	1.29	1.87	0.77	1.81	0.39
6	38	Quercus variabilis	NC_031356.1	rpoC2	0.38	1.62	0.19	1.81	0.62	1.38	1.78	0.22	1.48	0.53	0.7	1.3	1.53	0.47	0.58	1.42	0.46	1.54	0.83	0.59	1.58	1.09	0.8	0.73	1.38	1.71	0.41	0.86	1.02	1.28	0.75	0.68	1.28	1.61	0.61	0.44	1.33	1.46	0.52	0.71	1.32	1.81	0.77	1.87	0.39
7	38	Quercus dolicholepis	NC_031357.1	rpoC2	0.36	1.64	0.18	1.82	0.62	1.38	1.78	0.22	1.49	0.51	0.74	1.26	1.54	0.46	0.58	1.42	0.42	1.58	0.84	0.57	1.59	1.07	0.79	0.71	1.43	1.74	0.4	0.85	1.01	1.28	0.75	0.68	1.28	1.58	0.68	0.51	1.24	1.55	0.52	0.66	1.27	1.87	0.77	1.81	0.39
8	38	Quercus tarokoensis	NC_036370.1	rpoC2	0.36	1.64	0.18	1.82	0.62	1.38	1.75	0.25	1.51	0.49	0.74	1.26	1.54	0.46	0.58	1.42	0.43	1.57	0.82	0.6	1.59	1.05	0.77	0.77	1.4	1.76	0.4	0.8	1.04	1.28	0.75	0.68	1.28	1.58	0.68	0.51	1.24	1.54	0.53	0.63	1.3	1.87	0.77	1.81	0.39
9	38	Quercus glauca	NC_036930.1	rpoC2	0.36	1.64	0.18	1.82	0.62	1.38	1.72	0.28	1.5	0.5	0.76	1.24	1.55	0.45	0.58	1.42	0.42	1.58	0.79	0.61	1.6	1.16	0.65	0.8	1.38	1.76	0.43	0.82	0.98	1.23	0.77	0.69	1.31	1.69	0.68	0.39	1.24	1.48	0.57	0.67	1.29	1.87	0.77	1.87	0.39
10	38	Quercus tungmaiensis	NC_036936.1	rpoC2	0.37	1.63	0.18	1.82	0.62	1.38	1.75	0.25	1.48	0.52	0.71	1.29	1.54	0.46	0.58	1.42	0.46	1.54	0.78	0.6	1.61	1.07	0.79	0.71	1.43	1.76	0.41	0.82	1.02	1.26	0.74	0.67	1.33	1.63	0.68	0.45	1.24	1.52	0.52	0.67	1.29	1.83	0.88	1.83	0.38
11	38	Quercus sichourensis	NC_036941.1	rpoC2	0.36	1.64	0.18	1.82	0.62	1.38	1.72	0.28	1.5	0.5	0.76	1.24	1.55	0.45	0.58	1.42	0.42	1.58	0.79	0.61	1.6	1.16	0.65	0.8	1.38	1.76	0.43	0.82	0.98	1.23	0.77	0.69	1.31	1.69	0.68	0.39	1.24	1.48	0.57	0.67	1.29	1.87	0.77	1.87	0.39
12	38	Quercus chenii	NC_039428.1	rpoC2	0.38	1.62	0.19	1.81	0.62	1.38	1.78	0.22	1.48	0.53	0.7	1.3	1.53	0.47	0.58	1.42	0.46	1.54	0.83	0.59	1.58	1.09	0.8	0.73	1.38	1.71	0.41	0.86	1.02	1.28	0.75	0.68	1.28	1.61	0.67	0.44	1.28	1.46	0.52	0.71	1.32	1.81	0.77	1.87	0.39
13	38	Quercus acutissima	NC_039429.1	rpoC2	0.38	1.62	0.19	1.81	0.62	1.38	1.78	0.22	1.48	0.53	0.7	1.3	1.53	0.47	0.58	1.42	0.46	1.54	0.83	0.59	1.58	1.09	0.8	0.73	1.38	1.71	0.41	0.86	1.02	1.28	0.75	0.68	1.28	1.61	0.67	0.44	1.28	1.46	0.52	0.71	1.32	1.81	0.77	1.87	0.39
14	38	Quercus dentata	NC_039725.1	rpoC2	0.36	1.64	0.18	1.82	0.62	1.38	1.75	0.25	1.53	0.47	0.73	1.27	1.54	0.46	0.58	1.42	0.43	1.57	0.81	0.61	1.58	1.07	0.79	0.71	1.43	1.76	0.4	0.84	1	1.38	0.77	0.62	1.23	1.63	0.68	0.45	1.24	1.51	0.52	0.66	1.32	1.85	0.83	1.85	0.38
15	38	Quercus obovatifolia	NC_039972.1	rpoC2	0.36	1.64	0.18	1.82	0.62	1.38	1.72	0.28	1.5	0.5	0.76	1.24	1.55	0.45	0.58	1.42	0.42	1.58	0.79	0.61	1.6	1.16	0.65	0.8	1.38	1.76	0.43	0.82	0.98	1.23	0.77	0.69	1.31	1.69	0.68	0.39	1.24	1.48	0.57	0.67	1.29	1.87	0.77	1.87	0.39
16	38	Quercus wutaishanica	NC_043857.1	rpoC2	0.36	1.64	0.18	1.82	0.62	1.38	1.75	0.25	1.51	0.49	0.74	1.26	1.54	0.46	0.58	1.42	0.43	1.57	0.81	0.61	1.58	1.07	0.79	0.71	1.43	1.78	0.4	0.81	1.01	1.38	0.77	0.62	1.23	1.63	0.68	0.45	1.24	1.51	0.52	0.66	1.32	1.85	0.83	1.85	0.38
17	38	Quercus mongolica	NC_043858.1	rpoC2	0.36	1.64	0.18	1.82	0.62	1.38	1.75	0.25	1.51	0.49	0.74	1.26	1.54	0.46	0.58	1.42	0.43	1.57	0.81	0.61	1.58	1.07	0.79	0.71	1.43	1.78	0.4	0.81	1.01	1.38	0.77	0.62	1.23	1.63	0.68	0.45	1.24	1.51	0.56	0.66	1.27	1.79	0.83	1.91	0.38
18	38	Quercus robur	NC_046388.1	rpoC2	0.36	1.64	0.18	1.82	0.62	1.38	1.75	0.25	1.51	0.49	0.74	1.26	1.54	0.46	0.58	1.42	0.43	1.57	0.81	0.59	1.6	1.07	0.79	0.71	1.43	1.78	0.4	0.81	1.01	1.38	0.77	0.62	1.23	1.63	0.68	0.45	1.24	1.51	0.52	0.66	1.32	1.85	0.83	1.85	0.38
19	38	Quercus bawanglingensis	NC_046583.1	rpoC2	0.36	1.64	0.18	1.82	0.62	1.38	1.75	0.25	1.51	0.49	0.74	1.26	1.54	0.46	0.58	1.42	0.43	1.57	0.82	0.6	1.59	1.03	0.76	0.83	1.38	1.76	0.4	0.8	1.04	1.28	0.75	0.68	1.28	1.58	0.68	0.51	1.24	1.56	0.54	0.59	1.32	1.87	0.77	1.81	0.39
20	38	Quercus coccinea	NC_047481.1	rpoC2	0.36	1.64	0.18	1.82	0.62	1.38	1.75	0.25	1.53	0.47	0.74	1.26	1.54	0.46	0.58	1.42	0.43	1.57	0.81	0.6	1.59	1.07	0.79	0.71	1.43	1.76	0.44	0.8	1	1.36	0.75	0.6	1.28	1.63	0.68	0.45	1.24	1.48	0.52	0.67	1.33	1.85	0.83	1.85	0.38
21	38	Quercus phillyraeoides	NC_048488.1	rpoC2	0.33	1.67	0.18	1.82	0.59	1.41	1.75	0.25	1.51	0.49	0.74	1.26	1.54	0.46	0.58	1.42	0.43	1.57	0.82	0.6	1.59	1.05	0.77	0.77	1.4	1.76	0.4	0.8	1.04	1.28	0.75	0.68	1.28	1.58	0.68	0.51	1.24	1.54	0.53	0.63	1.3	1.87	0.77	1.81	0.39
22	38	Quercus gilva	NC_049876.1	rpoC2	0.36	1.64	0.18	1.82	0.62	1.38	1.72	0.28	1.52	0.48	0.76	1.24	1.55	0.45	0.58	1.42	0.42	1.58	0.79	0.61	1.6	1.16	0.65	0.8	1.38	1.76	0.43	0.82	0.98	1.23	0.85	0.69	1.23	1.69	0.68	0.39	1.24	1.45	0.58	0.67	1.3	1.87	0.77	1.87	0.39
23	38	Quercus pannosa	NC_050963.1	rpoC2	0.38	1.62	0.21	1.79	0.62	1.38	1.75	0.25	1.49	0.51	0.76	1.24	1.54	0.46	0.58	1.42	0.42	1.58	0.82	0.6	1.58	1.14	0.71	0.71	1.43	1.76	0.4	0.8	1.04	1.28	0.75	0.68	1.28	1.69	0.68	0.39	1.24	1.52	0.52	0.67	1.29	1.85	0.83	1.85	0.38
24	38	Quercus virginiana	NC_050972.1	rpoC2	0.36	1.64	0.18	1.82	0.62	1.38	1.75	0.25	1.48	0.52	0.76	1.24	1.54	0.46	0.57	1.43	0.43	1.57	0.82	0.6	1.58	1.05	0.77	0.77	1.4	1.78	0.4	0.81	1.01	1.38	0.69	0.69	1.23	1.63	0.68	0.39	1.3	1.51	0.52	0.66	1.32	1.85	0.83	1.85	0.38
25	38	Quercus acuta	NC_054352.1	rpoC2	0.36	1.64	0.18	1.82	0.62	1.38	1.72	0.28	1.5	0.5	0.76	1.24	1.55	0.45	0.58	1.42	0.42	1.58	0.79	0.61	1.6	1.16	0.65	0.8	1.38	1.76	0.43	0.82	0.98	1.23	0.77	0.69	1.31	1.69	0.68	0.39	1.24	1.48	0.57	0.67	1.29	1.87	0.77	1.87	0.39
26	38	Quercus chungii	NC_057248.1	rpoC2	0.36	1.64	0.18	1.82	0.62	1.38	1.72	0.28	1.5	0.5	0.76	1.24	1.55	0.45	0.58	1.42	0.42	1.58	0.79	0.61	1.6	1.16	0.65	0.8	1.38	1.76	0.43	0.82	0.98	1.23	0.77	0.69	1.31	1.69	0.68	0.39	1.24	1.48	0.57	0.67	1.29	1.87	0.77	1.87	0.39
1	39	Quercus rubra	NC_020152.1	rps11	0.4	1.6	0	2	0	2	2	0	2	0	0	2	1.14	0.86	1.5	0.5	9	9	1.09	0.27	1.64	2.29	0.57	0.57	0.57	0.75	0.75	0.75	1.75	0.44	2.67	0	0.89	1.33	1.33	0.44	0.89	1.67	0.33	1	1	1.43	1.14	0.86	0
2	39	Quercus aliena	NC_026790.1	rps11	0.4	1.6	0	2	0	2	2	0	2	0	0	2	1.43	0.57	1.5	0.5	9	9	1.09	0.27	1.64	2.29	0.57	0.57	0.57	0.75	0.75	0.75	1.75	0.89	2.22	0	0.89	1.33	1.33	0.44	0.89	1.67	0.33	1	1	1.43	1.14	0.86	0
3	39	Quercus spinosa	NC_026907.1	rps11	0.4	1.6	0.5	1.5	0	2	2	0	2	0	0	2	1.43	0.57	1.5	0.5	9	9	1.2	0.3	1.5	2	0.57	0.57	0.86	0.75	0.75	0.75	1.75	0.89	2.22	0	0.89	1.33	1.33	0.44	0.89	1.54	0.31	0.92	1.23	1.43	1.14	0.86	0
4	39	Quercus aquifolioides	NC_026913.1	rps11	0.4	1.6	0	2	0	2	2	0	2	0	0	2	1.43	0.57	1.5	0.5	9	9	1.09	0.27	1.64	2.29	0.57	0.57	0.57	0.75	0.75	0.75	1.75	0.89	2.22	0	0.89	1.33	1.33	0.44	0.89	1.67	0.33	1	1	1.43	1.14	0.86	0
5	39	Quercus baronii	NC_029490.1	rps11	0.4	1.6	0	2	0	2	2	0	2	0	0	2	1.43	0.57	1.5	0.5	9	9	1.09	0.27	1.64	2.29	0.57	0.57	0.57	0.75	0.75	0.75	1.75	0.89	2.22	0	0.89	1.33	1.33	0.44	0.89	1.67	0.33	1	1	1.43	1.14	0.86	0
6	39	Quercus variabilis	NC_031356.1	rps11	0.4	1.6	0	2	0	2	2	0	2	0	0	2	1.43	0.57	1.5	0.5	9	9	1.09	0.27	1.64	2.29	0.57	0.57	0.57	0.8	0.8	0.8	1.6	0.89	2.22	0	0.89	1.33	1.33	0.44	0.89	1.67	0.33	1	1	1.43	1.14	0.86	0
7	39	Quercus dolicholepis	NC_031357.1	rps11	0.4	1.6	0	2	0	2	2	0	2	0	0	2	1.14	0.86	1.5	0.5	9	9	1.09	0.27	1.64	2.29	0.57	0.57	0.57	0.75	0.75	0.75	1.75	0.89	2.22	0	0.89	1.33	1.33	0.44	0.89	1.67	0.33	1	1	1.43	1.14	0.86	0
8	39	Quercus tarokoensis	NC_036370.1	rps11	0.4	1.6	0	2	0	2	2	0	2	0	0	2	1.43	0.57	1.5	0.5	9	9	1.09	0.27	1.64	2.29	0.57	0.57	0.57	0.75	0.75	0.75	1.75	0.89	2.22	0	0.89	1.33	1.33	0.44	0.89	1.67	0.33	1	1	1.43	1.14	0.86	0
9	39	Quercus glauca	NC_036930.1	rps11	0.33	1.67	0	2	0	2	2	0	2	0	0	2	1.43	0.57	1.5	0.5	9	9	1.09	0.27	1.64	2.29	0.57	0.57	0.57	0.75	0.75	0.75	1.75	0.89	2.22	0	0.89	1.33	1.33	0.44	0.89	1.67	0.33	1	1	1.43	1.14	0.86	0
10	39	Quercus tungmaiensis	NC_036936.1	rps11	0.4	1.6	0	2	0	2	2	0	2	0	0	2	1.43	0.57	1.5	0.5	9	9	1.09	0.27	1.64	2.29	0.57	0.57	0.57	0.75	0.75	0.75	1.75	0.89	2.22	0	0.89	1.33	1.33	0.44	0.89	1.67	0.33	1	1	1.43	1.14	0.86	0
11	39	Quercus sichourensis	NC_036941.1	rps11	0.33	1.67	0	2	0	2	2	0	2	0	0	2	1.43	0.57	1.5	0.5	9	9	1.09	0.27	1.64	2.29	0.57	0.57	0.57	0.75	0.75	0.75	1.75	0.89	2.22	0	0.89	1.33	1.33	0.44	0.89	1.67	0.33	1	1	1.43	1.14	0.86	0
12	39	Quercus chenii	NC_039428.1	rps11	0.4	1.6	0	2	0	2	2	0	2	0	0	2	1.43	0.57	1.5	0.5	9	9	1.09	0.27	1.64	2.29	0.57	0.57	0.57	0.8	0.8	0.8	1.6	0.89	2.22	0	0.89	1.33	1.33	0.44	0.89	1.67	0.33	1	1	1.43	1.14	0.86	0
13	39	Quercus acutissima	NC_039429.1	rps11	0.4	1.6	0	2	0	2	2	0	2	0	0	2	1.43	0.57	1.5	0.5	9	9	1.09	0.27	1.64	2.29	0.57	0.57	0.57	0.8	0.8	0.8	1.6	0.89	2.22	0	0.89	1.33	1.33	0.44	0.89	1.67	0.33	1	1	1.43	1.14	0.86	0
14	39	Quercus dentata	NC_039725.1	rps11	0.4	1.6	0	2	0	2	2	0	2	0	0	2	1.43	0.57	1.5	0.5	9	9	1.09	0.27	1.64	2.29	0.57	0.57	0.57	0.75	0.75	0.75	1.75	0.89	2.22	0	0.89	1.33	1.33	0.44	0.89	1.67	0.33	1	1	1.43	1.14	0.86	0
15	39	Quercus obovatifolia	NC_039972.1	rps11	0.33	1.67	0	2	0	2	2	0	2	0	0	2	1.43	0.57	1.5	0.5	9	9	1.09	0.27	1.64	2.29	0.57	0.57	0.57	0.75	0.75	0.75	1.75	0.89	2.22	0	0.89	1.33	1.33	0.44	0.89	1.67	0.33	1	1	1.43	1.14	0.86	0
16	39	Quercus wutaishanica	NC_043857.1	rps11	0.4	1.6	0	2	0	2	2	0	2	0	0	2	1.43	0.57	1.5	0.5	9	9	1.09	0.27	1.64	2.29	0.57	0.57	0.57	0.75	0.75	0.75	1.75	0.89	2.22	0	0.89	1.33	1.33	0.44	0.89	1.67	0.33	1	1	1.43	1.14	0.86	0
17	39	Quercus mongolica	NC_043858.1	rps11	0.4	1.6	0	2	0	2	2	0	2	0	0	2	1.43	0.57	1.5	0.5	9	9	1.09	0.27	1.64	2.29	0.57	0.57	0.57	0.75	0.75	0.75	1.75	0.89	2.22	0	0.89	1.33	1.33	0.44	0.89	1.67	0.33	1	1	1.43	1.14	0.86	0
18	39	Quercus robur	NC_046388.1	rps11	0.4	1.6	0	2	0	2	2	0	2	0	0	2	1.43	0.57	1.5	0.5	9	9	1.09	0.27	1.64	2.29	0.57	0.57	0.57	0.75	0.75	0.75	1.75	0.89	2.22	0	0.89	1.33	1.33	0.44	0.89	1.67	0.33	1	1	1.43	1.14	0.86	0
19	39	Quercus bawanglingensis	NC_046583.1	rps11	0.4	1.6	0	2	0	2	2	0	2	0	0	2	1.43	0.57	1.5	0.5	9	9	1.09	0.27	1.64	2.29	0.57	0.57	0.57	0.75	0.75	0.75	1.75	0.89	2.22	0	0.89	1.33	1.33	0.44	0.89	1.67	0.33	1	1	1.43	1.14	0.86	0
20	39	Quercus coccinea	NC_047481.1	rps11	0.4	1.6	0	2	0	2	2	0	2	0	0	2	1.14	0.86	1.5	0.5	9	9	1.09	0.27	1.64	2.29	0.57	0.57	0.57	0.75	0.75	0.75	1.75	0.44	2.67	0	0.89	1.33	1.33	0.44	0.89	1.67	0.33	1	1	1.43	1.14	0.86	0
21	39	Quercus phillyraeoides	NC_048488.1	rps11	0.4	1.6	0	2	0	2	2	0	2	0	0	2	1.43	0.57	1.5	0.5	9	9	1.09	0.27	1.64	2.29	0.57	0.57	0.57	0.75	0.75	0.75	1.75	0.89	2.22	0	0.89	1.33	1.33	0.44	0.89	1.67	0.33	1	1	1.43	1.14	0.86	0
22	39	Quercus gilva	NC_049876.1	rps11	0.33	1.67	0	2	0	2	2	0	2	0	0	2	1.43	0.57	1.5	0.5	9	9	1.09	0.27	1.64	2.29	0.57	0.57	0.57	0.75	0.75	0.75	1.75	0.89	2.22	0	0.89	1.33	1.33	0.44	0.89	1.67	0.33	1	1	1.43	1.14	0.86	0
23	39	Quercus pannosa	NC_050963.1	rps11	0.4	1.6	0.5	1.5	0	2	2	0	2	0	0	2	1.43	0.57	1.5	0.5	9	9	1.09	0.27	1.64	2.29	0.57	0.57	0.57	0.75	0.75	0.75	1.75	0.89	2.22	0	0.89	1.33	1.33	0.44	0.89	1.67	0.33	1	1	1.43	1.14	0.86	0
24	39	Quercus virginiana	NC_050972.1	rps11	0.4	1.6	0	2	0	2	2	0	2	0	0	2	1.43	0.57	1.5	0.5	9	9	1.09	0.27	1.64	2.29	0.57	0.57	0.57	0.75	0.75	0.75	1.75	0.89	2.22	0	0.89	1.33	1.33	0.44	0.89	1.67	0.33	1	1	1.43	1.14	0.86	0
25	39	Quercus acuta	NC_054352.1	rps11	0.33	1.67	0	2	0	2	2	0	2	0	0	2	1.43	0.57	1.5	0.5	9	9	1.09	0.27	1.64	2.29	0.57	0.57	0.57	0.75	0.75	0.75	1.75	0.89	2.22	0	0.89	1.33	1.33	0.44	0.89	1.67	0.33	1	1	1.43	1.14	0.86	0
26	39	Quercus chungii	NC_057248.1	rps11	0.33	1.67	0	2	0	2	2	0	2	0	0	2	1.43	0.57	1.5	0.5	9	9	1.09	0.27	1.64	2.29	0.57	0.57	0.57	0.75	0.75	0.75	1.75	0.89	2.22	0	0.89	1.33	1.33	0.44	0.89	1.67	0.33	1	1	1.43	1.14	0.86	0
1	40	Quercus rubra	NC_020152.1	rps12	0.4	1.6	0	2	1	1	1.43	0.57	2	0	0.67	1.33	1.4	0.6	0	2	0	2	0.38	1.12	1.5	0	2.4	0	1.6	1.85	0.31	1.23	0.62	1.5	1.5	0	1	0.4	1.2	0.8	1.6	1.33	0.67	0.67	1.33	2.4	0.8	1.2	0.4
2	40	Quercus aliena	NC_026790.1	rps12	0.4	1.6	0	2	1	1	1.43	0.57	2	0	0.67	1.33	1.4	0.6	0	2	0	2	0.38	1.12	1.5	0	2.4	0	1.6	1.85	0.31	1.23	0.62	1.5	1.5	0	1	0.4	1.2	0.8	1.6	1.33	0.67	0.67	1.33	2.4	0.8	1.2	0.4
3	40	Quercus spinosa	NC_026907.1	rps12	0.4	1.6	0	2	1	1	1.43	0.57	2	0	0.67	1.33	1.4	0.6	0	2	0	2	0.38	1.12	1.5	0	2.4	0	1.6	1.85	0.31	1.23	0.62	1.5	1.5	0	1	0.4	1.2	0.8	1.6	1.33	0.67	0.67	1.33	2.4	0.8	1.2	0.4
4	40	Quercus aquifolioides	NC_026913.1	rps12	0.67	1.33	0	2	1	1	1.33	0.67	2	0	0.67	1.33	1.25	0.75	0	2	0	2	0.38	1.12	1.5	0	2.4	0	1.6	2	0.33	1	0.67	1.5	1.5	0	1	0.4	1.2	0.8	1.6	1.33	0.67	0.67	1.33	2.4	0.8	1.2	0.4
5	40	Quercus baronii	NC_029490.1	rps12	0.4	1.6	0	2	1	1	1.43	0.57	2	0	0.67	1.33	1.4	0.6	0	2	0	2	0.38	1.12	1.5	0	2.4	0	1.6	1.85	0.31	1.23	0.62	1.5	1.5	0	1	0.4	1.2	0.8	1.6	1.33	0.67	0.67	1.33	2.4	0.8	1.2	0.4
6	40	Quercus variabilis	NC_031356.1	rps12	0.4	1.6	0	2	1	1	1.43	0.57	2	0	0.67	1.33	1.4	0.6	0	2	0	2	0.38	1.12	1.5	0	2.4	0	1.6	1.85	0.31	1.23	0.62	1.5	1.5	0	1	0.4	1.2	0.8	1.6	1.33	0.67	0.67	1.33	2.4	0.8	1.2	0.4
7	40	Quercus dolicholepis	NC_031357.1	rps12	0.4	1.6	0	2	1	1	1.43	0.57	2	0	0.67	1.33	1.4	0.6	0	2	0	2	0.38	1.12	1.5	0	2.4	0	1.6	1.85	0.31	1.23	0.62	1.5	1.5	0	1	0.4	1.2	0.8	1.6	1.33	0.67	0.67	1.33	2.4	0.8	1.2	0.4
8	40	Quercus tarokoensis	NC_036370.1	rps12	0.4	1.6	0	2	1	1	1.43	0.57	2	0	0.67	1.33	1.4	0.6	0	2	0	2	0.38	1.12	1.5	0	2.4	0	1.6	1.85	0.31	1.23	0.62	1	1.5	0.5	1	0.4	1.2	0.8	1.6	1.33	0.67	0.67	1.33	2.4	0.8	1.2	0.4
9	40	Quercus glauca	NC_036930.1	rps12	0.4	1.6	0	2	1	1	1.67	0.33	2	0	0.67	1.33	1.27	0.73	0	2	0	2	0.38	1.12	1.5	0	2.4	0	1.6	1.85	0.31	1.23	0.62	1.5	1.5	0	1	0.4	1.2	0.8	1.6	1.33	0.67	0.67	1.33	2.4	0.8	1.2	0.4
10	40	Quercus tungmaiensis	NC_036936.1	rps12	0.4	1.6	0	2	1	1	1.43	0.57	2	0	0.67	1.33	1.4	0.6	0	2	0	2	0.38	1.12	1.5	0	2.4	0	1.6	1.85	0.31	1.23	0.62	1.5	1.5	0	1	0.4	1.2	0.8	1.6	1.33	0.67	0.67	1.33	2.4	0.8	1.2	0.4
11	40	Quercus sichourensis	NC_036941.1	rps12	0.4	1.6	0	2	1	1	1.67	0.33	2	0	0.67	1.33	1.27	0.73	0	2	0	2	0.38	1.12	1.5	0.67	2	0	1.33	1.85	0.31	1.23	0.62	1.5	1.5	0	1	0.4	1.2	0.8	1.6	1.09	0.73	0.73	1.45	2.4	0.8	1.2	0.4
12	40	Quercus chenii	NC_039428.1	rps12	0.4	1.6	0	2	1	1	1.43	0.57	2	0	0.67	1.33	1.4	0.6	0	2	0	2	0.38	1.12	1.5	0	2.4	0	1.6	1.85	0.31	1.23	0.62	1.5	1.5	0	1	0.4	1.2	0.8	1.6	1.33	0.67	0.67	1.33	2.4	0.8	1.2	0.4
13	40	Quercus acutissima	NC_039429.1	rps12	0.4	1.6	0	2	1	1	1.43	0.57	2	0	0.67	1.33	1.4	0.6	0	2	0	2	0.38	1.12	1.5	0	2.4	0	1.6	1.85	0.31	1.23	0.62	1.5	1.5	0	1	0.4	1.2	0.8	1.6	1.33	0.67	0.67	1.33	2.4	0.8	1.2	0.4
14	40	Quercus dentata	NC_039725.1	rps12	0.4	1.6	0	2	1	1	1.43	0.57	2	0	0.67	1.33	1.4	0.6	0	2	0	2	0.38	1.12	1.5	0	2.4	0	1.6	1.85	0.31	1.23	0.62	1.5	1.5	0	1	0.4	1.2	0.8	1.6	1.33	0.67	0.67	1.33	2.4	0.8	1.2	0.4
15	40	Quercus obovatifolia	NC_039972.1	rps12	0.4	1.6	0	2	1	1	1.67	0.33	2	0	0.67	1.33	1.27	0.73	0	2	0	2	0.38	1.12	1.5	0	2.4	0	1.6	1.85	0.31	1.23	0.62	1.5	1.5	0	1	0.4	1.2	0.8	1.6	1.33	0.67	0.67	1.33	2.4	0.8	1.2	0.4
16	40	Quercus wutaishanica	NC_043857.1	rps12	0.4	1.6	0	2	1	1	1.43	0.57	2	0	0.67	1.33	1.4	0.6	0	2	0	2	0.38	1.12	1.5	0	2.4	0	1.6	1.85	0.31	1.23	0.62	1.5	1.5	0	1	0.4	1.2	0.8	1.6	1.33	0.67	0.67	1.33	2.4	0.8	1.2	0.4
17	40	Quercus mongolica	NC_043858.1	rps12	0.4	1.6	0	2	1	1	1.43	0.57	2	0	0.67	1.33	1.4	0.6	0	2	0	2	0.38	1.12	1.5	0	2.4	0	1.6	1.85	0.31	1.23	0.62	1.5	1.5	0	1	0.4	1.2	0.8	1.6	1.33	0.67	0.67	1.33	2.4	0.8	1.2	0.4
18	40	Quercus robur	NC_046388.1	rps12	0.4	1.6	0	2	1	1	1.43	0.57	2	0	0.67	1.33	1.4	0.6	0	2	0	2	0.38	1.12	1.5	0	2.4	0	1.6	1.85	0.31	1.23	0.62	1.5	1.5	0	1	0.4	1.2	0.8	1.6	1.33	0.67	0.67	1.33	2.4	0.8	1.2	0.4
19	40	Quercus bawanglingensis	NC_046583.1	rps12	0.4	1.6	0	2	1	1	1.43	0.57	2	0	0.67	1.33	1.4	0.6	0	2	0	2	0.38	1.12	1.5	0	2.4	0	1.6	1.85	0.31	1.23	0.62	1	1.5	0.5	1	0.4	1.2	0.8	1.6	1.33	0.67	0.67	1.33	2.4	0.8	1.2	0.4
20	40	Quercus coccinea	NC_047481.1	rps12	0.4	1.6	0	2	1	1	1.43	0.57	2	0	0.67	1.33	1.4	0.6	0	2	0	2	0.38	1.12	1.5	0	2.4	0	1.6	1.85	0.31	1.23	0.62	1.5	1.5	0	1	0.4	1.2	0.8	1.6	1.33	0.67	0.67	1.33	2.4	0.8	1.2	0.4
21	40	Quercus phillyraeoides	NC_048488.1	rps12	0.4	1.6	0	2	1	1	1.43	0.57	2	0	0.67	1.33	1.4	0.6	0	2	0	2	0.38	1.12	1.5	0	2.4	0	1.6	1.85	0.31	1.23	0.62	1	1.5	0.5	1	0.4	1.2	0.8	1.6	1.33	0.67	0.67	1.33	2.4	0.8	1.2	0.4
22	40	Quercus gilva	NC_049876.1	rps12	0.67	1.33	0	2	1	1	1.6	0.4	2	0	0.67	1.33	1.23	0.77	0	2	0	2	0.38	1.12	1.5	0	2.4	0	1.6	1.85	0.31	1.23	0.62	1.78	1.33	0	0.89	0.4	1.2	0.8	1.6	1.23	0.92	0.62	1.23	2.4	0.8	1.2	0.4
23	40	Quercus pannosa	NC_050963.1	rps12	0.4	1.6	0	2	1	1	1.43	0.57	2	0	0.67	1.33	1.4	0.6	0	2	0	2	0.38	1.12	1.5	0	2.4	0	1.6	1.85	0.31	1.23	0.62	1.5	1.5	0	1	0.4	1.2	0.8	1.6	1.33	0.67	0.67	1.33	2.4	0.8	1.2	0.4
24	40	Quercus virginiana	NC_050972.1	rps12	0.67	1.33	0	2	1	1	1.33	0.67	2	0	0.67	1.33	1.33	0.67	0	2	0	2	0.38	1.12	1.5	0	2.4	0	1.6	1.85	0.31	1.23	0.62	1.78	1.33	0	0.89	0.4	1.2	0.8	1.6	1.23	0.92	0.62	1.23	2.4	0.8	1.2	0.4
25	40	Quercus acuta	NC_054352.1	rps12	0.4	1.6	0	2	1	1	1.67	0.33	2	0	0.67	1.33	1.27	0.73	0	2	0	2	0.38	1.12	1.5	0	2.4	0	1.6	1.85	0.31	1.23	0.62	1.5	1.5	0	1	0.4	1.2	0.8	1.6	1.33	0.67	0.67	1.33	2.4	0.8	1.2	0.4
26	40	Quercus chungii	NC_057248.1	rps12	0.67	1.33	0	2	1	1	1.6	0.4	2	0	0.67	1.33	1.23	0.77	0	2	0	2	0.38	1.12	1.5	0	2.4	0	1.6	1.85	0.31	1.23	0.62	1.78	1.33	0	0.89	0.4	1.2	0.8	1.6	1.23	0.92	0.62	1.23	2.4	0.8	1.2	0.4
1	41	Quercus rubra	NC_020152.1	rps18	0.75	1.25	0	2	9	9	2	0	1	1	2	0	0.91	1.09	0	2	0	2	0.3	0.6	2.1	0	0	1.33	2.67	0.67	0	2	1.33	0	2.67	1.33	0	0	0	1	3	0	0	4	0	2.12	0.71	1.76	0
2	41	Quercus aliena	NC_026790.1	rps18	0.67	1.33	0	2	9	9	2	0	1	1	2	0	0.91	1.09	0	2	0	2	0.3	0.6	2.1	0	0	1.33	2.67	0.67	0	2	1.33	0	2.67	1.33	0	0	0	1	3	0	0	4	0	2.12	0.71	1.76	0
3	41	Quercus spinosa	NC_026907.1	rps18	0.67	1.33	0	2	9	9	2	0	1	1	2	0	0.91	1.09	0	2	0	2	0.3	0.6	2.1	0	0	1.33	2.67	0.67	0	2	1.33	0	2.67	1.33	0	0	0	1	3	0	0	4	0	2.12	0.71	1.76	0
4	41	Quercus aquifolioides	NC_026913.1	rps18	0.67	1.33	0	2	9	9	2	0	1	1	2	0	0.91	1.09	0	2	0	2	0.3	0.6	2.1	0	0	1.33	2.67	0.67	0	2	1.33	0	2.67	1.33	0	0	0	1	3	0	0	4	0	1.76	1.06	1.76	0
5	41	Quercus baronii	NC_029490.1	rps18	0.67	1.33	0	2	9	9	2	0	1	1	2	0	0.91	1.09	0	2	0	2	0.3	0.6	2.1	0	0	1.33	2.67	0.67	0	2	1.33	0	2.67	1.33	0	0	1	1	2	0	0	4	0	2.12	0.71	1.76	0
6	41	Quercus variabilis	NC_031356.1	rps18	0.67	1.33	0	2	9	9	2	0	1	1	2	0	0.91	1.09	0	2	0	2	0.3	0.6	2.1	0	0	1.33	2.67	0.67	0	2	1.33	0	2.67	1.33	0	0	1	1	2	0	0	4	0	2.12	0.71	1.76	0
7	41	Quercus dolicholepis	NC_031357.1	rps18	0.67	1.33	0	2	9	9	2	0	1	1	2	0	0.91	1.09	0	2	0	2	0.6	0.3	2.1	0	0	1.33	2.67	0.67	0	2	1.33	0	2.67	1.33	0	0	1	1	2	0	0	4	0	2.12	0.71	1.76	0
8	41	Quercus tarokoensis	NC_036370.1	rps18	0.67	1.33	0	2	9	9	2	0	1	1	2	0	0.91	1.09	0	2	0	2	0.3	0.6	2.1	0	0	1.33	2.67	0.67	0	2	1.33	0	2.67	1.33	0	0	1	1	2	0	0	4	0	2.12	0.71	1.41	0
9	41	Quercus glauca	NC_036930.1	rps18	0.67	1.33	0	2	9	9	2	0	1	1	2	0	0.91	1.09	0	2	0	2	0.33	0.67	2	0	0	1.33	2.67	0.67	0	2	1.33	0	2.67	1.33	0	0	0	1	3	0	0	2	2	2.12	0.71	1.76	0
10	41	Quercus tungmaiensis	NC_036936.1	rps18	0.67	1.33	0	2	9	9	2	0	1	1	2	0	0.91	1.09	0	2	0	2	0.3	0.6	2.1	0	0	1.33	2.67	0.67	0	2	1.33	0	2.67	1.33	0	0	0	1	3	0	0	4	0	1.76	1.06	1.76	0
11	41	Quercus sichourensis	NC_036941.1	rps18	0.67	1.33	0	2	9	9	2	0	1	1	2	0	0.91	1.09	0	2	0	2	0.33	0.67	2	0	0	1.33	2.67	0.67	0	2	1.33	0	2.67	1.33	0	0	0	1	3	0	0	2	2	2.12	0.71	1.76	0
12	41	Quercus chenii	NC_039428.1	rps18	0.67	1.33	0	2	9	9	2	0	1	1	2	0	0.91	1.09	0	2	0	2	0.3	0.6	2.1	0	0	1.33	2.67	0.67	0	2	1.33	0	2.67	1.33	0	0	1	1	2	0	0	4	0	2.12	0.71	1.76	0
13	41	Quercus acutissima	NC_039429.1	rps18	0.67	1.33	0	2	9	9	2	0	1	1	2	0	0.91	1.09	0	2	0	2	0.3	0.6	2.1	0	0	1.33	2.67	0.67	0	2	1.33	0	2.67	1.33	0	0	1	1	2	0	0	4	0	2.12	0.71	1.76	0
14	41	Quercus dentata	NC_039725.1	rps18	0.67	1.33	0	2	9	9	2	0	1	1	2	0	0.91	1.09	0	2	0	2	0.3	0.6	2.1	0	0	1.33	2.67	0.67	0	2	1.33	0	2.67	1.33	0	0	0	1	3	0	0	4	0	2.12	0.71	1.76	0
15	41	Quercus obovatifolia	NC_039972.1	rps18	0.67	1.33	0	2	9	9	2	0	1	1	2	0	0.91	1.09	0	2	0	2	0.33	0.67	2	0	0	1.33	2.67	0.67	0	2	1.33	0	2.67	1.33	0	0	0	1	3	0	0	2	2	2.12	0.71	1.76	0
16	41	Quercus wutaishanica	NC_043857.1	rps18	0.67	1.33	0	2	9	9	2	0	1	1	2	0	0.91	1.09	0	2	0	2	0.3	0.6	2.1	0	0	1.33	2.67	0.67	0	2	1.33	0	2.67	1.33	0	0	0	1	3	0	0	4	0	2.12	0.71	1.76	0
17	41	Quercus mongolica	NC_043858.1	rps18	0.67	1.33	0	2	9	9	2	0	1	1	2	0	0.91	1.09	0	2	0	2	0.3	0.6	2.1	0	0	1.33	2.67	0.67	0	2	1.33	0	2.67	1.33	0	0	0	1	3	0	0	4	0	2.12	0.71	1.76	0
18	41	Quercus robur	NC_046388.1	rps18	0.67	1.33	0	2	9	9	2	0	1	1	2	0	0.91	1.09	0	2	0	2	0.3	0.6	2.1	0	0	1.33	2.67	0.67	0	2	1.33	0	2.67	1.33	0	0	0	1	3	0	0	4	0	2.12	0.71	1.76	0
19	41	Quercus bawanglingensis	NC_046583.1	rps18	0.67	1.33	0	2	9	9	2	0	1	1	2	0	0.91	1.09	0	2	0	2	0.3	0.6	2.1	0	0	1.33	2.67	0.67	0	2	1.33	0	2.67	1.33	0	0	1	1	2	0	0	4	0	2.12	0.71	1.41	0
20	41	Quercus coccinea	NC_047481.1	rps18	0.75	1.25	0	2	9	9	2	0	1	1	2	0	0.91	1.09	0	2	0	2	0.3	0.6	2.1	0	0	1.33	2.67	0.67	0	2	1.33	0	2.67	1.33	0	0	0	1	3	0	0	4	0	2.12	0.71	1.76	0
21	41	Quercus phillyraeoides	NC_048488.1	rps18	0.67	1.33	0	2	9	9	2	0	1	1	2	0	0.91	1.09	0	2	0	2	0.3	0.6	2.1	0	0	1.33	2.67	0.67	0	2	1.33	0	2.67	1.33	0	0	1	1	2	0	0	4	0	2.12	0.71	1.41	0
22	41	Quercus gilva	NC_049876.1	rps18	0.67	1.33	0	2	9	9	2	0	1	1	2	0	0.91	1.09	0	2	0	2	0.33	0.67	2	0	0	1.33	2.67	0.67	0	2	1.33	0	2.67	1.33	0	0	0	1	3	0	0	2	2	2.12	0.71	1.76	0
23	41	Quercus pannosa	NC_050963.1	rps18	0.67	1.33	0	2	9	9	2	0	1	1	2	0	0.91	1.09	0	2	0	2	0.3	0.6	2.1	0	0	1.33	2.67	0.67	0	2	1.33	0	2.67	1.33	0	0	0	1	3	0	0	4	0	2.12	0.71	1.76	0
24	41	Quercus virginiana	NC_050972.1	rps18	0.67	1.33	0	2	9	9	2	0	1	1	2	0	0.91	1.09	0	2	0	2	0.3	0.6	2.1	0	0	1.33	2.67	0.67	0	2	1.33	0	2.67	1.33	0	0	0	1	3	0	0	4	0	2.12	0.71	1.76	0
25	41	Quercus acuta	NC_054352.1	rps18	0.67	1.33	0	2	9	9	2	0	1	1	2	0	0.91	1.09	0	2	0	2	0.33	0.67	2	0	0	1.33	2.67	0.67	0	2	1.33	0	2.67	1.33	0	0	0	1	3	0	0	2	2	2.12	0.71	1.76	0
26	41	Quercus chungii	NC_057248.1	rps18	0.67	1.33	0	2	9	9	2	0	1	1	2	0	0.91	1.09	0	2	0	2	0.33	0.67	2	0	0	1.33	2.67	0.67	0	2	1.33	0	2.67	1.33	0	0	0	1	3	0	0	2	2	2.12	0.71	1.76	0
1	42	Quercus rubra	NC_020152.1	rps2	0.36	1.64	0.46	1.54	0	2	1.67	0.33	1.82	0.18	0.29	1.71	1.29	0.71	0.67	1.33	0	2	0.75	0.88	1.38	1.18	0.71	0.71	1.41	1.14	0.57	0.57	1.71	1.5	0.5	0.5	1.5	1.14	0.29	1.43	1.14	1.5	0	0	2.5	2.4	0.9	0.9	0
2	42	Quercus aliena	NC_026790.1	rps2	0.36	1.64	0.46	1.54	0	2	1.67	0.33	1.82	0.18	0.29	1.71	1.29	0.71	0.67	1.33	0	2	0.75	0.88	1.38	1.65	0.71	0.24	1.41	1.14	0.57	0.57	1.71	1.5	0.5	0.5	1.5	1.14	0.29	1.43	1.14	1.5	0	0	2.5	2.4	0.9	0.9	0
3	42	Quercus spinosa	NC_026907.1	rps2	0.36	1.64	0.46	1.54	0	2	1.67	0.33	1.82	0.18	0.29	1.71	1.29	0.71	0.67	1.33	0	2	0.75	0.88	1.38	1.65	0.71	0.24	1.41	1.33	0.53	0.53	1.6	1.5	0.5	0.5	1.5	1.14	0.29	1.43	1.14	1.5	0	0	2.5	2.53	0.95	0.63	0
4	42	Quercus aquifolioides	NC_026913.1	rps2	0.36	1.64	0.46	1.54	0	2	1.67	0.33	1.82	0.18	0.29	1.71	1.29	0.71	0.67	1.33	0	2	0.75	0.88	1.38	1.65	0.71	0.24	1.41	1.14	0.57	0.57	1.71	1.5	0.5	0.5	1.5	1.14	0.29	1.43	1.14	1.5	0	0	2.5	2.4	0.9	0.9	0
5	42	Quercus baronii	NC_029490.1	rps2	0.36	1.64	0.46	1.54	0	2	1.67	0.33	1.82	0.18	0.29	1.71	1.29	0.71	0.67	1.33	0	2	0.75	0.88	1.38	1.65	0.71	0.24	1.41	1.14	0.57	0.57	1.71	1.5	0.5	0.5	1.5	1.14	0.29	1.43	1.14	1.5	0	0	2.5	2.4	0.9	0.9	0
6	42	Quercus variabilis	NC_031356.1	rps2	0.36	1.64	0.46	1.54	0	2	1.67	0.33	1.82	0.18	0.29	1.71	1.29	0.71	0.67	1.33	0	2	0.75	0.88	1.38	1.65	0.71	0.24	1.41	1.14	0.57	0.57	1.71	1.5	0.5	0.5	1.5	1.14	0.29	1.43	1.14	1.5	0	0	2.5	2.4	0.9	0.9	0
7	42	Quercus dolicholepis	NC_031357.1	rps2	0.36	1.64	0.46	1.54	0	2	1.67	0.33	1.82	0.18	0.29	1.71	1.29	0.71	0.67	1.33	0	2	0.75	0.88	1.38	1.65	0.71	0.24	1.41	1.14	0.57	0.57	1.71	1.5	0	0.5	2	1.14	0.29	1.43	1.14	1.5	0	0	2.5	2.4	0.9	0.9	0
8	42	Quercus tarokoensis	NC_036370.1	rps2	0.36	1.64	0.46	1.54	0	2	1.67	0.33	1.82	0.18	0.29	1.71	1.29	0.71	0.67	1.33	0	2	0.75	0.88	1.38	1.65	0.71	0.24	1.41	1.14	0.57	0.57	1.71	1.5	0.5	0.5	1.5	1.14	0.29	1.43	1.14	1.5	0	0	2.5	2.4	0.9	0.9	0
9	42	Quercus glauca	NC_036930.1	rps2	0.36	1.64	0.5	1.5	0	2	1.67	0.33	1.82	0.18	0.29	1.71	1.29	0.71	0.67	1.33	0	2	0.75	0.88	1.38	1.65	0.71	0.24	1.41	1.14	0.57	0.57	1.71	1.5	0.5	0.5	1.5	1.14	0.29	1.43	1.14	1.5	0	0	2.5	2.4	0.9	0.9	0
10	42	Quercus tungmaiensis	NC_036936.1	rps2	0.36	1.64	0.46	1.54	0	2	1.67	0.33	1.82	0.18	0.29	1.71	1.29	0.71	0.67	1.33	0	2	0.75	0.88	1.38	1.65	0.71	0.24	1.41	1.14	0.57	0.57	1.71	1.5	0.5	0.5	1.5	1.14	0.29	1.43	1.14	1.5	0	0	2.5	2.4	0.9	0.9	0
11	42	Quercus sichourensis	NC_036941.1	rps2	0.36	1.64	0.5	1.5	0	2	1.67	0.33	1.82	0.18	0.29	1.71	1.29	0.71	0.67	1.33	0	2	0.84	0.84	1.32	1.65	0.71	0.24	1.41	1.07	0.53	0.53	1.87	1.5	0.5	0.5	1.5	1.14	0.29	1.43	1.14	1.5	0	0	2.5	2.4	0.9	0.9	0
12	42	Quercus chenii	NC_039428.1	rps2	0.36	1.64	0.46	1.54	0	2	1.67	0.33	1.82	0.18	0.29	1.71	1.29	0.71	0.67	1.33	0	2	0.75	0.88	1.38	1.65	0.71	0.24	1.41	1.14	0.57	0.57	1.71	1.5	0.5	0.5	1.5	1.14	0.29	1.43	1.14	1.5	0	0	2.5	2.4	0.9	0.9	0
13	42	Quercus acutissima	NC_039429.1	rps2	0.36	1.64	0.46	1.54	0	2	1.67	0.33	1.82	0.18	0.29	1.71	1.29	0.71	0.67	1.33	0	2	0.75	0.88	1.38	1.65	0.71	0.24	1.41	1.14	0.57	0.57	1.71	1.5	0.5	0.5	1.5	1.14	0.29	1.43	1.14	1.5	0	0	2.5	2.4	0.9	0.9	0
14	42	Quercus dentata	NC_039725.1	rps2	0.36	1.64	0.46	1.54	0	2	1.67	0.33	1.82	0.18	0.29	1.71	1.29	0.71	0.67	1.33	0	2	0.75	0.88	1.38	1.65	0.71	0.24	1.41	1.14	0.57	0.57	1.71	1.5	0.5	0.5	1.5	1.14	0.29	1.43	1.14	1.5	0	0	2.5	2.4	0.9	0.9	0
15	42	Quercus obovatifolia	NC_039972.1	rps2	0.36	1.64	0.5	1.5	0	2	1.67	0.33	1.82	0.18	0.29	1.71	1.29	0.71	0.67	1.33	0	2	0.75	0.88	1.38	1.65	0.71	0.24	1.41	1.14	0.57	0.57	1.71	1.5	0.5	0.5	1.5	1.14	0.29	1.43	1.14	1.5	0	0	2.5	2.4	0.9	0.9	0
16	42	Quercus wutaishanica	NC_043857.1	rps2	0.36	1.64	0.46	1.54	0	2	1.67	0.33	1.82	0.18	0.29	1.71	1.29	0.71	0.67	1.33	0	2	0.75	0.88	1.38	1.65	0.71	0.24	1.41	1.14	0.57	0.57	1.71	1.5	0.5	0.5	1.5	1.14	0.29	1.43	1.14	1.5	0	0	2.5	2.4	0.9	0.9	0
17	42	Quercus mongolica	NC_043858.1	rps2	0.36	1.64	0.46	1.54	0	2	1.67	0.33	1.82	0.18	0.29	1.71	1.29	0.71	0.67	1.33	0	2	0.75	0.88	1.38	1.65	0.71	0.24	1.41	1.14	0.57	0.57	1.71	1.5	0.5	0.5	1.5	1.14	0.29	1.43	1.14	1.5	0	0	2.5	2.4	0.9	0.9	0
18	42	Quercus robur	NC_046388.1	rps2	0.36	1.64	0.46	1.54	0	2	1.67	0.33	1.82	0.18	0.29	1.71	1.29	0.71	0.67	1.33	0	2	0.75	0.88	1.38	1.65	0.71	0.24	1.41	1.14	0.57	0.57	1.71	1.5	0.5	0.5	1.5	1.14	0.29	1.43	1.14	1.5	0	0	2.5	2.4	0.9	0.9	0
19	42	Quercus bawanglingensis	NC_046583.1	rps2	0.36	1.64	0.46	1.54	0	2	1.67	0.33	1.82	0.18	0.29	1.71	1.29	0.71	0.67	1.33	0	2	0.75	0.88	1.38	1.65	0.71	0.24	1.41	1.14	0.57	0.57	1.71	1.5	0.5	0.5	1.5	1.14	0.29	1.43	1.14	1.5	0	0	2.5	2.4	0.9	0.9	0
20	42	Quercus coccinea	NC_047481.1	rps2	0.36	1.64	0.46	1.54	0	2	1.67	0.33	1.82	0.18	0.29	1.71	1.29	0.71	0.67	1.33	0	2	0.75	0.88	1.38	1.18	0.71	0.71	1.41	1.14	0.57	0.57	1.71	1.5	0.5	0.5	1.5	1.14	0.29	1.43	1.14	1.5	0	0	2.5	2.4	0.9	0.9	0
21	42	Quercus phillyraeoides	NC_048488.1	rps2	0.36	1.64	0.46	1.54	0	2	1.67	0.33	1.82	0.18	0.29	1.71	1.29	0.71	0.67	1.33	0	2	0.75	0.88	1.38	1.65	0.71	0.24	1.41	1.14	0.57	0.57	1.71	1.5	0.5	0.5	1.5	1.14	0.29	1.43	1.14	1.5	0	0	2.5	2.4	0.9	0.9	0
22	42	Quercus gilva	NC_049876.1	rps2	0.36	1.64	0.5	1.5	0	2	1.67	0.33	1.82	0.18	0.29	1.71	1.29	0.71	0.67	1.33	0	2	0.75	0.88	1.38	1.65	0.71	0.24	1.41	1.07	0.53	0.53	1.87	1.5	0.5	0.5	1.5	1.14	0.29	1.43	1.14	1.5	0	0	2.5	2.4	0.9	0.9	0
23	42	Quercus pannosa	NC_050963.1	rps2	0.36	1.64	0.46	1.54	0	2	1.67	0.33	1.82	0.18	0.29	1.71	1.29	0.71	0.67	1.33	0	2	0.75	0.88	1.38	1.65	0.71	0.24	1.41	1.14	0.57	0.57	1.71	1.5	0.5	0.5	1.5	1.14	0.29	1.43	1.14	1.5	0	0	2.5	2.4	0.9	0.9	0
24	42	Quercus virginiana	NC_050972.1	rps2	0.36	1.64	0.46	1.54	0	2	1.67	0.33	1.82	0.18	0.29	1.71	1.29	0.71	0.67	1.33	0	2	0.75	0.88	1.38	1.5	0.75	0.25	1.5	1.14	0.57	0.57	1.71	1	0.5	1	1.5	1.14	0.29	1.43	1.14	1.5	0	0	2.5	2.4	0.9	0.9	0
25	42	Quercus acuta	NC_054352.1	rps2	0.36	1.64	0.5	1.5	0	2	1.67	0.33	1.82	0.18	0.29	1.71	1.29	0.71	0.67	1.33	0	2	0.75	0.88	1.38	1.65	0.71	0.24	1.41	1.07	0.53	0.53	1.87	1.5	0.5	0.5	1.5	1.14	0.29	1.43	1.14	1.5	0	0	2.5	2.4	0.9	0.9	0
26	42	Quercus chungii	NC_057248.1	rps2	0.36	1.64	0.5	1.5	0	2	1.67	0.33	1.82	0.18	0.29	1.71	1.29	0.71	0.67	1.33	0	2	0.84	0.84	1.32	1.65	0.71	0.24	1.41	1.07	0.53	0.53	1.87	1.5	0.5	0.5	1.5	1.14	0.29	1.43	1.14	1.5	0	0	2.5	2.4	0.9	0.9	0
1	43	Quercus rubra	NC_020152.1	rps3	0.6	1.4	0.57	1.43	0.67	1.33	1.76	0.24	1.47	0.53	0.67	1.33	1.56	0.44	0.67	1.33	0	2	0.68	0.87	1.45	1.71	0.86	0.57	0.86	1.71	0.19	0.76	1.33	1.71	0	0	2.29	1.71	1.14	0	1.14	2	0.67	0	1.33	2.57	0.43	2.14	0
2	43	Quercus aliena	NC_026790.1	rps3	0.6	1.4	0.57	1.43	0.67	1.33	1.76	0.24	1.47	0.53	0.67	1.33	1.56	0.44	0.67	1.33	0	2	0.68	0.87	1.45	2	0.86	0.29	0.86	1.71	0.38	0.57	1.33	1.71	0	0	2.29	1.71	1.14	0	1.14	2	0.67	0	1.33	2.57	0.43	2.14	0
3	43	Quercus spinosa	NC_026907.1	rps3	0.6	1.4	0.57	1.43	0.67	1.33	1.76	0.24	1.47	0.53	0.67	1.33	1.56	0.44	0.67	1.33	0	2	0.68	0.87	1.45	2	0.86	0.29	0.86	1.71	0.19	0.57	1.52	1.71	0	0	2.29	1.71	1.14	0	1.14	2	0.67	0	1.33	2.57	0.43	2.14	0
4	43	Quercus aquifolioides	NC_026913.1	rps3	0.67	1.33	0.57	1.43	0.67	1.33	1.76	0.24	1.47	0.53	0.67	1.33	1.47	0.53	0.67	1.33	0	2	0.68	0.87	1.45	2	0.86	0.29	0.86	1.71	0.19	0.57	1.52	1.71	0	0	2.29	1.71	1.14	0	1.14	2	0.67	0	1.33	2.57	0.43	2.14	0
5	43	Quercus baronii	NC_029490.1	rps3	0.55	1.45	0.57	1.43	0.67	1.33	1.76	0.24	1.47	0.53	0.67	1.33	1.65	0.35	0.67	1.33	0	2	0.68	0.87	1.45	2	0.86	0.29	0.86	1.71	0.19	0.57	1.52	1.71	0	0	2.29	1.71	1.14	0	1.14	2	0.67	0	1.33	2.57	0.43	2.14	0
6	43	Quercus variabilis	NC_031356.1	rps3	0.6	1.4	0.57	1.43	0.67	1.33	1.76	0.24	1.47	0.53	0.67	1.33	1.56	0.44	0.67	1.33	0	2	0.68	0.87	1.45	2	0.86	0.29	0.86	1.71	0.19	0.57	1.52	1.71	0	0	2.29	1.71	1.14	0	1.14	2	0.67	0	1.33	2.57	0.43	2.14	0
7	43	Quercus dolicholepis	NC_031357.1	rps3	0.6	1.4	0.57	1.43	0.67	1.33	1.76	0.24	1.47	0.53	0.67	1.33	1.56	0.44	0.67	1.33	0	2	0.68	0.87	1.45	2	0.86	0.29	0.86	1.71	0.19	0.57	1.52	1.71	0	0	2.29	1.71	1.14	0	1.14	2	0.67	0	1.33	2.57	0.43	2.14	0
8	43	Quercus tarokoensis	NC_036370.1	rps3	0.6	1.4	0.57	1.43	0.67	1.33	1.76	0.24	1.47	0.53	0.67	1.33	1.65	0.35	0.67	1.33	0	2	0.68	0.87	1.45	2	0.86	0.29	0.86	1.71	0.19	0.57	1.52	1.71	0	0	2.29	1.71	1.14	0	1.14	2	0.67	0	1.33	2.4	0.8	2	0
9	43	Quercus glauca	NC_036930.1	rps3	0.6	1.4	0.57	1.43	0.67	1.33	1.76	0.24	1.47	0.53	0.67	1.33	1.56	0.44	0.67	1.33	0	2	0.68	0.87	1.45	2	0.86	0.29	0.86	1.71	0.19	0.57	1.52	1.71	0	0	2.29	1.71	1.14	0	1.14	2	0.67	0	1.33	2.57	0.43	2.14	0
10	43	Quercus tungmaiensis	NC_036936.1	rps3	0.6	1.4	0.57	1.43	0.67	1.33	1.76	0.24	1.47	0.53	0.67	1.33	1.56	0.44	0.67	1.33	0	2	0.58	0.87	1.55	2	0.86	0.29	0.86	1.71	0.19	0.57	1.52	1.71	0	0	2.29	1.71	1.14	0	1.14	2	0.67	0	1.33	2.57	0.43	2.14	0
11	43	Quercus sichourensis	NC_036941.1	rps3	0.6	1.4	0.67	1.33	0.67	1.33	1.76	0.24	1.47	0.53	0.67	1.33	1.56	0.44	0.67	1.33	0	2	0.68	0.87	1.45	2	0.86	0.29	0.86	1.71	0.19	0.57	1.52	1.71	0	0	2.29	1.71	1.14	0	1.14	2	0.67	0	1.33	2.57	0.43	2.14	0
12	43	Quercus chenii	NC_039428.1	rps3	0.6	1.4	0.57	1.43	0.67	1.33	1.76	0.24	1.6	0.4	0.67	1.33	1.56	0.44	0.67	1.33	0	2	0.68	0.87	1.45	2	0.86	0.29	0.86	1.71	0.19	0.57	1.52	1.71	0	0	2.29	1.71	1.14	0	1.14	2	0.67	0	1.33	2.57	0.43	2.14	0
13	43	Quercus acutissima	NC_039429.1	rps3	0.6	1.4	0.57	1.43	0.67	1.33	1.76	0.24	1.6	0.4	0.67	1.33	1.56	0.44	0.67	1.33	0	2	0.68	0.87	1.45	2	0.86	0.29	0.86	1.71	0.19	0.57	1.52	1.71	0	0	2.29	1.71	1.14	0	1.14	2	0.67	0	1.33	2.57	0.43	2.14	0
14	43	Quercus dentata	NC_039725.1	rps3	0.6	1.4	0.57	1.43	0.67	1.33	1.76	0.24	1.47	0.53	0.67	1.33	1.56	0.44	0.67	1.33	0	2	0.68	0.87	1.45	2	0.86	0.29	0.86	1.71	0.38	0.57	1.33	1.71	0	0	2.29	1.71	1.14	0	1.14	2	0.67	0	1.33	2.57	0.43	2.14	0
15	43	Quercus obovatifolia	NC_039972.1	rps3	0.6	1.4	0.57	1.43	0.67	1.33	1.76	0.24	1.47	0.53	0.67	1.33	1.56	0.44	0.67	1.33	0	2	0.68	0.87	1.45	2	0.86	0.29	0.86	1.71	0.19	0.57	1.52	1.71	0	0	2.29	1.71	1.14	0	1.14	2	0.67	0	1.33	2.57	0.43	2.14	0
16	43	Quercus wutaishanica	NC_043857.1	rps3	0.6	1.4	0.57	1.43	0.67	1.33	1.76	0.24	1.47	0.53	0.67	1.33	1.56	0.44	0.67	1.33	0	2	0.68	0.87	1.45	2	0.86	0.29	0.86	1.71	0.38	0.57	1.33	1.71	0	0	2.29	1.71	1.14	0	1.14	2	0.67	0	1.33	2.57	0.43	2.14	0
17	43	Quercus mongolica	NC_043858.1	rps3	0.6	1.4	0.57	1.43	0.67	1.33	1.76	0.24	1.47	0.53	0.67	1.33	1.56	0.44	0.67	1.33	0	2	0.68	0.87	1.45	2	0.86	0.29	0.86	1.71	0.38	0.57	1.33	1.71	0	0	2.29	1.71	1.14	0	1.14	2	0.67	0	1.33	2.57	0.43	2.14	0
18	43	Quercus robur	NC_046388.1	rps3	0.6	1.4	0.57	1.43	0.67	1.33	1.76	0.24	1.47	0.53	0.67	1.33	1.56	0.44	0.67	1.33	0	2	0.68	0.87	1.45	2	0.86	0.29	0.86	1.71	0.38	0.57	1.33	1.71	0	0	2.29	1.71	1.14	0	1.14	2	0.67	0	1.33	2.57	0.43	2.14	0
19	43	Quercus bawanglingensis	NC_046583.1	rps3	0.6	1.4	0.57	1.43	0.67	1.33	1.76	0.24	1.47	0.53	0.67	1.33	1.56	0.44	0.67	1.33	0	2	0.68	0.87	1.45	2	0.86	0.29	0.86	1.71	0.19	0.57	1.52	1.71	0	0	2.29	1.71	1.14	0	1.14	2	0.67	0	1.33	2.57	0.43	2.14	0
20	43	Quercus coccinea	NC_047481.1	rps3	0.6	1.4	0.57	1.43	0.67	1.33	1.76	0.24	1.47	0.53	0.67	1.33	1.56	0.44	0.67	1.33	0	2	0.68	0.87	1.45	1.71	0.86	0.57	0.86	1.71	0.19	0.76	1.33	1.71	0	0	2.29	1.71	1.14	0	1.14	2	0.67	0	1.33	2.57	0.43	2.14	0
21	43	Quercus phillyraeoides	NC_048488.1	rps3	0.6	1.4	0.57	1.43	0.67	1.33	1.76	0.24	1.47	0.53	0.67	1.33	1.56	0.44	0.67	1.33	0	2	0.68	0.87	1.45	2	0.86	0.29	0.86	1.71	0.19	0.57	1.52	1.71	0	0	2.29	1.71	1.14	0	1.14	2	0.67	0	1.33	2.57	0.43	2.14	0
22	43	Quercus gilva	NC_049876.1	rps3	0.6	1.4	0.57	1.43	0.67	1.33	1.76	0.24	1.47	0.53	0.67	1.33	1.56	0.44	0.67	1.33	0	2	0.68	0.87	1.45	2	0.86	0.29	0.86	1.71	0.19	0.57	1.52	1.71	0	0	2.29	1.71	1.14	0	1.14	2	0.67	0	1.33	2.57	0.43	2.14	0
23	43	Quercus pannosa	NC_050963.1	rps3	0.6	1.4	0.57	1.43	0.67	1.33	1.76	0.24	1.47	0.53	0.67	1.33	1.56	0.44	0.67	1.33	0	2	0.68	0.87	1.45	2	0.86	0.29	0.86	1.71	0.19	0.57	1.52	1.71	0	0	2.29	1.71	1.14	0	1.14	2	0.67	0	1.33	2.57	0.43	2.14	0
24	43	Quercus virginiana	NC_050972.1	rps3	0.6	1.4	0.57	1.43	0.67	1.33	1.76	0.24	1.47	0.53	0.67	1.33	1.56	0.44	0.67	1.33	0	2	0.77	0.77	1.45	2	0.86	0.29	0.86	1.71	0.38	0.57	1.33	1.71	0	0	2.29	1.71	1.14	0	1.14	2	0.33	0	1.67	2.57	0.43	2.14	0
25	43	Quercus acuta	NC_054352.1	rps3	0.6	1.4	0.57	1.43	0.67	1.33	1.76	0.24	1.47	0.53	0.67	1.33	1.56	0.44	0.67	1.33	0	2	0.68	0.87	1.45	2	0.86	0.29	0.86	1.71	0.19	0.57	1.52	1.71	0	0	2.29	1.71	1.14	0	1.14	2	0.67	0	1.33	2.57	0.43	2.14	0
26	43	Quercus chungii	NC_057248.1	rps3	0.6	1.4	0.57	1.43	0.67	1.33	1.76	0.24	1.47	0.53	0.67	1.33	1.56	0.44	0.67	1.33	0	2	0.68	0.87	1.45	2	0.86	0.29	0.86	1.71	0.19	0.57	1.52	1.71	0	0	2.29	1.71	1.14	0	1.14	2	0.67	0	1.33	2.57	0.43	2.14	0
1	44	Quercus rubra	NC_020152.1	rps4	0.86	1.14	0	2	1	1	1.83	0.17	1.78	0.22	0.4	1.6	2	0	0.8	1.2	0.44	1.56	1.29	0.21	1.5	0	2.5	0.5	1	1.33	0	1	1.67	1.33	0.89	0.44	1.33	1.14	0	0.57	2.29	0.89	0.89	0	2.22	1	0.5	0.75	0.5
2	44	Quercus aliena	NC_026790.1	rps4	0.86	1.14	0	2	1	1	1.85	0.15	1.78	0.22	0.4	1.6	2	0	0.8	1.2	0.5	1.5	1.29	0.21	1.5	0	2.5	0.5	1	1.33	0	1	1.67	1.33	0.89	0.44	1.33	1.14	0	0.57	2.29	0.89	0.89	0	2.22	1	0.5	0.75	0.5
3	44	Quercus spinosa	NC_026907.1	rps4	0.86	1.14	0	2	1	1	1.85	0.15	1.78	0.22	0.4	1.6	2	0	0.8	1.2	0.5	1.5	1.38	0.23	1.38	0	2.5	0.5	1	1.45	0	1.09	1.45	1.33	0.89	0.44	1.33	1.14	0	0.57	2.29	0.89	0.89	0	2.22	1	0.5	0.75	0.5
4	44	Quercus aquifolioides	NC_026913.1	rps4	0.86	1.14	0	2	1	1	1.85	0.15	1.78	0.22	0.4	1.6	2	0	0.8	1.2	0.5	1.5	1.29	0.21	1.5	0	2.5	0.5	1	1.33	0	1	1.67	1.33	0.89	0.44	1.33	1.14	0	0.57	2.29	0.89	0.89	0	2.22	1	0.5	0.75	0.5
5	44	Quercus baronii	NC_029490.1	rps4	0.86	1.14	0	2	1	1	1.85	0.15	1.78	0.22	0.4	1.6	2	0	0.8	1.2	0.5	1.5	1.29	0.21	1.5	0	2.5	0.5	1	1.33	0	1	1.67	1.33	0.89	0.44	1.33	1.14	0	0.57	2.29	0.89	0.89	0	2.22	1	0.5	0.75	0.5
6	44	Quercus variabilis	NC_031356.1	rps4	0.86	1.14	0	2	1	1	1.85	0.15	1.78	0.22	0.4	1.6	2	0	0.8	1.2	0.5	1.5	1.29	0.21	1.5	0	2.5	0.5	1	1.33	0	1	1.67	1.33	0.89	0.44	1.33	1.14	0	0.57	2.29	0.89	0.89	0	2.22	1	0.5	0.75	0.5
7	44	Quercus dolicholepis	NC_031357.1	rps4	0.86	1.14	0	2	1	1	1.85	0.15	1.78	0.22	0.4	1.6	2	0	0.8	1.2	0.5	1.5	1.29	0.21	1.5	0	2.5	0.5	1	1.33	0	1	1.67	1.33	0.89	0.44	1.33	1.14	0	0.57	2.29	0.89	0.89	0	2.22	1	0.5	0.75	0.5
8	44	Quercus tarokoensis	NC_036370.1	rps4	0.86	1.14	0	2	1	1	1.85	0.15	1.78	0.22	0.4	1.6	2	0	0.8	1.2	0.5	1.5	1.29	0.21	1.5	0	2.5	0.5	1	1.33	0	1	1.67	1.33	0.89	0.44	1.33	1.14	0	0.57	2.29	0.89	0.89	0	2.22	1	0.5	0.75	0.5
9	44	Quercus glauca	NC_036930.1	rps4	0.86	1.14	0	2	1	1	1.85	0.15	1.78	0.22	0.4	1.6	2	0	0.8	1.2	0.5	1.5	1.29	0.21	1.5	0	2.5	0.5	1	1.33	0	1	1.67	1.33	0.89	0.44	1.33	1.14	0	0.57	2.29	0.89	0.89	0	2.22	1	0.5	0.75	0.5
10	44	Quercus tungmaiensis	NC_036936.1	rps4	0.86	1.14	0	2	1	1	1.85	0.15	1.78	0.22	0.4	1.6	2	0	0.8	1.2	0.5	1.5	1.29	0.21	1.5	0	2.5	0.5	1	1.33	0	1	1.67	1.33	0.89	0.44	1.33	1.14	0	0.57	2.29	0.89	0.89	0	2.22	1	0.5	0.75	0.5
11	44	Quercus sichourensis	NC_036941.1	rps4	0.86	1.14	0	2	1	1	1.85	0.15	1.78	0.22	0.4	1.6	2	0	0.8	1.2	0.5	1.5	1.29	0.21	1.5	0	2.5	0.5	1	1.33	0	1	1.67	1.33	0.89	0.44	1.33	1.14	0	0.57	2.29	0.89	0.89	0	2.22	1	0.5	0.75	0.5
12	44	Quercus chenii	NC_039428.1	rps4	0.86	1.14	0	2	1	1	1.85	0.15	1.78	0.22	0.4	1.6	2	0	0.8	1.2	0.5	1.5	1.29	0.21	1.5	0	2.5	0.5	1	1.33	0	1	1.67	1.33	0.89	0.44	1.33	1.14	0	0.57	2.29	0.89	0.89	0	2.22	1	0.5	0.75	0.5
13	44	Quercus acutissima	NC_039429.1	rps4	0.86	1.14	0	2	1	1	1.85	0.15	1.78	0.22	0.4	1.6	2	0	0.8	1.2	0.5	1.5	1.29	0.21	1.5	0	2.5	0.5	1	1.33	0	1	1.67	1.33	0.89	0.44	1.33	1.14	0	0.57	2.29	0.89	0.89	0	2.22	1	0.5	0.75	0.5
14	44	Quercus dentata	NC_039725.1	rps4	0.86	1.14	0	2	1	1	1.85	0.15	1.78	0.22	0.4	1.6	2	0	0.8	1.2	0.5	1.5	1.29	0.21	1.5	0	2.5	0.5	1	1.33	0	1	1.67	1.33	0.89	0.44	1.33	1.14	0	0.57	2.29	0.89	0.89	0	2.22	1	0.5	0.75	0.5
15	44	Quercus obovatifolia	NC_039972.1	rps4	0.86	1.14	0	2	1	1	1.85	0.15	1.78	0.22	0.4	1.6	2	0	0.8	1.2	0.5	1.5	1.29	0.21	1.5	0	2.5	0.5	1	1.33	0	1	1.67	1.33	0.89	0.44	1.33	1.14	0	0.57	2.29	0.89	0.89	0	2.22	1	0.5	0.75	0.5
16	44	Quercus wutaishanica	NC_043857.1	rps4	0.86	1.14	0	2	1	1	1.85	0.15	1.78	0.22	0.4	1.6	2	0	0.8	1.2	0.5	1.5	1.29	0.21	1.5	0	2.5	0.5	1	1.33	0	1	1.67	1.33	0.89	0.44	1.33	1.14	0	0.57	2.29	0.89	0.89	0	2.22	1	0.5	0.75	0.5
17	44	Quercus mongolica	NC_043858.1	rps4	0.86	1.14	0	2	1	1	1.85	0.15	1.78	0.22	0.4	1.6	2	0	0.8	1.2	0.5	1.5	1.29	0.21	1.5	0	2.5	0.5	1	1.33	0	1	1.67	1.33	0.89	0.44	1.33	1.14	0	0.57	2.29	0.89	0.89	0	2.22	1	0.5	0.75	0.5
18	44	Quercus robur	NC_046388.1	rps4	0.86	1.14	0	2	1	1	1.85	0.15	1.78	0.22	0.4	1.6	2	0	0.8	1.2	0.5	1.5	1.29	0.21	1.5	0	2.5	0.5	1	1.23	0.31	0.92	1.54	1.33	0.89	0.44	1.33	1.14	0	0.57	2.29	0.89	0.89	0	2.22	1	0.5	0.75	0.5
19	44	Quercus bawanglingensis	NC_046583.1	rps4	0.86	1.14	0	2	1	1	1.85	0.15	1.78	0.22	0.4	1.6	2	0	0.8	1.2	0.5	1.5	1.29	0.21	1.5	0	2.5	0.5	1	1.33	0	1	1.67	1.33	0.89	0.44	1.33	1.14	0	0.57	2.29	0.89	0.89	0	2.22	1	0.5	0.75	0.5
20	44	Quercus coccinea	NC_047481.1	rps4	0.86	1.14	0	2	1	1	1.83	0.17	1.78	0.22	0.4	1.6	2	0	0.8	1.2	0.44	1.56	1.29	0.21	1.5	0	2	0.5	1.5	1.33	0	1	1.67	1.33	0.89	0.44	1.33	1.14	0	0.57	2.29	0.89	0.89	0	2.22	1	0.5	0.75	0.5
21	44	Quercus phillyraeoides	NC_048488.1	rps4	0.86	1.14	0	2	1	1	1.85	0.15	1.78	0.22	0.4	1.6	2	0	0.8	1.2	0.5	1.5	1.29	0.21	1.5	0	2.5	0.5	1	1.33	0	1	1.67	1.33	0.89	0.44	1.33	1.14	0	0.57	2.29	0.89	0.89	0	2.22	1	0.5	0.75	0.5
22	44	Quercus gilva	NC_049876.1	rps4	0.86	1.14	0	2	1	1	1.85	0.15	1.78	0.22	0.4	1.6	2	0	0.8	1.2	0.5	1.5	1.29	0.21	1.5	0	2.5	0.5	1	1.33	0	1	1.67	1.33	0.89	0.44	1.33	1.14	0	0.57	2.29	0.89	0.89	0	2.22	1	0.5	0.75	0.5
23	44	Quercus pannosa	NC_050963.1	rps4	0.86	1.14	0	2	1	1	1.85	0.15	1.78	0.22	0.4	1.6	2	0	0.8	1.2	0.5	1.5	1.38	0.23	1.38	0	2.5	0.5	1	1.45	0	1.09	1.45	1.33	0.89	0.44	1.33	1.14	0	0.57	2.29	0.89	0.89	0	2.22	1	0.5	0.75	0.5
24	44	Quercus virginiana	NC_050972.1	rps4	0.86	1.14	0	2	1	1	1.85	0.15	1.78	0.22	0.4	1.6	2	0	0.8	1.2	0.5	1.5	1.29	0.21	1.5	0	2.5	0.5	1	1.33	0	1	1.67	1.33	0.89	0.44	1.33	1.14	0	0.57	2.29	0.89	0.89	0	2.22	0.96	0.72	0.72	0.48
25	44	Quercus acuta	NC_054352.1	rps4	0.86	1.14	0	2	1	1	1.85	0.15	1.78	0.22	0.4	1.6	2	0	0.8	1.2	0.5	1.5	1.29	0.21	1.5	0	2.5	0.5	1	1.33	0	1	1.67	1.33	0.89	0.44	1.33	1.14	0	0.57	2.29	0.89	0.89	0	2.22	1	0.5	0.75	0.5
26	44	Quercus chungii	NC_057248.1	rps4	0.86	1.14	0	2	1	1	1.85	0.15	1.78	0.22	0.4	1.6	2	0	0.8	1.2	0.5	1.5	1.29	0.21	1.5	0	2.5	0.5	1	1.33	0	1	1.67	1.33	0.89	0.44	1.33	1.14	0	0.57	2.29	0.89	0.89	0	2.22	1	0.5	0.75	0.5
1	45	Quercus rubra	NC_020152.1	rps7	0.67	1.33	0.5	1.5	9	9	2	0	1.5	0.5	0.5	1.5	1.47	0.53	0.67	1.33	0	2	1.09	0.27	1.64	2.32	0.63	0	1.05	1.82	0.73	0.73	0.73	1.6	1.6	0.8	0	1.14	0	0	2.86	1.5	0	0.5	2	1	0	1.67	0.33
2	45	Quercus aliena	NC_026790.1	rps7	0.67	1.33	0.5	1.5	9	9	2	0	1.5	0.5	0.5	1.5	1.47	0.53	0.67	1.33	0	2	1.09	0.27	1.64	2.32	0.63	0	1.05	1.82	0.73	0.73	0.73	1.6	1.6	0.8	0	1.14	0	0	2.86	1.5	0	0.5	2	1	0	1.67	0.33
3	45	Quercus spinosa	NC_026907.1	rps7	0.67	1.33	0.5	1.5	9	9	2	0	1.5	0.5	0.5	1.5	1.47	0.53	0.67	1.33	0	2	1.09	0.27	1.64	2.32	0.63	0	1.05	1.82	0.73	0.73	0.73	1.6	1.6	0.8	0	1.14	0	0	2.86	1.5	0	0.5	2	1	0	1.67	0.33
4	45	Quercus aquifolioides	NC_026913.1	rps7	0.67	1.33	0.5	1.5	9	9	2	0	1.33	0.67	0.5	1.5	1.47	0.53	0.67	1.33	0	2	1.09	0.27	1.64	2.32	0.63	0	1.05	2	0.8	0.4	0.8	1.6	1.6	0.8	0	1.14	0	0	2.86	1.5	0	0.5	2	1	0	1.67	0.33
5	45	Quercus baronii	NC_029490.1	rps7	0.67	1.33	0.5	1.5	9	9	2	0	1.5	0.5	0.5	1.5	1.47	0.53	0.67	1.33	0	2	1.09	0.27	1.64	2.32	0.63	0	1.05	1.82	0.73	0.73	0.73	1.6	1.6	0.8	0	1.14	0	0	2.86	1.5	0	0.5	2	1	0	1.67	0.33
6	45	Quercus variabilis	NC_031356.1	rps7	0.67	1.33	0.5	1.5	9	9	2	0	1.5	0.5	0.5	1.5	1.47	0.53	0.67	1.33	0	2	1.09	0.27	1.64	2.32	0.63	0	1.05	1.82	0.73	0.73	0.73	1.6	1.6	0.8	0	1.14	0	0	2.86	1.5	0	0.5	2	1	0	1.67	0.33
7	45	Quercus dolicholepis	NC_031357.1	rps7	0.67	1.33	0.5	1.5	9	9	2	0	1.5	0.5	0.5	1.5	1.47	0.53	0.67	1.33	0	2	1.09	0.27	1.64	2.32	0.63	0	1.05	1.82	0.73	0.73	0.73	1.6	1.6	0.8	0	1.14	0	0	2.86	1.5	0	0.5	2	1	0	1.67	0.33
8	45	Quercus tarokoensis	NC_036370.1	rps7	0.67	1.33	0.5	1.5	9	9	2	0	1.5	0.5	0.5	1.5	1.47	0.53	0.67	1.33	0	2	1.09	0.27	1.64	2.32	0.63	0	1.05	1.82	0.73	0.73	0.73	1.6	1.6	0.8	0	1.14	0	0	2.86	1.5	0	0.5	2	1	0	1.67	0.33
9	45	Quercus glauca	NC_036930.1	rps7	0.67	1.33	0.5	1.5	9	9	2	0	1.5	0.5	0.5	1.5	1.47	0.53	0.67	1.33	0	2	1.09	0.27	1.64	2.32	0.63	0	1.05	1.82	0.73	0.73	0.73	1.6	1.6	0.8	0	1.14	0	0	2.86	1.5	0	0.5	2	1	0	1.67	0.33
10	45	Quercus tungmaiensis	NC_036936.1	rps7	0.67	1.33	0.5	1.5	9	9	2	0	1.5	0.5	0.5	1.5	1.47	0.53	0.67	1.33	0	2	1.09	0.27	1.64	2.32	0.63	0	1.05	1.82	0.73	0.73	0.73	1.6	1.6	0.8	0	1.14	0	0	2.86	1.5	0	0.5	2	1	0	1.67	0.33
11	45	Quercus sichourensis	NC_036941.1	rps7	0.67	1.33	0.5	1.5	9	9	2	0	1.5	0.5	0.5	1.5	1.47	0.53	0.67	1.33	0	2	1.09	0.27	1.64	2.32	0.63	0	1.05	1.82	0.73	0.73	0.73	1.6	1.6	0.8	0	1.14	0	0	2.86	1.5	0	0.5	2	1	0	1.67	0.33
12	45	Quercus chenii	NC_039428.1	rps7	0.67	1.33	0.5	1.5	9	9	2	0	1.5	0.5	0.5	1.5	1.47	0.53	0.67	1.33	0	2	1.09	0.27	1.64	2.32	0.63	0	1.05	1.82	0.73	0.73	0.73	1.6	1.6	0.8	0	1.14	0	0	2.86	1.5	0	0.5	2	1	0	1.67	0.33
13	45	Quercus acutissima	NC_039429.1	rps7	0.67	1.33	0.5	1.5	9	9	2	0	1.5	0.5	0.5	1.5	1.47	0.53	0.67	1.33	0	2	1.09	0.27	1.64	2.32	0.63	0	1.05	1.82	0.73	0.73	0.73	1.6	1.6	0.8	0	1.14	0	0	2.86	1.5	0	0.5	2	1	0	1.67	0.33
14	45	Quercus dentata	NC_039725.1	rps7	0.67	1.33	0.5	1.5	9	9	2	0	1.5	0.5	0.5	1.5	1.47	0.53	0.67	1.33	0	2	1.09	0.27	1.64	2.32	0.63	0	1.05	1.82	0.73	0.73	0.73	1.6	1.6	0.8	0	1.14	0	0	2.86	1.5	0	0.5	2	1	0	1.67	0.33
15	45	Quercus obovatifolia	NC_039972.1	rps7	0.67	1.33	0.5	1.5	9	9	2	0	1.5	0.5	0.5	1.5	1.47	0.53	0.67	1.33	0	2	1.09	0.27	1.64	2.32	0.63	0	1.05	1.82	0.73	0.73	0.73	1.6	1.6	0.8	0	1.14	0	0	2.86	1.5	0	0.5	2	1	0	1.67	0.33
16	45	Quercus wutaishanica	NC_043857.1	rps7	0.67	1.33	0.5	1.5	9	9	2	0	1.5	0.5	0.5	1.5	1.47	0.53	0.67	1.33	0	2	1.09	0.27	1.64	2.32	0.63	0	1.05	1.82	0.73	0.73	0.73	1.6	1.6	0.8	0	1.14	0	0	2.86	1.5	0	0.5	2	1	0	1.67	0.33
17	45	Quercus mongolica	NC_043858.1	rps7	0.67	1.33	0.5	1.5	9	9	2	0	1.5	0.5	0.5	1.5	1.47	0.53	0.67	1.33	0	2	1.09	0.27	1.64	2.32	0.63	0	1.05	1.82	0.73	0.73	0.73	1.6	1.6	0.8	0	1.14	0	0	2.86	1.5	0	0.5	2	1	0	1.67	0.33
18	45	Quercus robur	NC_046388.1	rps7	0.67	1.33	0.5	1.5	9	9	2	0	1.5	0.5	0.5	1.5	1.47	0.53	0.67	1.33	0	2	1.09	0.27	1.64	2.32	0.63	0	1.05	1.82	0.73	0.73	0.73	1.6	1.6	0.8	0	1.14	0	0	2.86	1.5	0	0.5	2	1	0	1.67	0.33
19	45	Quercus bawanglingensis	NC_046583.1	rps7	0.67	1.33	0.5	1.5	9	9	2	0	1.5	0.5	0.5	1.5	1.47	0.53	0.67	1.33	0	2	1.09	0.27	1.64	2.32	0.63	0	1.05	1.82	0.73	0.73	0.73	1.6	1.6	0.8	0	1.14	0	0	2.86	1.5	0	0.5	2	1	0	1.67	0.33
20	45	Quercus coccinea	NC_047481.1	rps7	0.67	1.33	0.5	1.5	9	9	2	0	1.5	0.5	0.5	1.5	1.47	0.53	0.67	1.33	0	2	1.09	0.27	1.64	2.32	0.63	0	1.05	1.82	0.73	0.73	0.73	1.6	1.6	0.8	0	1.14	0	0	2.86	1.5	0	0.5	2	1	0	1.67	0.33
21	45	Quercus phillyraeoides	NC_048488.1	rps7	0.67	1.33	0.5	1.5	9	9	2	0	1.5	0.5	0.5	1.5	1.47	0.53	0.67	1.33	0	2	1.09	0.27	1.64	2.32	0.63	0	1.05	1.82	0.73	0.73	0.73	1.6	1.6	0.8	0	1.14	0	0	2.86	1.5	0	0.5	2	1	0	1.67	0.33
22	45	Quercus gilva	NC_049876.1	rps7	0.67	1.33	0.5	1.5	9	9	2	0	1.5	0.5	0.5	1.5	1.47	0.53	0.67	1.33	0	2	1.09	0.27	1.64	2.32	0.63	0	1.05	1.82	0.73	0.73	0.73	1.6	1.6	0.8	0	1.14	0	0	2.86	1.5	0	0.5	2	1	0	1.67	0.33
23	45	Quercus pannosa	NC_050963.1	rps7	0.67	1.33	0.5	1.5	9	9	2	0	1.5	0.5	0.5	1.5	1.47	0.53	0.67	1.33	0	2	1.09	0.27	1.64	2.32	0.63	0	1.05	1.82	0.73	0.73	0.73	1.6	1.6	0.8	0	1.14	0	0	2.86	1.5	0	0.5	2	1	0	1.67	0.33
24	45	Quercus virginiana	NC_050972.1	rps7	0.67	1.33	0.5	1.5	9	9	2	0	1.5	0.5	0.5	1.5	1.47	0.53	0.67	1.33	0	2	1.09	0.27	1.64	2.32	0.63	0	1.05	1.82	0.73	0.73	0.73	1.6	1.6	0.8	0	1.14	0	0	2.86	1.5	0	0.5	2	1	0	1.67	0.33
25	45	Quercus acuta	NC_054352.1	rps7	0.67	1.33	0.5	1.5	9	9	2	0	1.5	0.5	0.5	1.5	1.47	0.53	0.67	1.33	0	2	1.09	0.27	1.64	2.32	0.63	0	1.05	1.82	0.73	0.73	0.73	1.6	1.6	0.8	0	1.14	0	0	2.86	1.5	0	0.5	2	1	0	1.67	0.33
26	45	Quercus chungii	NC_057248.1	rps7	0.67	1.33	0.5	1.5	9	9	2	0	1.5	0.5	0.5	1.5	1.47	0.53	0.67	1.33	0	2	1.09	0.27	1.64	2.32	0.63	0	1.05	1.82	0.73	0.73	0.73	1.6	1.6	0.8	0	1.14	0	0	2.86	1.5	0	0.5	2	1	0	1.67	0.33
1	46	Quercus rubra	NC_020152.1	rps8	0.89	1.11	1.5	0.5	0	2	1	1	1.71	0.29	0	2	2	0	0	2	0	2	1.17	0.67	1.17	0	1.33	0	2.67	1	0.33	0.67	2	2	1	0	1	0.44	1.33	0.44	1.78	0.67	0	0.67	2.67	1.41	1.06	2.12	0.35
2	46	Quercus aliena	NC_026790.1	rps8	0.89	1.11	1.5	0.5	0	2	1.33	0.67	1.71	0.29	0	2	2	0	0	2	0	2	1.17	0.67	1.17	0	1.33	0	2.67	1	0.33	0.67	2	2	1	0	1	0.44	1.33	0.44	1.78	0.67	0	0.67	2.67	1.5	1.12	1.88	0.38
3	46	Quercus spinosa	NC_026907.1	rps8	0.89	1.11	1.5	0.5	0	2	1	1	1.43	0.57	0	2	2	0	0	2	0	2	1.17	0.67	1.17	0	1.33	0	2.67	1	0.33	0.67	2	2	1	0	1	0.44	1.33	0.44	1.78	0.67	0	0.67	2.67	1.41	1.06	2.12	0.35
4	46	Quercus aquifolioides	NC_026913.1	rps8	0.89	1.11	1.5	0.5	0	2	1	1	1.71	0.29	0	2	2	0	0	2	0	2	1.17	0.67	1.17	0	1.33	0	2.67	1	0.33	0.67	2	2	1	0	1	0.44	1.33	0.44	1.78	0.67	0	0.67	2.67	1.41	1.06	2.12	0.35
5	46	Quercus baronii	NC_029490.1	rps8	0.89	1.11	1.5	0.5	0	2	1	1	1.71	0.29	0	2	2	0	0	2	0	2	1.17	0.67	1.17	0	1.33	0	2.67	1	0.33	0.33	2.33	2	1	0	1	0.44	1.33	0.44	1.78	0.67	0	0.67	2.67	1.41	1.06	2.12	0.35
6	46	Quercus variabilis	NC_031356.1	rps8	0.89	1.11	1.5	0.5	0	2	1	1	1.71	0.29	0	2	2	0	0	2	0	2	1.17	0.5	1.33	0	1.33	0	2.67	1	0.33	0.67	2	2	1	0	1	0.44	1.33	0.44	1.78	0.67	0	0.67	2.67	1.41	1.06	2.12	0.35
7	46	Quercus dolicholepis	NC_031357.1	rps8	0.89	1.11	1.5	0.5	0	2	1	1	1.71	0.29	0	2	2	0	0	2	0	2	1.17	0.67	1.17	0	1.33	0	2.67	1	0.33	0.67	2	2	1	0	1	0.44	1.33	0.44	1.78	0.67	0	0.67	2.67	1.41	1.06	2.12	0.35
8	46	Quercus tarokoensis	NC_036370.1	rps8	0.89	1.11	1.5	0.5	0	2	1	1	1.71	0.29	0	2	2	0	0	2	0	2	1.17	0.67	1.17	0	1.33	0	2.67	1	0.33	0.67	2	2	1	0	1	0.44	1.33	0.44	1.78	0.67	0	0.67	2.67	1.41	1.06	2.12	0.35
9	46	Quercus glauca	NC_036930.1	rps8	0.89	1.11	1.5	0.5	0	2	1	1	1.71	0.29	0	2	2	0	0	2	0	2	1.17	0.67	1.17	0	2.67	0	1.33	1	0.33	0.67	2	2	1	0	1	0.44	1.33	0.44	1.78	0.67	0	0.67	2.67	1.41	1.06	2.12	0.35
10	46	Quercus tungmaiensis	NC_036936.1	rps8	0.89	1.11	1.5	0.5	0	2	1	1	1.71	0.29	0	2	2	0	0	2	0	2	1.17	0.67	1.17	0	1.33	0	2.67	1	0.33	0.67	2	2	1	0	1	0.44	1.33	0.44	1.78	0.67	0	0.67	2.67	1.41	1.06	2.12	0.35
11	46	Quercus sichourensis	NC_036941.1	rps8	0.89	1.11	1.5	0.5	0	2	1	1	1.71	0.29	0	2	2	0	0	2	0	2	1.17	0.67	1.17	0	2.67	0	1.33	1	0.33	0.67	2	2	1	0	1	0.44	1.33	0.44	1.78	0.67	0	0.67	2.67	1.41	1.06	2.12	0.35
12	46	Quercus chenii	NC_039428.1	rps8	0.89	1.11	1.5	0.5	0	2	1	1	1.71	0.29	0	2	2	0	0	2	0	2	1.17	0.5	1.33	0	1.33	0	2.67	1	0.33	0.67	2	2	1	0	1	0.44	1.33	0.44	1.78	0.67	0	0.67	2.67	1.41	1.06	2.12	0.35
13	46	Quercus acutissima	NC_039429.1	rps8	0.89	1.11	1.5	0.5	0	2	1	1	1.71	0.29	0	2	2	0	0	2	0	2	1.17	0.5	1.33	0	1.33	0	2.67	1	0.33	0.67	2	2	1	0	1	0.44	1.33	0.44	1.78	0.67	0	0.67	2.67	1.41	1.06	2.12	0.35
14	46	Quercus dentata	NC_039725.1	rps8	0.89	1.11	1.5	0.5	0	2	1.33	0.67	1.71	0.29	0	2	2	0	0	2	0	2	1.17	0.67	1.17	0	1.33	0	2.67	1	0.33	0.67	2	2	1	0	1	0.44	1.33	0.44	1.78	0.67	0	0.67	2.67	1.5	1.12	1.88	0.38
15	46	Quercus obovatifolia	NC_039972.1	rps8	0.89	1.11	1.5	0.5	0	2	1	1	1.71	0.29	0	2	2	0	0	2	0	2	1.17	0.67	1.17	0	2.67	0	1.33	1	0.33	0.67	2	2	1	0	1	0.44	1.33	0.44	1.78	0.67	0	0.67	2.67	1.41	1.06	2.12	0.35
16	46	Quercus wutaishanica	NC_043857.1	rps8	0.89	1.11	1.5	0.5	0	2	1.33	0.67	1.71	0.29	0	2	2	0	0	2	0	2	1.17	0.67	1.17	0	1.33	0	2.67	1	0.33	0.67	2	2	1	0	1	0.44	1.33	0.44	1.78	0.67	0	0.67	2.67	1.5	1.12	1.88	0.38
17	46	Quercus mongolica	NC_043858.1	rps8	0.89	1.11	1.5	0.5	0	2	1.33	0.67	1.71	0.29	0	2	2	0	0	2	0	2	1.17	0.67	1.17	0	1.33	0	2.67	1	0.33	0.67	2	2	1	0	1	0.44	1.33	0.44	1.78	0.67	0	0.67	2.67	1.5	1.12	1.88	0.38
18	46	Quercus robur	NC_046388.1	rps8	0.89	1.11	1.5	0.5	0	2	1.33	0.67	1.71	0.29	0	2	2	0	0	2	0	2	1.17	0.67	1.17	0	1.33	0	2.67	1	0.33	0.67	2	2	1	0	1	0.44	1.33	0.44	1.78	0.67	0	0.67	2.67	1.5	1.12	1.88	0.38
19	46	Quercus bawanglingensis	NC_046583.1	rps8	0.89	1.11	1.5	0.5	0	2	1	1	1.71	0.29	0	2	2	0	0	2	0	2	1.17	0.67	1.17	0	1.33	0	2.67	1	0.33	0.67	2	2	1	0	1	0.44	1.33	0.44	1.78	0.67	0	0.67	2.67	1.41	1.06	2.12	0.35
20	46	Quercus coccinea	NC_047481.1	rps8	0.89	1.11	1.5	0.5	0	2	1	1	1.71	0.29	0	2	2	0	0	2	0	2	1.17	0.67	1.17	0	1.33	0	2.67	1	0.33	0.67	2	2	1	0	1	0.44	1.33	0.44	1.78	0.67	0	0.67	2.67	1.41	1.06	2.12	0.35
21	46	Quercus phillyraeoides	NC_048488.1	rps8	0.89	1.11	1.5	0.5	0	2	1	1	1.71	0.29	0	2	2	0	0	2	0	2	1.17	0.67	1.17	0	1.33	0	2.67	1	0.33	0.67	2	2	1	0	1	0.44	1.33	0.44	1.78	0.67	0	0.67	2.67	1.41	1.06	2.12	0.35
22	46	Quercus gilva	NC_049876.1	rps8	0.89	1.11	1.5	0.5	0	2	1	1	1.71	0.29	0	2	2	0	0	2	0	2	1.17	0.67	1.17	0	2.67	0	1.33	1	0.33	0.67	2	2	1	0	1	0.44	1.33	0.44	1.78	0.67	0	0.67	2.67	1.41	1.06	2.12	0.35
23	46	Quercus pannosa	NC_050963.1	rps8	0.89	1.11	1.5	0.5	0	2	1	1	1.43	0.57	0	2	2	0	0	2	0	2	1.17	0.67	1.17	0	1.33	0	2.67	1	0.33	0.67	2	2	1	0	1	0.44	1.33	0.44	1.78	0.67	0	0.67	2.67	1.41	1.06	2.12	0.35
24	46	Quercus virginiana	NC_050972.1	rps8	0.89	1.11	1.5	0.5	0	2	1	1	1.71	0.29	0	2	2	0	0	2	0	2	1.17	0.67	1.17	0	1.33	0	2.67	1	0.33	0.67	2	2	1	0	1	0.44	1.33	0.44	1.78	0.67	0	0.67	2.67	1.41	1.06	2.12	0.35
25	46	Quercus acuta	NC_054352.1	rps8	0.89	1.11	1.5	0.5	0	2	1	1	1.71	0.29	0	2	2	0	0	2	0	2	1.17	0.67	1.17	0	2.67	0	1.33	1	0.33	0.67	2	2	1	0	1	0.44	1.33	0.44	1.78	0.67	0	0.67	2.67	1.41	1.06	2.12	0.35
26	46	Quercus chungii	NC_057248.1	rps8	0.89	1.11	1.5	0.5	0	2	1	1	1.71	0.29	0	2	2	0	0	2	0	2	1.17	0.67	1.17	0	2.67	0	1.33	1	0.33	0.67	2	2	1	0	1	0.44	1.33	0.44	1.78	0.67	0	0.67	2.67	1.41	1.06	2.12	0.35
1	47	Quercus rubra	NC_020152.1	ycf1	0.45	1.55	0.33	1.67	0.67	1.33	1.58	0.42	1.63	0.37	0.4	1.6	1.56	0.44	0.45	1.55	0.37	1.63	1.17	0.52	1.31	1.42	0.65	0.52	1.42	2.03	0.61	0.41	0.95	1.44	1.05	0.39	1.11	1.44	0.54	0.54	1.48	1.56	0.88	0.42	1.14	2.72	0.68	1.19	0.23
2	47	Quercus aliena	NC_026790.1	ycf1	0.45	1.55	0.33	1.67	0.7	1.3	1.56	0.44	1.65	0.35	0.35	1.65	1.57	0.43	0.45	1.55	0.43	1.57	1.18	0.52	1.3	1.42	0.65	0.52	1.42	2.03	0.61	0.41	0.95	1.42	0.97	0.45	1.16	1.36	0.54	0.58	1.53	1.56	0.83	0.47	1.14	2.75	0.73	1.12	0.22
3	47	Quercus spinosa	NC_026907.1	ycf1	0.45	1.55	0.34	1.66	0.67	1.33	1.58	0.42	1.64	0.36	0.34	1.66	1.56	0.44	0.43	1.57	0.42	1.58	1.17	0.53	1.3	1.25	0.75	0.62	1.38	1.93	0.67	0.53	0.87	1.42	0.95	0.47	1.15	1.39	0.53	0.57	1.51	1.49	0.82	0.46	1.23	2.86	0.61	1.16	0.22
4	47	Quercus aquifolioides	NC_026913.1	ycf1	0.46	1.54	0.33	1.67	0.7	1.3	1.56	0.44	1.59	0.41	0.34	1.66	1.54	0.46	0.44	1.56	0.43	1.57	1.19	0.49	1.33	1.29	0.52	0.65	1.55	1.97	0.61	0.47	0.95	1.4	1	0.47	1.13	1.4	0.49	0.58	1.53	1.56	0.83	0.52	1.09	2.69	0.73	1.23	0.17
5	47	Quercus baronii	NC_029490.1	ycf1	0.43	1.57	0.35	1.65	0.76	1.24	1.59	0.41	1.67	0.33	0.4	1.6	1.56	0.44	0.39	1.61	0.47	1.53	1.18	0.47	1.35	1.5	0.62	0.5	1.38	2	0.48	0.48	1.03	1.45	0.97	0.41	1.17	1.32	0.64	0.6	1.44	1.45	0.94	0.47	1.14	2.75	0.73	1.12	0.17
6	47	Quercus variabilis	NC_031356.1	ycf1	0.42	1.58	0.35	1.65	0.76	1.24	1.61	0.39	1.67	0.33	0.4	1.6	1.55	0.45	0.39	1.61	0.48	1.52	1.18	0.47	1.35	1.45	0.61	0.48	1.45	1.97	0.54	0.47	1.02	1.45	0.97	0.41	1.17	1.33	0.57	0.65	1.45	1.51	0.88	0.47	1.14	2.72	0.74	1.13	0.17
7	47	Quercus dolicholepis	NC_031357.1	ycf1	0.44	1.56	0.35	1.65	0.76	1.24	1.59	0.41	1.67	0.33	0.4	1.6	1.56	0.44	0.39	1.61	0.47	1.53	1.18	0.47	1.35	1.5	0.62	0.5	1.38	2	0.53	0.47	1	1.45	0.97	0.41	1.17	1.32	0.64	0.6	1.44	1.47	0.89	0.47	1.16	2.67	0.82	1.15	0.16
8	47	Quercus tarokoensis	NC_036370.1	ycf1	0.42	1.58	0.35	1.65	0.78	1.22	1.59	0.41	1.67	0.33	0.39	1.61	1.55	0.45	0.39	1.61	0.45	1.55	1.18	0.47	1.35	1.55	0.52	0.52	1.42	1.97	0.59	0.46	0.98	1.45	1.03	0.41	1.1	1.36	0.56	0.6	1.48	1.49	0.91	0.43	1.17	2.73	0.76	1.15	0.22
9	47	Quercus glauca	NC_036930.1	ycf1	0.46	1.54	0.32	1.68	0.67	1.33	1.61	0.39	1.65	0.35	0.35	1.65	1.55	0.45	0.42	1.58	0.47	1.53	1.21	0.52	1.27	1.42	0.65	0.52	1.42	2	0.62	0.55	0.83	1.4	0.95	0.44	1.21	1.36	0.49	0.58	1.57	1.51	0.83	0.47	1.19	2.76	0.7	1.14	0.22
10	47	Quercus tungmaiensis	NC_036936.1	ycf1	0.46	1.54	0.35	1.65	0.7	1.3	1.57	0.43	1.62	0.38	0.34	1.66	1.52	0.48	0.44	1.56	0.45	1.55	1.22	0.46	1.31	1.38	0.62	0.5	1.5	1.97	0.61	0.47	0.95	1.4	1	0.47	1.13	1.39	0.49	0.57	1.55	1.51	0.88	0.52	1.09	2.73	0.71	1.25	0.16
11	47	Quercus sichourensis	NC_036941.1	ycf1	0.46	1.54	0.32	1.68	0.67	1.33	1.61	0.39	1.65	0.35	0.35	1.65	1.55	0.45	0.42	1.58	0.47	1.53	1.2	0.52	1.27	1.42	0.65	0.52	1.42	2	0.62	0.55	0.83	1.4	0.95	0.44	1.21	1.36	0.49	0.58	1.57	1.51	0.83	0.47	1.19	2.79	0.7	1.12	0.21
12	47	Quercus chenii	NC_039428.1	ycf1	0.43	1.57	0.34	1.66	0.76	1.24	1.61	0.39	1.66	0.34	0.41	1.59	1.55	0.45	0.39	1.61	0.48	1.52	1.18	0.47	1.35	1.45	0.61	0.48	1.45	1.97	0.54	0.47	1.02	1.36	1.02	0.47	1.15	1.33	0.57	0.65	1.45	1.56	0.88	0.42	1.14	2.72	0.74	1.13	0.17
13	47	Quercus acutissima	NC_039429.1	ycf1	0.43	1.57	0.34	1.66	0.76	1.24	1.61	0.39	1.66	0.34	0.41	1.59	1.55	0.45	0.39	1.61	0.48	1.52	1.19	0.47	1.34	1.45	0.61	0.48	1.45	1.97	0.54	0.47	1.02	1.38	1.03	0.41	1.17	1.32	0.56	0.64	1.48	1.56	0.88	0.42	1.14	2.72	0.74	1.13	0.17
14	47	Quercus dentata	NC_039725.1	ycf1	0.45	1.55	0.33	1.67	0.7	1.3	1.58	0.42	1.65	0.35	0.34	1.66	1.57	0.43	0.45	1.55	0.43	1.57	1.19	0.51	1.3	1.42	0.65	0.52	1.42	2.03	0.61	0.41	0.95	1.42	0.97	0.45	1.16	1.36	0.54	0.58	1.53	1.56	0.83	0.47	1.14	2.75	0.73	1.12	0.22
15	47	Quercus obovatifolia	NC_039972.1	ycf1	0.46	1.54	0.32	1.68	0.67	1.33	1.61	0.39	1.65	0.35	0.35	1.65	1.55	0.45	0.42	1.58	0.47	1.53	1.21	0.52	1.27	1.42	0.65	0.52	1.42	2	0.62	0.55	0.83	1.4	0.95	0.44	1.21	1.36	0.49	0.58	1.57	1.51	0.83	0.47	1.19	2.76	0.7	1.14	0.22
16	47	Quercus wutaishanica	NC_043857.1	ycf1	0.45	1.55	0.33	1.67	0.7	1.3	1.58	0.42	1.65	0.35	0.34	1.66	1.56	0.44	0.45	1.55	0.43	1.57	1.21	0.51	1.28	1.47	0.53	0.53	1.47	2.07	0.62	0.41	0.9	1.42	0.97	0.45	1.16	1.35	0.57	0.57	1.51	1.54	0.82	0.46	1.18	2.69	0.74	1.14	0.23
17	47	Quercus mongolica	NC_043858.1	ycf1	0.45	1.55	0.33	1.67	0.7	1.3	1.58	0.42	1.65	0.35	0.34	1.66	1.56	0.44	0.43	1.57	0.43	1.57	1.2	0.51	1.29	1.47	0.53	0.53	1.47	2.03	0.61	0.41	0.95	1.42	0.97	0.45	1.16	1.35	0.57	0.57	1.51	1.56	0.83	0.47	1.14	2.72	0.74	1.13	0.23
18	47	Quercus robur	NC_046388.1	ycf1	0.44	1.56	0.33	1.67	0.7	1.3	1.58	0.42	1.63	0.37	0.34	1.66	1.55	0.45	0.44	1.56	0.44	1.56	1.19	0.51	1.3	1.42	0.65	0.52	1.42	2.03	0.61	0.41	0.95	1.42	0.97	0.45	1.16	1.36	0.54	0.58	1.53	1.56	0.83	0.47	1.14	2.65	0.75	1.15	0.23
19	47	Quercus bawanglingensis	NC_046583.1	ycf1	0.42	1.58	0.35	1.65	0.82	1.18	1.59	0.41	1.67	0.33	0.4	1.6	1.55	0.45	0.39	1.61	0.44	1.56	1.18	0.47	1.35	1.5	0.62	0.5	1.38	1.97	0.59	0.52	0.92	1.42	1.02	0.41	1.15	1.36	0.56	0.6	1.48	1.49	0.91	0.43	1.17	2.76	0.76	1.14	0.22
20	47	Quercus coccinea	NC_047481.1	ycf1	0.45	1.55	0.33	1.67	0.67	1.33	1.58	0.42	1.63	0.37	0.4	1.6	1.56	0.44	0.45	1.55	0.37	1.63	1.17	0.52	1.31	1.42	0.65	0.52	1.42	2.03	0.61	0.41	0.95	1.44	1.05	0.39	1.11	1.44	0.54	0.54	1.48	1.56	0.88	0.42	1.14	2.72	0.68	1.19	0.23
21	47	Quercus phillyraeoides	NC_048488.1	ycf1	0.42	1.58	0.35	1.65	0.82	1.18	1.59	0.41	1.67	0.33	0.4	1.6	1.55	0.45	0.41	1.59	0.45	1.55	1.17	0.47	1.36	1.5	0.62	0.5	1.38	1.97	0.59	0.52	0.92	1.42	1.02	0.41	1.15	1.36	0.56	0.6	1.48	1.49	0.91	0.43	1.17	2.76	0.76	1.14	0.22
22	47	Quercus gilva	NC_049876.1	ycf1	0.46	1.54	0.32	1.68	0.67	1.33	1.61	0.39	1.65	0.35	0.35	1.65	1.55	0.45	0.42	1.58	0.47	1.53	1.21	0.52	1.27	1.42	0.65	0.52	1.42	2	0.62	0.55	0.83	1.4	0.95	0.44	1.21	1.36	0.49	0.58	1.57	1.51	0.83	0.47	1.19	2.76	0.7	1.14	0.22
23	47	Quercus pannosa	NC_050963.1	ycf1	0.46	1.54	0.34	1.66	0.7	1.3	1.58	0.42	1.63	0.37	0.34	1.66	1.55	0.45	0.42	1.58	0.44	1.56	1.18	0.53	1.29	1.21	0.73	0.61	1.45	1.93	0.69	0.48	0.9	1.4	0.93	0.47	1.2	1.36	0.52	0.56	1.56	1.52	0.81	0.46	1.22	2.84	0.65	1.15	0.22
24	47	Quercus virginiana	NC_050972.1	ycf1	0.46	1.54	0.33	1.67	0.63	1.37	1.59	0.41	1.63	0.37	0.33	1.67	1.56	0.44	0.43	1.57	0.43	1.57	1.2	0.51	1.29	1.45	0.61	0.48	1.45	2.07	0.62	0.41	0.9	1.42	0.97	0.45	1.16	1.43	0.59	0.55	1.43	1.51	0.83	0.47	1.19	2.77	0.68	1.13	0.23
25	47	Quercus acuta	NC_054352.1	ycf1	0.46	1.54	0.32	1.68	0.67	1.33	1.61	0.39	1.65	0.35	0.35	1.65	1.55	0.45	0.42	1.58	0.47	1.53	1.21	0.52	1.27	1.42	0.65	0.52	1.42	2	0.62	0.55	0.83	1.4	0.95	0.44	1.21	1.36	0.49	0.58	1.57	1.51	0.83	0.47	1.19	2.76	0.7	1.14	0.22
26	47	Quercus chungii	NC_057248.1	ycf1	0.46	1.54	0.32	1.68	0.67	1.33	1.61	0.39	1.65	0.35	0.35	1.65	1.56	0.44	0.42	1.58	0.47	1.53	1.2	0.52	1.27	1.42	0.65	0.52	1.42	2	0.62	0.55	0.83	1.4	0.95	0.44	1.21	1.36	0.49	0.58	1.57	1.51	0.83	0.47	1.19	2.79	0.7	1.12	0.21
1	48	Quercus rubra	NC_020152.1	ycf2	0.51	1.49	0.38	1.62	0.71	1.29	1.4	0.6	1.23	0.77	0.45	1.55	1.24	0.76	0.96	1.04	0.41	1.59	1	0.77	1.23	0.96	0.56	0.4	2.08	1.85	0.43	0.86	0.86	1.23	0.75	0.75	1.27	1.25	0.67	0.71	1.38	1.11	0.81	0.81	1.27	1.93	1.07	1.19	0.49
2	48	Quercus aliena	NC_026790.1	ycf2	0.5	1.5	0.38	1.62	0.71	1.29	1.4	0.6	1.24	0.76	0.45	1.55	1.24	0.76	0.96	1.04	0.41	1.59	0.99	0.77	1.24	0.96	0.56	0.4	2.08	1.85	0.43	0.86	0.86	1.23	0.75	0.75	1.27	1.25	0.67	0.71	1.38	1.11	0.81	0.81	1.27	1.89	1.07	1.23	0.49
3	48	Quercus spinosa	NC_026907.1	ycf2	0.5	1.5	0.38	1.62	0.71	1.29	1.4	0.6	1.23	0.77	0.45	1.55	1.24	0.76	0.96	1.04	0.43	1.57	1	0.77	1.23	0.96	0.56	0.4	2.08	1.85	0.43	0.86	0.86	1.23	0.75	0.75	1.27	1.25	0.67	0.71	1.38	1.11	0.81	0.81	1.27	1.92	1.06	1.22	0.49
4	48	Quercus aquifolioides	NC_026913.1	ycf2	0.5	1.5	0.38	1.62	0.71	1.29	1.4	0.6	1.23	0.77	0.45	1.55	1.25	0.75	0.96	1.04	0.41	1.59	1	0.77	1.23	0.96	0.56	0.4	2.08	1.85	0.43	0.86	0.86	1.22	0.78	0.74	1.26	1.25	0.67	0.71	1.38	1.11	0.81	0.81	1.27	1.89	1.07	1.23	0.49
5	48	Quercus baronii	NC_029490.1	ycf2	0.5	1.5	0.38	1.62	0.71	1.29	1.4	0.6	1.23	0.77	0.45	1.55	1.24	0.76	0.96	1.04	0.41	1.59	1	0.77	1.23	1.02	0.55	0.39	2.04	1.81	0.43	0.9	0.86	1.23	0.75	0.75	1.27	1.21	0.67	0.75	1.38	1.11	0.81	0.81	1.27	1.91	1.09	1.22	0.49
6	48	Quercus variabilis	NC_031356.1	ycf2	0.5	1.5	0.38	1.62	0.71	1.29	1.4	0.6	1.23	0.77	0.45	1.55	1.24	0.76	0.96	1.04	0.41	1.59	1	0.77	1.23	1.02	0.55	0.39	2.04	1.81	0.43	0.9	0.86	1.23	0.75	0.75	1.27	1.25	0.67	0.71	1.38	1.11	0.81	0.81	1.27	1.91	1.09	1.22	0.49
7	48	Quercus dolicholepis	NC_031357.1	ycf2	0.5	1.5	0.38	1.62	0.71	1.29	1.4	0.6	1.23	0.77	0.45	1.55	1.24	0.76	0.96	1.04	0.41	1.59	1	0.77	1.23	1.02	0.55	0.39	2.04	1.81	0.43	0.9	0.86	1.23	0.75	0.75	1.27	1.25	0.67	0.71	1.38	1.11	0.81	0.81	1.27	1.91	1.09	1.22	0.49
8	48	Quercus tarokoensis	NC_036370.1	ycf2	0.5	1.5	0.38	1.62	0.71	1.29	1.4	0.6	1.23	0.77	0.45	1.55	1.24	0.76	0.96	1.04	0.41	1.59	1	0.77	1.23	1.02	0.55	0.39	2.04	1.81	0.43	0.9	0.86	1.23	0.75	0.75	1.27	1.25	0.67	0.71	1.38	1.06	0.81	0.86	1.27	1.91	1.09	1.22	0.49
9	48	Quercus glauca	NC_036930.1	ycf2	0.49	1.51	0.38	1.62	0.71	1.29	1.4	0.6	1.23	0.77	0.46	1.54	1.24	0.76	0.97	1.03	0.41	1.59	1	0.77	1.23	0.94	0.63	0.39	2.04	1.85	0.43	0.86	0.86	1.23	0.75	0.75	1.27	1.25	0.67	0.71	1.38	1.08	0.82	0.82	1.28	1.91	1.05	1.22	0.49
10	48	Quercus tungmaiensis	NC_036936.1	ycf2	0.5	1.5	0.38	1.62	0.71	1.29	1.4	0.6	1.23	0.77	0.45	1.55	1.25	0.75	0.97	1.03	0.41	1.59	0.99	0.77	1.24	0.96	0.56	0.4	2.08	1.85	0.43	0.86	0.86	1.22	0.78	0.74	1.26	1.25	0.67	0.71	1.38	1.11	0.81	0.81	1.27	1.89	1.07	1.23	0.49
11	48	Quercus sichourensis	NC_036941.1	ycf2	0.5	1.5	0.38	1.62	0.71	1.29	1.4	0.6	1.23	0.77	0.46	1.54	1.24	0.76	0.98	1.02	0.41	1.59	1	0.77	1.23	0.96	0.56	0.4	2.08	1.85	0.43	0.86	0.86	1.23	0.75	0.75	1.27	1.25	0.67	0.71	1.38	1.11	0.81	0.81	1.27	1.91	1.05	1.22	0.49
12	48	Quercus chenii	NC_039428.1	ycf2	0.5	1.5	0.38	1.62	0.71	1.29	1.4	0.6	1.23	0.77	0.45	1.55	1.24	0.76	0.96	1.04	0.41	1.59	1	0.77	1.23	1.02	0.55	0.39	2.04	1.81	0.43	0.9	0.86	1.23	0.75	0.75	1.27	1.25	0.67	0.71	1.38	1.11	0.81	0.81	1.27	1.91	1.09	1.22	0.49
13	48	Quercus acutissima	NC_039429.1	ycf2	0.5	1.5	0.38	1.62	0.71	1.29	1.4	0.6	1.23	0.77	0.45	1.55	1.24	0.76	0.96	1.04	0.41	1.59	1	0.77	1.23	1.02	0.55	0.39	2.04	1.81	0.43	0.9	0.86	1.23	0.75	0.75	1.27	1.25	0.67	0.71	1.38	1.11	0.81	0.81	1.27	1.91	1.09	1.22	0.49
14	48	Quercus dentata	NC_039725.1	ycf2	0.5	1.5	0.38	1.62	0.71	1.29	1.4	0.6	1.24	0.76	0.45	1.55	1.24	0.76	0.96	1.04	0.41	1.59	0.99	0.77	1.24	0.96	0.56	0.4	2.08	1.85	0.43	0.86	0.86	1.23	0.75	0.75	1.27	1.25	0.67	0.71	1.38	1.11	0.81	0.81	1.27	1.89	1.07	1.23	0.49
15	48	Quercus obovatifolia	NC_039972.1	ycf2	0.49	1.51	0.38	1.62	0.71	1.29	1.4	0.6	1.23	0.77	0.46	1.54	1.24	0.76	0.97	1.03	0.41	1.59	1	0.77	1.23	0.94	0.63	0.39	2.04	1.85	0.43	0.86	0.86	1.23	0.75	0.75	1.27	1.25	0.67	0.71	1.38	1.08	0.82	0.82	1.28	1.91	1.05	1.22	0.49
16	48	Quercus wutaishanica	NC_043857.1	ycf2	0.5	1.5	0.38	1.62	0.71	1.29	1.4	0.6	1.24	0.76	0.45	1.55	1.24	0.76	0.96	1.04	0.41	1.59	0.99	0.77	1.24	0.96	0.56	0.4	2.08	1.85	0.43	0.86	0.86	1.23	0.75	0.75	1.27	1.25	0.67	0.71	1.38	1.11	0.81	0.81	1.27	1.89	1.07	1.23	0.49
17	48	Quercus mongolica	NC_043858.1	ycf2	0.5	1.5	0.38	1.62	0.71	1.29	1.4	0.6	1.24	0.76	0.44	1.56	1.24	0.76	0.96	1.04	0.41	1.59	0.99	0.77	1.24	0.96	0.56	0.4	2.08	1.85	0.43	0.86	0.86	1.23	0.75	0.75	1.27	1.25	0.67	0.71	1.38	1.11	0.81	0.81	1.27	1.89	1.07	1.23	0.49
18	48	Quercus robur	NC_046388.1	ycf2	0.5	1.5	0.38	1.62	0.71	1.29	1.4	0.6	1.24	0.76	0.45	1.55	1.24	0.76	0.96	1.04	0.41	1.59	0.99	0.78	1.23	0.96	0.56	0.4	2.08	1.85	0.43	0.86	0.86	1.23	0.75	0.75	1.27	1.25	0.67	0.71	1.38	1.11	0.81	0.81	1.27	1.89	1.07	1.23	0.49
19	48	Quercus bawanglingensis	NC_046583.1	ycf2	0.5	1.5	0.39	1.61	0.71	1.29	1.4	0.6	1.23	0.77	0.45	1.55	1.24	0.76	0.96	1.04	0.41	1.59	1	0.77	1.23	1.02	0.55	0.39	2.04	1.81	0.43	0.9	0.86	1.23	0.75	0.75	1.27	1.25	0.67	0.71	1.38	1.11	0.81	0.81	1.27	1.91	1.09	1.22	0.49
20	48	Quercus coccinea	NC_047481.1	ycf2	0.51	1.49	0.38	1.62	0.71	1.29	1.4	0.6	1.23	0.77	0.45	1.55	1.24	0.76	0.96	1.04	0.41	1.59	1	0.77	1.23	0.96	0.56	0.4	2.08	1.85	0.43	0.86	0.86	1.23	0.75	0.75	1.27	1.25	0.67	0.71	1.38	1.11	0.81	0.81	1.27	1.93	1.07	1.19	0.49
21	48	Quercus phillyraeoides	NC_048488.1	ycf2	0.5	1.5	0.38	1.62	0.71	1.29	1.4	0.6	1.23	0.77	0.45	1.55	1.24	0.76	0.96	1.04	0.41	1.59	1	0.77	1.23	1.02	0.55	0.39	2.04	1.81	0.43	0.9	0.86	1.23	0.75	0.75	1.27	1.25	0.67	0.71	1.38	1.11	0.81	0.81	1.27	1.91	1.09	1.22	0.49
22	48	Quercus gilva	NC_049876.1	ycf2	0.5	1.5	0.38	1.62	0.71	1.29	1.4	0.6	1.23	0.77	0.46	1.54	1.24	0.76	0.98	1.02	0.41	1.59	1	0.77	1.23	0.96	0.56	0.4	2.08	1.85	0.43	0.86	0.86	1.23	0.75	0.75	1.27	1.25	0.67	0.71	1.38	1.11	0.81	0.81	1.27	1.91	1.05	1.22	0.49
23	48	Quercus pannosa	NC_050963.1	ycf2	0.5	1.5	0.38	1.62	0.71	1.29	1.39	0.61	1.23	0.77	0.45	1.55	1.24	0.76	0.96	1.04	0.41	1.59	1	0.77	1.23	0.96	0.56	0.4	2.08	1.85	0.43	0.86	0.86	1.23	0.75	0.75	1.27	1.25	0.67	0.71	1.38	1.11	0.81	0.81	1.27	1.91	1.05	1.26	0.49
24	48	Quercus virginiana	NC_050972.1	ycf2	0.51	1.49	0.38	1.62	0.71	1.29	1.4	0.6	1.23	0.77	0.45	1.55	1.24	0.76	0.96	1.04	0.41	1.59	1	0.77	1.23	0.96	0.56	0.4	2.08	1.85	0.43	0.86	0.86	1.23	0.75	0.75	1.27	1.25	0.67	0.71	1.38	1.11	0.81	0.81	1.27	1.92	1.06	1.22	0.49
25	48	Quercus acuta	NC_054352.1	ycf2	0.5	1.5	0.38	1.62	0.71	1.29	1.4	0.6	1.23	0.77	0.46	1.54	1.24	0.76	0.98	1.02	0.41	1.59	1	0.77	1.23	0.96	0.56	0.4	2.08	1.85	0.43	0.86	0.86	1.23	0.75	0.75	1.27	1.25	0.67	0.71	1.38	1.11	0.81	0.81	1.27	1.91	1.05	1.22	0.49
26	48	Quercus chungii	NC_057248.1	ycf2	0.5	1.5	0.38	1.62	0.71	1.29	1.4	0.6	1.23	0.77	0.46	1.54	1.24	0.76	0.98	1.02	0.41	1.59	1	0.77	1.23	0.96	0.56	0.4	2.08	1.85	0.43	0.86	0.86	1.23	0.75	0.75	1.27	1.25	0.67	0.71	1.38	1.11	0.81	0.81	1.27	1.91	1.05	1.22	0.49
1	49	Quercus rubra	NC_020152.1	ycf3	0.46	1.54	0	2	0	2	1	1	1.47	0.53	0	2	1.2	0.8	1	1	0.31	1.69	0.94	0.75	1.31	0.47	0.94	0.71	1.88	2.67	0.44	0.89	0	0.67	1.33	1.33	0.67	1.33	0.89	0.89	0.89	2	0	2	0	1.38	1.38	1.85	0
2	49	Quercus aliena	NC_026790.1	ycf3	0.46	1.54	0	2	0	2	1	1	1.47	0.53	0	2	1.2	0.8	1	1	0.31	1.69	0.94	0.75	1.31	0.47	0.94	0.71	1.88	2.4	0.4	0.8	0.4	0.67	1.33	1.33	0.67	1.33	0.89	0.89	0.89	2	0	2	0	1.38	1.38	2.31	0
3	49	Quercus spinosa	NC_026907.1	ycf3	0.46	1.54	0	2	0	2	1	1	1.47	0.53	0	2	1.2	0.8	0.86	1.14	0.31	1.69	0.94	0.75	1.31	0.47	0.94	0.71	1.88	2.4	0.4	0.8	0.4	0.67	1.33	1.33	0.67	1.33	0.89	0.89	0.89	2	0	2	0	1.38	1.38	1.85	0
4	49	Quercus aquifolioides	NC_026913.1	ycf3	0.46	1.54	0	2	0	2	1	1	1.47	0.53	0	2	1.2	0.8	1	1	0.31	1.69	0.94	0.75	1.31	0.47	0.94	0.71	1.88	2.4	0.4	0.8	0.4	0.67	1.33	1.33	0.67	1.33	0.89	0.89	0.89	2	0	2	0	1.38	1.38	1.85	0
5	49	Quercus baronii	NC_029490.1	ycf3	0.46	1.54	0	2	0	2	1	1	1.47	0.53	0	2	1.2	0.8	1	1	0.31	1.69	0.94	0.75	1.31	0.47	0.94	0.71	1.88	2.67	0.44	0.44	0.44	0.67	1.33	1.33	0.67	1.33	0.89	0.89	0.89	2	0	2	0	1.38	1.38	1.85	0
6	49	Quercus variabilis	NC_031356.1	ycf3	0.46	1.54	0	2	0	2	1	1	1.47	0.53	0	2	1.2	0.8	1	1	0.31	1.69	0.94	0.75	1.31	0.47	0.94	0.71	1.88	2.67	0.44	0.44	0.44	0.67	1.33	1.33	0.67	1.33	0.89	0.89	0.89	2	0	2	0	1.38	1.38	1.85	0
7	49	Quercus dolicholepis	NC_031357.1	ycf3	0.46	1.54	0	2	0	2	1	1	1.47	0.53	0	2	1.2	0.8	1	1	0.31	1.69	0.94	0.75	1.31	0.47	0.94	0.71	1.88	2.67	0.44	0.44	0.44	0.67	1.33	1.33	0.67	1.33	0.89	0.89	0.89	2	0	2	0	1.38	1.38	1.85	0
8	49	Quercus tarokoensis	NC_036370.1	ycf3	0.46	1.54	0	2	0	2	1	1	1.47	0.53	0	2	1.2	0.8	1	1	0.31	1.69	0.94	0.75	1.31	0.47	0.94	0.71	1.88	2.67	0.44	0.44	0.44	0.67	1.33	1.33	0.67	1.33	0.89	0.89	0.89	2	0	2	0	1.38	1.38	1.85	0
9	49	Quercus glauca	NC_036930.1	ycf3	0.46	1.54	0	2	0	2	1	1	1.47	0.53	0	2	1.2	0.8	0.86	1.14	0.31	1.69	0.94	0.75	1.31	0.47	0.94	0.71	1.88	2.67	0.44	0.44	0.44	0.67	1.33	1.33	0.67	1.33	0.89	0.89	0.89	2	0	2	0	1.38	1.38	1.85	0
10	49	Quercus tungmaiensis	NC_036936.1	ycf3	0.46	1.54	0	2	0	2	1	1	1.47	0.53	0	2	1.2	0.8	1	1	0.31	1.69	0.94	0.75	1.31	0.47	0.94	0.71	1.88	2.67	0.44	0.44	0.44	0.67	1.33	1.33	0.67	1.33	0.89	0.89	0.89	2	0	2	0	1.38	1.38	1.85	0
11	49	Quercus sichourensis	NC_036941.1	ycf3	0.46	1.54	0	2	0	2	1	1	1.47	0.53	0	2	1.2	0.8	0.86	1.14	0.31	1.69	0.94	0.75	1.31	0.47	0.94	0.71	1.88	2.67	0.44	0.44	0.44	0.67	1.33	1.33	0.67	1.33	0.89	0.89	0.89	2	0	2	0	1.38	1.38	1.85	0
12	49	Quercus chenii	NC_039428.1	ycf3	0.46	1.54	0	2	0	2	1	1	1.47	0.53	0	2	1.2	0.8	1	1	0.31	1.69	0.94	0.75	1.31	0.47	0.94	0.71	1.88	2.67	0.44	0.44	0.44	0.67	1.33	1.33	0.67	1.33	0.89	0.89	0.89	2	0	2	0	1.38	1.38	1.85	0
13	49	Quercus acutissima	NC_039429.1	ycf3	0.46	1.54	0	2	0	2	1	1	1.47	0.53	0	2	1.2	0.8	1	1	0.31	1.69	0.94	0.75	1.31	0.47	0.94	0.71	1.88	2.67	0.44	0.44	0.44	0.67	1.33	1.33	0.67	1.33	0.89	0.89	0.89	2	0	2	0	1.38	1.38	1.85	0
14	49	Quercus dentata	NC_039725.1	ycf3	0.46	1.54	0	2	0	2	1	1	1.47	0.53	0	2	1.2	0.8	1	1	0.31	1.69	0.94	0.75	1.31	0.47	0.94	0.71	1.88	2.67	0.44	0.44	0.44	0.67	1.33	1.33	0.67	1.33	0.89	0.89	0.89	2	0	2	0	1.38	1.38	2.31	0
15	49	Quercus obovatifolia	NC_039972.1	ycf3	0.46	1.54	0	2	0	2	1	1	1.47	0.53	0	2	1.2	0.8	0.86	1.14	0.31	1.69	0.94	0.75	1.31	0.47	0.94	0.71	1.88	2.67	0.44	0.44	0.44	0.67	1.33	1.33	0.67	1.33	0.89	0.89	0.89	2	0	2	0	1.38	1.38	1.85	0
16	49	Quercus wutaishanica	NC_043857.1	ycf3	0.46	1.54	0	2	0	2	1	1	1.47	0.53	0	2	1.2	0.8	1	1	0.31	1.69	0.94	0.75	1.31	0.47	0.94	0.71	1.88	2.67	0.44	0.44	0.44	0.67	1.33	1.33	0.67	1.33	0.89	0.89	0.89	2	0	2	0	1.38	1.38	1.85	0
17	49	Quercus mongolica	NC_043858.1	ycf3	0.46	1.54	0	2	0	2	1	1	1.47	0.53	0	2	1.2	0.8	1	1	0.31	1.69	0.94	0.75	1.31	0.47	0.94	0.71	1.88	2.67	0.44	0.44	0.44	0.67	1.33	1.33	0.67	1.33	0.89	0.89	0.89	2	0	2	0	1.38	1.38	1.85	0
18	49	Quercus robur	NC_046388.1	ycf3	0.46	1.54	0	2	0	2	1	1	1.47	0.53	0	2	1.2	0.8	1	1	0.31	1.69	0.94	0.75	1.31	0.47	0.94	0.71	1.88	2.67	0.44	0.44	0.44	0.67	1.33	1.33	0.67	1.33	0.89	0.89	0.89	2	0	2	0	1.38	1.38	1.85	0
19	49	Quercus bawanglingensis	NC_046583.1	ycf3	0.46	1.54	0	2	0	2	1	1	1.47	0.53	0	2	1.2	0.8	1	1	0.31	1.69	0.94	0.75	1.31	0.47	0.94	0.71	1.88	2.67	0.44	0.44	0.44	0.67	1.33	1.33	0.67	1.33	0.89	0.89	0.89	2	0	2	0	1.38	1.38	1.85	0
20	49	Quercus coccinea	NC_047481.1	ycf3	0.46	1.54	0	2	0	2	1.14	0.86	1.43	0.57	0	2	1.2	0.8	1	1	0.31	1.69	0.94	0.75	1.31	0.44	0.89	0.89	1.78	2.5	0.5	0.5	0.5	1.14	1.14	1.14	0.57	1.33	0.89	0.89	0.89	1.33	0	2.67	0	1.38	1.38	2.31	0
21	49	Quercus phillyraeoides	NC_048488.1	ycf3	0.46	1.54	0	2	0	2	1	1	1.47	0.53	0	2	1.2	0.8	1	1	0.31	1.69	0.94	0.75	1.31	0.47	0.94	0.71	1.88	2.67	0.44	0.44	0.44	0.67	1.33	1.33	0.67	1.33	0.89	0.89	0.89	2	0	2	0	1.38	1.38	1.85	0
22	49	Quercus gilva	NC_049876.1	ycf3	0.46	1.54	0	2	0	2	1	1	1.47	0.53	0	2	1.2	0.8	0.86	1.14	0.31	1.69	0.94	0.75	1.31	0.47	0.94	0.71	1.88	2.67	0.44	0.89	0	0.67	1.33	1.33	0.67	1.33	0.89	0.89	0.89	2	0	2	0	1.38	1.38	1.85	0
23	49	Quercus pannosa	NC_050963.1	ycf3	0.46	1.54	0	2	0	2	1	1	1.47	0.53	0	2	1.2	0.8	0.86	1.14	0.31	1.69	0.94	0.75	1.31	0.47	0.94	0.71	1.88	2.67	0.44	0.44	0.44	0.67	1.33	1.33	0.67	1.33	0.89	0.89	0.89	2	0	2	0	1.38	1.38	1.85	0
24	49	Quercus virginiana	NC_050972.1	ycf3	0.46	1.54	0	2	0	2	1	1	1.47	0.53	0	2	1.2	0.8	1	1	0.31	1.69	0.94	0.75	1.31	0.47	0.94	0.71	1.88	2.67	0.44	0.44	0.44	0.67	1.33	1.33	0.67	1.33	0.89	0.89	0.89	2	0	2	0	1.38	1.38	1.85	0
25	49	Quercus acuta	NC_054352.1	ycf3	0.46	1.54	0	2	0	2	1	1	1.47	0.53	0	2	1.2	0.8	0.86	1.14	0.31	1.69	0.94	0.75	1.31	0.47	0.94	0.71	1.88	2.67	0.44	0.44	0.44	0.67	1.33	1.33	0.67	1.33	0.89	0.89	0.89	2	0	2	0	1.38	1.38	1.85	0
26	49	Quercus chungii	NC_057248.1	ycf3	0.46	1.54	0	2	0	2	1	1	1.47	0.53	0	2	1.2	0.8	0.86	1.14	0.31	1.69	0.94	0.75	1.31	0.47	0.94	0.71	1.88	2.67	0.44	0.44	0.44	0.67	1.33	1.33	0.67	1.33	0.89	0.89	0.89	2	0	2	0	1.38	1.38	1.85	0
1	50	Quercus rubra	NC_020152.1	ycf4	0	2	0.5	1.5	1.33	0.67	1.2	0.8	1.45	0.55	0	2	2	0	0.59	1.41	0.29	1.71	0.86	0.86	1.29	0.5	0.5	0.5	2.5	1.25	0.5	0.75	1.5	1.71	0	0.57	1.71	1.33	0	0.67	2	1.33	0.89	1.33	0.44	1.6	0	1.2	0.4
2	50	Quercus aliena	NC_026790.1	ycf4	0	2	0.5	1.5	1.33	0.67	1.2	0.8	1.45	0.55	0	2	2	0	0.71	1.29	0.29	1.71	0.9	0.9	1.2	0.5	0.5	0.5	2.5	1.25	0.5	0.75	1.5	1.71	0	0.57	1.71	1.33	0	0.67	2	1.33	0.89	1.33	0.44	1.6	0	1.2	0.4
3	50	Quercus spinosa	NC_026907.1	ycf4	0	2	0.5	1.5	1.33	0.67	1.2	0.8	1.45	0.55	0	2	2	0	0.71	1.29	0.29	1.71	0.86	0.86	1.29	0.5	0.5	0.5	2.5	1.25	0.5	0.75	1.5	1.71	0	0.57	1.71	1.33	0	0.67	2	1.33	0.89	1.33	0.44	1.6	0	1.2	0.4
4	50	Quercus aquifolioides	NC_026913.1	ycf4	0	2	0.5	1.5	1.33	0.67	1.2	0.8	1.45	0.55	0	2	2	0	0.71	1.29	0.29	1.71	0.9	0.75	1.35	0.5	0.5	0.5	2.5	1.25	0.5	0.75	1.5	1.14	0.57	0.57	1.71	1.33	0	0.67	2	1.2	1.2	1.2	0.4	1.6	0	1.2	0.4
5	50	Quercus baronii	NC_029490.1	ycf4	0	2	0.5	1.5	1.33	0.67	1.2	0.8	1.45	0.55	0	2	2	0	0.71	1.29	0.29	1.71	0.86	0.86	1.29	0.5	0.5	0.5	2.5	1.25	0.5	0.75	1.5	1.71	0	0.57	1.71	1.33	0	0.67	2	1.33	0.89	1.33	0.44	1.6	0	1.2	0.4
6	50	Quercus variabilis	NC_031356.1	ycf4	0	2	0.5	1.5	1.33	0.67	1.2	0.8	1.45	0.55	0	2	2	0	0.71	1.29	0.29	1.71	0.86	0.86	1.29	0.5	0.5	0.5	2.5	1.25	0.5	0.75	1.5	1.71	0	0.57	1.71	1.33	0	0.67	2	1.33	0.89	1.33	0.44	1.6	0	1.2	0.4
7	50	Quercus dolicholepis	NC_031357.1	ycf4	0	2	0.8	1.2	1.33	0.67	1.2	0.8	1.4	0.6	0	2	2	0	0.71	1.29	0.29	1.71	0.86	0.86	1.29	0.5	0.5	0.5	2.5	1.25	0.5	0.75	1.5	1.71	0	0.57	1.71	1.33	0	0.67	2	1.33	0.89	1.33	0.44	1.6	0	1.2	0.4
8	50	Quercus tarokoensis	NC_036370.1	ycf4	0	2	0.5	1.5	1.33	0.67	1.2	0.8	1.45	0.55	0	2	2	0	0.71	1.29	0.29	1.71	0.86	0.86	1.29	0.5	0.5	0.5	2.5	1.25	0.5	0.75	1.5	1.71	0	0.57	1.71	1.33	0	0.67	2	1.33	0.89	1.33	0.44	1.6	0	1.2	0.4
9	50	Quercus glauca	NC_036930.1	ycf4	0	2	0	2	1.33	0.67	1.2	0.8	1.45	0.55	0	2	2	0	0.71	1.29	0.29	1.71	0.86	0.86	1.29	0	0.5	1	2.5	1.25	0.5	0.75	1.5	1.71	0	0.57	1.71	1.33	0	0.67	2	1.33	0.89	1.33	0.44	1.6	0	1.2	0.4
10	50	Quercus tungmaiensis	NC_036936.1	ycf4	0	2	0.5	1.5	1.33	0.67	1.2	0.8	1.45	0.55	0	2	2	0	0.67	1.33	0.29	1.71	0.95	0.79	1.26	0.5	0.5	0.5	2.5	1.25	0.5	0.75	1.5	1.71	0	0.57	1.71	1.33	0	0.67	2	1.2	1.2	1.2	0.4	1.6	0	1.2	0.4
11	50	Quercus sichourensis	NC_036941.1	ycf4	0	2	0	2	1.33	0.67	1.2	0.8	1.45	0.55	0	2	2	0	0.71	1.29	0.29	1.71	0.86	0.86	1.29	0	0.5	1	2.5	1.25	0.5	0.75	1.5	1.71	0	0.57	1.71	1.33	0	0.67	2	1.33	0.89	1.33	0.44	1.6	0	1.2	0.4
12	50	Quercus chenii	NC_039428.1	ycf4	0	2	0.5	1.5	1.33	0.67	1.2	0.8	1.45	0.55	0	2	2	0	0.71	1.29	0.29	1.71	0.86	0.86	1.29	0.5	0.5	0.5	2.5	1.25	0.5	0.75	1.5	1.71	0	0.57	1.71	1.33	0	0.67	2	1.33	0.89	1.33	0.44	1.6	0	1.2	0.4
13	50	Quercus acutissima	NC_039429.1	ycf4	0	2	0.5	1.5	1.33	0.67	1.2	0.8	1.45	0.55	0	2	2	0	0.71	1.29	0.29	1.71	0.86	0.86	1.29	0.5	0.5	0.5	2.5	1.25	0.5	0.75	1.5	1.71	0	0.57	1.71	1.33	0	0.67	2	1.33	0.89	1.33	0.44	1.6	0	1.2	0.4
14	50	Quercus dentata	NC_039725.1	ycf4	0	2	0.5	1.5	1.33	0.67	1.2	0.8	1.45	0.55	0	2	2	0	0.71	1.29	0.29	1.71	0.86	0.86	1.29	0.5	0.5	0.5	2.5	1.25	0.5	0.75	1.5	1.71	0	0.57	1.71	1.33	0	0.67	2	1.33	0.89	1.33	0.44	1.6	0	1.2	0.4
15	50	Quercus obovatifolia	NC_039972.1	ycf4	0	2	0	2	1.33	0.67	1.2	0.8	1.45	0.55	0	2	2	0	0.71	1.29	0.29	1.71	0.86	0.86	1.29	0	0.5	1	2.5	1.25	0.5	0.75	1.5	1.71	0	0.57	1.71	1.33	0	0.67	2	1.33	0.89	1.33	0.44	1.6	0	1.2	0.4
16	50	Quercus wutaishanica	NC_043857.1	ycf4	0	2	0.5	1.5	1.33	0.67	1.2	0.8	1.45	0.55	0	2	2	0	0.71	1.29	0.29	1.71	0.86	0.86	1.29	0.5	0.5	0.5	2.5	1.25	0.5	0.75	1.5	1.71	0	0.57	1.71	1.33	0	0.67	2	1.33	0.89	1.33	0.44	1.6	0	1.2	0.4
17	50	Quercus mongolica	NC_043858.1	ycf4	0	2	0.5	1.5	1.33	0.67	1.2	0.8	1.45	0.55	0	2	2	0	0.71	1.29	0.29	1.71	0.86	0.86	1.29	0.5	0.5	0.5	2.5	1.25	0.5	0.75	1.5	1.71	0	0.57	1.71	1.33	0	0.67	2	1.33	0.89	1.33	0.44	1.6	0	1.2	0.4
18	50	Quercus robur	NC_046388.1	ycf4	0	2	0.5	1.5	1.33	0.67	1.2	0.8	1.45	0.55	0	2	2	0	0.71	1.29	0.29	1.71	0.86	0.86	1.29	0.5	0.5	0.5	2.5	1.25	0.5	0.75	1.5	1.71	0	0.57	1.71	1.33	0	0.67	2	1.33	0.89	1.33	0.44	1.6	0	1.2	0.4
19	50	Quercus bawanglingensis	NC_046583.1	ycf4	0	2	0.5	1.5	1.33	0.67	1.2	0.8	1.45	0.55	0	2	2	0	0.71	1.29	0.29	1.71	0.86	0.86	1.29	0.5	0.5	0.5	2.5	1.25	0.5	0.75	1.5	1.71	0	0.57	1.71	1.33	0	0.67	2	1.33	0.89	1.33	0.44	1.6	0	1.2	0.4
20	50	Quercus coccinea	NC_047481.1	ycf4	0	2	0.5	1.5	1.33	0.67	1.2	0.8	1.45	0.55	0	2	2	0	0.59	1.41	0.29	1.71	0.86	0.86	1.29	0.5	0.5	0.5	2.5	1.25	0.5	0.75	1.5	1.71	0	0.57	1.71	1.33	0	0.67	2	1.33	0.89	1.33	0.44	1.6	0	1.2	0.4
21	50	Quercus phillyraeoides	NC_048488.1	ycf4	0	2	0.5	1.5	1.33	0.67	1.2	0.8	1.45	0.55	0	2	2	0	0.71	1.29	0.29	1.71	0.86	0.86	1.29	0.5	0.5	0.5	2.5	1.25	0.5	0.75	1.5	1.71	0	0.57	1.71	1.33	0	0.67	2	1.33	0.89	1.33	0.44	1.6	0	1.2	0.4
22	50	Quercus gilva	NC_049876.1	ycf4	0	2	0	2	1.33	0.67	1.2	0.8	1.45	0.55	0	2	2	0	0.71	1.29	0.29	1.71	0.86	0.86	1.29	0	0.5	1	2.5	1.25	0.5	0.75	1.5	1.71	0	0.57	1.71	1.33	0	0.67	2	1.33	0.89	1.33	0.44	1.6	0	1.2	0.4
23	50	Quercus pannosa	NC_050963.1	ycf4	0	2	0.5	1.5	1.33	0.67	1.2	0.8	1.45	0.55	0	2	2	0	0.71	1.29	0.29	1.71	0.86	0.86	1.29	0.5	0.5	0.5	2.5	1.25	0.5	0.75	1.5	1.71	0	0.57	1.71	1.33	0	0.67	2	1.33	0.89	1.33	0.44	1.6	0	1.2	0.4
24	50	Quercus virginiana	NC_050972.1	ycf4	0	2	0.5	1.5	1.33	0.67	1.2	0.8	1.45	0.55	0	2	2	0	0.71	1.29	0.29	1.71	0.86	0.86	1.29	0.5	0.5	0.5	2.5	1.25	0.5	0.75	1.5	1.71	0	0.57	1.71	1.33	0	0.67	2	1.78	0.44	1.33	0.44	1.6	0	1.2	0.4
25	50	Quercus acuta	NC_054352.1	ycf4	0	2	0	2	1.33	0.67	1.2	0.8	1.45	0.55	0	2	2	0	0.71	1.29	0.29	1.71	0.86	0.86	1.29	0	0.5	1	2.5	1.25	0.5	0.75	1.5	1.71	0	0.57	1.71	1.33	0	0.67	2	1.33	0.89	1.33	0.44	1.6	0	1.2	0.4
26	50	Quercus chungii	NC_057248.1	ycf4	0	2	0	2	1.33	0.67	1.2	0.8	1.45	0.55	0	2	2	0	0.71	1.29	0.29	1.71	0.86	0.86	1.29	0	0.5	1	2.5	1.25	0.5	0.75	1.5	1.71	0	0.57	1.71	1.33	0	0.67	2	1.33	0.89	1.33	0.44	1.6	0	1.2	0.4
Note: The codons with an RSCU value of 9 indicate the corresponding amino acid that these codons encoded is missing.
[truncated: 14 more columns]
