# Supplementary material for: Comprehensive Analysis of Codon Usage in Quercus Chloroplast Genome and Focus on psbA Gene
Source: Genes (Basel). 2022 Nov 18;13(11):2156. doi: 10.3390/genes13112156 (PMC9690922; doi:10.3390/genes13112156)
Supplement: Supplementary file 1 [file genes-13-02156-s001.zip › Table S3. RSCU similarity and the statistical results.xlsx]

## Sheet: Between genomes
		Table S3. RSCU similarity and the statistical results.
		Groupgenes = accD
statistical results			Cosine of Vectors of Values
			Quercus rubra	Quercus aliena	Quercus spinosa	Quercus aquifolioides	Quercus baronii	Quercus variabilis	Quercus dolicholepis	Quercus tarokoensis	Quercus glauca	Quercus tungmaiensis	Quercus sichourensis	Quercus chenii	Quercus acutissima	Quercus dentata	Quercus obovatifolia	Quercus wutaishanica	Quercus mongolica	Quercus robur	Quercus bawanglingensis	Quercus coccinea	Quercus phillyraeoides	Quercus gilva	Quercus pannosa	Quercus virginiana	Quercus acuta	Quercus chungii
Average	0.997785	Quercus rubra	1	0.99826	0.99949	0.999716	0.999656	0.999927	0.997456	0.999804	0.998475	0.998152	0.998475	0.999927	0.999927	0.99826	0.998475	0.999875	0.999303	0.998671	0.997408	0.999179	0.997346	0.997581	0.998678	0.998986	0.998475	0.997664
range	0.00795453	Quercus aliena	0.99826	1	0.997747	0.997929	0.99793	0.998153	0.992653	0.998065	0.996802	0.993788	0.996802	0.998153	0.998153	1	0.996802	0.998385	0.99676	0.996165	0.992581	0.999392	0.992271	0.996038	0.998886	0.999178	0.996802	0.997939
SD	0.00161061	Quercus spinosa	0.99949	0.997747	1	0.999206	0.999107	0.999378	0.997089	0.999294	0.998391	0.99787	0.998391	0.999378	0.999378	0.997747	0.998391	0.999364	0.998796	0.998252	0.996929	0.998668	0.996867	0.997239	0.999175	0.998538	0.998391	0.99758
Max	1	Quercus aquifolioides	0.999716	0.997929	0.999206	1	0.999348	0.999668	0.997001	0.999308	0.998427	0.998391	0.998427	0.999668	0.999668	0.997929	0.998427	0.999538	0.999016	0.998369	0.997331	0.998924	0.99727	0.997556	0.998424	0.998738	0.998427	0.997646
Min	0.992045	Quercus baronii	0.999656	0.99793	0.999107	0.999348	1	0.999568	0.997125	0.99946	0.998124	0.997795	0.998124	0.999568	0.999568	0.99793	0.998124	0.999558	0.998967	0.998034	0.996712	0.998798	0.996649	0.997286	0.998258	0.998511	0.998124	0.997277
		Quercus variabilis	0.999927	0.998153	0.999378	0.999668	0.999568	1	0.997374	0.999731	0.998345	0.998134	0.998345	1	1	0.998153	0.998345	0.99978	0.999237	0.998594	0.997352	0.999107	0.997289	0.997451	0.998567	0.998921	0.998345	0.997535
		Quercus dolicholepis	0.997456	0.992653	0.997089	0.997001	0.997125	0.997374	1	0.99726	0.996621	0.997636	0.996621	0.997374	0.997374	0.992653	0.996621	0.997366	0.997485	0.998715	0.998531	0.994776	0.998296	0.996072	0.994419	0.994651	0.996621	0.993959
		Quercus tarokoensis	0.999804	0.998065	0.999294	0.999308	0.99946	0.999731	0.99726	1	0.998279	0.997745	0.998279	0.999731	0.999731	0.998065	0.998279	0.999679	0.999107	0.998462	0.997009	0.998983	0.996948	0.997383	0.998482	0.998791	0.998279	0.997469
		Quercus glauca	0.998475	0.996802	0.998391	0.998427	0.998124	0.998345	0.996621	0.998279	1	0.996729	1	0.998345	0.998345	0.996802	1	0.998402	0.997703	0.998084	0.994809	0.997639	0.994748	0.999356	0.997576	0.997533	1	0.999184
		Quercus tungmaiensis	0.998152	0.993788	0.99787	0.998391	0.997795	0.998134	0.997636	0.997745	0.996729	1	0.996729	0.998134	0.998134	0.993788	0.996729	0.99759	0.997414	0.996644	0.997997	0.995571	0.998356	0.995778	0.995298	0.995283	0.996729	0.994164
		Quercus sichourensis	0.998475	0.996802	0.998391	0.998427	0.998124	0.998345	0.996621	0.998279	1	0.996729	1	0.998345	0.998345	0.996802	1	0.998402	0.997703	0.998084	0.994809	0.997639	0.994748	0.999356	0.997576	0.997533	1	0.999184
		Quercus chenii	0.999927	0.998153	0.999378	0.999668	0.999568	1	0.997374	0.999731	0.998345	0.998134	0.998345	1	1	0.998153	0.998345	0.99978	0.999237	0.998594	0.997352	0.999107	0.997289	0.997451	0.998567	0.998921	0.998345	0.997535
		Quercus acutissima	0.999927	0.998153	0.999378	0.999668	0.999568	1	0.997374	0.999731	0.998345	0.998134	0.998345	1	1	0.998153	0.998345	0.99978	0.999237	0.998594	0.997352	0.999107	0.997289	0.997451	0.998567	0.998921	0.998345	0.997535
		Quercus dentata	0.99826	1	0.997747	0.997929	0.99793	0.998153	0.992653	0.998065	0.996802	0.993788	0.996802	0.998153	0.998153	1	0.996802	0.998385	0.99676	0.996165	0.992581	0.999392	0.992271	0.996038	0.998886	0.999178	0.996802	0.997939
		Quercus obovatifolia	0.998475	0.996802	0.998391	0.998427	0.998124	0.998345	0.996621	0.998279	1	0.996729	1	0.998345	0.998345	0.996802	1	0.998402	0.997703	0.998084	0.994809	0.997639	0.994748	0.999356	0.997576	0.997533	1	0.999184
		Quercus wutaishanica	0.999875	0.998385	0.999364	0.999538	0.999558	0.99978	0.997366	0.999679	0.998402	0.99759	0.998402	0.99978	0.99978	0.998385	0.998402	1	0.999376	0.998789	0.997308	0.999032	0.997008	0.997657	0.99853	0.998812	0.998402	0.99757
		Quercus mongolica	0.999303	0.99676	0.998796	0.999016	0.998967	0.999237	0.997485	0.999107	0.997703	0.997414	0.997703	0.999237	0.999237	0.99676	0.997703	0.999376	1	0.998593	0.997521	0.998255	0.997227	0.99704	0.997757	0.998031	0.997703	0.996665
		Quercus robur	0.998671	0.996165	0.998252	0.998369	0.998034	0.998594	0.998715	0.998462	0.998084	0.996644	0.998084	0.998594	0.998594	0.996165	0.998084	0.998789	0.998593	1	0.997842	0.997663	0.997382	0.997442	0.997254	0.997567	0.998084	0.99709
		Quercus bawanglingensis	0.997408	0.992581	0.996929	0.997331	0.996712	0.997352	0.998531	0.997009	0.994809	0.997997	0.994809	0.997352	0.997352	0.992581	0.994809	0.997308	0.997521	0.997842	1	0.994698	0.999807	0.994269	0.994228	0.994442	0.994809	0.992112
		Quercus coccinea	0.999179	0.999392	0.998668	0.998924	0.998798	0.999107	0.994776	0.998983	0.997639	0.995571	0.997639	0.999107	0.999107	0.999392	0.997639	0.999032	0.998255	0.997663	0.994698	1	0.994631	0.996685	0.999497	0.999824	0.997639	0.998466
		Quercus phillyraeoides	0.997346	0.992271	0.996867	0.99727	0.996649	0.997289	0.998296	0.996948	0.994748	0.998356	0.994748	0.997289	0.997289	0.992271	0.994748	0.997008	0.997227	0.997382	0.999807	0.994631	1	0.993957	0.994161	0.994365	0.994748	0.992045
		Quercus gilva	0.997581	0.996038	0.997239	0.997556	0.997286	0.997451	0.996072	0.997383	0.999356	0.995778	0.999356	0.997451	0.997451	0.996038	0.999356	0.997657	0.99704	0.997442	0.994269	0.996685	0.993957	1	0.996362	0.996462	0.999356	0.998479
		Quercus pannosa	0.998678	0.998886	0.999175	0.998424	0.998258	0.998567	0.994419	0.998482	0.997576	0.995298	0.997576	0.998567	0.998567	0.998886	0.997576	0.99853	0.997757	0.997254	0.994228	0.999497	0.994161	0.996362	1	0.999395	0.997576	0.998402
		Quercus virginiana	0.998986	0.999178	0.998538	0.998738	0.998511	0.998921	0.994651	0.998791	0.997533	0.995283	0.997533	0.998921	0.998921	0.999178	0.997533	0.998812	0.998031	0.997567	0.994442	0.999824	0.994365	0.996462	0.999395	1	0.997533	0.998377
		Quercus acuta	0.998475	0.996802	0.998391	0.998427	0.998124	0.998345	0.996621	0.998279	1	0.996729	1	0.998345	0.998345	0.996802	1	0.998402	0.997703	0.998084	0.994809	0.997639	0.994748	0.999356	0.997576	0.997533	1	0.999184
		Quercus chungii	0.997664	0.997939	0.99758	0.997646	0.997277	0.997535	0.993959	0.997469	0.999184	0.994164	0.999184	0.997535	0.997535	0.997939	0.999184	0.99757	0.996665	0.99709	0.992112	0.998466	0.992045	0.998479	0.998402	0.998377	0.999184	1
		This is a similarity matrix
		Groupgenes = atpA
			Cosine of Vectors of Values
			Quercus rubra	Quercus aliena	Quercus spinosa	Quercus aquifolioides	Quercus baronii	Quercus variabilis	Quercus dolicholepis	Quercus tarokoensis	Quercus glauca	Quercus tungmaiensis	Quercus sichourensis	Quercus chenii	Quercus acutissima	Quercus dentata	Quercus obovatifolia	Quercus wutaishanica	Quercus mongolica	Quercus robur	Quercus bawanglingensis	Quercus coccinea	Quercus phillyraeoides	Quercus gilva	Quercus pannosa	Quercus virginiana	Quercus acuta	Quercus chungii
Average	0.994856	Quercus rubra	1	0.999401	0.998823	0.998523	0.997853	0.99732	0.997853	0.998505	0.998873	0.998996	0.998873	0.99732	0.99732	0.999401	0.998873	0.999401	0.999401	0.999167	0.997963	1	0.998505	0.948039	0.998823	0.998915	0.998873	0.998873
range	0.0536325	Quercus aliena	0.999401	1	0.999263	0.999009	0.998346	0.998484	0.998346	0.998994	0.998689	0.999483	0.998689	0.998484	0.998484	1	0.998689	1	1	0.999766	0.998453	0.999401	0.998994	0.947772	0.999263	0.999514	0.998689	0.998689
SD	0.0135559	Quercus spinosa	0.998823	0.999263	1	0.998447	0.998399	0.998467	0.998399	0.999065	0.999445	0.999514	0.999445	0.998467	0.998467	0.999263	0.999445	0.999263	0.999263	0.998989	0.998493	0.998823	0.999065	0.948768	1	0.998716	0.999445	0.999445
Max	1	Quercus aquifolioides	0.998523	0.999009	0.998447	1	0.998127	0.997669	0.998127	0.998775	0.998072	0.99944	0.998072	0.997669	0.997669	0.999009	0.998072	0.999009	0.999009	0.998774	0.99821	0.998523	0.998775	0.947161	0.998447	0.998459	0.998072	0.998072
Min	0.946368	Quercus baronii	0.997853	0.998346	0.998399	0.998127	1	0.998719	0.99935	0.99933	0.998155	0.998592	0.998155	0.998719	0.998719	0.998346	0.998155	0.998346	0.998346	0.997901	0.998993	0.997853	0.99933	0.947051	0.998399	0.997801	0.998155	0.998155
		Quercus variabilis	0.99732	0.998484	0.998467	0.997669	0.998719	1	0.998719	0.99939	0.997565	0.998636	0.997565	1	1	0.998484	0.997565	0.998484	0.998484	0.998251	0.999059	0.99732	0.99939	0.94691	0.998467	0.997913	0.997565	0.997565
		Quercus dolicholepis	0.997853	0.998346	0.998399	0.998127	0.99935	0.998719	1	0.99933	0.998155	0.998592	0.998155	0.998719	0.998719	0.998346	0.998155	0.998346	0.998346	0.997901	0.998993	0.997853	0.99933	0.946368	0.998399	0.997801	0.998155	0.998155
		Quercus tarokoensis	0.998505	0.998994	0.999065	0.998775	0.99933	0.99939	0.99933	1	0.998828	0.999245	0.998828	0.99939	0.99939	0.998994	0.998828	0.998994	0.998994	0.99876	0.99967	0.998505	1	0.948134	0.999065	0.998446	0.998828	0.998828
		Quercus glauca	0.998873	0.998689	0.999445	0.998072	0.998155	0.997565	0.998155	0.998828	1	0.999037	1	0.997565	0.997565	0.998689	1	0.998689	0.998689	0.998455	0.998738	0.998873	0.998828	0.949424	0.999445	0.998142	1	1
		Quercus tungmaiensis	0.998996	0.999483	0.999514	0.99944	0.998592	0.998636	0.998592	0.999245	0.999037	1	0.999037	0.998636	0.998636	0.999483	0.999037	0.999483	0.999483	0.999249	0.998678	0.998996	0.999245	0.948171	0.999514	0.998933	0.999037	0.999037
		Quercus sichourensis	0.998873	0.998689	0.999445	0.998072	0.998155	0.997565	0.998155	0.998828	1	0.999037	1	0.997565	0.997565	0.998689	1	0.998689	0.998689	0.998455	0.998738	0.998873	0.998828	0.949424	0.999445	0.998142	1	1
		Quercus chenii	0.99732	0.998484	0.998467	0.997669	0.998719	1	0.998719	0.99939	0.997565	0.998636	0.997565	1	1	0.998484	0.997565	0.998484	0.998484	0.998251	0.999059	0.99732	0.99939	0.94691	0.998467	0.997913	0.997565	0.997565
		Quercus acutissima	0.99732	0.998484	0.998467	0.997669	0.998719	1	0.998719	0.99939	0.997565	0.998636	0.997565	1	1	0.998484	0.997565	0.998484	0.998484	0.998251	0.999059	0.99732	0.99939	0.94691	0.998467	0.997913	0.997565	0.997565
		Quercus dentata	0.999401	1	0.999263	0.999009	0.998346	0.998484	0.998346	0.998994	0.998689	0.999483	0.998689	0.998484	0.998484	1	0.998689	1	1	0.999766	0.998453	0.999401	0.998994	0.947772	0.999263	0.999514	0.998689	0.998689
		Quercus obovatifolia	0.998873	0.998689	0.999445	0.998072	0.998155	0.997565	0.998155	0.998828	1	0.999037	1	0.997565	0.997565	0.998689	1	0.998689	0.998689	0.998455	0.998738	0.998873	0.998828	0.949424	0.999445	0.998142	1	1
		Quercus wutaishanica	0.999401	1	0.999263	0.999009	0.998346	0.998484	0.998346	0.998994	0.998689	0.999483	0.998689	0.998484	0.998484	1	0.998689	1	1	0.999766	0.998453	0.999401	0.998994	0.947772	0.999263	0.999514	0.998689	0.998689
		Quercus mongolica	0.999401	1	0.999263	0.999009	0.998346	0.998484	0.998346	0.998994	0.998689	0.999483	0.998689	0.998484	0.998484	1	0.998689	1	1	0.999766	0.998453	0.999401	0.998994	0.947772	0.999263	0.999514	0.998689	0.998689
		Quercus robur	0.999167	0.999766	0.998989	0.998774	0.997901	0.998251	0.997901	0.99876	0.998455	0.999249	0.998455	0.998251	0.998251	0.999766	0.998455	0.999766	0.999766	1	0.99822	0.999167	0.99876	0.947742	0.998989	0.99928	0.998455	0.998455
		Quercus bawanglingensis	0.997963	0.998453	0.998493	0.99821	0.998993	0.999059	0.998993	0.99967	0.998738	0.998678	0.998738	0.999059	0.999059	0.998453	0.998738	0.998453	0.998453	0.99822	1	0.997963	0.99967	0.948156	0.998493	0.997907	0.998738	0.998738
		Quercus coccinea	1	0.999401	0.998823	0.998523	0.997853	0.99732	0.997853	0.998505	0.998873	0.998996	0.998873	0.99732	0.99732	0.999401	0.998873	0.999401	0.999401	0.999167	0.997963	1	0.998505	0.948039	0.998823	0.998915	0.998873	0.998873
		Quercus phillyraeoides	0.998505	0.998994	0.999065	0.998775	0.99933	0.99939	0.99933	1	0.998828	0.999245	0.998828	0.99939	0.99939	0.998994	0.998828	0.998994	0.998994	0.99876	0.99967	0.998505	1	0.948134	0.999065	0.998446	0.998828	0.998828
		Quercus gilva	0.948039	0.947772	0.948768	0.947161	0.947051	0.94691	0.946368	0.948134	0.949424	0.948171	0.949424	0.94691	0.94691	0.947772	0.949424	0.947772	0.947772	0.947742	0.948156	0.948039	0.948134	1	0.948768	0.947219	0.949424	0.949424
		Quercus pannosa	0.998823	0.999263	1	0.998447	0.998399	0.998467	0.998399	0.999065	0.999445	0.999514	0.999445	0.998467	0.998467	0.999263	0.999445	0.999263	0.999263	0.998989	0.998493	0.998823	0.999065	0.948768	1	0.998716	0.999445	0.999445
		Quercus virginiana	0.998915	0.999514	0.998716	0.998459	0.997801	0.997913	0.997801	0.998446	0.998142	0.998933	0.998142	0.997913	0.997913	0.999514	0.998142	0.999514	0.999514	0.99928	0.997907	0.998915	0.998446	0.947219	0.998716	1	0.998142	0.998142
		Quercus acuta	0.998873	0.998689	0.999445	0.998072	0.998155	0.997565	0.998155	0.998828	1	0.999037	1	0.997565	0.997565	0.998689	1	0.998689	0.998689	0.998455	0.998738	0.998873	0.998828	0.949424	0.999445	0.998142	1	1
		Quercus chungii	0.998873	0.998689	0.999445	0.998072	0.998155	0.997565	0.998155	0.998828	1	0.999037	1	0.997565	0.997565	0.998689	1	0.998689	0.998689	0.998455	0.998738	0.998873	0.998828	0.949424	0.999445	0.998142	1	1
		This is a similarity matrix
		Groupgenes = atpB
			Cosine of Vectors of Values
			Quercus rubra	Quercus aliena	Quercus spinosa	Quercus aquifolioides	Quercus baronii	Quercus variabilis	Quercus dolicholepis	Quercus tarokoensis	Quercus glauca	Quercus tungmaiensis	Quercus sichourensis	Quercus chenii	Quercus acutissima	Quercus dentata	Quercus obovatifolia	Quercus wutaishanica	Quercus mongolica	Quercus robur	Quercus bawanglingensis	Quercus coccinea	Quercus phillyraeoides	Quercus gilva	Quercus pannosa	Quercus virginiana	Quercus acuta	Quercus chungii
Average	0.998945	Quercus rubra	1	0.999918	0.998483	0.999199	0.999764	0.999179	0.999108	0.999499	0.999202	0.999178	0.999363	0.999179	0.999179	0.999918	0.999202	0.999918	0.999918	0.999918	0.998945	0.997632	0.999499	0.999363	0.997918	0.99932	0.999363	0.999363
range	0.00472008	Quercus aliena	0.999918	1	0.998635	0.999279	0.999927	0.999342	0.999267	0.999742	0.999278	0.999288	0.999442	0.999342	0.999342	1	0.999278	1	1	1	0.999185	0.997497	0.999742	0.999442	0.998231	0.999401	0.999442	0.999442
SD	0.000946271	Quercus spinosa	0.998483	0.998635	1	0.9968	0.998552	0.997968	0.998997	0.998951	0.99901	0.996689	0.999189	0.997968	0.997968	0.998635	0.99901	0.998635	0.998635	0.998635	0.99951	0.995733	0.998951	0.999189	0.999571	0.999155	0.999189	0.999189
Max	1	Quercus aquifolioides	0.999199	0.999279	0.9968	1	0.999204	0.99862	0.997396	0.999017	0.997409	0.999778	0.997577	0.99862	0.99862	0.999279	0.997409	0.999279	0.999279	0.999279	0.997313	0.996971	0.999017	0.997577	0.996503	0.997537	0.997577	0.997577
Min	0.99528	Quercus baronii	0.999764	0.999927	0.998552	0.999204	1	0.999415	0.999337	0.999813	0.999201	0.999234	0.999367	0.999415	0.999415	0.999927	0.999201	0.999927	0.999927	0.999927	0.999255	0.997359	0.999813	0.999367	0.99845	0.999327	0.999367	0.999367
		Quercus variabilis	0.999179	0.999342	0.997968	0.99862	0.999415	1	0.998753	0.999229	0.998617	0.99865	0.998783	1	1	0.999342	0.998617	0.999342	0.999342	0.999342	0.998671	0.996262	0.999229	0.998783	0.997867	0.998742	0.998783	0.998783
		Quercus dolicholepis	0.999108	0.999267	0.998997	0.997396	0.999337	0.998753	1	0.999145	0.999654	0.997405	0.999824	0.998753	0.998753	0.999267	0.999654	0.999267	0.999267	0.999267	0.999706	0.996276	0.999145	0.999824	0.998888	0.999785	0.999824	0.999824
		Quercus tarokoensis	0.999499	0.999742	0.998951	0.999017	0.999813	0.999229	0.999145	1	0.999009	0.99904	0.999179	0.999229	0.999229	0.999742	0.999009	0.999742	0.999742	0.999742	0.999439	0.996935	1	0.999179	0.998844	0.999141	0.999179	0.999179
		Quercus glauca	0.999202	0.999278	0.99901	0.997409	0.999201	0.998617	0.999654	0.999009	1	0.997427	0.999835	0.998617	0.998617	0.999278	1	0.999278	0.999278	0.999278	0.99957	0.996238	0.999009	0.999835	0.998595	0.999796	0.999835	0.999835
		Quercus tungmaiensis	0.999178	0.999288	0.996689	0.999778	0.999234	0.99865	0.997405	0.99904	0.997427	1	0.997591	0.99865	0.99865	0.999288	0.997427	0.999288	0.999288	0.999288	0.997342	0.996992	0.99904	0.997591	0.996325	0.99755	0.997591	0.997591
		Quercus sichourensis	0.999363	0.999442	0.999189	0.997577	0.999367	0.998783	0.999824	0.999179	0.999835	0.997591	1	0.998783	0.998783	0.999442	0.999835	0.999442	0.999442	0.999442	0.999741	0.996571	0.999179	1	0.998782	0.999959	1	1
		Quercus chenii	0.999179	0.999342	0.997968	0.99862	0.999415	1	0.998753	0.999229	0.998617	0.99865	0.998783	1	1	0.999342	0.998617	0.999342	0.999342	0.999342	0.998671	0.996262	0.999229	0.998783	0.997867	0.998742	0.998783	0.998783
		Quercus acutissima	0.999179	0.999342	0.997968	0.99862	0.999415	1	0.998753	0.999229	0.998617	0.99865	0.998783	1	1	0.999342	0.998617	0.999342	0.999342	0.999342	0.998671	0.996262	0.999229	0.998783	0.997867	0.998742	0.998783	0.998783
		Quercus dentata	0.999918	1	0.998635	0.999279	0.999927	0.999342	0.999267	0.999742	0.999278	0.999288	0.999442	0.999342	0.999342	1	0.999278	1	1	1	0.999185	0.997497	0.999742	0.999442	0.998231	0.999401	0.999442	0.999442
		Quercus obovatifolia	0.999202	0.999278	0.99901	0.997409	0.999201	0.998617	0.999654	0.999009	1	0.997427	0.999835	0.998617	0.998617	0.999278	1	0.999278	0.999278	0.999278	0.99957	0.996238	0.999009	0.999835	0.998595	0.999796	0.999835	0.999835
		Quercus wutaishanica	0.999918	1	0.998635	0.999279	0.999927	0.999342	0.999267	0.999742	0.999278	0.999288	0.999442	0.999342	0.999342	1	0.999278	1	1	1	0.999185	0.997497	0.999742	0.999442	0.998231	0.999401	0.999442	0.999442
		Quercus mongolica	0.999918	1	0.998635	0.999279	0.999927	0.999342	0.999267	0.999742	0.999278	0.999288	0.999442	0.999342	0.999342	1	0.999278	1	1	1	0.999185	0.997497	0.999742	0.999442	0.998231	0.999401	0.999442	0.999442
		Quercus robur	0.999918	1	0.998635	0.999279	0.999927	0.999342	0.999267	0.999742	0.999278	0.999288	0.999442	0.999342	0.999342	1	0.999278	1	1	1	0.999185	0.997497	0.999742	0.999442	0.998231	0.999401	0.999442	0.999442
		Quercus bawanglingensis	0.998945	0.999185	0.99951	0.997313	0.999255	0.998671	0.999706	0.999439	0.99957	0.997342	0.999741	0.998671	0.998671	0.999185	0.99957	0.999185	0.999185	0.999185	1	0.996009	0.999439	0.999741	0.9994	0.999704	0.999741	0.999741
		Quercus coccinea	0.997632	0.997497	0.995733	0.996971	0.997359	0.996262	0.996276	0.996935	0.996238	0.996992	0.996571	0.996262	0.996262	0.997497	0.996238	0.997497	0.997497	0.997497	0.996009	1	0.996935	0.996571	0.99528	0.996551	0.996571	0.996571
		Quercus phillyraeoides	0.999499	0.999742	0.998951	0.999017	0.999813	0.999229	0.999145	1	0.999009	0.99904	0.999179	0.999229	0.999229	0.999742	0.999009	0.999742	0.999742	0.999742	0.999439	0.996935	1	0.999179	0.998844	0.999141	0.999179	0.999179
		Quercus gilva	0.999363	0.999442	0.999189	0.997577	0.999367	0.998783	0.999824	0.999179	0.999835	0.997591	1	0.998783	0.998783	0.999442	0.999835	0.999442	0.999442	0.999442	0.999741	0.996571	0.999179	1	0.998782	0.999959	1	1
		Quercus pannosa	0.997918	0.998231	0.999571	0.996503	0.99845	0.997867	0.998888	0.998844	0.998595	0.996325	0.998782	0.997867	0.997867	0.998231	0.998595	0.998231	0.998231	0.998231	0.9994	0.99528	0.998844	0.998782	1	0.998753	0.998782	0.998782
		Quercus virginiana	0.99932	0.999401	0.999155	0.997537	0.999327	0.998742	0.999785	0.999141	0.999796	0.99755	0.999959	0.998742	0.998742	0.999401	0.999796	0.999401	0.999401	0.999401	0.999704	0.996551	0.999141	0.999959	0.998753	1	0.999959	0.999959
		Quercus acuta	0.999363	0.999442	0.999189	0.997577	0.999367	0.998783	0.999824	0.999179	0.999835	0.997591	1	0.998783	0.998783	0.999442	0.999835	0.999442	0.999442	0.999442	0.999741	0.996571	0.999179	1	0.998782	0.999959	1	1
		Quercus chungii	0.999363	0.999442	0.999189	0.997577	0.999367	0.998783	0.999824	0.999179	0.999835	0.997591	1	0.998783	0.998783	0.999442	0.999835	0.999442	0.999442	0.999442	0.999741	0.996571	0.999179	1	0.998782	0.999959	1	1
		This is a similarity matrix
		Groupgenes = atpE
			Cosine of Vectors of Values
			Quercus rubra	Quercus aliena	Quercus spinosa	Quercus aquifolioides	Quercus baronii	Quercus variabilis	Quercus dolicholepis	Quercus tarokoensis	Quercus glauca	Quercus tungmaiensis	Quercus sichourensis	Quercus chenii	Quercus acutissima	Quercus dentata	Quercus obovatifolia	Quercus wutaishanica	Quercus mongolica	Quercus robur	Quercus bawanglingensis	Quercus coccinea	Quercus phillyraeoides	Quercus gilva	Quercus pannosa	Quercus virginiana	Quercus acuta	Quercus chungii
Average	0.999323	Quercus rubra	1	1	1	0.996539	1	1	1	0.998489	1	1	1	1	1	1	1	1	1	1	0.998489	1	0.998489	1	1	0.998751	1	1
range	0.00497839	Quercus aliena	1	1	1	0.996539	1	1	1	0.998489	1	1	1	1	1	1	1	1	1	1	0.998489	1	0.998489	1	1	0.998751	1	1
SD	0.00109516	Quercus spinosa	1	1	1	0.996539	1	1	1	0.998489	1	1	1	1	1	1	1	1	1	1	0.998489	1	0.998489	1	1	0.998751	1	1
Max	1	Quercus aquifolioides	0.996539	0.996539	0.996539	1	0.996539	0.996539	0.996539	0.995022	0.996539	0.996539	0.996539	0.996539	0.996539	0.996539	0.996539	0.996539	0.996539	0.996539	0.995022	0.996539	0.995022	0.996539	0.996539	0.995273	0.996539	0.996539
Min	0.995022	Quercus baronii	1	1	1	0.996539	1	1	1	0.998489	1	1	1	1	1	1	1	1	1	1	0.998489	1	0.998489	1	1	0.998751	1	1
		Quercus variabilis	1	1	1	0.996539	1	1	1	0.998489	1	1	1	1	1	1	1	1	1	1	0.998489	1	0.998489	1	1	0.998751	1	1
		Quercus dolicholepis	1	1	1	0.996539	1	1	1	0.998489	1	1	1	1	1	1	1	1	1	1	0.998489	1	0.998489	1	1	0.998751	1	1
		Quercus tarokoensis	0.998489	0.998489	0.998489	0.995022	0.998489	0.998489	0.998489	1	0.998489	0.998489	0.998489	0.998489	0.998489	0.998489	0.998489	0.998489	0.998489	0.998489	1	0.998489	1	0.998489	0.998489	0.99795	0.998489	0.998489
		Quercus glauca	1	1	1	0.996539	1	1	1	0.998489	1	1	1	1	1	1	1	1	1	1	0.998489	1	0.998489	1	1	0.998751	1	1
		Quercus tungmaiensis	1	1	1	0.996539	1	1	1	0.998489	1	1	1	1	1	1	1	1	1	1	0.998489	1	0.998489	1	1	0.998751	1	1
		Quercus sichourensis	1	1	1	0.996539	1	1	1	0.998489	1	1	1	1	1	1	1	1	1	1	0.998489	1	0.998489	1	1	0.998751	1	1
		Quercus chenii	1	1	1	0.996539	1	1	1	0.998489	1	1	1	1	1	1	1	1	1	1	0.998489	1	0.998489	1	1	0.998751	1	1
		Quercus acutissima	1	1	1	0.996539	1	1	1	0.998489	1	1	1	1	1	1	1	1	1	1	0.998489	1	0.998489	1	1	0.998751	1	1
		Quercus dentata	1	1	1	0.996539	1	1	1	0.998489	1	1	1	1	1	1	1	1	1	1	0.998489	1	0.998489	1	1	0.998751	1	1
		Quercus obovatifolia	1	1	1	0.996539	1	1	1	0.998489	1	1	1	1	1	1	1	1	1	1	0.998489	1	0.998489	1	1	0.998751	1	1
		Quercus wutaishanica	1	1	1	0.996539	1	1	1	0.998489	1	1	1	1	1	1	1	1	1	1	0.998489	1	0.998489	1	1	0.998751	1	1
		Quercus mongolica	1	1	1	0.996539	1	1	1	0.998489	1	1	1	1	1	1	1	1	1	1	0.998489	1	0.998489	1	1	0.998751	1	1
		Quercus robur	1	1	1	0.996539	1	1	1	0.998489	1	1	1	1	1	1	1	1	1	1	0.998489	1	0.998489	1	1	0.998751	1	1
		Quercus bawanglingensis	0.998489	0.998489	0.998489	0.995022	0.998489	0.998489	0.998489	1	0.998489	0.998489	0.998489	0.998489	0.998489	0.998489	0.998489	0.998489	0.998489	0.998489	1	0.998489	1	0.998489	0.998489	0.99795	0.998489	0.998489
		Quercus coccinea	1	1	1	0.996539	1	1	1	0.998489	1	1	1	1	1	1	1	1	1	1	0.998489	1	0.998489	1	1	0.998751	1	1
		Quercus phillyraeoides	0.998489	0.998489	0.998489	0.995022	0.998489	0.998489	0.998489	1	0.998489	0.998489	0.998489	0.998489	0.998489	0.998489	0.998489	0.998489	0.998489	0.998489	1	0.998489	1	0.998489	0.998489	0.99795	0.998489	0.998489
		Quercus gilva	1	1	1	0.996539	1	1	1	0.998489	1	1	1	1	1	1	1	1	1	1	0.998489	1	0.998489	1	1	0.998751	1	1
		Quercus pannosa	1	1	1	0.996539	1	1	1	0.998489	1	1	1	1	1	1	1	1	1	1	0.998489	1	0.998489	1	1	0.998751	1	1
		Quercus virginiana	0.998751	0.998751	0.998751	0.995273	0.998751	0.998751	0.998751	0.99795	0.998751	0.998751	0.998751	0.998751	0.998751	0.998751	0.998751	0.998751	0.998751	0.998751	0.99795	0.998751	0.99795	0.998751	0.998751	1	0.998751	0.998751
		Quercus acuta	1	1	1	0.996539	1	1	1	0.998489	1	1	1	1	1	1	1	1	1	1	0.998489	1	0.998489	1	1	0.998751	1	1
		Quercus chungii	1	1	1	0.996539	1	1	1	0.998489	1	1	1	1	1	1	1	1	1	1	0.998489	1	0.998489	1	1	0.998751	1	1
		This is a similarity matrix
		Groupgenes = atpF
			Cosine of Vectors of Values
			Quercus rubra	Quercus aliena	Quercus spinosa	Quercus aquifolioides	Quercus baronii	Quercus variabilis	Quercus dolicholepis	Quercus tarokoensis	Quercus glauca	Quercus tungmaiensis	Quercus sichourensis	Quercus chenii	Quercus acutissima	Quercus dentata	Quercus obovatifolia	Quercus wutaishanica	Quercus mongolica	Quercus robur	Quercus bawanglingensis	Quercus coccinea	Quercus phillyraeoides	Quercus gilva	Quercus pannosa	Quercus virginiana	Quercus acuta	Quercus chungii
Average	0.991943	Quercus rubra	1	0.972857	0.975106	0.969979	0.998778	0.998778	0.998778	0.998778	0.998778	0.996645	0.998778	0.998778	0.998778	0.99644	0.998778	0.99644	0.99644	0.99644	0.998778	0.974697	0.998778	0.998778	0.998778	0.998778	0.998778	0.998778
range	0.0333116	Quercus aliena	0.972857	1	0.997739	0.991269	0.974079	0.974079	0.974079	0.974079	0.974079	0.97228	0.974079	0.974079	0.974079	0.976387	0.974079	0.976387	0.976387	0.976387	0.974079	0.992432	0.974079	0.974079	0.974079	0.974079	0.974079	0.974079
SD	0.0114735	Quercus spinosa	0.975106	0.997739	1	0.995517	0.976327	0.976327	0.976327	0.976327	0.976327	0.974532	0.976327	0.976327	0.976327	0.974038	0.976327	0.974038	0.974038	0.974038	0.976327	0.994669	0.976327	0.976327	0.976327	0.976327	0.976327	0.976327
Max	1	Quercus aquifolioides	0.969979	0.991269	0.995517	1	0.970996	0.970996	0.970996	0.970996	0.970996	0.972909	0.970996	0.970996	0.970996	0.966688	0.970996	0.966688	0.966688	0.966688	0.970996	0.991424	0.970996	0.970996	0.970996	0.970996	0.970996	0.970996
Min	0.966688	Quercus baronii	0.998778	0.974079	0.976327	0.970996	1	1	1	1	1	0.997895	1	1	1	0.997664	1	0.997664	0.997664	0.997664	1	0.973516	1	1	1	1	1	1
		Quercus variabilis	0.998778	0.974079	0.976327	0.970996	1	1	1	1	1	0.997895	1	1	1	0.997664	1	0.997664	0.997664	0.997664	1	0.973516	1	1	1	1	1	1
		Quercus dolicholepis	0.998778	0.974079	0.976327	0.970996	1	1	1	1	1	0.997895	1	1	1	0.997664	1	0.997664	0.997664	0.997664	1	0.973516	1	1	1	1	1	1
		Quercus tarokoensis	0.998778	0.974079	0.976327	0.970996	1	1	1	1	1	0.997895	1	1	1	0.997664	1	0.997664	0.997664	0.997664	1	0.973516	1	1	1	1	1	1
		Quercus glauca	0.998778	0.974079	0.976327	0.970996	1	1	1	1	1	0.997895	1	1	1	0.997664	1	0.997664	0.997664	0.997664	1	0.973516	1	1	1	1	1	1
		Quercus tungmaiensis	0.996645	0.97228	0.974532	0.972909	0.997895	0.997895	0.997895	0.997895	0.997895	1	0.997895	0.997895	0.997895	0.995555	0.997895	0.995555	0.995555	0.995555	0.997895	0.971968	0.997895	0.997895	0.997895	0.997895	0.997895	0.997895
		Quercus sichourensis	0.998778	0.974079	0.976327	0.970996	1	1	1	1	1	0.997895	1	1	1	0.997664	1	0.997664	0.997664	0.997664	1	0.973516	1	1	1	1	1	1
		Quercus chenii	0.998778	0.974079	0.976327	0.970996	1	1	1	1	1	0.997895	1	1	1	0.997664	1	0.997664	0.997664	0.997664	1	0.973516	1	1	1	1	1	1
		Quercus acutissima	0.998778	0.974079	0.976327	0.970996	1	1	1	1	1	0.997895	1	1	1	0.997664	1	0.997664	0.997664	0.997664	1	0.973516	1	1	1	1	1	1
		Quercus dentata	0.99644	0.976387	0.974038	0.966688	0.997664	0.997664	0.997664	0.997664	0.997664	0.995555	0.997664	0.997664	0.997664	1	0.997664	1	1	1	0.997664	0.971249	0.997664	0.997664	0.997664	0.997664	0.997664	0.997664
		Quercus obovatifolia	0.998778	0.974079	0.976327	0.970996	1	1	1	1	1	0.997895	1	1	1	0.997664	1	0.997664	0.997664	0.997664	1	0.973516	1	1	1	1	1	1
		Quercus wutaishanica	0.99644	0.976387	0.974038	0.966688	0.997664	0.997664	0.997664	0.997664	0.997664	0.995555	0.997664	0.997664	0.997664	1	0.997664	1	1	1	0.997664	0.971249	0.997664	0.997664	0.997664	0.997664	0.997664	0.997664
		Quercus mongolica	0.99644	0.976387	0.974038	0.966688	0.997664	0.997664	0.997664	0.997664	0.997664	0.995555	0.997664	0.997664	0.997664	1	0.997664	1	1	1	0.997664	0.971249	0.997664	0.997664	0.997664	0.997664	0.997664	0.997664
		Quercus robur	0.99644	0.976387	0.974038	0.966688	0.997664	0.997664	0.997664	0.997664	0.997664	0.995555	0.997664	0.997664	0.997664	1	0.997664	1	1	1	0.997664	0.971249	0.997664	0.997664	0.997664	0.997664	0.997664	0.997664
		Quercus bawanglingensis	0.998778	0.974079	0.976327	0.970996	1	1	1	1	1	0.997895	1	1	1	0.997664	1	0.997664	0.997664	0.997664	1	0.973516	1	1	1	1	1	1
		Quercus coccinea	0.974697	0.992432	0.994669	0.991424	0.973516	0.973516	0.973516	0.973516	0.973516	0.971968	0.973516	0.973516	0.973516	0.971249	0.973516	0.971249	0.971249	0.971249	0.973516	1	0.973516	0.973516	0.973516	0.973516	0.973516	0.973516
		Quercus phillyraeoides	0.998778	0.974079	0.976327	0.970996	1	1	1	1	1	0.997895	1	1	1	0.997664	1	0.997664	0.997664	0.997664	1	0.973516	1	1	1	1	1	1
		Quercus gilva	0.998778	0.974079	0.976327	0.970996	1	1	1	1	1	0.997895	1	1	1	0.997664	1	0.997664	0.997664	0.997664	1	0.973516	1	1	1	1	1	1
		Quercus pannosa	0.998778	0.974079	0.976327	0.970996	1	1	1	1	1	0.997895	1	1	1	0.997664	1	0.997664	0.997664	0.997664	1	0.973516	1	1	1	1	1	1
		Quercus virginiana	0.998778	0.974079	0.976327	0.970996	1	1	1	1	1	0.997895	1	1	1	0.997664	1	0.997664	0.997664	0.997664	1	0.973516	1	1	1	1	1	1
		Quercus acuta	0.998778	0.974079	0.976327	0.970996	1	1	1	1	1	0.997895	1	1	1	0.997664	1	0.997664	0.997664	0.997664	1	0.973516	1	1	1	1	1	1
		Quercus chungii	0.998778	0.974079	0.976327	0.970996	1	1	1	1	1	0.997895	1	1	1	0.997664	1	0.997664	0.997664	0.997664	1	0.973516	1	1	1	1	1	1
		This is a similarity matrix
		Groupgenes = atpI
			Cosine of Vectors of Values
			Quercus rubra	Quercus aliena	Quercus spinosa	Quercus aquifolioides	Quercus baronii	Quercus variabilis	Quercus dolicholepis	Quercus tarokoensis	Quercus glauca	Quercus tungmaiensis	Quercus sichourensis	Quercus chenii	Quercus acutissima	Quercus dentata	Quercus obovatifolia	Quercus wutaishanica	Quercus mongolica	Quercus robur	Quercus bawanglingensis	Quercus coccinea	Quercus phillyraeoides	Quercus gilva	Quercus pannosa	Quercus virginiana	Quercus acuta	Quercus chungii
Average	0.998624	Quercus rubra	1	0.998107	0.999135	0.997301	0.998107	0.99725	0.998107	0.998107	0.999708	0.997696	0.999708	0.997559	0.997559	0.998107	0.999708	0.998107	0.998107	0.998107	0.998107	1	0.998107	0.999708	0.999708	0.999708	0.999708	0.999708
range	0.00642231	Quercus aliena	0.998107	1	0.997845	0.994433	1	0.999147	1	1	0.998415	0.998013	0.998415	0.999452	0.999452	1	0.998415	1	1	1	1	0.998107	1	0.998415	0.998415	0.998415	0.998415	0.998415
SD	0.00124696	Quercus spinosa	0.999135	0.997845	1	0.997051	0.997845	0.997564	0.997845	0.997845	0.99943	0.997449	0.99943	0.997868	0.997868	0.997845	0.99943	0.997845	0.997845	0.997845	0.997845	0.999135	0.997845	0.99943	0.99943	0.99943	0.99943	0.99943
Max	1	Quercus aquifolioides	0.997301	0.994433	0.997051	1	0.994433	0.993578	0.994433	0.994433	0.997623	0.998007	0.997623	0.993888	0.993888	0.994433	0.997623	0.994433	0.994433	0.994433	0.994433	0.997301	0.994433	0.997623	0.997623	0.997623	0.997623	0.997623
Min	0.993578	Quercus baronii	0.998107	1	0.997845	0.994433	1	0.999147	1	1	0.998415	0.998013	0.998415	0.999452	0.999452	1	0.998415	1	1	1	1	0.998107	1	0.998415	0.998415	0.998415	0.998415	0.998415
		Quercus variabilis	0.99725	0.999147	0.997564	0.993578	0.999147	1	0.999147	0.999147	0.997564	0.997157	0.997564	0.999696	0.999696	0.999147	0.997564	0.999147	0.999147	0.999147	0.999147	0.99725	0.999147	0.997564	0.997564	0.997564	0.997564	0.997564
		Quercus dolicholepis	0.998107	1	0.997845	0.994433	1	0.999147	1	1	0.998415	0.998013	0.998415	0.999452	0.999452	1	0.998415	1	1	1	1	0.998107	1	0.998415	0.998415	0.998415	0.998415	0.998415
		Quercus tarokoensis	0.998107	1	0.997845	0.994433	1	0.999147	1	1	0.998415	0.998013	0.998415	0.999452	0.999452	1	0.998415	1	1	1	1	0.998107	1	0.998415	0.998415	0.998415	0.998415	0.998415
		Quercus glauca	0.999708	0.998415	0.99943	0.997623	0.998415	0.997564	0.998415	0.998415	1	0.998022	1	0.997868	0.997868	0.998415	1	0.998415	0.998415	0.998415	0.998415	0.999708	0.998415	1	1	1	1	1
		Quercus tungmaiensis	0.997696	0.998013	0.997449	0.998007	0.998013	0.997157	0.998013	0.998013	0.998022	1	0.998022	0.997466	0.997466	0.998013	0.998022	0.998013	0.998013	0.998013	0.998013	0.997696	0.998013	0.998022	0.998022	0.998022	0.998022	0.998022
		Quercus sichourensis	0.999708	0.998415	0.99943	0.997623	0.998415	0.997564	0.998415	0.998415	1	0.998022	1	0.997868	0.997868	0.998415	1	0.998415	0.998415	0.998415	0.998415	0.999708	0.998415	1	1	1	1	1
		Quercus chenii	0.997559	0.999452	0.997868	0.993888	0.999452	0.999696	0.999452	0.999452	0.997868	0.997466	0.997868	1	1	0.999452	0.997868	0.999452	0.999452	0.999452	0.999452	0.997559	0.999452	0.997868	0.997868	0.997868	0.997868	0.997868
		Quercus acutissima	0.997559	0.999452	0.997868	0.993888	0.999452	0.999696	0.999452	0.999452	0.997868	0.997466	0.997868	1	1	0.999452	0.997868	0.999452	0.999452	0.999452	0.999452	0.997559	0.999452	0.997868	0.997868	0.997868	0.997868	0.997868
		Quercus dentata	0.998107	1	0.997845	0.994433	1	0.999147	1	1	0.998415	0.998013	0.998415	0.999452	0.999452	1	0.998415	1	1	1	1	0.998107	1	0.998415	0.998415	0.998415	0.998415	0.998415
		Quercus obovatifolia	0.999708	0.998415	0.99943	0.997623	0.998415	0.997564	0.998415	0.998415	1	0.998022	1	0.997868	0.997868	0.998415	1	0.998415	0.998415	0.998415	0.998415	0.999708	0.998415	1	1	1	1	1
		Quercus wutaishanica	0.998107	1	0.997845	0.994433	1	0.999147	1	1	0.998415	0.998013	0.998415	0.999452	0.999452	1	0.998415	1	1	1	1	0.998107	1	0.998415	0.998415	0.998415	0.998415	0.998415
		Quercus mongolica	0.998107	1	0.997845	0.994433	1	0.999147	1	1	0.998415	0.998013	0.998415	0.999452	0.999452	1	0.998415	1	1	1	1	0.998107	1	0.998415	0.998415	0.998415	0.998415	0.998415
		Quercus robur	0.998107	1	0.997845	0.994433	1	0.999147	1	1	0.998415	0.998013	0.998415	0.999452	0.999452	1	0.998415	1	1	1	1	0.998107	1	0.998415	0.998415	0.998415	0.998415	0.998415
		Quercus bawanglingensis	0.998107	1	0.997845	0.994433	1	0.999147	1	1	0.998415	0.998013	0.998415	0.999452	0.999452	1	0.998415	1	1	1	1	0.998107	1	0.998415	0.998415	0.998415	0.998415	0.998415
		Quercus coccinea	1	0.998107	0.999135	0.997301	0.998107	0.99725	0.998107	0.998107	0.999708	0.997696	0.999708	0.997559	0.997559	0.998107	0.999708	0.998107	0.998107	0.998107	0.998107	1	0.998107	0.999708	0.999708	0.999708	0.999708	0.999708
		Quercus phillyraeoides	0.998107	1	0.997845	0.994433	1	0.999147	1	1	0.998415	0.998013	0.998415	0.999452	0.999452	1	0.998415	1	1	1	1	0.998107	1	0.998415	0.998415	0.998415	0.998415	0.998415
		Quercus gilva	0.999708	0.998415	0.99943	0.997623	0.998415	0.997564	0.998415	0.998415	1	0.998022	1	0.997868	0.997868	0.998415	1	0.998415	0.998415	0.998415	0.998415	0.999708	0.998415	1	1	1	1	1
		Quercus pannosa	0.999708	0.998415	0.99943	0.997623	0.998415	0.997564	0.998415	0.998415	1	0.998022	1	0.997868	0.997868	0.998415	1	0.998415	0.998415	0.998415	0.998415	0.999708	0.998415	1	1	1	1	1
		Quercus virginiana	0.999708	0.998415	0.99943	0.997623	0.998415	0.997564	0.998415	0.998415	1	0.998022	1	0.997868	0.997868	0.998415	1	0.998415	0.998415	0.998415	0.998415	0.999708	0.998415	1	1	1	1	1
		Quercus acuta	0.999708	0.998415	0.99943	0.997623	0.998415	0.997564	0.998415	0.998415	1	0.998022	1	0.997868	0.997868	0.998415	1	0.998415	0.998415	0.998415	0.998415	0.999708	0.998415	1	1	1	1	1
		Quercus chungii	0.999708	0.998415	0.99943	0.997623	0.998415	0.997564	0.998415	0.998415	1	0.998022	1	0.997868	0.997868	0.998415	1	0.998415	0.998415	0.998415	0.998415	0.999708	0.998415	1	1	1	1	1
		This is a similarity matrix
		Groupgenes = ccsA
			Cosine of Vectors of Values
			Quercus rubra	Quercus aliena	Quercus spinosa	Quercus aquifolioides	Quercus baronii	Quercus variabilis	Quercus dolicholepis	Quercus tarokoensis	Quercus glauca	Quercus tungmaiensis	Quercus sichourensis	Quercus chenii	Quercus acutissima	Quercus dentata	Quercus obovatifolia	Quercus wutaishanica	Quercus mongolica	Quercus robur	Quercus bawanglingensis	Quercus coccinea	Quercus phillyraeoides	Quercus gilva	Quercus pannosa	Quercus virginiana	Quercus acuta	Quercus chungii
Average	0.998492	Quercus rubra	1	0.999466	0.999862	0.997285	0.998583	0.998548	0.998656	0.996026	0.999084	0.996512	0.999862	0.998548	0.998548	0.999466	0.999862	0.999466	0.999466	0.99939	0.998583	1	0.998583	0.999862	0.999862	0.999242	0.999862	0.999862
range	0.00755342	Quercus aliena	0.999466	1	0.999611	0.997042	0.998339	0.998304	0.998404	0.995821	0.998823	0.996259	0.999611	0.998304	0.998304	1	0.999611	1	1	0.999858	0.998339	0.999466	0.998339	0.999611	0.999611	0.999052	0.999611	0.999611
SD	0.00139004	Quercus spinosa	0.999862	0.999611	1	0.997425	0.99872	0.998685	0.998794	0.996162	0.999224	0.996654	1	0.998685	0.998685	0.999611	1	0.999611	0.999611	0.999489	0.99872	0.999862	0.99872	1	1	0.999423	1	1
Max	1	Quercus aquifolioides	0.997285	0.997042	0.997425	1	0.99617	0.996218	0.996217	0.993719	0.996611	0.999217	0.997425	0.996218	0.996218	0.997042	0.997425	0.997042	0.997042	0.996925	0.99617	0.997285	0.99617	0.997425	0.997425	0.996835	0.997425	0.997425
Min	0.992447	Quercus baronii	0.998583	0.998339	0.99872	0.99617	1	0.999982	0.999533	0.997519	0.997142	0.994595	0.99872	0.999982	0.999982	0.998339	0.99872	0.998339	0.998339	0.998204	1	0.998583	1	0.99872	0.99872	0.997611	0.99872	0.99872
		Quercus variabilis	0.998548	0.998304	0.998685	0.996218	0.999982	1	0.999514	0.997501	0.997108	0.994642	0.998685	1	1	0.998304	0.998685	0.998304	0.998304	0.99817	0.999982	0.998548	0.999982	0.998685	0.998685	0.997577	0.998685	0.998685
		Quercus dolicholepis	0.998656	0.998404	0.998794	0.996217	0.999533	0.999514	1	0.997351	0.998405	0.995835	0.998794	0.999514	0.999514	0.998404	0.998794	0.998404	0.998404	0.998284	0.999533	0.998656	0.999533	0.998794	0.998794	0.997755	0.998794	0.998794
		Quercus tarokoensis	0.996026	0.995821	0.996162	0.993719	0.997519	0.997501	0.997351	1	0.994886	0.992447	0.996162	0.997501	0.997501	0.995821	0.996162	0.995821	0.995821	0.995642	0.997519	0.996026	0.997519	0.996162	0.996162	0.995199	0.996162	0.996162
		Quercus glauca	0.999084	0.998823	0.999224	0.996611	0.997142	0.997108	0.998405	0.994886	1	0.997399	0.999224	0.997108	0.997108	0.998823	0.999224	0.998823	0.998823	0.998722	0.997142	0.999084	0.997142	0.999224	0.999224	0.998688	0.999224	0.999224
		Quercus tungmaiensis	0.996512	0.996259	0.996654	0.999217	0.994595	0.994642	0.995835	0.992447	0.997399	1	0.996654	0.994642	0.994642	0.996259	0.996654	0.996259	0.996259	0.996163	0.994595	0.996512	0.994595	0.996654	0.996654	0.996106	0.996654	0.996654
		Quercus sichourensis	0.999862	0.999611	1	0.997425	0.99872	0.998685	0.998794	0.996162	0.999224	0.996654	1	0.998685	0.998685	0.999611	1	0.999611	0.999611	0.999489	0.99872	0.999862	0.99872	1	1	0.999423	1	1
		Quercus chenii	0.998548	0.998304	0.998685	0.996218	0.999982	1	0.999514	0.997501	0.997108	0.994642	0.998685	1	1	0.998304	0.998685	0.998304	0.998304	0.99817	0.999982	0.998548	0.999982	0.998685	0.998685	0.997577	0.998685	0.998685
		Quercus acutissima	0.998548	0.998304	0.998685	0.996218	0.999982	1	0.999514	0.997501	0.997108	0.994642	0.998685	1	1	0.998304	0.998685	0.998304	0.998304	0.99817	0.999982	0.998548	0.999982	0.998685	0.998685	0.997577	0.998685	0.998685
		Quercus dentata	0.999466	1	0.999611	0.997042	0.998339	0.998304	0.998404	0.995821	0.998823	0.996259	0.999611	0.998304	0.998304	1	0.999611	1	1	0.999858	0.998339	0.999466	0.998339	0.999611	0.999611	0.999052	0.999611	0.999611
		Quercus obovatifolia	0.999862	0.999611	1	0.997425	0.99872	0.998685	0.998794	0.996162	0.999224	0.996654	1	0.998685	0.998685	0.999611	1	0.999611	0.999611	0.999489	0.99872	0.999862	0.99872	1	1	0.999423	1	1
		Quercus wutaishanica	0.999466	1	0.999611	0.997042	0.998339	0.998304	0.998404	0.995821	0.998823	0.996259	0.999611	0.998304	0.998304	1	0.999611	1	1	0.999858	0.998339	0.999466	0.998339	0.999611	0.999611	0.999052	0.999611	0.999611
		Quercus mongolica	0.999466	1	0.999611	0.997042	0.998339	0.998304	0.998404	0.995821	0.998823	0.996259	0.999611	0.998304	0.998304	1	0.999611	1	1	0.999858	0.998339	0.999466	0.998339	0.999611	0.999611	0.999052	0.999611	0.999611
		Quercus robur	0.99939	0.999858	0.999489	0.996925	0.998204	0.99817	0.998284	0.995642	0.998722	0.996163	0.999489	0.99817	0.99817	0.999858	0.999489	0.999858	0.999858	1	0.998204	0.99939	0.998204	0.999489	0.999489	0.998672	0.999489	0.999489
		Quercus bawanglingensis	0.998583	0.998339	0.99872	0.99617	1	0.999982	0.999533	0.997519	0.997142	0.994595	0.99872	0.999982	0.999982	0.998339	0.99872	0.998339	0.998339	0.998204	1	0.998583	1	0.99872	0.99872	0.997611	0.99872	0.99872
		Quercus coccinea	1	0.999466	0.999862	0.997285	0.998583	0.998548	0.998656	0.996026	0.999084	0.996512	0.999862	0.998548	0.998548	0.999466	0.999862	0.999466	0.999466	0.99939	0.998583	1	0.998583	0.999862	0.999862	0.999242	0.999862	0.999862
		Quercus phillyraeoides	0.998583	0.998339	0.99872	0.99617	1	0.999982	0.999533	0.997519	0.997142	0.994595	0.99872	0.999982	0.999982	0.998339	0.99872	0.998339	0.998339	0.998204	1	0.998583	1	0.99872	0.99872	0.997611	0.99872	0.99872
		Quercus gilva	0.999862	0.999611	1	0.997425	0.99872	0.998685	0.998794	0.996162	0.999224	0.996654	1	0.998685	0.998685	0.999611	1	0.999611	0.999611	0.999489	0.99872	0.999862	0.99872	1	1	0.999423	1	1
		Quercus pannosa	0.999862	0.999611	1	0.997425	0.99872	0.998685	0.998794	0.996162	0.999224	0.996654	1	0.998685	0.998685	0.999611	1	0.999611	0.999611	0.999489	0.99872	0.999862	0.99872	1	1	0.999423	1	1
		Quercus virginiana	0.999242	0.999052	0.999423	0.996835	0.997611	0.997577	0.997755	0.995199	0.998688	0.996106	0.999423	0.997577	0.997577	0.999052	0.999423	0.999052	0.999052	0.998672	0.997611	0.999242	0.997611	0.999423	0.999423	1	0.999423	0.999423
		Quercus acuta	0.999862	0.999611	1	0.997425	0.99872	0.998685	0.998794	0.996162	0.999224	0.996654	1	0.998685	0.998685	0.999611	1	0.999611	0.999611	0.999489	0.99872	0.999862	0.99872	1	1	0.999423	1	1
		Quercus chungii	0.999862	0.999611	1	0.997425	0.99872	0.998685	0.998794	0.996162	0.999224	0.996654	1	0.998685	0.998685	0.999611	1	0.999611	0.999611	0.999489	0.99872	0.999862	0.99872	1	1	0.999423	1	1
		This is a similarity matrix
		Groupgenes = cemA
			Cosine of Vectors of Values
			Quercus rubra	Quercus aliena	Quercus spinosa	Quercus aquifolioides	Quercus baronii	Quercus variabilis	Quercus dolicholepis	Quercus tarokoensis	Quercus glauca	Quercus tungmaiensis	Quercus sichourensis	Quercus chenii	Quercus acutissima	Quercus dentata	Quercus obovatifolia	Quercus wutaishanica	Quercus mongolica	Quercus robur	Quercus bawanglingensis	Quercus coccinea	Quercus phillyraeoides	Quercus gilva	Quercus pannosa	Quercus virginiana	Quercus acuta	Quercus chungii
Average	0.998892	Quercus rubra	1	0.999776	0.999844	0.999533	0.999775	0.999775	0.999775	0.999775	0.999776	0.987588	0.999776	0.999775	0.999775	0.999776	0.999776	0.999776	0.999776	0.999587	0.999775	1	0.999775	0.999776	0.999611	0.999266	0.999776	0.999776
range	0.013043	Quercus aliena	0.999776	1	0.999799	0.999757	0.999999	0.999999	0.999999	0.999999	1	0.987789	1	0.999999	0.999999	1	1	1	1	0.99981	0.999999	0.999776	0.999999	1	0.999265	0.999489	1	1
SD	0.0032435	Quercus spinosa	0.999844	0.999799	1	0.999557	0.999799	0.999799	0.999799	0.999799	0.999799	0.987611	0.999799	0.999799	0.999799	0.999799	0.999799	0.999799	0.999799	0.999611	0.999799	0.999844	0.999799	0.999799	0.999586	0.999289	0.999799	0.999799
Max	1	Quercus aquifolioides	0.999533	0.999757	0.999557	1	0.999756	0.999756	0.999756	0.999756	0.999757	0.988023	0.999757	0.999756	0.999756	0.999757	0.999757	0.999757	0.999757	0.999565	0.999756	0.999533	0.999756	0.999757	0.999021	0.999245	0.999757	0.999757
Min	0.986957	Quercus baronii	0.999775	0.999999	0.999799	0.999756	1	1	1	1	0.999999	0.987779	0.999999	1	1	0.999999	0.999999	0.999999	0.999999	0.999833	1	0.999775	1	0.999999	0.999288	0.999487	0.999999	0.999999
		Quercus variabilis	0.999775	0.999999	0.999799	0.999756	1	1	1	1	0.999999	0.987779	0.999999	1	1	0.999999	0.999999	0.999999	0.999999	0.999833	1	0.999775	1	0.999999	0.999288	0.999487	0.999999	0.999999
		Quercus dolicholepis	0.999775	0.999999	0.999799	0.999756	1	1	1	1	0.999999	0.987779	0.999999	1	1	0.999999	0.999999	0.999999	0.999999	0.999833	1	0.999775	1	0.999999	0.999288	0.999487	0.999999	0.999999
		Quercus tarokoensis	0.999775	0.999999	0.999799	0.999756	1	1	1	1	0.999999	0.987779	0.999999	1	1	0.999999	0.999999	0.999999	0.999999	0.999833	1	0.999775	1	0.999999	0.999288	0.999487	0.999999	0.999999
		Quercus glauca	0.999776	1	0.999799	0.999757	0.999999	0.999999	0.999999	0.999999	1	0.987789	1	0.999999	0.999999	1	1	1	1	0.99981	0.999999	0.999776	0.999999	1	0.999265	0.999489	1	1
		Quercus tungmaiensis	0.987588	0.987789	0.987611	0.988023	0.987779	0.987779	0.987779	0.987779	0.987789	1	0.987789	0.987779	0.987779	0.987789	0.987789	0.987789	0.987789	0.987474	0.987779	0.987588	0.987779	0.987789	0.986957	0.987206	0.987789	0.987789
		Quercus sichourensis	0.999776	1	0.999799	0.999757	0.999999	0.999999	0.999999	0.999999	1	0.987789	1	0.999999	0.999999	1	1	1	1	0.99981	0.999999	0.999776	0.999999	1	0.999265	0.999489	1	1
		Quercus chenii	0.999775	0.999999	0.999799	0.999756	1	1	1	1	0.999999	0.987779	0.999999	1	1	0.999999	0.999999	0.999999	0.999999	0.999833	1	0.999775	1	0.999999	0.999288	0.999487	0.999999	0.999999
		Quercus acutissima	0.999775	0.999999	0.999799	0.999756	1	1	1	1	0.999999	0.987779	0.999999	1	1	0.999999	0.999999	0.999999	0.999999	0.999833	1	0.999775	1	0.999999	0.999288	0.999487	0.999999	0.999999
		Quercus dentata	0.999776	1	0.999799	0.999757	0.999999	0.999999	0.999999	0.999999	1	0.987789	1	0.999999	0.999999	1	1	1	1	0.99981	0.999999	0.999776	0.999999	1	0.999265	0.999489	1	1
		Quercus obovatifolia	0.999776	1	0.999799	0.999757	0.999999	0.999999	0.999999	0.999999	1	0.987789	1	0.999999	0.999999	1	1	1	1	0.99981	0.999999	0.999776	0.999999	1	0.999265	0.999489	1	1
		Quercus wutaishanica	0.999776	1	0.999799	0.999757	0.999999	0.999999	0.999999	0.999999	1	0.987789	1	0.999999	0.999999	1	1	1	1	0.99981	0.999999	0.999776	0.999999	1	0.999265	0.999489	1	1
		Quercus mongolica	0.999776	1	0.999799	0.999757	0.999999	0.999999	0.999999	0.999999	1	0.987789	1	0.999999	0.999999	1	1	1	1	0.99981	0.999999	0.999776	0.999999	1	0.999265	0.999489	1	1
		Quercus robur	0.999587	0.99981	0.999611	0.999565	0.999833	0.999833	0.999833	0.999833	0.99981	0.987474	0.99981	0.999833	0.999833	0.99981	0.99981	0.99981	0.99981	1	0.999833	0.999587	0.999833	0.99981	0.999456	0.999295	0.99981	0.99981
		Quercus bawanglingensis	0.999775	0.999999	0.999799	0.999756	1	1	1	1	0.999999	0.987779	0.999999	1	1	0.999999	0.999999	0.999999	0.999999	0.999833	1	0.999775	1	0.999999	0.999288	0.999487	0.999999	0.999999
		Quercus coccinea	1	0.999776	0.999844	0.999533	0.999775	0.999775	0.999775	0.999775	0.999776	0.987588	0.999776	0.999775	0.999775	0.999776	0.999776	0.999776	0.999776	0.999587	0.999775	1	0.999775	0.999776	0.999611	0.999266	0.999776	0.999776
		Quercus phillyraeoides	0.999775	0.999999	0.999799	0.999756	1	1	1	1	0.999999	0.987779	0.999999	1	1	0.999999	0.999999	0.999999	0.999999	0.999833	1	0.999775	1	0.999999	0.999288	0.999487	0.999999	0.999999
		Quercus gilva	0.999776	1	0.999799	0.999757	0.999999	0.999999	0.999999	0.999999	1	0.987789	1	0.999999	0.999999	1	1	1	1	0.99981	0.999999	0.999776	0.999999	1	0.999265	0.999489	1	1
		Quercus pannosa	0.999611	0.999265	0.999586	0.999021	0.999288	0.999288	0.999288	0.999288	0.999265	0.986957	0.999265	0.999288	0.999288	0.999265	0.999265	0.999265	0.999265	0.999456	0.999288	0.999611	0.999288	0.999265	1	0.998751	0.999265	0.999265
		Quercus virginiana	0.999266	0.999489	0.999289	0.999245	0.999487	0.999487	0.999487	0.999487	0.999489	0.987206	0.999489	0.999487	0.999487	0.999489	0.999489	0.999489	0.999489	0.999295	0.999487	0.999266	0.999487	0.999489	0.998751	1	0.999489	0.999489
		Quercus acuta	0.999776	1	0.999799	0.999757	0.999999	0.999999	0.999999	0.999999	1	0.987789	1	0.999999	0.999999	1	1	1	1	0.99981	0.999999	0.999776	0.999999	1	0.999265	0.999489	1	1
		Quercus chungii	0.999776	1	0.999799	0.999757	0.999999	0.999999	0.999999	0.999999	1	0.987789	1	0.999999	0.999999	1	1	1	1	0.99981	0.999999	0.999776	0.999999	1	0.999265	0.999489	1	1
		This is a similarity matrix
		Groupgenes = clpP
			Cosine of Vectors of Values
			Quercus rubra	Quercus aliena	Quercus spinosa	Quercus aquifolioides	Quercus baronii	Quercus variabilis	Quercus dolicholepis	Quercus tarokoensis	Quercus glauca	Quercus tungmaiensis	Quercus sichourensis	Quercus chenii	Quercus acutissima	Quercus dentata	Quercus obovatifolia	Quercus wutaishanica	Quercus mongolica	Quercus robur	Quercus bawanglingensis	Quercus coccinea	Quercus phillyraeoides	Quercus gilva	Quercus pannosa	Quercus virginiana	Quercus acuta	Quercus chungii
Average	0.993016	Quercus rubra	1	0.999267	0.999267	0.999267	0.999267	0.999267	0.999267	0.999267	0.999267	0.996273	0.999267	0.999267	0.999267	0.995272	0.999267	0.999267	0.999267	0.999267	0.999267	0.93885	0.999267	0.995087	0.996099	0.991357	0.995272	0.995735
range	0.0909547	Quercus aliena	0.999267	1	1	1	1	1	1	1	1	0.997105	1	1	1	0.996013	1	1	1	1	1	0.939205	1	0.995851	0.996844	0.992047	0.996013	0.996498
SD	0.0169269	Quercus spinosa	0.999267	1	1	1	1	1	1	1	1	0.997105	1	1	1	0.996013	1	1	1	1	1	0.939205	1	0.995851	0.996844	0.992047	0.996013	0.996498
Max	1	Quercus aquifolioides	0.999267	1	1	1	1	1	1	1	1	0.997105	1	1	1	0.996013	1	1	1	1	1	0.939205	1	0.995851	0.996844	0.992047	0.996013	0.996498
Min	0.909045	Quercus baronii	0.999267	1	1	1	1	1	1	1	1	0.997105	1	1	1	0.996013	1	1	1	1	1	0.939205	1	0.995851	0.996844	0.992047	0.996013	0.996498
		Quercus variabilis	0.999267	1	1	1	1	1	1	1	1	0.997105	1	1	1	0.996013	1	1	1	1	1	0.939205	1	0.995851	0.996844	0.992047	0.996013	0.996498
		Quercus dolicholepis	0.999267	1	1	1	1	1	1	1	1	0.997105	1	1	1	0.996013	1	1	1	1	1	0.939205	1	0.995851	0.996844	0.992047	0.996013	0.996498
		Quercus tarokoensis	0.999267	1	1	1	1	1	1	1	1	0.997105	1	1	1	0.996013	1	1	1	1	1	0.939205	1	0.995851	0.996844	0.992047	0.996013	0.996498
		Quercus glauca	0.999267	1	1	1	1	1	1	1	1	0.997105	1	1	1	0.996013	1	1	1	1	1	0.939205	1	0.995851	0.996844	0.992047	0.996013	0.996498
		Quercus tungmaiensis	0.996273	0.997105	0.997105	0.997105	0.997105	0.997105	0.997105	0.997105	0.997105	1	0.997105	0.997105	0.997105	0.993105	0.997105	0.997105	0.997105	0.997105	0.997105	0.936175	0.997105	0.992893	0.993926	0.989256	0.993105	0.993541
		Quercus sichourensis	0.999267	1	1	1	1	1	1	1	1	0.997105	1	1	1	0.996013	1	1	1	1	1	0.939205	1	0.995851	0.996844	0.992047	0.996013	0.996498
		Quercus chenii	0.999267	1	1	1	1	1	1	1	1	0.997105	1	1	1	0.996013	1	1	1	1	1	0.939205	1	0.995851	0.996844	0.992047	0.996013	0.996498
		Quercus acutissima	0.999267	1	1	1	1	1	1	1	1	0.997105	1	1	1	0.996013	1	1	1	1	1	0.939205	1	0.995851	0.996844	0.992047	0.996013	0.996498
		Quercus dentata	0.995272	0.996013	0.996013	0.996013	0.996013	0.996013	0.996013	0.996013	0.996013	0.993105	0.996013	0.996013	0.996013	1	0.996013	0.996013	0.996013	0.996013	0.996013	0.930236	0.996013	0.99573	0.996716	0.988164	1	0.996376
		Quercus obovatifolia	0.999267	1	1	1	1	1	1	1	1	0.997105	1	1	1	0.996013	1	1	1	1	1	0.939205	1	0.995851	0.996844	0.992047	0.996013	0.996498
		Quercus wutaishanica	0.999267	1	1	1	1	1	1	1	1	0.997105	1	1	1	0.996013	1	1	1	1	1	0.939205	1	0.995851	0.996844	0.992047	0.996013	0.996498
		Quercus mongolica	0.999267	1	1	1	1	1	1	1	1	0.997105	1	1	1	0.996013	1	1	1	1	1	0.939205	1	0.995851	0.996844	0.992047	0.996013	0.996498
		Quercus robur	0.999267	1	1	1	1	1	1	1	1	0.997105	1	1	1	0.996013	1	1	1	1	1	0.939205	1	0.995851	0.996844	0.992047	0.996013	0.996498
		Quercus bawanglingensis	0.999267	1	1	1	1	1	1	1	1	0.997105	1	1	1	0.996013	1	1	1	1	1	0.939205	1	0.995851	0.996844	0.992047	0.996013	0.996498
		Quercus coccinea	0.93885	0.939205	0.939205	0.939205	0.939205	0.939205	0.939205	0.939205	0.939205	0.936175	0.939205	0.939205	0.939205	0.930236	0.939205	0.939205	0.939205	0.939205	0.939205	1	0.939205	0.924791	0.926262	0.909045	0.930236	0.925551
		Quercus phillyraeoides	0.999267	1	1	1	1	1	1	1	1	0.997105	1	1	1	0.996013	1	1	1	1	1	0.939205	1	0.995851	0.996844	0.992047	0.996013	0.996498
		Quercus gilva	0.995087	0.995851	0.995851	0.995851	0.995851	0.995851	0.995851	0.995851	0.995851	0.992893	0.995851	0.995851	0.995851	0.99573	0.995851	0.995851	0.995851	0.995851	0.995851	0.924791	0.995851	1	0.999016	0.994963	0.99573	0.998672
		Quercus pannosa	0.996099	0.996844	0.996844	0.996844	0.996844	0.996844	0.996844	0.996844	0.996844	0.993926	0.996844	0.996844	0.996844	0.996716	0.996844	0.996844	0.996844	0.996844	0.996844	0.926262	0.996844	0.999016	1	0.995918	0.996716	0.999664
		Quercus virginiana	0.991357	0.992047	0.992047	0.992047	0.992047	0.992047	0.992047	0.992047	0.992047	0.989256	0.992047	0.992047	0.992047	0.988164	0.992047	0.992047	0.992047	0.992047	0.992047	0.909045	0.992047	0.994963	0.995918	1	0.988164	0.995606
		Quercus acuta	0.995272	0.996013	0.996013	0.996013	0.996013	0.996013	0.996013	0.996013	0.996013	0.993105	0.996013	0.996013	0.996013	1	0.996013	0.996013	0.996013	0.996013	0.996013	0.930236	0.996013	0.99573	0.996716	0.988164	1	0.996376
		Quercus chungii	0.995735	0.996498	0.996498	0.996498	0.996498	0.996498	0.996498	0.996498	0.996498	0.993541	0.996498	0.996498	0.996498	0.996376	0.996498	0.996498	0.996498	0.996498	0.996498	0.925551	0.996498	0.998672	0.999664	0.995606	0.996376	1
		This is a similarity matrix
		Groupgenes = matK
			Cosine of Vectors of Values
			Quercus rubra	Quercus aliena	Quercus spinosa	Quercus aquifolioides	Quercus baronii	Quercus variabilis	Quercus dolicholepis	Quercus tarokoensis	Quercus glauca	Quercus tungmaiensis	Quercus sichourensis	Quercus chenii	Quercus acutissima	Quercus dentata	Quercus obovatifolia	Quercus wutaishanica	Quercus mongolica	Quercus robur	Quercus bawanglingensis	Quercus coccinea	Quercus phillyraeoides	Quercus gilva	Quercus pannosa	Quercus virginiana	Quercus acuta	Quercus chungii
Average	0.998505	Quercus rubra	1	0.998385	0.998022	0.997139	0.998763	0.998666	0.998794	0.997418	0.997394	0.99664	0.997239	0.998745	0.998745	0.998385	0.997394	0.998385	0.998385	0.998385	0.997778	1	0.997778	0.997394	0.998184	0.998709	0.997394	0.997394
range	0.00351158	Quercus aliena	0.998385	1	0.998526	0.99828	0.998795	0.998739	0.998672	0.997952	0.998672	0.9976	0.998574	0.998787	0.998787	1	0.998672	1	1	1	0.998351	0.998385	0.998351	0.998672	0.998962	0.99923	0.998672	0.998672
SD	0.000761342	Quercus spinosa	0.998022	0.998526	1	0.996943	0.998465	0.99827	0.998389	0.9979	0.998052	0.996488	0.998008	0.998299	0.998299	0.998526	0.998052	0.998526	0.998526	0.998526	0.998466	0.998022	0.998466	0.998052	0.999327	0.999128	0.998052	0.998052
Max	1	Quercus aquifolioides	0.997139	0.99828	0.996943	1	0.997561	0.997007	0.997461	0.997599	0.99777	0.999081	0.997721	0.99705	0.99705	0.99828	0.99777	0.99828	0.99828	0.99828	0.997989	0.997139	0.997989	0.99777	0.998044	0.998445	0.99777	0.99777
Min	0.996488	Quercus baronii	0.998763	0.998795	0.998465	0.997561	1	0.999832	0.99997	0.998759	0.998638	0.99705	0.998538	0.99988	0.99988	0.998795	0.998638	0.998795	0.998795	0.998795	0.999167	0.998763	0.999167	0.998638	0.998953	0.999066	0.998638	0.998638
		Quercus variabilis	0.998666	0.998739	0.99827	0.997007	0.999832	1	0.999802	0.998183	0.998364	0.996515	0.998266	0.99995	0.99995	0.998739	0.998364	0.998739	0.998739	0.998739	0.998613	0.998666	0.998613	0.998364	0.998757	0.998869	0.998364	0.998364
		Quercus dolicholepis	0.998794	0.998672	0.998389	0.997461	0.99997	0.999802	1	0.99873	0.998544	0.996861	0.998444	0.999851	0.999851	0.998672	0.998544	0.998672	0.998672	0.998672	0.999139	0.998794	0.999139	0.998544	0.998876	0.999017	0.998544	0.998544
		Quercus tarokoensis	0.997418	0.997952	0.9979	0.997599	0.998759	0.998183	0.99873	1	0.99793	0.997114	0.997829	0.998292	0.998292	0.997952	0.99793	0.997952	0.997952	0.997952	0.999589	0.997418	0.999589	0.99793	0.998549	0.998263	0.99793	0.99793
		Quercus glauca	0.997394	0.998672	0.998052	0.99777	0.998638	0.998364	0.998544	0.99793	1	0.997345	0.999946	0.998426	0.998426	0.998672	1	0.998672	0.998672	0.998672	0.998236	0.997394	0.998236	1	0.998538	0.998685	1	1
		Quercus tungmaiensis	0.99664	0.9976	0.996488	0.999081	0.99705	0.996515	0.996861	0.997114	0.997345	1	0.997239	0.99654	0.99654	0.9976	0.997345	0.9976	0.9976	0.9976	0.997491	0.99664	0.997491	0.997345	0.997588	0.997905	0.997345	0.997345
		Quercus sichourensis	0.997239	0.998574	0.998008	0.997721	0.998538	0.998266	0.998444	0.997829	0.999946	0.997239	1	0.998327	0.998327	0.998574	0.999946	0.998574	0.998574	0.998574	0.998132	0.997239	0.998132	0.999946	0.998495	0.998691	0.999946	0.999946
		Quercus chenii	0.998745	0.998787	0.998299	0.99705	0.99988	0.99995	0.999851	0.998292	0.998426	0.99654	0.998327	1	1	0.998787	0.998426	0.998787	0.998787	0.998787	0.998701	0.998745	0.998701	0.998426	0.998786	0.998903	0.998426	0.998426
		Quercus acutissima	0.998745	0.998787	0.998299	0.99705	0.99988	0.99995	0.999851	0.998292	0.998426	0.99654	0.998327	1	1	0.998787	0.998426	0.998787	0.998787	0.998787	0.998701	0.998745	0.998701	0.998426	0.998786	0.998903	0.998426	0.998426
		Quercus dentata	0.998385	1	0.998526	0.99828	0.998795	0.998739	0.998672	0.997952	0.998672	0.9976	0.998574	0.998787	0.998787	1	0.998672	1	1	1	0.998351	0.998385	0.998351	0.998672	0.998962	0.99923	0.998672	0.998672
		Quercus obovatifolia	0.997394	0.998672	0.998052	0.99777	0.998638	0.998364	0.998544	0.99793	1	0.997345	0.999946	0.998426	0.998426	0.998672	1	0.998672	0.998672	0.998672	0.998236	0.997394	0.998236	1	0.998538	0.998685	1	1
		Quercus wutaishanica	0.998385	1	0.998526	0.99828	0.998795	0.998739	0.998672	0.997952	0.998672	0.9976	0.998574	0.998787	0.998787	1	0.998672	1	1	1	0.998351	0.998385	0.998351	0.998672	0.998962	0.99923	0.998672	0.998672
		Quercus mongolica	0.998385	1	0.998526	0.99828	0.998795	0.998739	0.998672	0.997952	0.998672	0.9976	0.998574	0.998787	0.998787	1	0.998672	1	1	1	0.998351	0.998385	0.998351	0.998672	0.998962	0.99923	0.998672	0.998672
		Quercus robur	0.998385	1	0.998526	0.99828	0.998795	0.998739	0.998672	0.997952	0.998672	0.9976	0.998574	0.998787	0.998787	1	0.998672	1	1	1	0.998351	0.998385	0.998351	0.998672	0.998962	0.99923	0.998672	0.998672
		Quercus bawanglingensis	0.997778	0.998351	0.998466	0.997989	0.999167	0.998613	0.999139	0.999589	0.998236	0.997491	0.998132	0.998701	0.998701	0.998351	0.998236	0.998351	0.998351	0.998351	1	0.997778	1	0.998236	0.998955	0.998656	0.998236	0.998236
		Quercus coccinea	1	0.998385	0.998022	0.997139	0.998763	0.998666	0.998794	0.997418	0.997394	0.99664	0.997239	0.998745	0.998745	0.998385	0.997394	0.998385	0.998385	0.998385	0.997778	1	0.997778	0.997394	0.998184	0.998709	0.997394	0.997394
		Quercus phillyraeoides	0.997778	0.998351	0.998466	0.997989	0.999167	0.998613	0.999139	0.999589	0.998236	0.997491	0.998132	0.998701	0.998701	0.998351	0.998236	0.998351	0.998351	0.998351	1	0.997778	1	0.998236	0.998955	0.998656	0.998236	0.998236
		Quercus gilva	0.997394	0.998672	0.998052	0.99777	0.998638	0.998364	0.998544	0.99793	1	0.997345	0.999946	0.998426	0.998426	0.998672	1	0.998672	0.998672	0.998672	0.998236	0.997394	0.998236	1	0.998538	0.998685	1	1
		Quercus pannosa	0.998184	0.998962	0.999327	0.998044	0.998953	0.998757	0.998876	0.998549	0.998538	0.997588	0.998495	0.998786	0.998786	0.998962	0.998538	0.998962	0.998962	0.998962	0.998955	0.998184	0.998955	0.998538	1	0.999565	0.998538	0.998538
		Quercus virginiana	0.998709	0.99923	0.999128	0.998445	0.999066	0.998869	0.999017	0.998263	0.998685	0.997905	0.998691	0.998903	0.998903	0.99923	0.998685	0.99923	0.99923	0.99923	0.998656	0.998709	0.998656	0.998685	0.999565	1	0.998685	0.998685
		Quercus acuta	0.997394	0.998672	0.998052	0.99777	0.998638	0.998364	0.998544	0.99793	1	0.997345	0.999946	0.998426	0.998426	0.998672	1	0.998672	0.998672	0.998672	0.998236	0.997394	0.998236	1	0.998538	0.998685	1	1
		Quercus chungii	0.997394	0.998672	0.998052	0.99777	0.998638	0.998364	0.998544	0.99793	1	0.997345	0.999946	0.998426	0.998426	0.998672	1	0.998672	0.998672	0.998672	0.998236	0.997394	0.998236	1	0.998538	0.998685	1	1
		This is a similarity matrix
		Groupgenes = ndhA
			Cosine of Vectors of Values
			Quercus rubra	Quercus aliena	Quercus spinosa	Quercus aquifolioides	Quercus baronii	Quercus variabilis	Quercus dolicholepis	Quercus tarokoensis	Quercus glauca	Quercus tungmaiensis	Quercus sichourensis	Quercus chenii	Quercus acutissima	Quercus dentata	Quercus obovatifolia	Quercus wutaishanica	Quercus mongolica	Quercus robur	Quercus bawanglingensis	Quercus coccinea	Quercus phillyraeoides	Quercus gilva	Quercus pannosa	Quercus virginiana	Quercus acuta	Quercus chungii
Average	0.997996	Quercus rubra	1	0.998696	0.983022	0.998896	0.99961	0.999676	0.999676	0.999562	0.999935	0.999935	0.999362	0.999676	0.999241	0.999679	0.999935	0.999755	0.999755	0.999755	0.999562	0.998782	0.999562	0.999825	0.998722	0.999854	0.999825	0.999394
range	0.0183409	Quercus aliena	0.998696	1	0.981733	0.999739	0.998474	0.99851	0.99851	0.998619	0.998761	0.998761	0.998256	0.99851	0.998075	0.998983	0.998761	0.998968	0.998968	0.998968	0.998619	0.997509	0.998619	0.998657	0.997579	0.998518	0.998657	0.9974
SD	0.00444595	Quercus spinosa	0.983022	0.981733	1	0.982017	0.982827	0.982921	0.982921	0.982669	0.983093	0.983093	0.982753	0.982921	0.982589	0.983063	0.983093	0.982842	0.982842	0.982842	0.982669	0.981659	0.982669	0.983295	0.981735	0.982842	0.983295	0.983051
Max	1	Quercus aquifolioides	0.998896	0.999739	0.982017	1	0.998656	0.99874	0.99874	0.998787	0.99899	0.99899	0.998524	0.99874	0.998302	0.998793	0.99899	0.998842	0.998842	0.998842	0.998787	0.997686	0.998787	0.99898	0.997785	0.99862	0.99898	0.997641
Min	0.981659	Quercus baronii	0.99961	0.998474	0.982827	0.998656	1	0.999932	0.999932	0.999582	0.999682	0.999682	0.999078	0.999932	0.999738	0.999456	0.999682	0.9995	0.9995	0.9995	0.999582	0.998397	0.999582	0.999572	0.998474	0.999631	0.999572	0.999179
		Quercus variabilis	0.999676	0.99851	0.982921	0.99874	0.999932	1	1	0.999661	0.999749	0.999749	0.999143	1	0.999805	0.999473	0.999749	0.99957	0.99957	0.99957	0.999661	0.998454	0.999661	0.999645	0.998532	0.999567	0.999645	0.999252
		Quercus dolicholepis	0.999676	0.99851	0.982921	0.99874	0.999932	1	1	0.999661	0.999749	0.999749	0.999143	1	0.999805	0.999473	0.999749	0.99957	0.99957	0.99957	0.999661	0.998454	0.999661	0.999645	0.998532	0.999567	0.999645	0.999252
		Quercus tarokoensis	0.999562	0.998619	0.982669	0.998787	0.999582	0.999661	0.999661	1	0.999657	0.999657	0.999189	0.999661	0.999273	0.99932	0.999657	0.9995	0.9995	0.9995	1	0.99835	1	0.999432	0.998451	0.999311	0.999432	0.999153
		Quercus glauca	0.999935	0.998761	0.983093	0.99899	0.999682	0.999749	0.999749	0.999657	1	1	0.999401	0.999749	0.999313	0.999725	1	0.999821	0.999821	0.999821	0.999657	0.99871	0.999657	0.999896	0.99878	0.999819	0.999896	0.999448
		Quercus tungmaiensis	0.999935	0.998761	0.983093	0.99899	0.999682	0.999749	0.999749	0.999657	1	1	0.999401	0.999749	0.999313	0.999725	1	0.999821	0.999821	0.999821	0.999657	0.99871	0.999657	0.999896	0.99878	0.999819	0.999896	0.999448
		Quercus sichourensis	0.999362	0.998256	0.982753	0.998524	0.999078	0.999143	0.999143	0.999189	0.999401	0.999401	1	0.999143	0.998706	0.999086	0.999401	0.999181	0.999181	0.999181	0.999189	0.998129	0.999189	0.999295	0.998172	0.999083	0.999295	0.998746
		Quercus chenii	0.999676	0.99851	0.982921	0.99874	0.999932	1	1	0.999661	0.999749	0.999749	0.999143	1	0.999805	0.999473	0.999749	0.99957	0.99957	0.99957	0.999661	0.998454	0.999661	0.999645	0.998532	0.999567	0.999645	0.999252
		Quercus acutissima	0.999241	0.998075	0.982589	0.998302	0.999738	0.999805	0.999805	0.999273	0.999313	0.999313	0.998706	0.999805	1	0.99904	0.999313	0.999136	0.999136	0.999136	0.999273	0.998013	0.999273	0.999209	0.99809	0.999134	0.999209	0.998821
		Quercus dentata	0.999679	0.998983	0.983063	0.998793	0.999456	0.999473	0.999473	0.99932	0.999725	0.999725	0.999086	0.999473	0.99904	1	0.999725	0.999901	0.999901	0.999901	0.99932	0.998473	0.99932	0.999746	0.998524	0.999646	0.999746	0.99916
		Quercus obovatifolia	0.999935	0.998761	0.983093	0.99899	0.999682	0.999749	0.999749	0.999657	1	1	0.999401	0.999749	0.999313	0.999725	1	0.999821	0.999821	0.999821	0.999657	0.99871	0.999657	0.999896	0.99878	0.999819	0.999896	0.999448
		Quercus wutaishanica	0.999755	0.998968	0.982842	0.998842	0.9995	0.99957	0.99957	0.9995	0.999821	0.999821	0.999181	0.99957	0.999136	0.999901	0.999821	1	1	1	0.9995	0.998543	0.9995	0.999719	0.998614	0.999679	0.999719	0.999261
		Quercus mongolica	0.999755	0.998968	0.982842	0.998842	0.9995	0.99957	0.99957	0.9995	0.999821	0.999821	0.999181	0.99957	0.999136	0.999901	0.999821	1	1	1	0.9995	0.998543	0.9995	0.999719	0.998614	0.999679	0.999719	0.999261
		Quercus robur	0.999755	0.998968	0.982842	0.998842	0.9995	0.99957	0.99957	0.9995	0.999821	0.999821	0.999181	0.99957	0.999136	0.999901	0.999821	1	1	1	0.9995	0.998543	0.9995	0.999719	0.998614	0.999679	0.999719	0.999261
		Quercus bawanglingensis	0.999562	0.998619	0.982669	0.998787	0.999582	0.999661	0.999661	1	0.999657	0.999657	0.999189	0.999661	0.999273	0.99932	0.999657	0.9995	0.9995	0.9995	1	0.99835	1	0.999432	0.998451	0.999311	0.999432	0.999153
		Quercus coccinea	0.998782	0.997509	0.981659	0.997686	0.998397	0.998454	0.998454	0.99835	0.99871	0.99871	0.998129	0.998454	0.998013	0.998473	0.99871	0.998543	0.998543	0.998543	0.99835	1	0.99835	0.998594	0.999935	0.998646	0.998594	0.997674
		Quercus phillyraeoides	0.999562	0.998619	0.982669	0.998787	0.999582	0.999661	0.999661	1	0.999657	0.999657	0.999189	0.999661	0.999273	0.99932	0.999657	0.9995	0.9995	0.9995	1	0.99835	1	0.999432	0.998451	0.999311	0.999432	0.999153
		Quercus gilva	0.999825	0.998657	0.983295	0.99898	0.999572	0.999645	0.999645	0.999432	0.999896	0.999896	0.999295	0.999645	0.999209	0.999746	0.999896	0.999719	0.999719	0.999719	0.999432	0.998594	0.999432	1	0.99867	0.999691	1	0.999347
		Quercus pannosa	0.998722	0.997579	0.981735	0.997785	0.998474	0.998532	0.998532	0.998451	0.99878	0.99878	0.998172	0.998532	0.99809	0.998524	0.99878	0.998614	0.998614	0.998614	0.998451	0.999935	0.998451	0.99867	1	0.998615	0.99867	0.997733
		Quercus virginiana	0.999854	0.998518	0.982842	0.99862	0.999631	0.999567	0.999567	0.999311	0.999819	0.999819	0.999083	0.999567	0.999134	0.999646	0.999819	0.999679	0.999679	0.999679	0.999311	0.998646	0.999311	0.999691	0.998615	1	0.999691	0.999256
		Quercus acuta	0.999825	0.998657	0.983295	0.99898	0.999572	0.999645	0.999645	0.999432	0.999896	0.999896	0.999295	0.999645	0.999209	0.999746	0.999896	0.999719	0.999719	0.999719	0.999432	0.998594	0.999432	1	0.99867	0.999691	1	0.999347
		Quercus chungii	0.999394	0.9974	0.983051	0.997641	0.999179	0.999252	0.999252	0.999153	0.999448	0.999448	0.998746	0.999252	0.998821	0.99916	0.999448	0.999261	0.999261	0.999261	0.999153	0.997674	0.999153	0.999347	0.997733	0.999256	0.999347	1
		This is a similarity matrix
		Groupgenes = ndhB
			Cosine of Vectors of Values
			Quercus rubra	Quercus aliena	Quercus spinosa	Quercus aquifolioides	Quercus baronii	Quercus variabilis	Quercus dolicholepis	Quercus tarokoensis	Quercus glauca	Quercus tungmaiensis	Quercus sichourensis	Quercus chenii	Quercus acutissima	Quercus dentata	Quercus obovatifolia	Quercus wutaishanica	Quercus mongolica	Quercus robur	Quercus bawanglingensis	Quercus coccinea	Quercus phillyraeoides	Quercus gilva	Quercus pannosa	Quercus virginiana	Quercus acuta	Quercus chungii
Average	0.995942	Quercus rubra	1	0.999477	0.953126	0.998924	0.999684	0.999684	0.999106	0.999684	0.999684	0.999112	0.999684	0.999684	0.999684	0.999684	0.999684	0.999684	0.999684	0.999684	0.999684	0.996148	0.999684	0.999684	0.999684	0.998483	0.999684	0.998483
range	0.0468739	Quercus aliena	0.999477	1	0.9541	0.999446	0.999736	0.999736	0.999159	0.999736	0.999736	0.999632	0.999736	0.999736	0.999736	0.999736	0.999736	0.999736	0.999736	0.999736	0.999736	0.995592	0.999736	0.999736	0.999736	0.998632	0.999736	0.998632
SD	0.0118858	Quercus spinosa	0.953126	0.9541	1	0.954504	0.954224	0.954224	0.958176	0.954224	0.954224	0.954251	0.954224	0.954224	0.954224	0.954224	0.954224	0.954224	0.954224	0.954224	0.954224	0.964505	0.954224	0.954224	0.954224	0.958122	0.954224	0.958122
Max	1	Quercus aquifolioides	0.998924	0.999446	0.954504	1	0.999533	0.999533	0.998922	0.999533	0.999533	0.999801	0.999533	0.999533	0.999533	0.999533	0.999533	0.999533	0.999533	0.999533	0.999533	0.995603	0.999533	0.999533	0.999533	0.998365	0.999533	0.998365
Min	0.953126	Quercus baronii	0.999684	0.999736	0.954224	0.999533	1	1	0.999417	1	1	0.999724	1	1	1	1	1	1	1	1	1	0.995802	1	1	1	0.998795	1	0.998795
		Quercus variabilis	0.999684	0.999736	0.954224	0.999533	1	1	0.999417	1	1	0.999724	1	1	1	1	1	1	1	1	1	0.995802	1	1	1	0.998795	1	0.998795
		Quercus dolicholepis	0.999106	0.999159	0.958176	0.998922	0.999417	0.999417	1	0.999417	0.999417	0.999127	0.999417	0.999417	0.999417	0.999417	0.999417	0.999417	0.999417	0.999417	0.999417	0.99599	0.999417	0.999417	0.999417	0.999387	0.999417	0.999387
		Quercus tarokoensis	0.999684	0.999736	0.954224	0.999533	1	1	0.999417	1	1	0.999724	1	1	1	1	1	1	1	1	1	0.995802	1	1	1	0.998795	1	0.998795
		Quercus glauca	0.999684	0.999736	0.954224	0.999533	1	1	0.999417	1	1	0.999724	1	1	1	1	1	1	1	1	1	0.995802	1	1	1	0.998795	1	0.998795
		Quercus tungmaiensis	0.999112	0.999632	0.954251	0.999801	0.999724	0.999724	0.999127	0.999724	0.999724	1	0.999724	0.999724	0.999724	0.999724	0.999724	0.999724	0.999724	0.999724	0.999724	0.995175	0.999724	0.999724	0.999724	0.998507	0.999724	0.998507
		Quercus sichourensis	0.999684	0.999736	0.954224	0.999533	1	1	0.999417	1	1	0.999724	1	1	1	1	1	1	1	1	1	0.995802	1	1	1	0.998795	1	0.998795
		Quercus chenii	0.999684	0.999736	0.954224	0.999533	1	1	0.999417	1	1	0.999724	1	1	1	1	1	1	1	1	1	0.995802	1	1	1	0.998795	1	0.998795
		Quercus acutissima	0.999684	0.999736	0.954224	0.999533	1	1	0.999417	1	1	0.999724	1	1	1	1	1	1	1	1	1	0.995802	1	1	1	0.998795	1	0.998795
		Quercus dentata	0.999684	0.999736	0.954224	0.999533	1	1	0.999417	1	1	0.999724	1	1	1	1	1	1	1	1	1	0.995802	1	1	1	0.998795	1	0.998795
		Quercus obovatifolia	0.999684	0.999736	0.954224	0.999533	1	1	0.999417	1	1	0.999724	1	1	1	1	1	1	1	1	1	0.995802	1	1	1	0.998795	1	0.998795
		Quercus wutaishanica	0.999684	0.999736	0.954224	0.999533	1	1	0.999417	1	1	0.999724	1	1	1	1	1	1	1	1	1	0.995802	1	1	1	0.998795	1	0.998795
		Quercus mongolica	0.999684	0.999736	0.954224	0.999533	1	1	0.999417	1	1	0.999724	1	1	1	1	1	1	1	1	1	0.995802	1	1	1	0.998795	1	0.998795
		Quercus robur	0.999684	0.999736	0.954224	0.999533	1	1	0.999417	1	1	0.999724	1	1	1	1	1	1	1	1	1	0.995802	1	1	1	0.998795	1	0.998795
		Quercus bawanglingensis	0.999684	0.999736	0.954224	0.999533	1	1	0.999417	1	1	0.999724	1	1	1	1	1	1	1	1	1	0.995802	1	1	1	0.998795	1	0.998795
		Quercus coccinea	0.996148	0.995592	0.964505	0.995603	0.995802	0.995802	0.99599	0.995802	0.995802	0.995175	0.995802	0.995802	0.995802	0.995802	0.995802	0.995802	0.995802	0.995802	0.995802	1	0.995802	0.995802	0.995802	0.995591	0.995802	0.995591
		Quercus phillyraeoides	0.999684	0.999736	0.954224	0.999533	1	1	0.999417	1	1	0.999724	1	1	1	1	1	1	1	1	1	0.995802	1	1	1	0.998795	1	0.998795
		Quercus gilva	0.999684	0.999736	0.954224	0.999533	1	1	0.999417	1	1	0.999724	1	1	1	1	1	1	1	1	1	0.995802	1	1	1	0.998795	1	0.998795
		Quercus pannosa	0.999684	0.999736	0.954224	0.999533	1	1	0.999417	1	1	0.999724	1	1	1	1	1	1	1	1	1	0.995802	1	1	1	0.998795	1	0.998795
		Quercus virginiana	0.998483	0.998632	0.958122	0.998365	0.998795	0.998795	0.999387	0.998795	0.998795	0.998507	0.998795	0.998795	0.998795	0.998795	0.998795	0.998795	0.998795	0.998795	0.998795	0.995591	0.998795	0.998795	0.998795	1	0.998795	1
		Quercus acuta	0.999684	0.999736	0.954224	0.999533	1	1	0.999417	1	1	0.999724	1	1	1	1	1	1	1	1	1	0.995802	1	1	1	0.998795	1	0.998795
		Quercus chungii	0.998483	0.998632	0.958122	0.998365	0.998795	0.998795	0.999387	0.998795	0.998795	0.998507	0.998795	0.998795	0.998795	0.998795	0.998795	0.998795	0.998795	0.998795	0.998795	0.995591	0.998795	0.998795	0.998795	1	0.998795	1
		This is a similarity matrix
		Groupgenes = ndhC
			Cosine of Vectors of Values
			Quercus rubra	Quercus aliena	Quercus spinosa	Quercus aquifolioides	Quercus baronii	Quercus variabilis	Quercus dolicholepis	Quercus tarokoensis	Quercus glauca	Quercus tungmaiensis	Quercus sichourensis	Quercus chenii	Quercus acutissima	Quercus dentata	Quercus obovatifolia	Quercus wutaishanica	Quercus mongolica	Quercus robur	Quercus bawanglingensis	Quercus coccinea	Quercus phillyraeoides	Quercus gilva	Quercus pannosa	Quercus virginiana	Quercus acuta	Quercus chungii
Average	0.999855	Quercus rubra	1	0.998981	0.999142	0.999142	0.999142	0.999142	0.998534	0.999142	0.999142	0.999142	0.999142	0.999142	0.999142	0.998981	0.999142	0.999142	0.999142	0.999142	0.999142	0.999142	0.999142	0.999142	0.999142	0.999142	0.999142	0.999142
range	0.0014656	Quercus aliena	0.998981	1	0.999847	0.999847	0.999847	0.999847	0.99911	0.999847	0.999847	0.999847	0.999847	0.999847	0.999847	1	0.999847	0.999847	0.999847	0.999847	0.999847	0.999847	0.999847	0.999847	0.999847	0.999847	0.999847	0.999847
SD	0.00029475	Quercus spinosa	0.999142	0.999847	1	1	1	1	0.999263	1	1	1	1	1	1	0.999847	1	1	1	1	1	1	1	1	1	1	1	1
Max	1	Quercus aquifolioides	0.999142	0.999847	1	1	1	1	0.999263	1	1	1	1	1	1	0.999847	1	1	1	1	1	1	1	1	1	1	1	1
Min	0.998534	Quercus baronii	0.999142	0.999847	1	1	1	1	0.999263	1	1	1	1	1	1	0.999847	1	1	1	1	1	1	1	1	1	1	1	1
		Quercus variabilis	0.999142	0.999847	1	1	1	1	0.999263	1	1	1	1	1	1	0.999847	1	1	1	1	1	1	1	1	1	1	1	1
		Quercus dolicholepis	0.998534	0.99911	0.999263	0.999263	0.999263	0.999263	1	0.999263	0.999263	0.999263	0.999263	0.999263	0.999263	0.99911	0.999263	0.999263	0.999263	0.999263	0.999263	0.999263	0.999263	0.999263	0.999263	0.999263	0.999263	0.999263
		Quercus tarokoensis	0.999142	0.999847	1	1	1	1	0.999263	1	1	1	1	1	1	0.999847	1	1	1	1	1	1	1	1	1	1	1	1
		Quercus glauca	0.999142	0.999847	1	1	1	1	0.999263	1	1	1	1	1	1	0.999847	1	1	1	1	1	1	1	1	1	1	1	1
		Quercus tungmaiensis	0.999142	0.999847	1	1	1	1	0.999263	1	1	1	1	1	1	0.999847	1	1	1	1	1	1	1	1	1	1	1	1
		Quercus sichourensis	0.999142	0.999847	1	1	1	1	0.999263	1	1	1	1	1	1	0.999847	1	1	1	1	1	1	1	1	1	1	1	1
		Quercus chenii	0.999142	0.999847	1	1	1	1	0.999263	1	1	1	1	1	1	0.999847	1	1	1	1	1	1	1	1	1	1	1	1
		Quercus acutissima	0.999142	0.999847	1	1	1	1	0.999263	1	1	1	1	1	1	0.999847	1	1	1	1	1	1	1	1	1	1	1	1
		Quercus dentata	0.998981	1	0.999847	0.999847	0.999847	0.999847	0.99911	0.999847	0.999847	0.999847	0.999847	0.999847	0.999847	1	0.999847	0.999847	0.999847	0.999847	0.999847	0.999847	0.999847	0.999847	0.999847	0.999847	0.999847	0.999847
		Quercus obovatifolia	0.999142	0.999847	1	1	1	1	0.999263	1	1	1	1	1	1	0.999847	1	1	1	1	1	1	1	1	1	1	1	1
		Quercus wutaishanica	0.999142	0.999847	1	1	1	1	0.999263	1	1	1	1	1	1	0.999847	1	1	1	1	1	1	1	1	1	1	1	1
		Quercus mongolica	0.999142	0.999847	1	1	1	1	0.999263	1	1	1	1	1	1	0.999847	1	1	1	1	1	1	1	1	1	1	1	1
		Quercus robur	0.999142	0.999847	1	1	1	1	0.999263	1	1	1	1	1	1	0.999847	1	1	1	1	1	1	1	1	1	1	1	1
		Quercus bawanglingensis	0.999142	0.999847	1	1	1	1	0.999263	1	1	1	1	1	1	0.999847	1	1	1	1	1	1	1	1	1	1	1	1
		Quercus coccinea	0.999142	0.999847	1	1	1	1	0.999263	1	1	1	1	1	1	0.999847	1	1	1	1	1	1	1	1	1	1	1	1
		Quercus phillyraeoides	0.999142	0.999847	1	1	1	1	0.999263	1	1	1	1	1	1	0.999847	1	1	1	1	1	1	1	1	1	1	1	1
		Quercus gilva	0.999142	0.999847	1	1	1	1	0.999263	1	1	1	1	1	1	0.999847	1	1	1	1	1	1	1	1	1	1	1	1
		Quercus pannosa	0.999142	0.999847	1	1	1	1	0.999263	1	1	1	1	1	1	0.999847	1	1	1	1	1	1	1	1	1	1	1	1
		Quercus virginiana	0.999142	0.999847	1	1	1	1	0.999263	1	1	1	1	1	1	0.999847	1	1	1	1	1	1	1	1	1	1	1	1
		Quercus acuta	0.999142	0.999847	1	1	1	1	0.999263	1	1	1	1	1	1	0.999847	1	1	1	1	1	1	1	1	1	1	1	1
		Quercus chungii	0.999142	0.999847	1	1	1	1	0.999263	1	1	1	1	1	1	0.999847	1	1	1	1	1	1	1	1	1	1	1	1
		This is a similarity matrix
		Groupgenes = ndhD
			Cosine of Vectors of Values
			Quercus rubra	Quercus aliena	Quercus spinosa	Quercus aquifolioides	Quercus baronii	Quercus variabilis	Quercus dolicholepis	Quercus tarokoensis	Quercus glauca	Quercus tungmaiensis	Quercus sichourensis	Quercus chenii	Quercus acutissima	Quercus dentata	Quercus obovatifolia	Quercus wutaishanica	Quercus mongolica	Quercus robur	Quercus bawanglingensis	Quercus coccinea	Quercus phillyraeoides	Quercus gilva	Quercus pannosa	Quercus virginiana	Quercus acuta	Quercus chungii
Average	0.997851	Quercus rubra	1	0.99667	0.996224	0.992694	0.995548	0.99548	0.995659	0.995663	0.99621	0.993279	0.99621	0.99548	0.99548	0.99667	0.99621	0.996274	0.996554	0.996594	0.995827	1	0.995827	0.995814	0.996279	0.995478	0.99621	0.996514
range	0.00730587	Quercus aliena	0.99667	1	0.999272	0.996375	0.998739	0.998558	0.998735	0.998857	0.999401	0.996972	0.999401	0.998558	0.998558	1	0.999401	0.999616	0.999911	0.999956	0.998982	0.99667	0.998982	0.999102	0.999356	0.996678	0.999401	0.995856
SD	0.00165162	Quercus spinosa	0.996224	0.999272	1	0.996783	0.998427	0.998438	0.99868	0.998754	0.999255	0.996772	0.999255	0.998438	0.998438	0.999272	0.999255	0.998784	0.999149	0.999114	0.998857	0.996224	0.998857	0.998873	0.999966	0.996225	0.999255	0.995942
Max	1	Quercus aquifolioides	0.992694	0.996375	0.996783	1	0.996387	0.996232	0.99653	0.996741	0.996495	0.999167	0.996495	0.996232	0.996232	0.996375	0.996495	0.995962	0.996229	0.996356	0.996794	0.992694	0.996794	0.996017	0.996872	0.994791	0.996495	0.993997
Min	0.992694	Quercus baronii	0.995548	0.998739	0.998427	0.996387	1	0.99941	0.999657	0.99911	0.998762	0.996484	0.998762	0.99941	0.99941	0.998739	0.998762	0.998385	0.998555	0.998756	0.999181	0.995548	0.999181	0.99842	0.998584	0.99597	0.998762	0.995606
		Quercus variabilis	0.99548	0.998558	0.998438	0.996232	0.99941	1	0.999756	0.999238	0.998705	0.996451	0.998705	1	1	0.998558	0.998705	0.998246	0.998445	0.998589	0.999298	0.99548	0.999298	0.998435	0.998615	0.99575	0.998705	0.994951
		Quercus dolicholepis	0.995659	0.998735	0.99868	0.99653	0.999657	0.999756	1	0.999482	0.998946	0.996733	0.998946	0.999756	0.999756	0.998735	0.998946	0.998424	0.998621	0.998765	0.999542	0.995659	0.999542	0.998627	0.998857	0.995602	0.998946	0.995139
		Quercus tarokoensis	0.995663	0.998857	0.998754	0.996741	0.99911	0.999238	0.999482	1	0.999129	0.996919	0.999129	0.999238	0.999238	0.998857	0.999129	0.998585	0.998825	0.998971	0.999983	0.995663	0.999983	0.99888	0.999001	0.995723	0.999129	0.995175
		Quercus glauca	0.99621	0.999401	0.999255	0.996495	0.998762	0.998705	0.998946	0.999129	1	0.996994	1	0.998705	0.998705	0.999401	1	0.999123	0.999497	0.999459	0.999206	0.99621	0.999206	0.999703	0.999431	0.996075	1	0.99612
		Quercus tungmaiensis	0.993279	0.996972	0.996772	0.999167	0.996484	0.996451	0.996733	0.996919	0.996994	1	0.996994	0.996451	0.996451	0.996972	0.996994	0.996682	0.997002	0.997039	0.996987	0.993279	0.996987	0.996768	0.996951	0.99511	0.996994	0.993721
		Quercus sichourensis	0.99621	0.999401	0.999255	0.996495	0.998762	0.998705	0.998946	0.999129	1	0.996994	1	0.998705	0.998705	0.999401	1	0.999123	0.999497	0.999459	0.999206	0.99621	0.999206	0.999703	0.999431	0.996075	1	0.99612
		Quercus chenii	0.99548	0.998558	0.998438	0.996232	0.99941	1	0.999756	0.999238	0.998705	0.996451	0.998705	1	1	0.998558	0.998705	0.998246	0.998445	0.998589	0.999298	0.99548	0.999298	0.998435	0.998615	0.99575	0.998705	0.994951
		Quercus acutissima	0.99548	0.998558	0.998438	0.996232	0.99941	1	0.999756	0.999238	0.998705	0.996451	0.998705	1	1	0.998558	0.998705	0.998246	0.998445	0.998589	0.999298	0.99548	0.999298	0.998435	0.998615	0.99575	0.998705	0.994951
		Quercus dentata	0.99667	1	0.999272	0.996375	0.998739	0.998558	0.998735	0.998857	0.999401	0.996972	0.999401	0.998558	0.998558	1	0.999401	0.999616	0.999911	0.999956	0.998982	0.99667	0.998982	0.999102	0.999356	0.996678	0.999401	0.995856
		Quercus obovatifolia	0.99621	0.999401	0.999255	0.996495	0.998762	0.998705	0.998946	0.999129	1	0.996994	1	0.998705	0.998705	0.999401	1	0.999123	0.999497	0.999459	0.999206	0.99621	0.999206	0.999703	0.999431	0.996075	1	0.99612
		Quercus wutaishanica	0.996274	0.999616	0.998784	0.995962	0.998385	0.998246	0.998424	0.998585	0.999123	0.996682	0.999123	0.998246	0.998246	0.999616	0.999123	1	0.999612	0.999655	0.998698	0.996274	0.998698	0.998871	0.998942	0.996121	0.999123	0.995148
		Quercus mongolica	0.996554	0.999911	0.999149	0.996229	0.998555	0.998445	0.998621	0.998825	0.999497	0.997002	0.999497	0.998445	0.998445	0.999911	0.999497	0.999612	1	0.999954	0.998922	0.996554	0.998922	0.999216	0.999304	0.99641	0.999497	0.995598
		Quercus robur	0.996594	0.999956	0.999114	0.996356	0.998756	0.998589	0.998765	0.998971	0.999459	0.997039	0.999459	0.998589	0.998589	0.999956	0.999459	0.999655	0.999954	1	0.999067	0.996594	0.999067	0.999193	0.99927	0.996527	0.999459	0.995698
		Quercus bawanglingensis	0.995827	0.998982	0.998857	0.996794	0.999181	0.999298	0.999542	0.999983	0.999206	0.996987	0.999206	0.999298	0.999298	0.998982	0.999206	0.998698	0.998922	0.999067	1	0.995827	1	0.998936	0.999081	0.995839	0.999206	0.995313
		Quercus coccinea	1	0.99667	0.996224	0.992694	0.995548	0.99548	0.995659	0.995663	0.99621	0.993279	0.99621	0.99548	0.99548	0.99667	0.99621	0.996274	0.996554	0.996594	0.995827	1	0.995827	0.995814	0.996279	0.995478	0.99621	0.996514
		Quercus phillyraeoides	0.995827	0.998982	0.998857	0.996794	0.999181	0.999298	0.999542	0.999983	0.999206	0.996987	0.999206	0.999298	0.999298	0.998982	0.999206	0.998698	0.998922	0.999067	1	0.995827	1	0.998936	0.999081	0.995839	0.999206	0.995313
		Quercus gilva	0.995814	0.999102	0.998873	0.996017	0.99842	0.998435	0.998627	0.99888	0.999703	0.996768	0.999703	0.998435	0.998435	0.999102	0.999703	0.998871	0.999216	0.999193	0.998936	0.995814	0.998936	1	0.999077	0.99568	0.999703	0.995384
		Quercus pannosa	0.996279	0.999356	0.999966	0.996872	0.998584	0.998615	0.998857	0.999001	0.999431	0.996951	0.999431	0.998615	0.998615	0.999356	0.999431	0.998942	0.999304	0.99927	0.999081	0.996279	0.999081	0.999077	1	0.99622	0.999431	0.99591
		Quercus virginiana	0.995478	0.996678	0.996225	0.994791	0.99597	0.99575	0.995602	0.995723	0.996075	0.99511	0.996075	0.99575	0.99575	0.996678	0.996075	0.996121	0.99641	0.996527	0.995839	0.995478	0.995839	0.99568	0.99622	1	0.996075	0.997264
		Quercus acuta	0.99621	0.999401	0.999255	0.996495	0.998762	0.998705	0.998946	0.999129	1	0.996994	1	0.998705	0.998705	0.999401	1	0.999123	0.999497	0.999459	0.999206	0.99621	0.999206	0.999703	0.999431	0.996075	1	0.99612
		Quercus chungii	0.996514	0.995856	0.995942	0.993997	0.995606	0.994951	0.995139	0.995175	0.99612	0.993721	0.99612	0.994951	0.994951	0.995856	0.99612	0.995148	0.995598	0.995698	0.995313	0.996514	0.995313	0.995384	0.99591	0.997264	0.99612	1
		This is a similarity matrix
		Groupgenes = ndhF
			Cosine of Vectors of Values
			Quercus rubra	Quercus aliena	Quercus spinosa	Quercus aquifolioides	Quercus baronii	Quercus variabilis	Quercus dolicholepis	Quercus tarokoensis	Quercus glauca	Quercus tungmaiensis	Quercus sichourensis	Quercus chenii	Quercus acutissima	Quercus dentata	Quercus obovatifolia	Quercus wutaishanica	Quercus mongolica	Quercus robur	Quercus bawanglingensis	Quercus coccinea	Quercus phillyraeoides	Quercus gilva	Quercus pannosa	Quercus virginiana	Quercus acuta	Quercus chungii
Average	0.998729	Quercus rubra	1	0.999373	0.99892	0.999427	0.997512	0.997363	0.99778	0.997526	0.998963	0.999232	0.999049	0.997514	0.99746	0.999379	0.998963	0.999383	0.999383	0.999167	0.996203	1	0.99768	0.998822	0.999096	0.998712	0.999049	0.998919
range	0.00452544	Quercus aliena	0.999373	1	0.999348	0.999564	0.998321	0.998096	0.998563	0.997931	0.999575	0.999518	0.999666	0.998191	0.998102	0.999999	0.999575	0.999993	0.999993	0.999705	0.996669	0.999373	0.998088	0.999434	0.999618	0.998762	0.999666	0.999595
SD	0.00089357	Quercus spinosa	0.99892	0.999348	1	0.999122	0.998244	0.998128	0.998512	0.998034	0.999513	0.998938	0.999581	0.998197	0.99815	0.999343	0.999513	0.999373	0.999373	0.999506	0.996655	0.99892	0.998216	0.999344	0.99971	0.998786	0.999581	0.99957
Max	1	Quercus aquifolioides	0.999427	0.999564	0.999122	1	0.998067	0.998107	0.998114	0.998091	0.999188	0.999753	0.999277	0.998149	0.99803	0.999566	0.999188	0.99956	0.99956	0.999345	0.996745	0.999427	0.998216	0.999045	0.999433	0.998655	0.999277	0.999268
Min	0.995475	Quercus baronii	0.997512	0.998321	0.998244	0.998067	1	0.999604	0.999673	0.99929	0.998322	0.997954	0.998422	0.999633	0.999607	0.998323	0.998322	0.998311	0.998311	0.998451	0.99814	0.997512	0.999535	0.998179	0.9986	0.99784	0.998422	0.998408
		Quercus variabilis	0.997363	0.998096	0.998128	0.998107	0.999604	1	0.999496	0.999396	0.998043	0.997872	0.998139	0.999971	0.999946	0.998098	0.998043	0.998095	0.998095	0.998101	0.998177	0.997363	0.999619	0.997901	0.998441	0.997505	0.998139	0.998189
		Quercus dolicholepis	0.99778	0.998563	0.998512	0.998114	0.999673	0.999496	1	0.999378	0.998606	0.99801	0.998697	0.99958	0.999549	0.998565	0.998606	0.998575	0.998575	0.998735	0.998141	0.99778	0.999583	0.998462	0.998713	0.997959	0.998697	0.998624
		Quercus tarokoensis	0.997526	0.997931	0.998034	0.998091	0.99929	0.999396	0.999378	1	0.997896	0.997959	0.997989	0.999427	0.999436	0.997938	0.997896	0.997961	0.997961	0.998081	0.998226	0.997526	0.999712	0.997752	0.99824	0.997675	0.997989	0.997978
		Quercus glauca	0.998963	0.999575	0.999513	0.999188	0.998322	0.998043	0.998606	0.997896	1	0.999096	0.999909	0.998137	0.998033	0.999577	1	0.999574	0.999574	0.999719	0.996617	0.998963	0.99803	0.999671	0.99969	0.998722	0.999909	0.999845
		Quercus tungmaiensis	0.999232	0.999518	0.998938	0.999753	0.997954	0.997872	0.99801	0.997959	0.999096	1	0.999188	0.997914	0.997827	0.999515	0.999096	0.999491	0.999491	0.999249	0.996771	0.999232	0.998077	0.99877	0.999222	0.998543	0.999188	0.999178
		Quercus sichourensis	0.999049	0.999666	0.999581	0.999277	0.998422	0.998139	0.998697	0.997989	0.999909	0.999188	1	0.998231	0.998126	0.999667	0.999909	0.999664	0.999664	0.999814	0.996706	0.999049	0.99812	0.999764	0.999779	0.998884	1	0.999937
		Quercus chenii	0.997514	0.998191	0.998197	0.998149	0.999633	0.999971	0.99958	0.999427	0.998137	0.997914	0.998231	1	0.999975	0.998193	0.998137	0.99819	0.99819	0.998196	0.998205	0.997514	0.99965	0.997993	0.998486	0.997638	0.998231	0.998219
		Quercus acutissima	0.99746	0.998102	0.99815	0.99803	0.999607	0.999946	0.999549	0.999436	0.998033	0.997827	0.998126	0.999975	1	0.998104	0.998033	0.9981	0.9981	0.998101	0.998261	0.99746	0.999707	0.997889	0.998437	0.997643	0.998126	0.998115
		Quercus dentata	0.999379	0.999999	0.999343	0.999566	0.998323	0.998098	0.998565	0.997938	0.999577	0.999515	0.999667	0.998193	0.998104	1	0.999577	0.999994	0.999994	0.999702	0.99667	0.999379	0.998089	0.999436	0.999612	0.998757	0.999667	0.999596
		Quercus obovatifolia	0.998963	0.999575	0.999513	0.999188	0.998322	0.998043	0.998606	0.997896	1	0.999096	0.999909	0.998137	0.998033	0.999577	1	0.999574	0.999574	0.999719	0.996617	0.998963	0.99803	0.999671	0.99969	0.998722	0.999909	0.999845
		Quercus wutaishanica	0.999383	0.999993	0.999373	0.99956	0.998311	0.998095	0.998575	0.997961	0.999574	0.999491	0.999664	0.99819	0.9981	0.999994	0.999574	1	1	0.999712	0.996638	0.999383	0.998098	0.999434	0.999615	0.99877	0.999664	0.999593
		Quercus mongolica	0.999383	0.999993	0.999373	0.99956	0.998311	0.998095	0.998575	0.997961	0.999574	0.999491	0.999664	0.99819	0.9981	0.999994	0.999574	1	1	0.999712	0.996638	0.999383	0.998098	0.999434	0.999615	0.99877	0.999664	0.999593
		Quercus robur	0.999167	0.999705	0.999506	0.999345	0.998451	0.998101	0.998735	0.998081	0.999719	0.999249	0.999814	0.998196	0.998101	0.999702	0.999719	0.999712	0.999712	1	0.996775	0.999167	0.998231	0.999579	0.999755	0.998912	0.999814	0.999741
		Quercus bawanglingensis	0.996203	0.996669	0.996655	0.996745	0.99814	0.998177	0.998141	0.998226	0.996617	0.996771	0.996706	0.998205	0.998261	0.99667	0.996617	0.996638	0.996638	0.996775	1	0.996203	0.998554	0.996473	0.99698	0.995475	0.996706	0.996696
		Quercus coccinea	1	0.999373	0.99892	0.999427	0.997512	0.997363	0.99778	0.997526	0.998963	0.999232	0.999049	0.997514	0.99746	0.999379	0.998963	0.999383	0.999383	0.999167	0.996203	1	0.99768	0.998822	0.999096	0.998712	0.999049	0.998919
		Quercus phillyraeoides	0.99768	0.998088	0.998216	0.998216	0.999535	0.999619	0.999583	0.999712	0.99803	0.998077	0.99812	0.99965	0.999707	0.998089	0.99803	0.998098	0.998098	0.998231	0.998554	0.99768	1	0.997886	0.998443	0.997919	0.99812	0.99811
		Quercus gilva	0.998822	0.999434	0.999344	0.999045	0.998179	0.997901	0.998462	0.997752	0.999671	0.99877	0.999764	0.997993	0.997889	0.999436	0.999671	0.999434	0.999434	0.999579	0.996473	0.998822	0.997886	1	0.999545	0.998643	0.999764	0.9997
		Quercus pannosa	0.999096	0.999618	0.99971	0.999433	0.9986	0.998441	0.998713	0.99824	0.99969	0.999222	0.999779	0.998486	0.998437	0.999612	0.99969	0.999615	0.999615	0.999755	0.99698	0.999096	0.998443	0.999545	1	0.998947	0.999779	0.999769
		Quercus virginiana	0.998712	0.998762	0.998786	0.998655	0.99784	0.997505	0.997959	0.997675	0.998722	0.998543	0.998884	0.997638	0.997643	0.998757	0.998722	0.99877	0.99877	0.998912	0.995475	0.998712	0.997919	0.998643	0.998947	1	0.998884	0.998926
		Quercus acuta	0.999049	0.999666	0.999581	0.999277	0.998422	0.998139	0.998697	0.997989	0.999909	0.999188	1	0.998231	0.998126	0.999667	0.999909	0.999664	0.999664	0.999814	0.996706	0.999049	0.99812	0.999764	0.999779	0.998884	1	0.999937
		Quercus chungii	0.998919	0.999595	0.99957	0.999268	0.998408	0.998189	0.998624	0.997978	0.999845	0.999178	0.999937	0.998219	0.998115	0.999596	0.999845	0.999593	0.999593	0.999741	0.996696	0.998919	0.99811	0.9997	0.999769	0.998926	0.999937	1
		This is a similarity matrix
		Groupgenes = ndhG
			Cosine of Vectors of Values
			Quercus rubra	Quercus aliena	Quercus spinosa	Quercus aquifolioides	Quercus baronii	Quercus variabilis	Quercus dolicholepis	Quercus tarokoensis	Quercus glauca	Quercus tungmaiensis	Quercus sichourensis	Quercus chenii	Quercus acutissima	Quercus dentata	Quercus obovatifolia	Quercus wutaishanica	Quercus mongolica	Quercus robur	Quercus bawanglingensis	Quercus coccinea	Quercus phillyraeoides	Quercus gilva	Quercus pannosa	Quercus virginiana	Quercus acuta	Quercus chungii
Average	0.997341	Quercus rubra	1	1	0.996815	0.999844	0.996048	0.995791	0.996218	0.996218	0.998851	0.99861	0.998851	0.995791	0.995791	1	0.998851	1	1	1	0.996218	1	0.996218	0.998851	0.998549	1	0.998851	0.998851
range	0.00726845	Quercus aliena	1	1	0.996815	0.999844	0.996048	0.995791	0.996218	0.996218	0.998851	0.99861	0.998851	0.995791	0.995791	1	0.998851	1	1	1	0.996218	1	0.996218	0.998851	0.998549	1	0.998851	0.998851
SD	0.00207752	Quercus spinosa	0.996815	0.996815	1	0.99666	0.992998	0.992732	0.993166	0.993166	0.996223	0.995435	0.996223	0.992732	0.992732	0.996815	0.996223	0.996815	0.996815	0.996815	0.993166	0.996815	0.993166	0.996223	0.997918	0.996815	0.996223	0.996223
Max	1	Quercus aquifolioides	0.999844	0.999844	0.99666	1	0.996206	0.995637	0.996064	0.996064	0.998697	0.998487	0.998697	0.995637	0.995637	0.999844	0.998697	0.999844	0.999844	0.999844	0.996064	0.999844	0.996064	0.998697	0.998707	0.999844	0.998697	0.998697
Min	0.992732	Quercus baronii	0.996048	0.996048	0.992998	0.996206	1	0.999409	0.999827	0.999827	0.994871	0.994707	0.994871	0.999409	0.999409	0.996048	0.994871	0.996048	0.996048	0.996048	0.999827	0.996048	0.999827	0.994871	0.994933	0.996048	0.994871	0.994871
		Quercus variabilis	0.995791	0.995791	0.992732	0.995637	0.999409	1	0.999579	0.999579	0.994584	0.993462	0.994584	1	1	0.995791	0.994584	0.995791	0.995791	0.995791	0.999579	0.995791	0.999579	0.994584	0.994314	0.995791	0.994584	0.994584
		Quercus dolicholepis	0.996218	0.996218	0.993166	0.996064	0.999827	0.999579	1	1	0.995036	0.994845	0.995036	0.999579	0.999579	0.996218	0.995036	0.996218	0.996218	0.996218	1	0.996218	1	0.995036	0.994753	0.996218	0.995036	0.995036
		Quercus tarokoensis	0.996218	0.996218	0.993166	0.996064	0.999827	0.999579	1	1	0.995036	0.994845	0.995036	0.999579	0.999579	0.996218	0.995036	0.996218	0.996218	0.996218	1	0.996218	1	0.995036	0.994753	0.996218	0.995036	0.995036
		Quercus glauca	0.998851	0.998851	0.996223	0.998697	0.994871	0.994584	0.995036	0.995036	1	0.997478	1	0.994584	0.994584	0.998851	1	0.998851	0.998851	0.998851	0.995036	0.998851	0.995036	1	0.997948	0.998851	1	1
		Quercus tungmaiensis	0.99861	0.99861	0.995435	0.998487	0.994707	0.993462	0.994845	0.994845	0.997478	1	0.997478	0.993462	0.993462	0.99861	0.997478	0.99861	0.99861	0.99861	0.994845	0.99861	0.994845	0.997478	0.997202	0.99861	0.997478	0.997478
		Quercus sichourensis	0.998851	0.998851	0.996223	0.998697	0.994871	0.994584	0.995036	0.995036	1	0.997478	1	0.994584	0.994584	0.998851	1	0.998851	0.998851	0.998851	0.995036	0.998851	0.995036	1	0.997948	0.998851	1	1
		Quercus chenii	0.995791	0.995791	0.992732	0.995637	0.999409	1	0.999579	0.999579	0.994584	0.993462	0.994584	1	1	0.995791	0.994584	0.995791	0.995791	0.995791	0.999579	0.995791	0.999579	0.994584	0.994314	0.995791	0.994584	0.994584
		Quercus acutissima	0.995791	0.995791	0.992732	0.995637	0.999409	1	0.999579	0.999579	0.994584	0.993462	0.994584	1	1	0.995791	0.994584	0.995791	0.995791	0.995791	0.999579	0.995791	0.999579	0.994584	0.994314	0.995791	0.994584	0.994584
		Quercus dentata	1	1	0.996815	0.999844	0.996048	0.995791	0.996218	0.996218	0.998851	0.99861	0.998851	0.995791	0.995791	1	0.998851	1	1	1	0.996218	1	0.996218	0.998851	0.998549	1	0.998851	0.998851
		Quercus obovatifolia	0.998851	0.998851	0.996223	0.998697	0.994871	0.994584	0.995036	0.995036	1	0.997478	1	0.994584	0.994584	0.998851	1	0.998851	0.998851	0.998851	0.995036	0.998851	0.995036	1	0.997948	0.998851	1	1
		Quercus wutaishanica	1	1	0.996815	0.999844	0.996048	0.995791	0.996218	0.996218	0.998851	0.99861	0.998851	0.995791	0.995791	1	0.998851	1	1	1	0.996218	1	0.996218	0.998851	0.998549	1	0.998851	0.998851
		Quercus mongolica	1	1	0.996815	0.999844	0.996048	0.995791	0.996218	0.996218	0.998851	0.99861	0.998851	0.995791	0.995791	1	0.998851	1	1	1	0.996218	1	0.996218	0.998851	0.998549	1	0.998851	0.998851
		Quercus robur	1	1	0.996815	0.999844	0.996048	0.995791	0.996218	0.996218	0.998851	0.99861	0.998851	0.995791	0.995791	1	0.998851	1	1	1	0.996218	1	0.996218	0.998851	0.998549	1	0.998851	0.998851
		Quercus bawanglingensis	0.996218	0.996218	0.993166	0.996064	0.999827	0.999579	1	1	0.995036	0.994845	0.995036	0.999579	0.999579	0.996218	0.995036	0.996218	0.996218	0.996218	1	0.996218	1	0.995036	0.994753	0.996218	0.995036	0.995036
		Quercus coccinea	1	1	0.996815	0.999844	0.996048	0.995791	0.996218	0.996218	0.998851	0.99861	0.998851	0.995791	0.995791	1	0.998851	1	1	1	0.996218	1	0.996218	0.998851	0.998549	1	0.998851	0.998851
		Quercus phillyraeoides	0.996218	0.996218	0.993166	0.996064	0.999827	0.999579	1	1	0.995036	0.994845	0.995036	0.999579	0.999579	0.996218	0.995036	0.996218	0.996218	0.996218	1	0.996218	1	0.995036	0.994753	0.996218	0.995036	0.995036
		Quercus gilva	0.998851	0.998851	0.996223	0.998697	0.994871	0.994584	0.995036	0.995036	1	0.997478	1	0.994584	0.994584	0.998851	1	0.998851	0.998851	0.998851	0.995036	0.998851	0.995036	1	0.997948	0.998851	1	1
		Quercus pannosa	0.998549	0.998549	0.997918	0.998707	0.994933	0.994314	0.994753	0.994753	0.997948	0.997202	0.997948	0.994314	0.994314	0.998549	0.997948	0.998549	0.998549	0.998549	0.994753	0.998549	0.994753	0.997948	1	0.998549	0.997948	0.997948
		Quercus virginiana	1	1	0.996815	0.999844	0.996048	0.995791	0.996218	0.996218	0.998851	0.99861	0.998851	0.995791	0.995791	1	0.998851	1	1	1	0.996218	1	0.996218	0.998851	0.998549	1	0.998851	0.998851
		Quercus acuta	0.998851	0.998851	0.996223	0.998697	0.994871	0.994584	0.995036	0.995036	1	0.997478	1	0.994584	0.994584	0.998851	1	0.998851	0.998851	0.998851	0.995036	0.998851	0.995036	1	0.997948	0.998851	1	1
		Quercus chungii	0.998851	0.998851	0.996223	0.998697	0.994871	0.994584	0.995036	0.995036	1	0.997478	1	0.994584	0.994584	0.998851	1	0.998851	0.998851	0.998851	0.995036	0.998851	0.995036	1	0.997948	0.998851	1	1
		This is a similarity matrix
		Groupgenes = ndhH
			Cosine of Vectors of Values
			Quercus rubra	Quercus aliena	Quercus spinosa	Quercus aquifolioides	Quercus baronii	Quercus variabilis	Quercus dolicholepis	Quercus tarokoensis	Quercus glauca	Quercus tungmaiensis	Quercus sichourensis	Quercus chenii	Quercus acutissima	Quercus dentata	Quercus obovatifolia	Quercus wutaishanica	Quercus mongolica	Quercus robur	Quercus bawanglingensis	Quercus coccinea	Quercus phillyraeoides	Quercus gilva	Quercus pannosa	Quercus virginiana	Quercus acuta	Quercus chungii
Average	0.996136	Quercus rubra	1	0.99794	0.982785	0.998004	0.997602	0.997528	0.997602	0.997939	0.996468	0.997788	0.996468	0.997528	0.997528	0.99794	0.996468	0.99794	0.99794	0.99794	0.997915	1	0.998034	0.996468	0.997517	0.997732	0.996468	0.996468
range	0.022265	Quercus aliena	0.99794	1	0.982649	0.999204	0.998812	0.99875	0.998812	0.999126	0.994895	0.999395	0.994895	0.99875	0.99875	1	0.994895	1	1	1	0.999075	0.99794	0.99921	0.994895	0.996491	0.99939	0.994895	0.994895
SD	0.00466031	Quercus spinosa	0.982785	0.982649	1	0.982429	0.982378	0.982373	0.982378	0.984524	0.977735	0.982488	0.977735	0.982373	0.982373	0.982649	0.977735	0.982649	0.982649	0.982649	0.984041	0.982785	0.984481	0.977735	0.982699	0.982288	0.977735	0.977735
Max	1	Quercus aquifolioides	0.998004	0.999204	0.982429	1	0.998857	0.998694	0.998857	0.999165	0.995118	0.999401	0.995118	0.998694	0.998694	0.999204	0.995118	0.999204	0.999204	0.999204	0.999109	0.998004	0.999247	0.995118	0.996742	0.998992	0.995118	0.995118
Min	0.977735	Quercus baronii	0.997602	0.998812	0.982378	0.998857	1	0.999941	1	0.998777	0.994551	0.998651	0.994551	0.999941	0.999941	0.998812	0.994551	0.998812	0.998812	0.998812	0.998725	0.997602	0.998861	0.994551	0.99615	0.998601	0.994551	0.994551
		Quercus variabilis	0.997528	0.99875	0.982373	0.998694	0.999941	1	0.999941	0.99872	0.994609	0.998486	0.994609	1	1	0.99875	0.994609	0.99875	0.99875	0.99875	0.998671	0.997528	0.998805	0.994609	0.996083	0.998539	0.994609	0.994609
		Quercus dolicholepis	0.997602	0.998812	0.982378	0.998857	1	0.999941	1	0.998777	0.994551	0.998651	0.994551	0.999941	0.999941	0.998812	0.994551	0.998812	0.998812	0.998812	0.998725	0.997602	0.998861	0.994551	0.99615	0.998601	0.994551	0.994551
		Quercus tarokoensis	0.997939	0.999126	0.984524	0.999165	0.998777	0.99872	0.998777	1	0.994864	0.998922	0.994864	0.99872	0.99872	0.999126	0.994864	0.999126	0.999126	0.999126	0.99978	0.997939	0.999923	0.994864	0.996473	0.998717	0.994864	0.994864
		Quercus glauca	0.996468	0.994895	0.977735	0.995118	0.994551	0.994609	0.994551	0.994864	1	0.99449	1	0.994609	0.994609	0.994895	1	0.994895	0.994895	0.994895	0.994546	0.996468	0.994948	1	0.997987	0.995058	1	1
		Quercus tungmaiensis	0.997788	0.999395	0.982488	0.999401	0.998651	0.998486	0.998651	0.998922	0.99449	1	0.99449	0.998486	0.998486	0.999395	0.99449	0.999395	0.999395	0.999395	0.998907	0.997788	0.999044	0.99449	0.995936	0.998387	0.99449	0.99449
		Quercus sichourensis	0.996468	0.994895	0.977735	0.995118	0.994551	0.994609	0.994551	0.994864	1	0.99449	1	0.994609	0.994609	0.994895	1	0.994895	0.994895	0.994895	0.994546	0.996468	0.994948	1	0.997987	0.995058	1	1
		Quercus chenii	0.997528	0.99875	0.982373	0.998694	0.999941	1	0.999941	0.99872	0.994609	0.998486	0.994609	1	1	0.99875	0.994609	0.99875	0.99875	0.99875	0.998671	0.997528	0.998805	0.994609	0.996083	0.998539	0.994609	0.994609
		Quercus acutissima	0.997528	0.99875	0.982373	0.998694	0.999941	1	0.999941	0.99872	0.994609	0.998486	0.994609	1	1	0.99875	0.994609	0.99875	0.99875	0.99875	0.998671	0.997528	0.998805	0.994609	0.996083	0.998539	0.994609	0.994609
		Quercus dentata	0.99794	1	0.982649	0.999204	0.998812	0.99875	0.998812	0.999126	0.994895	0.999395	0.994895	0.99875	0.99875	1	0.994895	1	1	1	0.999075	0.99794	0.99921	0.994895	0.996491	0.99939	0.994895	0.994895
		Quercus obovatifolia	0.996468	0.994895	0.977735	0.995118	0.994551	0.994609	0.994551	0.994864	1	0.99449	1	0.994609	0.994609	0.994895	1	0.994895	0.994895	0.994895	0.994546	0.996468	0.994948	1	0.997987	0.995058	1	1
		Quercus wutaishanica	0.99794	1	0.982649	0.999204	0.998812	0.99875	0.998812	0.999126	0.994895	0.999395	0.994895	0.99875	0.99875	1	0.994895	1	1	1	0.999075	0.99794	0.99921	0.994895	0.996491	0.99939	0.994895	0.994895
		Quercus mongolica	0.99794	1	0.982649	0.999204	0.998812	0.99875	0.998812	0.999126	0.994895	0.999395	0.994895	0.99875	0.99875	1	0.994895	1	1	1	0.999075	0.99794	0.99921	0.994895	0.996491	0.99939	0.994895	0.994895
		Quercus robur	0.99794	1	0.982649	0.999204	0.998812	0.99875	0.998812	0.999126	0.994895	0.999395	0.994895	0.99875	0.99875	1	0.994895	1	1	1	0.999075	0.99794	0.99921	0.994895	0.996491	0.99939	0.994895	0.994895
		Quercus bawanglingensis	0.997915	0.999075	0.984041	0.999109	0.998725	0.998671	0.998725	0.99978	0.994546	0.998907	0.994546	0.998671	0.998671	0.999075	0.994546	0.999075	0.999075	0.999075	1	0.997915	0.999855	0.994546	0.996166	0.998666	0.994546	0.994546
		Quercus coccinea	1	0.99794	0.982785	0.998004	0.997602	0.997528	0.997602	0.997939	0.996468	0.997788	0.996468	0.997528	0.997528	0.99794	0.996468	0.99794	0.99794	0.99794	0.997915	1	0.998034	0.996468	0.997517	0.997732	0.996468	0.996468
		Quercus phillyraeoides	0.998034	0.99921	0.984481	0.999247	0.998861	0.998805	0.998861	0.999923	0.994948	0.999044	0.994948	0.998805	0.998805	0.99921	0.994948	0.99921	0.99921	0.99921	0.999855	0.998034	1	0.994948	0.996562	0.998801	0.994948	0.994948
		Quercus gilva	0.996468	0.994895	0.977735	0.995118	0.994551	0.994609	0.994551	0.994864	1	0.99449	1	0.994609	0.994609	0.994895	1	0.994895	0.994895	0.994895	0.994546	0.996468	0.994948	1	0.997987	0.995058	1	1
		Quercus pannosa	0.997517	0.996491	0.982699	0.996742	0.99615	0.996083	0.99615	0.996473	0.997987	0.995936	0.997987	0.996083	0.996083	0.996491	0.997987	0.996491	0.996491	0.996491	0.996166	0.997517	0.996562	0.997987	1	0.996657	0.997987	0.997987
		Quercus virginiana	0.997732	0.99939	0.982288	0.998992	0.998601	0.998539	0.998601	0.998717	0.995058	0.998387	0.995058	0.998539	0.998539	0.99939	0.995058	0.99939	0.99939	0.99939	0.998666	0.997732	0.998801	0.995058	0.996657	1	0.995058	0.995058
		Quercus acuta	0.996468	0.994895	0.977735	0.995118	0.994551	0.994609	0.994551	0.994864	1	0.99449	1	0.994609	0.994609	0.994895	1	0.994895	0.994895	0.994895	0.994546	0.996468	0.994948	1	0.997987	0.995058	1	1
		Quercus chungii	0.996468	0.994895	0.977735	0.995118	0.994551	0.994609	0.994551	0.994864	1	0.99449	1	0.994609	0.994609	0.994895	1	0.994895	0.994895	0.994895	0.994546	0.996468	0.994948	1	0.997987	0.995058	1	1
		This is a similarity matrix
		Groupgenes = ndhI
			Cosine of Vectors of Values
			Quercus rubra	Quercus aliena	Quercus spinosa	Quercus aquifolioides	Quercus baronii	Quercus variabilis	Quercus dolicholepis	Quercus tarokoensis	Quercus glauca	Quercus tungmaiensis	Quercus sichourensis	Quercus chenii	Quercus acutissima	Quercus dentata	Quercus obovatifolia	Quercus wutaishanica	Quercus mongolica	Quercus robur	Quercus bawanglingensis	Quercus coccinea	Quercus phillyraeoides	Quercus gilva	Quercus pannosa	Quercus virginiana	Quercus acuta	Quercus chungii
Average	0.988882	Quercus rubra	1	0.995566	0.999003	0.990581	0.999958	0.999958	0.999958	0.999958	0.997883	0.990581	0.997883	0.999958	0.999958	0.995566	0.957162	0.995566	0.995566	0.995566	0.999958	0.994618	0.999958	0.992505	0.993633	0.991553	0.997883	0.957162
range	0.0544304	Quercus aliena	0.995566	1	0.99456	0.976627	0.995529	0.995529	0.995529	0.995529	0.993439	0.976627	0.993439	0.995529	0.995529	1	0.956588	1	1	1	0.995529	0.994114	0.995529	0.992008	0.993133	0.987994	0.993439	0.956588
SD	0.013868	Quercus spinosa	0.999003	0.99456	1	0.989634	0.998967	0.998967	0.998967	0.998967	0.99686	0.989634	0.99686	0.998967	0.998967	0.99456	0.956438	0.99456	0.99456	0.99456	0.998967	0.99387	0.998967	0.991732	0.994735	0.990753	0.99686	0.956438
Max	1	Quercus aquifolioides	0.990581	0.976627	0.989634	1	0.990526	0.990526	0.990526	0.990526	0.988546	1	0.988546	0.990526	0.990526	0.976627	0.94557	0.976627	0.976627	0.976627	0.990526	0.983474	0.990526	0.981436	0.98253	0.980545	0.988546	0.94557
Min	0.94557	Quercus baronii	0.999958	0.995529	0.998967	0.990526	1	1	1	1	0.99785	0.990526	0.99785	1	1	0.995529	0.957034	0.995529	0.995529	0.995529	1	0.994389	1	0.992284	0.993409	0.99134	0.99785	0.957034
		Quercus variabilis	0.999958	0.995529	0.998967	0.990526	1	1	1	1	0.99785	0.990526	0.99785	1	1	0.995529	0.957034	0.995529	0.995529	0.995529	1	0.994389	1	0.992284	0.993409	0.99134	0.99785	0.957034
		Quercus dolicholepis	0.999958	0.995529	0.998967	0.990526	1	1	1	1	0.99785	0.990526	0.99785	1	1	0.995529	0.957034	0.995529	0.995529	0.995529	1	0.994389	1	0.992284	0.993409	0.99134	0.99785	0.957034
		Quercus tarokoensis	0.999958	0.995529	0.998967	0.990526	1	1	1	1	0.99785	0.990526	0.99785	1	1	0.995529	0.957034	0.995529	0.995529	0.995529	1	0.994389	1	0.992284	0.993409	0.99134	0.99785	0.957034
		Quercus glauca	0.997883	0.993439	0.99686	0.988546	0.99785	0.99785	0.99785	0.99785	1	0.988546	1	0.99785	0.99785	0.993439	0.959316	0.993439	0.993439	0.993439	0.99785	0.992399	0.99785	0.994571	0.991391	0.989254	1	0.959316
		Quercus tungmaiensis	0.990581	0.976627	0.989634	1	0.990526	0.990526	0.990526	0.990526	0.988546	1	0.988546	0.990526	0.990526	0.976627	0.94557	0.976627	0.976627	0.976627	0.990526	0.983474	0.990526	0.981436	0.98253	0.980545	0.988546	0.94557
		Quercus sichourensis	0.997883	0.993439	0.99686	0.988546	0.99785	0.99785	0.99785	0.99785	1	0.988546	1	0.99785	0.99785	0.993439	0.959316	0.993439	0.993439	0.993439	0.99785	0.992399	0.99785	0.994571	0.991391	0.989254	1	0.959316
		Quercus chenii	0.999958	0.995529	0.998967	0.990526	1	1	1	1	0.99785	0.990526	0.99785	1	1	0.995529	0.957034	0.995529	0.995529	0.995529	1	0.994389	1	0.992284	0.993409	0.99134	0.99785	0.957034
		Quercus acutissima	0.999958	0.995529	0.998967	0.990526	1	1	1	1	0.99785	0.990526	0.99785	1	1	0.995529	0.957034	0.995529	0.995529	0.995529	1	0.994389	1	0.992284	0.993409	0.99134	0.99785	0.957034
		Quercus dentata	0.995566	1	0.99456	0.976627	0.995529	0.995529	0.995529	0.995529	0.993439	0.976627	0.993439	0.995529	0.995529	1	0.956588	1	1	1	0.995529	0.994114	0.995529	0.992008	0.993133	0.987994	0.993439	0.956588
		Quercus obovatifolia	0.957162	0.956588	0.956438	0.94557	0.957034	0.957034	0.957034	0.957034	0.959316	0.94557	0.959316	0.957034	0.957034	0.956588	1	0.956588	0.956588	0.956588	0.957034	0.967633	0.957034	0.969912	0.96669	0.970436	0.959316	1
		Quercus wutaishanica	0.995566	1	0.99456	0.976627	0.995529	0.995529	0.995529	0.995529	0.993439	0.976627	0.993439	0.995529	0.995529	1	0.956588	1	1	1	0.995529	0.994114	0.995529	0.992008	0.993133	0.987994	0.993439	0.956588
		Quercus mongolica	0.995566	1	0.99456	0.976627	0.995529	0.995529	0.995529	0.995529	0.993439	0.976627	0.993439	0.995529	0.995529	1	0.956588	1	1	1	0.995529	0.994114	0.995529	0.992008	0.993133	0.987994	0.993439	0.956588
		Quercus robur	0.995566	1	0.99456	0.976627	0.995529	0.995529	0.995529	0.995529	0.993439	0.976627	0.993439	0.995529	0.995529	1	0.956588	1	1	1	0.995529	0.994114	0.995529	0.992008	0.993133	0.987994	0.993439	0.956588
		Quercus bawanglingensis	0.999958	0.995529	0.998967	0.990526	1	1	1	1	0.99785	0.990526	0.99785	1	1	0.995529	0.957034	0.995529	0.995529	0.995529	1	0.994389	1	0.992284	0.993409	0.99134	0.99785	0.957034
		Quercus coccinea	0.994618	0.994114	0.99387	0.983474	0.994389	0.994389	0.994389	0.994389	0.992399	0.983474	0.992399	0.994389	0.994389	0.994114	0.967633	0.994114	0.994114	0.994114	0.994389	1	0.994389	0.997831	0.999136	0.996712	0.992399	0.967633
		Quercus phillyraeoides	0.999958	0.995529	0.998967	0.990526	1	1	1	1	0.99785	0.990526	0.99785	1	1	0.995529	0.957034	0.995529	0.995529	0.995529	1	0.994389	1	0.992284	0.993409	0.99134	0.99785	0.957034
		Quercus gilva	0.992505	0.992008	0.991732	0.981436	0.992284	0.992284	0.992284	0.992284	0.994571	0.981436	0.994571	0.992284	0.992284	0.992008	0.969912	0.992008	0.992008	0.992008	0.992284	0.997831	0.992284	1	0.996944	0.994461	0.994571	0.969912
		Quercus pannosa	0.993633	0.993133	0.994735	0.98253	0.993409	0.993409	0.993409	0.993409	0.991391	0.98253	0.991391	0.993409	0.993409	0.993133	0.96669	0.993133	0.993133	0.993133	0.993409	0.999136	0.993409	0.996944	1	0.9958	0.991391	0.96669
		Quercus virginiana	0.991553	0.987994	0.990753	0.980545	0.99134	0.99134	0.99134	0.99134	0.989254	0.980545	0.989254	0.99134	0.99134	0.987994	0.970436	0.987994	0.987994	0.987994	0.99134	0.996712	0.99134	0.994461	0.9958	1	0.989254	0.970436
		Quercus acuta	0.997883	0.993439	0.99686	0.988546	0.99785	0.99785	0.99785	0.99785	1	0.988546	1	0.99785	0.99785	0.993439	0.959316	0.993439	0.993439	0.993439	0.99785	0.992399	0.99785	0.994571	0.991391	0.989254	1	0.959316
		Quercus chungii	0.957162	0.956588	0.956438	0.94557	0.957034	0.957034	0.957034	0.957034	0.959316	0.94557	0.959316	0.957034	0.957034	0.956588	1	0.956588	0.956588	0.956588	0.957034	0.967633	0.957034	0.969912	0.96669	0.970436	0.959316	1
		This is a similarity matrix
		Groupgenes = ndhJ
			Cosine of Vectors of Values
			Quercus rubra	Quercus aliena	Quercus spinosa	Quercus aquifolioides	Quercus baronii	Quercus variabilis	Quercus dolicholepis	Quercus tarokoensis	Quercus glauca	Quercus tungmaiensis	Quercus sichourensis	Quercus chenii	Quercus acutissima	Quercus dentata	Quercus obovatifolia	Quercus wutaishanica	Quercus mongolica	Quercus robur	Quercus bawanglingensis	Quercus coccinea	Quercus phillyraeoides	Quercus gilva	Quercus pannosa	Quercus virginiana	Quercus acuta	Quercus chungii
Average	0.997476	Quercus rubra	1	0.998128	1	1	1	1	1	0.994766	1	0.997619	0.997923	1	1	0.998128	1	0.998128	0.998128	0.998128	0.994766	1	0.994766	1	0.993478	1	1	1
range	0.0117296	Quercus aliena	0.998128	1	0.998128	0.998128	0.998128	0.998128	0.998128	0.992904	0.998128	0.995751	0.998556	0.998128	0.998128	1	0.998128	1	1	1	0.992904	0.998128	0.992904	0.998128	0.991628	0.998128	0.998128	0.998128
SD	0.00269849	Quercus spinosa	1	0.998128	1	1	1	1	1	0.994766	1	0.997619	0.997923	1	1	0.998128	1	0.998128	0.998128	0.998128	0.994766	1	0.994766	1	0.993478	1	1	1
Max	1	Quercus aquifolioides	1	0.998128	1	1	1	1	1	0.994766	1	0.997619	0.997923	1	1	0.998128	1	0.998128	0.998128	0.998128	0.994766	1	0.994766	1	0.993478	1	1	1
Min	0.98827	Quercus baronii	1	0.998128	1	1	1	1	1	0.994766	1	0.997619	0.997923	1	1	0.998128	1	0.998128	0.998128	0.998128	0.994766	1	0.994766	1	0.993478	1	1	1
		Quercus variabilis	1	0.998128	1	1	1	1	1	0.994766	1	0.997619	0.997923	1	1	0.998128	1	0.998128	0.998128	0.998128	0.994766	1	0.994766	1	0.993478	1	1	1
		Quercus dolicholepis	1	0.998128	1	1	1	1	1	0.994766	1	0.997619	0.997923	1	1	0.998128	1	0.998128	0.998128	0.998128	0.994766	1	0.994766	1	0.993478	1	1	1
		Quercus tarokoensis	0.994766	0.992904	0.994766	0.994766	0.994766	0.994766	0.994766	1	0.994766	0.992398	0.992695	0.994766	0.994766	0.992904	0.994766	0.992904	0.992904	0.992904	1	0.994766	1	0.994766	0.98827	0.994766	0.994766	0.994766
		Quercus glauca	1	0.998128	1	1	1	1	1	0.994766	1	0.997619	0.997923	1	1	0.998128	1	0.998128	0.998128	0.998128	0.994766	1	0.994766	1	0.993478	1	1	1
		Quercus tungmaiensis	0.997619	0.995751	0.997619	0.997619	0.997619	0.997619	0.997619	0.992398	0.997619	1	0.995553	0.997619	0.997619	0.995751	0.997619	0.995751	0.995751	0.995751	0.992398	0.997619	0.992398	0.997619	0.990024	0.997619	0.997619	0.997619
		Quercus sichourensis	0.997923	0.998556	0.997923	0.997923	0.997923	0.997923	0.997923	0.992695	0.997923	0.995553	1	0.997923	0.997923	0.998556	0.997923	0.998556	0.998556	0.998556	0.992695	0.997923	0.992695	0.997923	0.991345	0.997923	0.997923	0.997923
		Quercus chenii	1	0.998128	1	1	1	1	1	0.994766	1	0.997619	0.997923	1	1	0.998128	1	0.998128	0.998128	0.998128	0.994766	1	0.994766	1	0.993478	1	1	1
		Quercus acutissima	1	0.998128	1	1	1	1	1	0.994766	1	0.997619	0.997923	1	1	0.998128	1	0.998128	0.998128	0.998128	0.994766	1	0.994766	1	0.993478	1	1	1
		Quercus dentata	0.998128	1	0.998128	0.998128	0.998128	0.998128	0.998128	0.992904	0.998128	0.995751	0.998556	0.998128	0.998128	1	0.998128	1	1	1	0.992904	0.998128	0.992904	0.998128	0.991628	0.998128	0.998128	0.998128
		Quercus obovatifolia	1	0.998128	1	1	1	1	1	0.994766	1	0.997619	0.997923	1	1	0.998128	1	0.998128	0.998128	0.998128	0.994766	1	0.994766	1	0.993478	1	1	1
		Quercus wutaishanica	0.998128	1	0.998128	0.998128	0.998128	0.998128	0.998128	0.992904	0.998128	0.995751	0.998556	0.998128	0.998128	1	0.998128	1	1	1	0.992904	0.998128	0.992904	0.998128	0.991628	0.998128	0.998128	0.998128
		Quercus mongolica	0.998128	1	0.998128	0.998128	0.998128	0.998128	0.998128	0.992904	0.998128	0.995751	0.998556	0.998128	0.998128	1	0.998128	1	1	1	0.992904	0.998128	0.992904	0.998128	0.991628	0.998128	0.998128	0.998128
		Quercus robur	0.998128	1	0.998128	0.998128	0.998128	0.998128	0.998128	0.992904	0.998128	0.995751	0.998556	0.998128	0.998128	1	0.998128	1	1	1	0.992904	0.998128	0.992904	0.998128	0.991628	0.998128	0.998128	0.998128
		Quercus bawanglingensis	0.994766	0.992904	0.994766	0.994766	0.994766	0.994766	0.994766	1	0.994766	0.992398	0.992695	0.994766	0.994766	0.992904	0.994766	0.992904	0.992904	0.992904	1	0.994766	1	0.994766	0.98827	0.994766	0.994766	0.994766
		Quercus coccinea	1	0.998128	1	1	1	1	1	0.994766	1	0.997619	0.997923	1	1	0.998128	1	0.998128	0.998128	0.998128	0.994766	1	0.994766	1	0.993478	1	1	1
		Quercus phillyraeoides	0.994766	0.992904	0.994766	0.994766	0.994766	0.994766	0.994766	1	0.994766	0.992398	0.992695	0.994766	0.994766	0.992904	0.994766	0.992904	0.992904	0.992904	1	0.994766	1	0.994766	0.98827	0.994766	0.994766	0.994766
		Quercus gilva	1	0.998128	1	1	1	1	1	0.994766	1	0.997619	0.997923	1	1	0.998128	1	0.998128	0.998128	0.998128	0.994766	1	0.994766	1	0.993478	1	1	1
		Quercus pannosa	0.993478	0.991628	0.993478	0.993478	0.993478	0.993478	0.993478	0.98827	0.993478	0.990024	0.991345	0.993478	0.993478	0.991628	0.993478	0.991628	0.991628	0.991628	0.98827	0.993478	0.98827	0.993478	1	0.993478	0.993478	0.993478
		Quercus virginiana	1	0.998128	1	1	1	1	1	0.994766	1	0.997619	0.997923	1	1	0.998128	1	0.998128	0.998128	0.998128	0.994766	1	0.994766	1	0.993478	1	1	1
		Quercus acuta	1	0.998128	1	1	1	1	1	0.994766	1	0.997619	0.997923	1	1	0.998128	1	0.998128	0.998128	0.998128	0.994766	1	0.994766	1	0.993478	1	1	1
		Quercus chungii	1	0.998128	1	1	1	1	1	0.994766	1	0.997619	0.997923	1	1	0.998128	1	0.998128	0.998128	0.998128	0.994766	1	0.994766	1	0.993478	1	1	1
		This is a similarity matrix
		Groupgenes = ndhK
			Cosine of Vectors of Values
			Quercus rubra	Quercus aliena	Quercus spinosa	Quercus aquifolioides	Quercus baronii	Quercus variabilis	Quercus dolicholepis	Quercus tarokoensis	Quercus glauca	Quercus tungmaiensis	Quercus sichourensis	Quercus chenii	Quercus acutissima	Quercus dentata	Quercus obovatifolia	Quercus wutaishanica	Quercus mongolica	Quercus robur	Quercus bawanglingensis	Quercus coccinea	Quercus phillyraeoides	Quercus gilva	Quercus pannosa	Quercus virginiana	Quercus acuta	Quercus chungii
Average	0.99781	Quercus rubra	1	0.987155	0.987767	0.988563	0.988563	0.986849	0.987874	0.987874	0.987162	0.985861	0.987853	0.986849	0.986849	0.987155	0.987162	0.987155	0.987155	0.987874	0.987874	0.988563	0.987874	0.987853	0.988563	0.984663	0.987853	0.987853
range	0.015337	Quercus aliena	0.987155	1	0.998811	0.998961	0.998961	0.998343	0.999374	0.999374	0.998763	0.995564	0.998349	0.998343	0.998343	1	0.998763	1	1	0.999374	0.999374	0.998961	0.999374	0.998349	0.998961	0.996633	0.998349	0.998349
SD	0.00320344	Quercus spinosa	0.987767	0.998811	1	0.999308	0.999308	0.998408	0.999438	0.999438	0.998835	0.995309	0.998704	0.998408	0.998408	0.998811	0.998835	0.998811	0.998811	0.999438	0.999438	0.999308	0.999438	0.998704	0.999308	0.99742	0.998704	0.998704
Max	1	Quercus aquifolioides	0.988563	0.998961	0.999308	1	1	0.998557	0.999586	0.999586	0.998972	0.995795	0.999387	0.998557	0.998557	0.998961	0.998972	0.998961	0.998961	0.999586	0.999586	1	0.999586	0.999387	1	0.998121	0.999387	0.999387
Min	0.984663	Quercus baronii	0.988563	0.998961	0.999308	1	1	0.998557	0.999586	0.999586	0.998972	0.995795	0.999387	0.998557	0.998557	0.998961	0.998972	0.998961	0.998961	0.999586	0.999586	1	0.999586	0.999387	1	0.998121	0.999387	0.999387
		Quercus variabilis	0.986849	0.998343	0.998408	0.998557	0.998557	1	0.99897	0.99897	0.998358	0.994532	0.997944	1	1	0.998343	0.998358	0.998343	0.998343	0.99897	0.99897	0.998557	0.99897	0.997944	0.998557	0.996682	0.997944	0.997944
		Quercus dolicholepis	0.987874	0.999374	0.999438	0.999586	0.999586	0.99897	1	1	0.999387	0.995556	0.998972	0.99897	0.99897	0.999374	0.999387	0.999374	0.999374	1	1	0.999586	1	0.998972	0.999586	0.99771	0.998972	0.998972
		Quercus tarokoensis	0.987874	0.999374	0.999438	0.999586	0.999586	0.99897	1	1	0.999387	0.995556	0.998972	0.99897	0.99897	0.999374	0.999387	0.999374	0.999374	1	1	0.999586	1	0.998972	0.999586	0.99771	0.998972	0.998972
		Quercus glauca	0.987162	0.998763	0.998835	0.998972	0.998972	0.998358	0.999387	0.999387	1	0.996161	0.999584	0.998358	0.998358	0.998763	1	0.998763	0.998763	0.999387	0.999387	0.998972	0.999387	0.999584	0.998972	0.997107	0.999584	0.999584
		Quercus tungmaiensis	0.985861	0.995564	0.995309	0.995795	0.995795	0.994532	0.995556	0.995556	0.996161	1	0.9964	0.994532	0.994532	0.995564	0.996161	0.995564	0.995564	0.995556	0.995556	0.995795	0.995556	0.9964	0.995795	0.993488	0.9964	0.9964
		Quercus sichourensis	0.987853	0.998349	0.998704	0.999387	0.999387	0.997944	0.998972	0.998972	0.999584	0.9964	1	0.997944	0.997944	0.998349	0.999584	0.998349	0.998349	0.998972	0.998972	0.999387	0.998972	1	0.999387	0.99752	1	1
		Quercus chenii	0.986849	0.998343	0.998408	0.998557	0.998557	1	0.99897	0.99897	0.998358	0.994532	0.997944	1	1	0.998343	0.998358	0.998343	0.998343	0.99897	0.99897	0.998557	0.99897	0.997944	0.998557	0.996682	0.997944	0.997944
		Quercus acutissima	0.986849	0.998343	0.998408	0.998557	0.998557	1	0.99897	0.99897	0.998358	0.994532	0.997944	1	1	0.998343	0.998358	0.998343	0.998343	0.99897	0.99897	0.998557	0.99897	0.997944	0.998557	0.996682	0.997944	0.997944
		Quercus dentata	0.987155	1	0.998811	0.998961	0.998961	0.998343	0.999374	0.999374	0.998763	0.995564	0.998349	0.998343	0.998343	1	0.998763	1	1	0.999374	0.999374	0.998961	0.999374	0.998349	0.998961	0.996633	0.998349	0.998349
		Quercus obovatifolia	0.987162	0.998763	0.998835	0.998972	0.998972	0.998358	0.999387	0.999387	1	0.996161	0.999584	0.998358	0.998358	0.998763	1	0.998763	0.998763	0.999387	0.999387	0.998972	0.999387	0.999584	0.998972	0.997107	0.999584	0.999584
		Quercus wutaishanica	0.987155	1	0.998811	0.998961	0.998961	0.998343	0.999374	0.999374	0.998763	0.995564	0.998349	0.998343	0.998343	1	0.998763	1	1	0.999374	0.999374	0.998961	0.999374	0.998349	0.998961	0.996633	0.998349	0.998349
		Quercus mongolica	0.987155	1	0.998811	0.998961	0.998961	0.998343	0.999374	0.999374	0.998763	0.995564	0.998349	0.998343	0.998343	1	0.998763	1	1	0.999374	0.999374	0.998961	0.999374	0.998349	0.998961	0.996633	0.998349	0.998349
		Quercus robur	0.987874	0.999374	0.999438	0.999586	0.999586	0.99897	1	1	0.999387	0.995556	0.998972	0.99897	0.99897	0.999374	0.999387	0.999374	0.999374	1	1	0.999586	1	0.998972	0.999586	0.99771	0.998972	0.998972
		Quercus bawanglingensis	0.987874	0.999374	0.999438	0.999586	0.999586	0.99897	1	1	0.999387	0.995556	0.998972	0.99897	0.99897	0.999374	0.999387	0.999374	0.999374	1	1	0.999586	1	0.998972	0.999586	0.99771	0.998972	0.998972
		Quercus coccinea	0.988563	0.998961	0.999308	1	1	0.998557	0.999586	0.999586	0.998972	0.995795	0.999387	0.998557	0.998557	0.998961	0.998972	0.998961	0.998961	0.999586	0.999586	1	0.999586	0.999387	1	0.998121	0.999387	0.999387
		Quercus phillyraeoides	0.987874	0.999374	0.999438	0.999586	0.999586	0.99897	1	1	0.999387	0.995556	0.998972	0.99897	0.99897	0.999374	0.999387	0.999374	0.999374	1	1	0.999586	1	0.998972	0.999586	0.99771	0.998972	0.998972
		Quercus gilva	0.987853	0.998349	0.998704	0.999387	0.999387	0.997944	0.998972	0.998972	0.999584	0.9964	1	0.997944	0.997944	0.998349	0.999584	0.998349	0.998349	0.998972	0.998972	0.999387	0.998972	1	0.999387	0.99752	1	1
		Quercus pannosa	0.988563	0.998961	0.999308	1	1	0.998557	0.999586	0.999586	0.998972	0.995795	0.999387	0.998557	0.998557	0.998961	0.998972	0.998961	0.998961	0.999586	0.999586	1	0.999586	0.999387	1	0.998121	0.999387	0.999387
		Quercus virginiana	0.984663	0.996633	0.99742	0.998121	0.998121	0.996682	0.99771	0.99771	0.997107	0.993488	0.99752	0.996682	0.996682	0.996633	0.997107	0.996633	0.996633	0.99771	0.99771	0.998121	0.99771	0.99752	0.998121	1	0.99752	0.99752
		Quercus acuta	0.987853	0.998349	0.998704	0.999387	0.999387	0.997944	0.998972	0.998972	0.999584	0.9964	1	0.997944	0.997944	0.998349	0.999584	0.998349	0.998349	0.998972	0.998972	0.999387	0.998972	1	0.999387	0.99752	1	1
		Quercus chungii	0.987853	0.998349	0.998704	0.999387	0.999387	0.997944	0.998972	0.998972	0.999584	0.9964	1	0.997944	0.997944	0.998349	0.999584	0.998349	0.998349	0.998972	0.998972	0.999387	0.998972	1	0.999387	0.99752	1	1
		This is a similarity matrix
		Groupgenes = petA
			Cosine of Vectors of Values
			Quercus rubra	Quercus aliena	Quercus spinosa	Quercus aquifolioides	Quercus baronii	Quercus variabilis	Quercus dolicholepis	Quercus tarokoensis	Quercus glauca	Quercus tungmaiensis	Quercus sichourensis	Quercus chenii	Quercus acutissima	Quercus dentata	Quercus obovatifolia	Quercus wutaishanica	Quercus mongolica	Quercus robur	Quercus bawanglingensis	Quercus coccinea	Quercus phillyraeoides	Quercus gilva	Quercus pannosa	Quercus virginiana	Quercus acuta	Quercus chungii
Average	0.99773	Quercus rubra	1	0.99858	0.997553	0.99758	0.996179	0.996344	0.996179	0.996667	0.997439	0.997188	0.997439	0.996344	0.996344	0.99858	0.997439	0.99858	0.99858	0.998117	0.996683	1	0.996667	0.996732	0.997553	0.998317	0.997439	0.997439
range	0.0062184	Quercus aliena	0.99858	1	0.996673	0.996709	0.995336	0.995486	0.995336	0.995831	0.996552	0.996329	0.996552	0.995486	0.995486	1	0.996552	1	1	0.999548	0.995668	0.99858	0.995831	0.994162	0.996673	0.997721	0.996552	0.996552
SD	0.00159384	Quercus spinosa	0.997553	0.996673	1	0.999808	0.998447	0.998589	0.998447	0.999179	0.999874	0.999434	0.999874	0.998589	0.998589	0.996673	0.999874	0.996673	0.996673	0.996348	0.999025	0.997553	0.999179	0.999103	1	0.996436	0.999874	0.999874
Max	1	Quercus aquifolioides	0.99758	0.996709	0.999808	1	0.998431	0.998575	0.998431	0.99899	0.999456	0.99942	0.999456	0.998575	0.998575	0.996709	0.999456	0.996709	0.996709	0.996294	0.998834	0.99758	0.99899	0.99874	0.999808	0.99647	0.999456	0.999456
Min	0.993782	Quercus baronii	0.996179	0.995336	0.998447	0.998431	1	0.999893	1	0.998772	0.998326	0.998377	0.998326	0.999893	0.999893	0.995336	0.998326	0.995336	0.995336	0.994592	0.998612	0.996179	0.998772	0.997598	0.998447	0.995088	0.998326	0.998326
		Quercus variabilis	0.996344	0.995486	0.998589	0.998575	0.999893	1	0.999893	0.998921	0.998466	0.998522	0.998466	1	1	0.995486	0.998466	0.995486	0.995486	0.994745	0.998764	0.996344	0.998921	0.997746	0.998589	0.995243	0.998466	0.998466
		Quercus dolicholepis	0.996179	0.995336	0.998447	0.998431	1	0.999893	1	0.998772	0.998326	0.998377	0.998326	0.999893	0.999893	0.995336	0.998326	0.995336	0.995336	0.994592	0.998612	0.996179	0.998772	0.997598	0.998447	0.995088	0.998326	0.998326
		Quercus tarokoensis	0.996667	0.995831	0.999179	0.99899	0.998772	0.998921	0.998772	1	0.999058	0.998609	0.999058	0.998921	0.998921	0.995831	0.999058	0.995831	0.995831	0.995463	0.999839	0.996667	1	0.998262	0.999179	0.99558	0.999058	0.999058
		Quercus glauca	0.997439	0.996552	0.999874	0.999456	0.998326	0.998466	0.998326	0.999058	1	0.999311	1	0.998466	0.998466	0.996552	1	0.996552	0.996552	0.996228	0.998905	0.997439	0.999058	0.999233	0.999874	0.996318	1	1
		Quercus tungmaiensis	0.997188	0.996329	0.999434	0.99942	0.998377	0.998522	0.998377	0.998609	0.999311	1	0.999311	0.998522	0.998522	0.996329	0.999311	0.996329	0.996329	0.995263	0.99845	0.997188	0.998609	0.998591	0.999434	0.996086	0.999311	0.999311
		Quercus sichourensis	0.997439	0.996552	0.999874	0.999456	0.998326	0.998466	0.998326	0.999058	1	0.999311	1	0.998466	0.998466	0.996552	1	0.996552	0.996552	0.996228	0.998905	0.997439	0.999058	0.999233	0.999874	0.996318	1	1
		Quercus chenii	0.996344	0.995486	0.998589	0.998575	0.999893	1	0.999893	0.998921	0.998466	0.998522	0.998466	1	1	0.995486	0.998466	0.995486	0.995486	0.994745	0.998764	0.996344	0.998921	0.997746	0.998589	0.995243	0.998466	0.998466
		Quercus acutissima	0.996344	0.995486	0.998589	0.998575	0.999893	1	0.999893	0.998921	0.998466	0.998522	0.998466	1	1	0.995486	0.998466	0.995486	0.995486	0.994745	0.998764	0.996344	0.998921	0.997746	0.998589	0.995243	0.998466	0.998466
		Quercus dentata	0.99858	1	0.996673	0.996709	0.995336	0.995486	0.995336	0.995831	0.996552	0.996329	0.996552	0.995486	0.995486	1	0.996552	1	1	0.999548	0.995668	0.99858	0.995831	0.994162	0.996673	0.997721	0.996552	0.996552
		Quercus obovatifolia	0.997439	0.996552	0.999874	0.999456	0.998326	0.998466	0.998326	0.999058	1	0.999311	1	0.998466	0.998466	0.996552	1	0.996552	0.996552	0.996228	0.998905	0.997439	0.999058	0.999233	0.999874	0.996318	1	1
		Quercus wutaishanica	0.99858	1	0.996673	0.996709	0.995336	0.995486	0.995336	0.995831	0.996552	0.996329	0.996552	0.995486	0.995486	1	0.996552	1	1	0.999548	0.995668	0.99858	0.995831	0.994162	0.996673	0.997721	0.996552	0.996552
		Quercus mongolica	0.99858	1	0.996673	0.996709	0.995336	0.995486	0.995336	0.995831	0.996552	0.996329	0.996552	0.995486	0.995486	1	0.996552	1	1	0.999548	0.995668	0.99858	0.995831	0.994162	0.996673	0.997721	0.996552	0.996552
		Quercus robur	0.998117	0.999548	0.996348	0.996294	0.994592	0.994745	0.994592	0.995463	0.996228	0.995263	0.996228	0.994745	0.994745	0.999548	0.996228	0.999548	0.999548	1	0.995297	0.998117	0.995463	0.993782	0.996348	0.997264	0.996228	0.996228
		Quercus bawanglingensis	0.996683	0.995668	0.999025	0.998834	0.998612	0.998764	0.998612	0.999839	0.998905	0.99845	0.998905	0.998764	0.998764	0.995668	0.998905	0.995668	0.995668	0.995297	1	0.996683	0.999839	0.998102	0.999025	0.995412	0.998905	0.998905
		Quercus coccinea	1	0.99858	0.997553	0.99758	0.996179	0.996344	0.996179	0.996667	0.997439	0.997188	0.997439	0.996344	0.996344	0.99858	0.997439	0.99858	0.99858	0.998117	0.996683	1	0.996667	0.996732	0.997553	0.998317	0.997439	0.997439
		Quercus phillyraeoides	0.996667	0.995831	0.999179	0.99899	0.998772	0.998921	0.998772	1	0.999058	0.998609	0.999058	0.998921	0.998921	0.995831	0.999058	0.995831	0.995831	0.995463	0.999839	0.996667	1	0.998262	0.999179	0.99558	0.999058	0.999058
		Quercus gilva	0.996732	0.994162	0.999103	0.99874	0.997598	0.997746	0.997598	0.998262	0.999233	0.998591	0.999233	0.997746	0.997746	0.994162	0.999233	0.994162	0.994162	0.993782	0.998102	0.996732	0.998262	1	0.999103	0.995424	0.999233	0.999233
		Quercus pannosa	0.997553	0.996673	1	0.999808	0.998447	0.998589	0.998447	0.999179	0.999874	0.999434	0.999874	0.998589	0.998589	0.996673	0.999874	0.996673	0.996673	0.996348	0.999025	0.997553	0.999179	0.999103	1	0.996436	0.999874	0.999874
		Quercus virginiana	0.998317	0.997721	0.996436	0.99647	0.995088	0.995243	0.995088	0.99558	0.996318	0.996086	0.996318	0.995243	0.995243	0.997721	0.996318	0.997721	0.997721	0.997264	0.995412	0.998317	0.99558	0.995424	0.996436	1	0.996318	0.996318
		Quercus acuta	0.997439	0.996552	0.999874	0.999456	0.998326	0.998466	0.998326	0.999058	1	0.999311	1	0.998466	0.998466	0.996552	1	0.996552	0.996552	0.996228	0.998905	0.997439	0.999058	0.999233	0.999874	0.996318	1	1
		Quercus chungii	0.997439	0.996552	0.999874	0.999456	0.998326	0.998466	0.998326	0.999058	1	0.999311	1	0.998466	0.998466	0.996552	1	0.996552	0.996552	0.996228	0.998905	0.997439	0.999058	0.999233	0.999874	0.996318	1	1
		This is a similarity matrix
		Groupgenes = petB
			Cosine of Vectors of Values
			Quercus rubra	Quercus aliena	Quercus spinosa	Quercus aquifolioides	Quercus baronii	Quercus variabilis	Quercus dolicholepis	Quercus tarokoensis	Quercus glauca	Quercus tungmaiensis	Quercus sichourensis	Quercus chenii	Quercus acutissima	Quercus dentata	Quercus obovatifolia	Quercus wutaishanica	Quercus mongolica	Quercus robur	Quercus bawanglingensis	Quercus coccinea	Quercus phillyraeoides	Quercus gilva	Quercus pannosa	Quercus virginiana	Quercus acuta	Quercus chungii
Average	0.996799	Quercus rubra	1	0.999504	0.998833	0.998085	0.999504	0.999504	0.999504	0.999504	0.998832	0.998085	0.998832	0.999504	0.999232	0.999504	0.998832	0.999504	0.999504	0.999504	0.999504	0.966964	0.999504	0.998832	0.998833	0.999213	0.998832	0.998832
range	0.037999	Quercus aliena	0.999504	1	0.999329	0.998577	1	1	1	1	0.999328	0.998577	0.999328	1	0.999731	1	0.999328	1	1	1	1	0.966547	1	0.999328	0.999329	0.999711	0.999328	0.999328
SD	0.00893276	Quercus spinosa	0.998833	0.999329	1	0.997909	0.999329	0.999329	0.999329	0.999329	0.999329	0.997909	0.999329	0.999329	0.999058	0.999329	0.999329	0.999329	0.999329	0.999329	0.999329	0.965911	0.999329	0.999329	1	0.999039	0.999329	0.999329
Max	1	Quercus aquifolioides	0.998085	0.998577	0.997909	1	0.998577	0.998577	0.998577	0.998577	0.997906	1	0.997906	0.998577	0.998317	0.998577	0.997906	0.998577	0.998577	0.998577	0.998577	0.962001	0.998577	0.997906	0.997909	0.998295	0.997906	0.997906
Min	0.962001	Quercus baronii	0.999504	1	0.999329	0.998577	1	1	1	1	0.999328	0.998577	0.999328	1	0.999731	1	0.999328	1	1	1	1	0.966547	1	0.999328	0.999329	0.999711	0.999328	0.999328
		Quercus variabilis	0.999504	1	0.999329	0.998577	1	1	1	1	0.999328	0.998577	0.999328	1	0.999731	1	0.999328	1	1	1	1	0.966547	1	0.999328	0.999329	0.999711	0.999328	0.999328
		Quercus dolicholepis	0.999504	1	0.999329	0.998577	1	1	1	1	0.999328	0.998577	0.999328	1	0.999731	1	0.999328	1	1	1	1	0.966547	1	0.999328	0.999329	0.999711	0.999328	0.999328
		Quercus tarokoensis	0.999504	1	0.999329	0.998577	1	1	1	1	0.999328	0.998577	0.999328	1	0.999731	1	0.999328	1	1	1	1	0.966547	1	0.999328	0.999329	0.999711	0.999328	0.999328
		Quercus glauca	0.998832	0.999328	0.999329	0.997906	0.999328	0.999328	0.999328	0.999328	1	0.997906	1	0.999328	0.999059	0.999328	1	0.999328	0.999328	0.999328	0.999328	0.965898	0.999328	1	0.999329	0.999039	1	1
		Quercus tungmaiensis	0.998085	0.998577	0.997909	1	0.998577	0.998577	0.998577	0.998577	0.997906	1	0.997906	0.998577	0.998317	0.998577	0.997906	0.998577	0.998577	0.998577	0.998577	0.962001	0.998577	0.997906	0.997909	0.998295	0.997906	0.997906
		Quercus sichourensis	0.998832	0.999328	0.999329	0.997906	0.999328	0.999328	0.999328	0.999328	1	0.997906	1	0.999328	0.999059	0.999328	1	0.999328	0.999328	0.999328	0.999328	0.965898	0.999328	1	0.999329	0.999039	1	1
		Quercus chenii	0.999504	1	0.999329	0.998577	1	1	1	1	0.999328	0.998577	0.999328	1	0.999731	1	0.999328	1	1	1	1	0.966547	1	0.999328	0.999329	0.999711	0.999328	0.999328
		Quercus acutissima	0.999232	0.999731	0.999058	0.998317	0.999731	0.999731	0.999731	0.999731	0.999059	0.998317	0.999059	0.999731	1	0.999731	0.999059	0.999731	0.999731	0.999731	0.999731	0.966617	0.999731	0.999059	0.999058	0.999709	0.999059	0.999059
		Quercus dentata	0.999504	1	0.999329	0.998577	1	1	1	1	0.999328	0.998577	0.999328	1	0.999731	1	0.999328	1	1	1	1	0.966547	1	0.999328	0.999329	0.999711	0.999328	0.999328
		Quercus obovatifolia	0.998832	0.999328	0.999329	0.997906	0.999328	0.999328	0.999328	0.999328	1	0.997906	1	0.999328	0.999059	0.999328	1	0.999328	0.999328	0.999328	0.999328	0.965898	0.999328	1	0.999329	0.999039	1	1
		Quercus wutaishanica	0.999504	1	0.999329	0.998577	1	1	1	1	0.999328	0.998577	0.999328	1	0.999731	1	0.999328	1	1	1	1	0.966547	1	0.999328	0.999329	0.999711	0.999328	0.999328
		Quercus mongolica	0.999504	1	0.999329	0.998577	1	1	1	1	0.999328	0.998577	0.999328	1	0.999731	1	0.999328	1	1	1	1	0.966547	1	0.999328	0.999329	0.999711	0.999328	0.999328
		Quercus robur	0.999504	1	0.999329	0.998577	1	1	1	1	0.999328	0.998577	0.999328	1	0.999731	1	0.999328	1	1	1	1	0.966547	1	0.999328	0.999329	0.999711	0.999328	0.999328
		Quercus bawanglingensis	0.999504	1	0.999329	0.998577	1	1	1	1	0.999328	0.998577	0.999328	1	0.999731	1	0.999328	1	1	1	1	0.966547	1	0.999328	0.999329	0.999711	0.999328	0.999328
		Quercus coccinea	0.966964	0.966547	0.965911	0.962001	0.966547	0.966547	0.966547	0.966547	0.965898	0.962001	0.965898	0.966547	0.966617	0.966547	0.965898	0.966547	0.966547	0.966547	0.966547	1	0.966547	0.965898	0.965911	0.966224	0.965898	0.965898
		Quercus phillyraeoides	0.999504	1	0.999329	0.998577	1	1	1	1	0.999328	0.998577	0.999328	1	0.999731	1	0.999328	1	1	1	1	0.966547	1	0.999328	0.999329	0.999711	0.999328	0.999328
		Quercus gilva	0.998832	0.999328	0.999329	0.997906	0.999328	0.999328	0.999328	0.999328	1	0.997906	1	0.999328	0.999059	0.999328	1	0.999328	0.999328	0.999328	0.999328	0.965898	0.999328	1	0.999329	0.999039	1	1
		Quercus pannosa	0.998833	0.999329	1	0.997909	0.999329	0.999329	0.999329	0.999329	0.999329	0.997909	0.999329	0.999329	0.999058	0.999329	0.999329	0.999329	0.999329	0.999329	0.999329	0.965911	0.999329	0.999329	1	0.999039	0.999329	0.999329
		Quercus virginiana	0.999213	0.999711	0.999039	0.998295	0.999711	0.999711	0.999711	0.999711	0.999039	0.998295	0.999039	0.999711	0.999709	0.999711	0.999039	0.999711	0.999711	0.999711	0.999711	0.966224	0.999711	0.999039	0.999039	1	0.999039	0.999039
		Quercus acuta	0.998832	0.999328	0.999329	0.997906	0.999328	0.999328	0.999328	0.999328	1	0.997906	1	0.999328	0.999059	0.999328	1	0.999328	0.999328	0.999328	0.999328	0.965898	0.999328	1	0.999329	0.999039	1	1
		Quercus chungii	0.998832	0.999328	0.999329	0.997906	0.999328	0.999328	0.999328	0.999328	1	0.997906	1	0.999328	0.999059	0.999328	1	0.999328	0.999328	0.999328	0.999328	0.965898	0.999328	1	0.999329	0.999039	1	1
		This is a similarity matrix
		Groupgenes = petD
			Cosine of Vectors of Values
			Quercus rubra	Quercus aliena	Quercus spinosa	Quercus aquifolioides	Quercus baronii	Quercus variabilis	Quercus dolicholepis	Quercus tarokoensis	Quercus glauca	Quercus tungmaiensis	Quercus sichourensis	Quercus chenii	Quercus acutissima	Quercus dentata	Quercus obovatifolia	Quercus wutaishanica	Quercus mongolica	Quercus robur	Quercus bawanglingensis	Quercus coccinea	Quercus phillyraeoides	Quercus gilva	Quercus pannosa	Quercus virginiana	Quercus acuta	Quercus chungii
Average	0.996305	Quercus rubra	1	0.990474	0.990474	0.99872	0.990474	0.990474	0.990474	0.990474	0.988198	0.99865	0.987694	0.990474	0.990474	0.990474	0.988198	0.990474	0.988389	0.990474	0.990474	0.973766	0.990474	0.987002	0.989268	0.989268	0.988198	0.987002
range	0.0282748	Quercus aliena	0.990474	1	1	0.990791	1	1	1	1	0.998175	0.990861	0.997661	1	1	1	0.998175	1	0.99791	1	1	0.99206	1	0.997671	0.999487	0.999487	0.998175	0.997671
SD	0.00456472	Quercus spinosa	0.990474	1	1	0.990791	1	1	1	1	0.998175	0.990861	0.997661	1	1	1	0.998175	1	0.99791	1	1	0.99206	1	0.997671	0.999487	0.999487	0.998175	0.997671
Max	1	Quercus aquifolioides	0.99872	0.990791	0.990791	1	0.990791	0.990791	0.990791	0.990791	0.989479	0.999941	0.988961	0.990791	0.990791	0.990791	0.989479	0.990791	0.988749	0.990791	0.990791	0.971725	0.990791	0.988263	0.989569	0.989569	0.989479	0.988263
Min	0.971725	Quercus baronii	0.990474	1	1	0.990791	1	1	1	1	0.998175	0.990861	0.997661	1	1	1	0.998175	1	0.99791	1	1	0.99206	1	0.997671	0.999487	0.999487	0.998175	0.997671
		Quercus variabilis	0.990474	1	1	0.990791	1	1	1	1	0.998175	0.990861	0.997661	1	1	1	0.998175	1	0.99791	1	1	0.99206	1	0.997671	0.999487	0.999487	0.998175	0.997671
		Quercus dolicholepis	0.990474	1	1	0.990791	1	1	1	1	0.998175	0.990861	0.997661	1	1	1	0.998175	1	0.99791	1	1	0.99206	1	0.997671	0.999487	0.999487	0.998175	0.997671
		Quercus tarokoensis	0.990474	1	1	0.990791	1	1	1	1	0.998175	0.990861	0.997661	1	1	1	0.998175	1	0.99791	1	1	0.99206	1	0.997671	0.999487	0.999487	0.998175	0.997671
		Quercus glauca	0.988198	0.998175	0.998175	0.989479	0.998175	0.998175	0.998175	0.998175	1	0.990012	0.999481	0.998175	0.998175	0.998175	1	0.998175	0.996075	0.998175	0.998175	0.990123	0.998175	0.999487	0.997669	0.997669	1	0.999487
		Quercus tungmaiensis	0.99865	0.990861	0.990861	0.999941	0.990861	0.990861	0.990861	0.990861	0.990012	1	0.989496	0.990861	0.990861	0.990861	0.990012	0.990861	0.988807	0.990861	0.990861	0.972023	0.990861	0.988799	0.989643	0.989643	0.990012	0.988799
		Quercus sichourensis	0.987694	0.997661	0.997661	0.988961	0.997661	0.997661	0.997661	0.997661	0.999481	0.989496	1	0.997661	0.997661	0.997661	0.999481	0.997661	0.99558	0.997661	0.997661	0.990068	0.997661	0.99896	0.997147	0.997147	0.999481	0.99896
		Quercus chenii	0.990474	1	1	0.990791	1	1	1	1	0.998175	0.990861	0.997661	1	1	1	0.998175	1	0.99791	1	1	0.99206	1	0.997671	0.999487	0.999487	0.998175	0.997671
		Quercus acutissima	0.990474	1	1	0.990791	1	1	1	1	0.998175	0.990861	0.997661	1	1	1	0.998175	1	0.99791	1	1	0.99206	1	0.997671	0.999487	0.999487	0.998175	0.997671
		Quercus dentata	0.990474	1	1	0.990791	1	1	1	1	0.998175	0.990861	0.997661	1	1	1	0.998175	1	0.99791	1	1	0.99206	1	0.997671	0.999487	0.999487	0.998175	0.997671
		Quercus obovatifolia	0.988198	0.998175	0.998175	0.989479	0.998175	0.998175	0.998175	0.998175	1	0.990012	0.999481	0.998175	0.998175	0.998175	1	0.998175	0.996075	0.998175	0.998175	0.990123	0.998175	0.999487	0.997669	0.997669	1	0.999487
		Quercus wutaishanica	0.990474	1	1	0.990791	1	1	1	1	0.998175	0.990861	0.997661	1	1	1	0.998175	1	0.99791	1	1	0.99206	1	0.997671	0.999487	0.999487	0.998175	0.997671
		Quercus mongolica	0.988389	0.99791	0.99791	0.988749	0.99791	0.99791	0.99791	0.99791	0.996075	0.988807	0.99558	0.99791	0.99791	0.99791	0.996075	0.99791	1	0.99791	0.99791	0.989853	0.99791	0.995603	0.997428	0.997428	0.996075	0.995603
		Quercus robur	0.990474	1	1	0.990791	1	1	1	1	0.998175	0.990861	0.997661	1	1	1	0.998175	1	0.99791	1	1	0.99206	1	0.997671	0.999487	0.999487	0.998175	0.997671
		Quercus bawanglingensis	0.990474	1	1	0.990791	1	1	1	1	0.998175	0.990861	0.997661	1	1	1	0.998175	1	0.99791	1	1	0.99206	1	0.997671	0.999487	0.999487	0.998175	0.997671
		Quercus coccinea	0.973766	0.99206	0.99206	0.971725	0.99206	0.99206	0.99206	0.99206	0.990123	0.972023	0.990068	0.99206	0.99206	0.99206	0.990123	0.99206	0.989853	0.99206	0.99206	1	0.99206	0.99048	0.992409	0.992409	0.990123	0.99048
		Quercus phillyraeoides	0.990474	1	1	0.990791	1	1	1	1	0.998175	0.990861	0.997661	1	1	1	0.998175	1	0.99791	1	1	0.99206	1	0.997671	0.999487	0.999487	0.998175	0.997671
		Quercus gilva	0.987002	0.997671	0.997671	0.988263	0.997671	0.997671	0.997671	0.997671	0.999487	0.988799	0.99896	0.997671	0.997671	0.997671	0.999487	0.997671	0.995603	0.997671	0.997671	0.99048	0.997671	1	0.99819	0.99819	0.999487	1
		Quercus pannosa	0.989268	0.999487	0.999487	0.989569	0.999487	0.999487	0.999487	0.999487	0.997669	0.989643	0.997147	0.999487	0.999487	0.999487	0.997669	0.999487	0.997428	0.999487	0.999487	0.992409	0.999487	0.99819	1	1	0.997669	0.99819
		Quercus virginiana	0.989268	0.999487	0.999487	0.989569	0.999487	0.999487	0.999487	0.999487	0.997669	0.989643	0.997147	0.999487	0.999487	0.999487	0.997669	0.999487	0.997428	0.999487	0.999487	0.992409	0.999487	0.99819	1	1	0.997669	0.99819
		Quercus acuta	0.988198	0.998175	0.998175	0.989479	0.998175	0.998175	0.998175	0.998175	1	0.990012	0.999481	0.998175	0.998175	0.998175	1	0.998175	0.996075	0.998175	0.998175	0.990123	0.998175	0.999487	0.997669	0.997669	1	0.999487
		Quercus chungii	0.987002	0.997671	0.997671	0.988263	0.997671	0.997671	0.997671	0.997671	0.999487	0.988799	0.99896	0.997671	0.997671	0.997671	0.999487	0.997671	0.995603	0.997671	0.997671	0.99048	0.997671	1	0.99819	0.99819	0.999487	1
		This is a similarity matrix
		Groupgenes = psaA
			Cosine of Vectors of Values
			Quercus rubra	Quercus aliena	Quercus spinosa	Quercus aquifolioides	Quercus baronii	Quercus variabilis	Quercus dolicholepis	Quercus tarokoensis	Quercus glauca	Quercus tungmaiensis	Quercus sichourensis	Quercus chenii	Quercus acutissima	Quercus dentata	Quercus obovatifolia	Quercus wutaishanica	Quercus mongolica	Quercus robur	Quercus bawanglingensis	Quercus coccinea	Quercus phillyraeoides	Quercus gilva	Quercus pannosa	Quercus virginiana	Quercus acuta	Quercus chungii
Average	0.999293	Quercus rubra	1	1	0.999492	0.999676	0.998789	0.998748	0.998789	0.999181	0.999892	0.999715	0.999892	0.998748	0.998748	1	0.999892	1	1	0.999809	0.999202	1	0.999202	0.999892	0.999511	0.999689	0.999892	0.99988
range	0.00180089	Quercus aliena	1	1	0.999492	0.999676	0.998789	0.998748	0.998789	0.999181	0.999892	0.999715	0.999892	0.998748	0.998748	1	0.999892	1	1	0.999809	0.999202	1	0.999202	0.999892	0.999511	0.999689	0.999892	0.99988
SD	0.000529375	Quercus spinosa	0.999492	0.999492	1	0.999234	0.998347	0.998628	0.998347	0.998672	0.999383	0.999273	0.999383	0.998628	0.998628	0.999492	0.999383	0.999492	0.999492	0.999301	0.998694	0.999492	0.998694	0.999383	0.999634	0.99918	0.999383	0.999371
Max	1	Quercus aquifolioides	0.999676	0.999676	0.999234	1	0.998961	0.998679	0.998961	0.998848	0.999551	0.999959	0.999551	0.998679	0.998679	0.999676	0.999551	0.999676	0.999676	0.999481	0.99887	0.999676	0.99887	0.999551	0.999245	0.999361	0.999551	0.999539
Min	0.998199	Quercus baronii	0.998789	0.998789	0.998347	0.998961	1	0.999717	1	0.999563	0.998583	0.999003	0.998583	0.999717	0.999717	0.998789	0.998583	0.998789	0.998789	0.99824	0.999585	0.998789	0.999585	0.998583	0.998355	0.998472	0.998583	0.998571
		Quercus variabilis	0.998748	0.998748	0.998628	0.998679	0.999717	1	0.999717	0.999522	0.998557	0.998721	0.998557	1	1	0.998748	0.998557	0.998748	0.998748	0.998199	0.999544	0.998748	0.999544	0.998557	0.998315	0.998431	0.998557	0.998545
		Quercus dolicholepis	0.998789	0.998789	0.998347	0.998961	1	0.999717	1	0.999563	0.998583	0.999003	0.998583	0.999717	0.999717	0.998789	0.998583	0.998789	0.998789	0.99824	0.999585	0.998789	0.999585	0.998583	0.998355	0.998472	0.998583	0.998571
		Quercus tarokoensis	0.999181	0.999181	0.998672	0.998848	0.999563	0.999522	0.999563	1	0.998991	0.998889	0.998991	0.999522	0.999522	0.999181	0.998991	0.999181	0.999181	0.998986	0.999979	0.999181	0.999979	0.998991	0.998684	0.998866	0.998991	0.998947
		Quercus glauca	0.999892	0.999892	0.999383	0.999551	0.998583	0.998557	0.998583	0.998991	1	0.999591	1	0.998557	0.998557	0.999892	1	0.999892	0.999892	0.9997	0.999012	0.999892	0.999012	1	0.9994	0.999456	1	0.999988
		Quercus tungmaiensis	0.999715	0.999715	0.999273	0.999959	0.999003	0.998721	0.999003	0.998889	0.999591	1	0.999591	0.998721	0.998721	0.999715	0.999591	0.999715	0.999715	0.999521	0.998911	0.999715	0.998911	0.999591	0.999286	0.999401	0.999591	0.999579
		Quercus sichourensis	0.999892	0.999892	0.999383	0.999551	0.998583	0.998557	0.998583	0.998991	1	0.999591	1	0.998557	0.998557	0.999892	1	0.999892	0.999892	0.9997	0.999012	0.999892	0.999012	1	0.9994	0.999456	1	0.999988
		Quercus chenii	0.998748	0.998748	0.998628	0.998679	0.999717	1	0.999717	0.999522	0.998557	0.998721	0.998557	1	1	0.998748	0.998557	0.998748	0.998748	0.998199	0.999544	0.998748	0.999544	0.998557	0.998315	0.998431	0.998557	0.998545
		Quercus acutissima	0.998748	0.998748	0.998628	0.998679	0.999717	1	0.999717	0.999522	0.998557	0.998721	0.998557	1	1	0.998748	0.998557	0.998748	0.998748	0.998199	0.999544	0.998748	0.999544	0.998557	0.998315	0.998431	0.998557	0.998545
		Quercus dentata	1	1	0.999492	0.999676	0.998789	0.998748	0.998789	0.999181	0.999892	0.999715	0.999892	0.998748	0.998748	1	0.999892	1	1	0.999809	0.999202	1	0.999202	0.999892	0.999511	0.999689	0.999892	0.99988
		Quercus obovatifolia	0.999892	0.999892	0.999383	0.999551	0.998583	0.998557	0.998583	0.998991	1	0.999591	1	0.998557	0.998557	0.999892	1	0.999892	0.999892	0.9997	0.999012	0.999892	0.999012	1	0.9994	0.999456	1	0.999988
		Quercus wutaishanica	1	1	0.999492	0.999676	0.998789	0.998748	0.998789	0.999181	0.999892	0.999715	0.999892	0.998748	0.998748	1	0.999892	1	1	0.999809	0.999202	1	0.999202	0.999892	0.999511	0.999689	0.999892	0.99988
		Quercus mongolica	1	1	0.999492	0.999676	0.998789	0.998748	0.998789	0.999181	0.999892	0.999715	0.999892	0.998748	0.998748	1	0.999892	1	1	0.999809	0.999202	1	0.999202	0.999892	0.999511	0.999689	0.999892	0.99988
		Quercus robur	0.999809	0.999809	0.999301	0.999481	0.99824	0.998199	0.99824	0.998986	0.9997	0.999521	0.9997	0.998199	0.998199	0.999809	0.9997	0.999809	0.999809	1	0.999007	0.999809	0.999007	0.9997	0.999316	0.999496	0.9997	0.999688
		Quercus bawanglingensis	0.999202	0.999202	0.998694	0.99887	0.999585	0.999544	0.999585	0.999979	0.999012	0.998911	0.999012	0.999544	0.999544	0.999202	0.999012	0.999202	0.999202	0.999007	1	0.999202	1	0.999012	0.998706	0.998887	0.999012	0.999
		Quercus coccinea	1	1	0.999492	0.999676	0.998789	0.998748	0.998789	0.999181	0.999892	0.999715	0.999892	0.998748	0.998748	1	0.999892	1	1	0.999809	0.999202	1	0.999202	0.999892	0.999511	0.999689	0.999892	0.99988
		Quercus phillyraeoides	0.999202	0.999202	0.998694	0.99887	0.999585	0.999544	0.999585	0.999979	0.999012	0.998911	0.999012	0.999544	0.999544	0.999202	0.999012	0.999202	0.999202	0.999007	1	0.999202	1	0.999012	0.998706	0.998887	0.999012	0.999
		Quercus gilva	0.999892	0.999892	0.999383	0.999551	0.998583	0.998557	0.998583	0.998991	1	0.999591	1	0.998557	0.998557	0.999892	1	0.999892	0.999892	0.9997	0.999012	0.999892	0.999012	1	0.9994	0.999456	1	0.999988
		Quercus pannosa	0.999511	0.999511	0.999634	0.999245	0.998355	0.998315	0.998355	0.998684	0.9994	0.999286	0.9994	0.998315	0.998315	0.999511	0.9994	0.999511	0.999511	0.999316	0.998706	0.999511	0.998706	0.9994	1	0.999196	0.9994	0.999389
		Quercus virginiana	0.999689	0.999689	0.99918	0.999361	0.998472	0.998431	0.998472	0.998866	0.999456	0.999401	0.999456	0.998431	0.998431	0.999689	0.999456	0.999689	0.999689	0.999496	0.998887	0.999689	0.998887	0.999456	0.999196	1	0.999456	0.999444
		Quercus acuta	0.999892	0.999892	0.999383	0.999551	0.998583	0.998557	0.998583	0.998991	1	0.999591	1	0.998557	0.998557	0.999892	1	0.999892	0.999892	0.9997	0.999012	0.999892	0.999012	1	0.9994	0.999456	1	0.999988
		Quercus chungii	0.99988	0.99988	0.999371	0.999539	0.998571	0.998545	0.998571	0.998947	0.999988	0.999579	0.999988	0.998545	0.998545	0.99988	0.999988	0.99988	0.99988	0.999688	0.999	0.99988	0.999	0.999988	0.999389	0.999444	0.999988	1
		This is a similarity matrix
		Groupgenes = psaB
			Cosine of Vectors of Values
			Quercus rubra	Quercus aliena	Quercus spinosa	Quercus aquifolioides	Quercus baronii	Quercus variabilis	Quercus dolicholepis	Quercus tarokoensis	Quercus glauca	Quercus tungmaiensis	Quercus sichourensis	Quercus chenii	Quercus acutissima	Quercus dentata	Quercus obovatifolia	Quercus wutaishanica	Quercus mongolica	Quercus robur	Quercus bawanglingensis	Quercus coccinea	Quercus phillyraeoides	Quercus gilva	Quercus pannosa	Quercus virginiana	Quercus acuta	Quercus chungii
Average	0.999293	Quercus rubra	1	0.999745	0.999684	0.999205	0.999352	0.999458	0.999372	0.999033	0.998942	0.999487	0.998942	0.999573	0.999573	0.999745	0.998942	0.999745	0.999745	0.999745	0.999171	1	0.998465	0.998783	0.999724	0.999326	0.998942	0.998942
range	0.00195164	Quercus aliena	0.999745	1	0.999939	0.99946	0.99959	0.999703	0.999609	0.99927	0.999213	0.999742	0.999213	0.99981	0.99981	1	0.999213	1	1	1	0.999408	0.999745	0.99916	0.999054	0.999979	0.99911	0.999213	0.999213
SD	0.000488194	Quercus spinosa	0.999684	0.999939	1	0.999442	0.99958	0.999725	0.9996	0.999419	0.999194	0.999723	0.999194	0.999801	0.999801	0.999939	0.999194	0.999939	0.999939	0.999939	0.999469	0.999684	0.99923	0.999035	0.99996	0.999049	0.999194	0.999194
Max	1	Quercus aquifolioides	0.999205	0.99946	0.999442	1	0.998643	0.999008	0.9991	0.99864	0.998058	0.999688	0.998058	0.999083	0.999083	0.99946	0.998058	0.99946	0.99946	0.99946	0.998766	0.999205	0.998529	0.9981	0.999481	0.998527	0.998058	0.998058
Min	0.998048	Quercus baronii	0.999352	0.99959	0.99958	0.998643	1	0.999691	0.999153	0.999048	0.999484	0.999172	0.999484	0.99978	0.99978	0.99959	0.999484	0.99959	0.99959	0.99959	0.999161	0.999352	0.99893	0.999327	0.99961	0.998464	0.999484	0.999484
		Quercus variabilis	0.999458	0.999703	0.999725	0.999008	0.999691	1	0.999707	0.999415	0.99929	0.999317	0.99929	0.999911	0.999911	0.999703	0.99929	0.999703	0.999703	0.999703	0.999528	0.999458	0.999296	0.999133	0.999755	0.998762	0.99929	0.99929
		Quercus dolicholepis	0.999372	0.999609	0.9996	0.9991	0.999153	0.999707	1	0.999491	0.998639	0.999192	0.998639	0.999796	0.999796	0.999609	0.998639	0.999609	0.999609	0.999609	0.999603	0.999372	0.999372	0.998481	0.999629	0.998873	0.998639	0.998639
		Quercus tarokoensis	0.999033	0.99927	0.999419	0.99864	0.999048	0.999415	0.999491	1	0.998517	0.998851	0.998517	0.999488	0.999488	0.99927	0.998517	0.99927	0.99927	0.99927	0.999941	0.999033	0.999724	0.998157	0.999291	0.998656	0.998517	0.998517
		Quercus glauca	0.998942	0.999213	0.999194	0.998058	0.999484	0.99929	0.998639	0.998517	1	0.99859	1	0.999263	0.999263	0.999213	1	0.999213	0.999213	0.999213	0.998654	0.998942	0.998406	0.999842	0.999234	0.998371	1	1
		Quercus tungmaiensis	0.999487	0.999742	0.999723	0.999688	0.999172	0.999317	0.999192	0.998851	0.99859	1	0.99859	0.999393	0.999393	0.999742	0.99859	0.999742	0.999742	0.999742	0.998988	0.999487	0.99874	0.998431	0.999763	0.998873	0.99859	0.99859
		Quercus sichourensis	0.998942	0.999213	0.999194	0.998058	0.999484	0.99929	0.998639	0.998517	1	0.99859	1	0.999263	0.999263	0.999213	1	0.999213	0.999213	0.999213	0.998654	0.998942	0.998406	0.999842	0.999234	0.998371	1	1
		Quercus chenii	0.999573	0.99981	0.999801	0.999083	0.99978	0.999911	0.999796	0.999488	0.999263	0.999393	0.999263	1	1	0.99981	0.999263	0.99981	0.99981	0.99981	0.999601	0.999573	0.99937	0.999106	0.99983	0.998888	0.999263	0.999263
		Quercus acutissima	0.999573	0.99981	0.999801	0.999083	0.99978	0.999911	0.999796	0.999488	0.999263	0.999393	0.999263	1	1	0.99981	0.999263	0.99981	0.99981	0.99981	0.999601	0.999573	0.99937	0.999106	0.99983	0.998888	0.999263	0.999263
		Quercus dentata	0.999745	1	0.999939	0.99946	0.99959	0.999703	0.999609	0.99927	0.999213	0.999742	0.999213	0.99981	0.99981	1	0.999213	1	1	1	0.999408	0.999745	0.99916	0.999054	0.999979	0.99911	0.999213	0.999213
		Quercus obovatifolia	0.998942	0.999213	0.999194	0.998058	0.999484	0.99929	0.998639	0.998517	1	0.99859	1	0.999263	0.999263	0.999213	1	0.999213	0.999213	0.999213	0.998654	0.998942	0.998406	0.999842	0.999234	0.998371	1	1
		Quercus wutaishanica	0.999745	1	0.999939	0.99946	0.99959	0.999703	0.999609	0.99927	0.999213	0.999742	0.999213	0.99981	0.99981	1	0.999213	1	1	1	0.999408	0.999745	0.99916	0.999054	0.999979	0.99911	0.999213	0.999213
		Quercus mongolica	0.999745	1	0.999939	0.99946	0.99959	0.999703	0.999609	0.99927	0.999213	0.999742	0.999213	0.99981	0.99981	1	0.999213	1	1	1	0.999408	0.999745	0.99916	0.999054	0.999979	0.99911	0.999213	0.999213
		Quercus robur	0.999745	1	0.999939	0.99946	0.99959	0.999703	0.999609	0.99927	0.999213	0.999742	0.999213	0.99981	0.99981	1	0.999213	1	1	1	0.999408	0.999745	0.99916	0.999054	0.999979	0.99911	0.999213	0.999213
		Quercus bawanglingensis	0.999171	0.999408	0.999469	0.998766	0.999161	0.999528	0.999603	0.999941	0.998654	0.998988	0.998654	0.999601	0.999601	0.999408	0.998654	0.999408	0.999408	0.999408	1	0.999171	0.999749	0.998295	0.999428	0.998794	0.998654	0.998654
		Quercus coccinea	1	0.999745	0.999684	0.999205	0.999352	0.999458	0.999372	0.999033	0.998942	0.999487	0.998942	0.999573	0.999573	0.999745	0.998942	0.999745	0.999745	0.999745	0.999171	1	0.998465	0.998783	0.999724	0.999326	0.998942	0.998942
		Quercus phillyraeoides	0.998465	0.99916	0.99923	0.998529	0.99893	0.999296	0.999372	0.999724	0.998406	0.99874	0.998406	0.99937	0.99937	0.99916	0.998406	0.99916	0.99916	0.99916	0.999749	0.998465	1	0.998048	0.99918	0.998084	0.998406	0.998406
		Quercus gilva	0.998783	0.999054	0.999035	0.9981	0.999327	0.999133	0.998481	0.998157	0.999842	0.998431	0.999842	0.999106	0.999106	0.999054	0.999842	0.999054	0.999054	0.999054	0.998295	0.998783	0.998048	1	0.999075	0.998211	0.999842	0.999842
		Quercus pannosa	0.999724	0.999979	0.99996	0.999481	0.99961	0.999755	0.999629	0.999291	0.999234	0.999763	0.999234	0.99983	0.99983	0.999979	0.999234	0.999979	0.999979	0.999979	0.999428	0.999724	0.99918	0.999075	1	0.99909	0.999234	0.999234
		Quercus virginiana	0.999326	0.99911	0.999049	0.998527	0.998464	0.998762	0.998873	0.998656	0.998371	0.998873	0.998371	0.998888	0.998888	0.99911	0.998371	0.99911	0.99911	0.99911	0.998794	0.999326	0.998084	0.998211	0.99909	1	0.998371	0.998371
		Quercus acuta	0.998942	0.999213	0.999194	0.998058	0.999484	0.99929	0.998639	0.998517	1	0.99859	1	0.999263	0.999263	0.999213	1	0.999213	0.999213	0.999213	0.998654	0.998942	0.998406	0.999842	0.999234	0.998371	1	1
		Quercus chungii	0.998942	0.999213	0.999194	0.998058	0.999484	0.99929	0.998639	0.998517	1	0.99859	1	0.999263	0.999263	0.999213	1	0.999213	0.999213	0.999213	0.998654	0.998942	0.998406	0.999842	0.999234	0.998371	1	1
		This is a similarity matrix
		Groupgenes = psbA
			Cosine of Vectors of Values
			Quercus rubra	Quercus aliena	Quercus spinosa	Quercus aquifolioides	Quercus baronii	Quercus variabilis	Quercus dolicholepis	Quercus tarokoensis	Quercus glauca	Quercus tungmaiensis	Quercus sichourensis	Quercus chenii	Quercus acutissima	Quercus dentata	Quercus obovatifolia	Quercus wutaishanica	Quercus mongolica	Quercus robur	Quercus bawanglingensis	Quercus coccinea	Quercus phillyraeoides	Quercus gilva	Quercus pannosa	Quercus virginiana	Quercus acuta	Quercus chungii
Average	0.999566	Quercus rubra	1	0.999397	0.999535	0.999622	0.999202	0.999217	0.999202	0.998878	0.999622	0.999075	0.999622	0.999217	0.999217	0.999397	0.999622	0.999397	0.999397	0.999397	0.999202	1	0.999202	0.999622	0.999055	0.999622	0.999622	0.999622
range	0.00116501	Quercus aliena	0.999397	1	0.99964	0.99978	0.999365	0.999235	0.999365	0.999208	0.99978	0.999377	0.99978	0.999235	0.999235	1	0.99978	1	1	1	0.999365	0.999397	0.999365	0.99978	0.999339	0.99978	0.99978	0.99978
SD	0.000294609	Quercus spinosa	0.999535	0.99964	1	0.999917	0.999503	0.999375	0.999503	0.999347	0.999917	0.999344	0.999917	0.999375	0.999375	0.99964	0.999917	0.99964	0.99964	0.99964	0.999503	0.999535	0.999503	0.999917	0.99953	0.999917	0.999917	0.999917
Max	1	Quercus aquifolioides	0.999622	0.99978	0.999917	1	0.999589	0.999464	0.999589	0.999436	1	0.999434	1	0.999464	0.999464	0.99978	1	0.99978	0.99978	0.99978	0.999589	0.999622	0.999589	1	0.999451	1	1	1
Min	0.998835	Quercus baronii	0.999202	0.999365	0.999503	0.999589	1	0.999868	1	0.999841	0.999589	0.999006	0.999589	0.999868	0.999868	0.999365	0.999589	0.999365	0.999365	0.999365	1	0.999202	1	0.999589	0.999023	0.999589	0.999589	0.999589
		Quercus variabilis	0.999217	0.999235	0.999375	0.999464	0.999868	1	0.999868	0.999699	0.999464	0.998897	0.999464	1	1	0.999235	0.999464	0.999235	0.999235	0.999235	0.999868	0.999217	0.999868	0.999464	0.998877	0.999464	0.999464	0.999464
		Quercus dolicholepis	0.999202	0.999365	0.999503	0.999589	1	0.999868	1	0.999841	0.999589	0.999006	0.999589	0.999868	0.999868	0.999365	0.999589	0.999365	0.999365	0.999365	1	0.999202	1	0.999589	0.999023	0.999589	0.999589	0.999589
		Quercus tarokoensis	0.998878	0.999208	0.999347	0.999436	0.999841	0.999699	0.999841	1	0.999436	0.998835	0.999436	0.999699	0.999699	0.999208	0.999436	0.999208	0.999208	0.999208	0.999841	0.998878	0.999841	0.999436	0.998853	0.999436	0.999436	0.999436
		Quercus glauca	0.999622	0.99978	0.999917	1	0.999589	0.999464	0.999589	0.999436	1	0.999434	1	0.999464	0.999464	0.99978	1	0.99978	0.99978	0.99978	0.999589	0.999622	0.999589	1	0.999451	1	1	1
		Quercus tungmaiensis	0.999075	0.999377	0.999344	0.999434	0.999006	0.998897	0.999006	0.998835	0.999434	1	0.999434	0.998897	0.998897	0.999377	0.999434	0.999377	0.999377	0.999377	0.999006	0.999075	0.999006	0.999434	0.999813	0.999434	0.999434	0.999434
		Quercus sichourensis	0.999622	0.99978	0.999917	1	0.999589	0.999464	0.999589	0.999436	1	0.999434	1	0.999464	0.999464	0.99978	1	0.99978	0.99978	0.99978	0.999589	0.999622	0.999589	1	0.999451	1	1	1
		Quercus chenii	0.999217	0.999235	0.999375	0.999464	0.999868	1	0.999868	0.999699	0.999464	0.998897	0.999464	1	1	0.999235	0.999464	0.999235	0.999235	0.999235	0.999868	0.999217	0.999868	0.999464	0.998877	0.999464	0.999464	0.999464
		Quercus acutissima	0.999217	0.999235	0.999375	0.999464	0.999868	1	0.999868	0.999699	0.999464	0.998897	0.999464	1	1	0.999235	0.999464	0.999235	0.999235	0.999235	0.999868	0.999217	0.999868	0.999464	0.998877	0.999464	0.999464	0.999464
		Quercus dentata	0.999397	1	0.99964	0.99978	0.999365	0.999235	0.999365	0.999208	0.99978	0.999377	0.99978	0.999235	0.999235	1	0.99978	1	1	1	0.999365	0.999397	0.999365	0.99978	0.999339	0.99978	0.99978	0.99978
		Quercus obovatifolia	0.999622	0.99978	0.999917	1	0.999589	0.999464	0.999589	0.999436	1	0.999434	1	0.999464	0.999464	0.99978	1	0.99978	0.99978	0.99978	0.999589	0.999622	0.999589	1	0.999451	1	1	1
		Quercus wutaishanica	0.999397	1	0.99964	0.99978	0.999365	0.999235	0.999365	0.999208	0.99978	0.999377	0.99978	0.999235	0.999235	1	0.99978	1	1	1	0.999365	0.999397	0.999365	0.99978	0.999339	0.99978	0.99978	0.99978
		Quercus mongolica	0.999397	1	0.99964	0.99978	0.999365	0.999235	0.999365	0.999208	0.99978	0.999377	0.99978	0.999235	0.999235	1	0.99978	1	1	1	0.999365	0.999397	0.999365	0.99978	0.999339	0.99978	0.99978	0.99978
		Quercus robur	0.999397	1	0.99964	0.99978	0.999365	0.999235	0.999365	0.999208	0.99978	0.999377	0.99978	0.999235	0.999235	1	0.99978	1	1	1	0.999365	0.999397	0.999365	0.99978	0.999339	0.99978	0.99978	0.99978
		Quercus bawanglingensis	0.999202	0.999365	0.999503	0.999589	1	0.999868	1	0.999841	0.999589	0.999006	0.999589	0.999868	0.999868	0.999365	0.999589	0.999365	0.999365	0.999365	1	0.999202	1	0.999589	0.999023	0.999589	0.999589	0.999589
		Quercus coccinea	1	0.999397	0.999535	0.999622	0.999202	0.999217	0.999202	0.998878	0.999622	0.999075	0.999622	0.999217	0.999217	0.999397	0.999622	0.999397	0.999397	0.999397	0.999202	1	0.999202	0.999622	0.999055	0.999622	0.999622	0.999622
		Quercus phillyraeoides	0.999202	0.999365	0.999503	0.999589	1	0.999868	1	0.999841	0.999589	0.999006	0.999589	0.999868	0.999868	0.999365	0.999589	0.999365	0.999365	0.999365	1	0.999202	1	0.999589	0.999023	0.999589	0.999589	0.999589
		Quercus gilva	0.999622	0.99978	0.999917	1	0.999589	0.999464	0.999589	0.999436	1	0.999434	1	0.999464	0.999464	0.99978	1	0.99978	0.99978	0.99978	0.999589	0.999622	0.999589	1	0.999451	1	1	1
		Quercus pannosa	0.999055	0.999339	0.99953	0.999451	0.999023	0.998877	0.999023	0.998853	0.999451	0.999813	0.999451	0.998877	0.998877	0.999339	0.999451	0.999339	0.999339	0.999339	0.999023	0.999055	0.999023	0.999451	1	0.999451	0.999451	0.999451
		Quercus virginiana	0.999622	0.99978	0.999917	1	0.999589	0.999464	0.999589	0.999436	1	0.999434	1	0.999464	0.999464	0.99978	1	0.99978	0.99978	0.99978	0.999589	0.999622	0.999589	1	0.999451	1	1	1
		Quercus acuta	0.999622	0.99978	0.999917	1	0.999589	0.999464	0.999589	0.999436	1	0.999434	1	0.999464	0.999464	0.99978	1	0.99978	0.99978	0.99978	0.999589	0.999622	0.999589	1	0.999451	1	1	1
		Quercus chungii	0.999622	0.99978	0.999917	1	0.999589	0.999464	0.999589	0.999436	1	0.999434	1	0.999464	0.999464	0.99978	1	0.99978	0.99978	0.99978	0.999589	0.999622	0.999589	1	0.999451	1	1	1
		This is a similarity matrix
		Groupgenes = psbB
			Cosine of Vectors of Values
			Quercus rubra	Quercus aliena	Quercus spinosa	Quercus aquifolioides	Quercus baronii	Quercus variabilis	Quercus dolicholepis	Quercus tarokoensis	Quercus glauca	Quercus tungmaiensis	Quercus sichourensis	Quercus chenii	Quercus acutissima	Quercus dentata	Quercus obovatifolia	Quercus wutaishanica	Quercus mongolica	Quercus robur	Quercus bawanglingensis	Quercus coccinea	Quercus phillyraeoides	Quercus gilva	Quercus pannosa	Quercus virginiana	Quercus acuta	Quercus chungii
Average	0.999357	Quercus rubra	1	0.999032	0.998936	0.998807	0.998747	0.998747	0.998747	0.999226	0.998207	0.998807	0.998207	0.998747	0.998747	0.999032	0.998207	0.999032	0.999032	0.999032	0.999226	1	0.999226	0.998207	0.998907	0.999226	0.998207	0.998207
range	0.00179285	Quercus aliena	0.999032	1	0.999506	0.999388	0.999315	0.999315	0.999315	0.999804	0.999044	0.999388	0.999044	0.999315	0.999315	1	0.999044	1	1	1	0.999804	0.999032	0.999804	0.999044	0.999475	0.999804	0.999044	0.999044
SD	0.000433308	Quercus spinosa	0.998936	0.999506	1	0.999335	0.99921	0.99921	0.99921	0.999703	0.998938	0.999289	0.998938	0.99921	0.99921	0.999506	0.998938	0.999506	0.999506	0.999506	0.999703	0.998936	0.999703	0.998938	0.999968	0.999703	0.998938	0.998938
Max	1	Quercus aquifolioides	0.998807	0.999388	0.999335	1	0.999099	0.999099	0.999099	0.999584	0.998828	0.999954	0.998828	0.999099	0.999099	0.999388	0.998828	0.999388	0.999388	0.999388	0.999584	0.998807	0.999584	0.998828	0.999305	0.999584	0.998828	0.998828
Min	0.998207	Quercus baronii	0.998747	0.999315	0.99921	0.999099	1	1	1	0.999512	0.999728	0.999099	0.999728	1	1	0.999315	0.999728	0.999315	0.999315	0.999315	0.999512	0.998747	0.999512	0.999728	0.999177	0.999512	0.999728	0.999728
		Quercus variabilis	0.998747	0.999315	0.99921	0.999099	1	1	1	0.999512	0.999728	0.999099	0.999728	1	1	0.999315	0.999728	0.999315	0.999315	0.999315	0.999512	0.998747	0.999512	0.999728	0.999177	0.999512	0.999728	0.999728
		Quercus dolicholepis	0.998747	0.999315	0.99921	0.999099	1	1	1	0.999512	0.999728	0.999099	0.999728	1	1	0.999315	0.999728	0.999315	0.999315	0.999315	0.999512	0.998747	0.999512	0.999728	0.999177	0.999512	0.999728	0.999728
		Quercus tarokoensis	0.999226	0.999804	0.999703	0.999584	0.999512	0.999512	0.999512	1	0.999241	0.999584	0.999241	0.999512	0.999512	0.999804	0.999241	0.999804	0.999804	0.999804	1	0.999226	1	0.999241	0.999672	1	0.999241	0.999241
		Quercus glauca	0.998207	0.999044	0.998938	0.998828	0.999728	0.999728	0.999728	0.999241	1	0.998828	1	0.999728	0.999728	0.999044	1	0.999044	0.999044	0.999044	0.999241	0.998207	0.999241	1	0.998906	0.999241	1	1
		Quercus tungmaiensis	0.998807	0.999388	0.999289	0.999954	0.999099	0.999099	0.999099	0.999584	0.998828	1	0.998828	0.999099	0.999099	0.999388	0.998828	0.999388	0.999388	0.999388	0.999584	0.998807	0.999584	0.998828	0.999259	0.999584	0.998828	0.998828
		Quercus sichourensis	0.998207	0.999044	0.998938	0.998828	0.999728	0.999728	0.999728	0.999241	1	0.998828	1	0.999728	0.999728	0.999044	1	0.999044	0.999044	0.999044	0.999241	0.998207	0.999241	1	0.998906	0.999241	1	1
		Quercus chenii	0.998747	0.999315	0.99921	0.999099	1	1	1	0.999512	0.999728	0.999099	0.999728	1	1	0.999315	0.999728	0.999315	0.999315	0.999315	0.999512	0.998747	0.999512	0.999728	0.999177	0.999512	0.999728	0.999728
		Quercus acutissima	0.998747	0.999315	0.99921	0.999099	1	1	1	0.999512	0.999728	0.999099	0.999728	1	1	0.999315	0.999728	0.999315	0.999315	0.999315	0.999512	0.998747	0.999512	0.999728	0.999177	0.999512	0.999728	0.999728
		Quercus dentata	0.999032	1	0.999506	0.999388	0.999315	0.999315	0.999315	0.999804	0.999044	0.999388	0.999044	0.999315	0.999315	1	0.999044	1	1	1	0.999804	0.999032	0.999804	0.999044	0.999475	0.999804	0.999044	0.999044
		Quercus obovatifolia	0.998207	0.999044	0.998938	0.998828	0.999728	0.999728	0.999728	0.999241	1	0.998828	1	0.999728	0.999728	0.999044	1	0.999044	0.999044	0.999044	0.999241	0.998207	0.999241	1	0.998906	0.999241	1	1
		Quercus wutaishanica	0.999032	1	0.999506	0.999388	0.999315	0.999315	0.999315	0.999804	0.999044	0.999388	0.999044	0.999315	0.999315	1	0.999044	1	1	1	0.999804	0.999032	0.999804	0.999044	0.999475	0.999804	0.999044	0.999044
		Quercus mongolica	0.999032	1	0.999506	0.999388	0.999315	0.999315	0.999315	0.999804	0.999044	0.999388	0.999044	0.999315	0.999315	1	0.999044	1	1	1	0.999804	0.999032	0.999804	0.999044	0.999475	0.999804	0.999044	0.999044
		Quercus robur	0.999032	1	0.999506	0.999388	0.999315	0.999315	0.999315	0.999804	0.999044	0.999388	0.999044	0.999315	0.999315	1	0.999044	1	1	1	0.999804	0.999032	0.999804	0.999044	0.999475	0.999804	0.999044	0.999044
		Quercus bawanglingensis	0.999226	0.999804	0.999703	0.999584	0.999512	0.999512	0.999512	1	0.999241	0.999584	0.999241	0.999512	0.999512	0.999804	0.999241	0.999804	0.999804	0.999804	1	0.999226	1	0.999241	0.999672	1	0.999241	0.999241
		Quercus coccinea	1	0.999032	0.998936	0.998807	0.998747	0.998747	0.998747	0.999226	0.998207	0.998807	0.998207	0.998747	0.998747	0.999032	0.998207	0.999032	0.999032	0.999032	0.999226	1	0.999226	0.998207	0.998907	0.999226	0.998207	0.998207
		Quercus phillyraeoides	0.999226	0.999804	0.999703	0.999584	0.999512	0.999512	0.999512	1	0.999241	0.999584	0.999241	0.999512	0.999512	0.999804	0.999241	0.999804	0.999804	0.999804	1	0.999226	1	0.999241	0.999672	1	0.999241	0.999241
		Quercus gilva	0.998207	0.999044	0.998938	0.998828	0.999728	0.999728	0.999728	0.999241	1	0.998828	1	0.999728	0.999728	0.999044	1	0.999044	0.999044	0.999044	0.999241	0.998207	0.999241	1	0.998906	0.999241	1	1
		Quercus pannosa	0.998907	0.999475	0.999968	0.999305	0.999177	0.999177	0.999177	0.999672	0.998906	0.999259	0.998906	0.999177	0.999177	0.999475	0.998906	0.999475	0.999475	0.999475	0.999672	0.998907	0.999672	0.998906	1	0.999672	0.998906	0.998906
		Quercus virginiana	0.999226	0.999804	0.999703	0.999584	0.999512	0.999512	0.999512	1	0.999241	0.999584	0.999241	0.999512	0.999512	0.999804	0.999241	0.999804	0.999804	0.999804	1	0.999226	1	0.999241	0.999672	1	0.999241	0.999241
		Quercus acuta	0.998207	0.999044	0.998938	0.998828	0.999728	0.999728	0.999728	0.999241	1	0.998828	1	0.999728	0.999728	0.999044	1	0.999044	0.999044	0.999044	0.999241	0.998207	0.999241	1	0.998906	0.999241	1	1
		Quercus chungii	0.998207	0.999044	0.998938	0.998828	0.999728	0.999728	0.999728	0.999241	1	0.998828	1	0.999728	0.999728	0.999044	1	0.999044	0.999044	0.999044	0.999241	0.998207	0.999241	1	0.998906	0.999241	1	1
		This is a similarity matrix
		Groupgenes = psbC
			Cosine of Vectors of Values
			Quercus rubra	Quercus aliena	Quercus spinosa	Quercus aquifolioides	Quercus baronii	Quercus variabilis	Quercus dolicholepis	Quercus tarokoensis	Quercus glauca	Quercus tungmaiensis	Quercus sichourensis	Quercus chenii	Quercus acutissima	Quercus dentata	Quercus obovatifolia	Quercus wutaishanica	Quercus mongolica	Quercus robur	Quercus bawanglingensis	Quercus coccinea	Quercus phillyraeoides	Quercus gilva	Quercus pannosa	Quercus virginiana	Quercus acuta	Quercus chungii
Average	0.996361	Quercus rubra	1	0.998473	0.999006	0.993896	0.998962	0.999	0.998962	0.998948	0.993521	0.998141	0.993521	0.999	0.999	0.998473	0.993521	0.998473	0.998473	0.998473	0.998948	0.994274	0.998948	0.992434	0.997704	0.997664	0.993877	0.992434
range	0.0122504	Quercus aliena	0.998473	1	0.999467	0.99539	0.99921	0.999069	0.99921	0.999229	0.994012	0.998828	0.994012	0.999069	0.999069	1	0.994012	1	1	1	0.999229	0.994752	0.999229	0.992367	0.997195	0.997575	0.993681	0.992367
SD	0.00297289	Quercus spinosa	0.999006	0.999467	1	0.995705	0.999743	0.99939	0.999743	0.99955	0.994332	0.99936	0.994332	0.99939	0.99939	0.999467	0.994332	0.999467	0.999467	0.999467	0.99955	0.995067	0.99955	0.992417	0.99787	0.997832	0.994001	0.992417
Max	1	Quercus aquifolioides	0.993896	0.99539	0.995705	1	0.99545	0.995188	0.99545	0.995294	0.990018	0.994754	0.990018	0.995188	0.995188	0.99539	0.990018	0.99539	0.99539	0.99539	0.995294	0.999477	0.995294	0.992098	0.99738	0.997585	0.988183	0.992098
Min	0.98775	Quercus baronii	0.998962	0.99921	0.999743	0.99545	1	0.999752	1	0.999806	0.99408	0.999105	0.99408	0.999752	0.999752	0.99921	0.99408	0.99921	0.99921	0.99921	0.999806	0.995028	0.999806	0.992243	0.997692	0.997654	0.993749	0.992243
		Quercus variabilis	0.999	0.999069	0.99939	0.995188	0.999752	1	0.999752	0.999947	0.994107	0.998748	0.994107	1	1	0.999069	0.994107	0.999069	0.999069	0.999069	0.999947	0.995176	0.999947	0.992368	0.997222	0.997392	0.993775	0.992368
		Quercus dolicholepis	0.998962	0.99921	0.999743	0.99545	1	0.999752	1	0.999806	0.99408	0.999105	0.99408	0.999752	0.999752	0.99921	0.99408	0.99921	0.99921	0.99921	0.999806	0.995028	0.999806	0.992243	0.997692	0.997654	0.993749	0.992243
		Quercus tarokoensis	0.998948	0.999229	0.99955	0.995294	0.999806	0.999947	0.999806	1	0.994259	0.998905	0.994259	0.999947	0.999947	0.999229	0.994259	0.999229	0.999229	0.999229	1	0.995067	1	0.992467	0.997329	0.997497	0.993927	0.992467
		Quercus glauca	0.993521	0.994012	0.994332	0.990018	0.99408	0.994107	0.99408	0.994259	1	0.993674	1	0.994107	0.994107	0.994012	1	0.994012	0.994012	0.994012	0.994259	0.989586	0.994259	0.997887	0.991976	0.992134	0.999661	0.997887
		Quercus tungmaiensis	0.998141	0.998828	0.99936	0.994754	0.999105	0.998748	0.999105	0.998905	0.993674	1	0.993674	0.998748	0.998748	0.998828	0.993674	0.998828	0.998828	0.998828	0.998905	0.993899	0.998905	0.991675	0.997149	0.997107	0.993341	0.991675
		Quercus sichourensis	0.993521	0.994012	0.994332	0.990018	0.99408	0.994107	0.99408	0.994259	1	0.993674	1	0.994107	0.994107	0.994012	1	0.994012	0.994012	0.994012	0.994259	0.989586	0.994259	0.997887	0.991976	0.992134	0.999661	0.997887
		Quercus chenii	0.999	0.999069	0.99939	0.995188	0.999752	1	0.999752	0.999947	0.994107	0.998748	0.994107	1	1	0.999069	0.994107	0.999069	0.999069	0.999069	0.999947	0.995176	0.999947	0.992368	0.997222	0.997392	0.993775	0.992368
		Quercus acutissima	0.999	0.999069	0.99939	0.995188	0.999752	1	0.999752	0.999947	0.994107	0.998748	0.994107	1	1	0.999069	0.994107	0.999069	0.999069	0.999069	0.999947	0.995176	0.999947	0.992368	0.997222	0.997392	0.993775	0.992368
		Quercus dentata	0.998473	1	0.999467	0.99539	0.99921	0.999069	0.99921	0.999229	0.994012	0.998828	0.994012	0.999069	0.999069	1	0.994012	1	1	1	0.999229	0.994752	0.999229	0.992367	0.997195	0.997575	0.993681	0.992367
		Quercus obovatifolia	0.993521	0.994012	0.994332	0.990018	0.99408	0.994107	0.99408	0.994259	1	0.993674	1	0.994107	0.994107	0.994012	1	0.994012	0.994012	0.994012	0.994259	0.989586	0.994259	0.997887	0.991976	0.992134	0.999661	0.997887
		Quercus wutaishanica	0.998473	1	0.999467	0.99539	0.99921	0.999069	0.99921	0.999229	0.994012	0.998828	0.994012	0.999069	0.999069	1	0.994012	1	1	1	0.999229	0.994752	0.999229	0.992367	0.997195	0.997575	0.993681	0.992367
		Quercus mongolica	0.998473	1	0.999467	0.99539	0.99921	0.999069	0.99921	0.999229	0.994012	0.998828	0.994012	0.999069	0.999069	1	0.994012	1	1	1	0.999229	0.994752	0.999229	0.992367	0.997195	0.997575	0.993681	0.992367
		Quercus robur	0.998473	1	0.999467	0.99539	0.99921	0.999069	0.99921	0.999229	0.994012	0.998828	0.994012	0.999069	0.999069	1	0.994012	1	1	1	0.999229	0.994752	0.999229	0.992367	0.997195	0.997575	0.993681	0.992367
		Quercus bawanglingensis	0.998948	0.999229	0.99955	0.995294	0.999806	0.999947	0.999806	1	0.994259	0.998905	0.994259	0.999947	0.999947	0.999229	0.994259	0.999229	0.999229	0.999229	1	0.995067	1	0.992467	0.997329	0.997497	0.993927	0.992467
		Quercus coccinea	0.994274	0.994752	0.995067	0.999477	0.995028	0.995176	0.995028	0.995067	0.989586	0.993899	0.989586	0.995176	0.995176	0.994752	0.989586	0.994752	0.994752	0.994752	0.995067	1	0.995067	0.991785	0.996849	0.997056	0.98775	0.991785
		Quercus phillyraeoides	0.998948	0.999229	0.99955	0.995294	0.999806	0.999947	0.999806	1	0.994259	0.998905	0.994259	0.999947	0.999947	0.999229	0.994259	0.999229	0.999229	0.999229	1	0.995067	1	0.992467	0.997329	0.997497	0.993927	0.992467
		Quercus gilva	0.992434	0.992367	0.992417	0.992098	0.992243	0.992368	0.992243	0.992467	0.997887	0.991675	0.997887	0.992368	0.992368	0.992367	0.997887	0.992367	0.992367	0.992367	0.992467	0.991785	0.992467	1	0.994104	0.994498	0.99761	1
		Quercus pannosa	0.997704	0.997195	0.99787	0.99738	0.997692	0.997222	0.997692	0.997329	0.991976	0.997149	0.991976	0.997222	0.997222	0.997195	0.991976	0.997195	0.997195	0.997195	0.997329	0.996849	0.997329	0.994104	1	0.999795	0.991708	0.994104
		Quercus virginiana	0.997664	0.997575	0.997832	0.997585	0.997654	0.997392	0.997654	0.997497	0.992134	0.997107	0.992134	0.997392	0.997392	0.997575	0.992134	0.997575	0.997575	0.997575	0.997497	0.997056	0.997497	0.994498	0.999795	1	0.991865	0.994498
		Quercus acuta	0.993877	0.993681	0.994001	0.988183	0.993749	0.993775	0.993749	0.993927	0.999661	0.993341	0.999661	0.993775	0.993775	0.993681	0.999661	0.993681	0.993681	0.993681	0.993927	0.98775	0.993927	0.99761	0.991708	0.991865	1	0.99761
		Quercus chungii	0.992434	0.992367	0.992417	0.992098	0.992243	0.992368	0.992243	0.992467	0.997887	0.991675	0.997887	0.992368	0.992368	0.992367	0.997887	0.992367	0.992367	0.992367	0.992467	0.991785	0.992467	1	0.994104	0.994498	0.99761	1
		This is a similarity matrix
		Groupgenes = psbD
			Cosine of Vectors of Values
			Quercus rubra	Quercus aliena	Quercus spinosa	Quercus aquifolioides	Quercus baronii	Quercus variabilis	Quercus dolicholepis	Quercus tarokoensis	Quercus glauca	Quercus tungmaiensis	Quercus sichourensis	Quercus chenii	Quercus acutissima	Quercus dentata	Quercus obovatifolia	Quercus wutaishanica	Quercus mongolica	Quercus robur	Quercus bawanglingensis	Quercus coccinea	Quercus phillyraeoides	Quercus gilva	Quercus pannosa	Quercus virginiana	Quercus acuta	Quercus chungii
Average	0.997671	Quercus rubra	1	0.999643	0.998844	0.999402	0.999207	0.999215	0.999402	0.999402	0.994632	0.999283	0.994632	0.999215	0.999215	0.999613	0.994632	0.999643	0.999643	0.999643	0.999065	1	0.999402	0.994632	0.999266	0.997668	0.994781	0.994632
range	0.00796101	Quercus aliena	0.999643	1	0.998827	0.999385	0.999188	0.999571	0.999385	0.999385	0.994619	0.999266	0.994619	0.999571	0.999571	0.99997	0.994619	1	1	1	0.999046	0.999643	0.999385	0.994619	0.999252	0.997641	0.994514	0.994619
SD	0.00230799	Quercus spinosa	0.998844	0.998827	1	0.999441	0.999241	0.999255	0.999441	0.999441	0.994799	0.999441	0.994799	0.999255	0.999255	0.998797	0.994799	0.998827	0.998827	0.998827	0.999099	0.998844	0.999441	0.994799	0.999574	0.996975	0.994696	0.994799
Max	1	Quercus aquifolioides	0.999402	0.999385	0.999441	1	0.999801	0.999814	1	1	0.995236	0.999881	0.995236	0.999814	0.999814	0.999355	0.995236	0.999385	0.999385	0.999385	0.999659	0.999402	1	0.995236	0.99987	0.997393	0.995132	0.995236
Min	0.992039	Quercus baronii	0.999207	0.999188	0.999241	0.999801	1	0.999615	0.999801	0.999801	0.995442	0.999682	0.995442	0.999615	0.999615	0.999159	0.995442	0.999188	0.999188	0.999188	0.999458	0.999207	0.999801	0.995442	0.999673	0.996788	0.995341	0.995442
		Quercus variabilis	0.999215	0.999571	0.999255	0.999814	0.999615	1	0.999814	0.999814	0.99505	0.999695	0.99505	1	1	0.999541	0.99505	0.999571	0.999571	0.999571	0.999473	0.999215	0.999814	0.99505	0.999683	0.99721	0.994946	0.99505
		Quercus dolicholepis	0.999402	0.999385	0.999441	1	0.999801	0.999814	1	1	0.995236	0.999881	0.995236	0.999814	0.999814	0.999355	0.995236	0.999385	0.999385	0.999385	0.999659	0.999402	1	0.995236	0.99987	0.997393	0.995132	0.995236
		Quercus tarokoensis	0.999402	0.999385	0.999441	1	0.999801	0.999814	1	1	0.995236	0.999881	0.995236	0.999814	0.999814	0.999355	0.995236	0.999385	0.999385	0.999385	0.999659	0.999402	1	0.995236	0.99987	0.997393	0.995132	0.995236
		Quercus glauca	0.994632	0.994619	0.994799	0.995236	0.995442	0.99505	0.995236	0.995236	1	0.995236	1	0.99505	0.99505	0.994649	1	0.994619	0.994619	0.994619	0.9949	0.994632	0.995236	1	0.99522	0.992134	0.999905	1
		Quercus tungmaiensis	0.999283	0.999266	0.999441	0.999881	0.999682	0.999695	0.999881	0.999881	0.995236	1	0.995236	0.999695	0.999695	0.999237	0.995236	0.999266	0.999266	0.999266	0.99954	0.999283	0.999881	0.995236	0.99987	0.997275	0.995132	0.995236
		Quercus sichourensis	0.994632	0.994619	0.994799	0.995236	0.995442	0.99505	0.995236	0.995236	1	0.995236	1	0.99505	0.99505	0.994649	1	0.994619	0.994619	0.994619	0.9949	0.994632	0.995236	1	0.99522	0.992134	0.999905	1
		Quercus chenii	0.999215	0.999571	0.999255	0.999814	0.999615	1	0.999814	0.999814	0.99505	0.999695	0.99505	1	1	0.999541	0.99505	0.999571	0.999571	0.999571	0.999473	0.999215	0.999814	0.99505	0.999683	0.99721	0.994946	0.99505
		Quercus acutissima	0.999215	0.999571	0.999255	0.999814	0.999615	1	0.999814	0.999814	0.99505	0.999695	0.99505	1	1	0.999541	0.99505	0.999571	0.999571	0.999571	0.999473	0.999215	0.999814	0.99505	0.999683	0.99721	0.994946	0.99505
		Quercus dentata	0.999613	0.99997	0.998797	0.999355	0.999159	0.999541	0.999355	0.999355	0.994649	0.999237	0.994649	0.999541	0.999541	1	0.994649	0.99997	0.99997	0.99997	0.999017	0.999613	0.999355	0.994649	0.999222	0.997613	0.994543	0.994649
		Quercus obovatifolia	0.994632	0.994619	0.994799	0.995236	0.995442	0.99505	0.995236	0.995236	1	0.995236	1	0.99505	0.99505	0.994649	1	0.994619	0.994619	0.994619	0.9949	0.994632	0.995236	1	0.99522	0.992134	0.999905	1
		Quercus wutaishanica	0.999643	1	0.998827	0.999385	0.999188	0.999571	0.999385	0.999385	0.994619	0.999266	0.994619	0.999571	0.999571	0.99997	0.994619	1	1	1	0.999046	0.999643	0.999385	0.994619	0.999252	0.997641	0.994514	0.994619
		Quercus mongolica	0.999643	1	0.998827	0.999385	0.999188	0.999571	0.999385	0.999385	0.994619	0.999266	0.994619	0.999571	0.999571	0.99997	0.994619	1	1	1	0.999046	0.999643	0.999385	0.994619	0.999252	0.997641	0.994514	0.994619
		Quercus robur	0.999643	1	0.998827	0.999385	0.999188	0.999571	0.999385	0.999385	0.994619	0.999266	0.994619	0.999571	0.999571	0.99997	0.994619	1	1	1	0.999046	0.999643	0.999385	0.994619	0.999252	0.997641	0.994514	0.994619
		Quercus bawanglingensis	0.999065	0.999046	0.999099	0.999659	0.999458	0.999473	0.999659	0.999659	0.9949	0.99954	0.9949	0.999473	0.999473	0.999017	0.9949	0.999046	0.999046	0.999046	1	0.999065	0.999659	0.9949	0.999531	0.997044	0.994798	0.9949
		Quercus coccinea	1	0.999643	0.998844	0.999402	0.999207	0.999215	0.999402	0.999402	0.994632	0.999283	0.994632	0.999215	0.999215	0.999613	0.994632	0.999643	0.999643	0.999643	0.999065	1	0.999402	0.994632	0.999266	0.997668	0.994781	0.994632
		Quercus phillyraeoides	0.999402	0.999385	0.999441	1	0.999801	0.999814	1	1	0.995236	0.999881	0.995236	0.999814	0.999814	0.999355	0.995236	0.999385	0.999385	0.999385	0.999659	0.999402	1	0.995236	0.99987	0.997393	0.995132	0.995236
		Quercus gilva	0.994632	0.994619	0.994799	0.995236	0.995442	0.99505	0.995236	0.995236	1	0.995236	1	0.99505	0.99505	0.994649	1	0.994619	0.994619	0.994619	0.9949	0.994632	0.995236	1	0.99522	0.992134	0.999905	1
		Quercus pannosa	0.999266	0.999252	0.999574	0.99987	0.999673	0.999683	0.99987	0.99987	0.99522	0.99987	0.99522	0.999683	0.999683	0.999222	0.99522	0.999252	0.999252	0.999252	0.999531	0.999266	0.99987	0.99522	1	0.997417	0.995115	0.99522
		Quercus virginiana	0.997668	0.997641	0.996975	0.997393	0.996788	0.99721	0.997393	0.997393	0.992134	0.997275	0.992134	0.99721	0.99721	0.997613	0.992134	0.997641	0.997641	0.997641	0.997044	0.997668	0.997393	0.992134	0.997417	1	0.992039	0.992134
		Quercus acuta	0.994781	0.994514	0.994696	0.995132	0.995341	0.994946	0.995132	0.995132	0.999905	0.995132	0.999905	0.994946	0.994946	0.994543	0.999905	0.994514	0.994514	0.994514	0.994798	0.994781	0.995132	0.999905	0.995115	0.992039	1	0.999905
		Quercus chungii	0.994632	0.994619	0.994799	0.995236	0.995442	0.99505	0.995236	0.995236	1	0.995236	1	0.99505	0.99505	0.994649	1	0.994619	0.994619	0.994619	0.9949	0.994632	0.995236	1	0.99522	0.992134	0.999905	1
		This is a similarity matrix
		Groupgenes = rbcL
			Cosine of Vectors of Values
			Quercus rubra	Quercus aliena	Quercus spinosa	Quercus aquifolioides	Quercus baronii	Quercus variabilis	Quercus dolicholepis	Quercus tarokoensis	Quercus glauca	Quercus tungmaiensis	Quercus sichourensis	Quercus chenii	Quercus acutissima	Quercus dentata	Quercus obovatifolia	Quercus wutaishanica	Quercus mongolica	Quercus robur	Quercus bawanglingensis	Quercus coccinea	Quercus phillyraeoides	Quercus gilva	Quercus pannosa	Quercus virginiana	Quercus acuta	Quercus chungii
Average	0.998509	Quercus rubra	1	0.998413	0.997533	0.997533	0.99842	0.998957	0.99842	0.998408	0.999225	0.998885	0.999225	0.998957	0.998957	0.998539	0.999225	0.998539	0.998539	0.999149	0.998408	0.998924	0.998408	0.999225	0.9969	0.997498	0.999225	0.998089
range	0.00425705	Quercus aliena	0.998413	1	0.998195	0.998195	0.998519	0.998702	0.998519	0.99839	0.998738	0.998437	0.998738	0.998702	0.998702	0.99901	0.998738	0.99901	0.99901	0.999303	0.99839	0.998453	0.99839	0.998738	0.997934	0.998139	0.998738	0.998719
SD	0.00090298	Quercus spinosa	0.997533	0.998195	1	1	0.998362	0.997342	0.998362	0.998163	0.997961	0.998989	0.997961	0.997342	0.997342	0.996008	0.997961	0.996008	0.996008	0.997646	0.998163	0.998867	0.998163	0.997961	0.999627	0.998714	0.997961	0.999241
Max	1	Quercus aquifolioides	0.997533	0.998195	1	1	0.998362	0.997342	0.998362	0.998163	0.997961	0.998989	0.997961	0.997342	0.997342	0.996008	0.997961	0.996008	0.996008	0.997646	0.998163	0.998867	0.998163	0.997961	0.999627	0.998714	0.997961	0.999241
Min	0.995743	Quercus baronii	0.99842	0.998519	0.998362	0.998362	1	0.999413	1	0.999695	0.998779	0.999446	0.998779	0.999413	0.999413	0.998407	0.998779	0.998407	0.998407	0.999165	0.999695	0.997599	0.999695	0.998779	0.998005	0.997461	0.998779	0.997895
		Quercus variabilis	0.998957	0.998702	0.997342	0.997342	0.999413	1	0.999413	0.999243	0.999176	0.998784	0.999176	1	1	0.99892	0.999176	0.99892	0.99892	0.999365	0.999243	0.997796	0.999243	0.999176	0.996728	0.997417	0.999176	0.997951
		Quercus dolicholepis	0.99842	0.998519	0.998362	0.998362	1	0.999413	1	0.999695	0.998779	0.999446	0.998779	0.999413	0.999413	0.998407	0.998779	0.998407	0.998407	0.999165	0.999695	0.997599	0.999695	0.998779	0.998005	0.997461	0.998779	0.997895
		Quercus tarokoensis	0.998408	0.99839	0.998163	0.998163	0.999695	0.999243	0.999695	1	0.99854	0.999301	0.99854	0.999243	0.999243	0.998333	0.99854	0.998333	0.998333	0.999022	1	0.997534	1	0.99854	0.997505	0.997127	0.99854	0.997604
		Quercus glauca	0.999225	0.998738	0.997961	0.997961	0.998779	0.999176	0.998779	0.99854	1	0.999263	1	0.999176	0.999176	0.998812	1	0.998812	0.998812	0.999162	0.99854	0.998205	0.99854	1	0.997622	0.998074	1	0.998915
		Quercus tungmaiensis	0.998885	0.998437	0.998989	0.998989	0.999446	0.998784	0.999446	0.999301	0.999263	1	0.999263	0.998784	0.998784	0.99825	0.999263	0.99825	0.99825	0.998948	0.999301	0.998136	0.999301	0.999263	0.998611	0.99797	0.999263	0.998451
		Quercus sichourensis	0.999225	0.998738	0.997961	0.997961	0.998779	0.999176	0.998779	0.99854	1	0.999263	1	0.999176	0.999176	0.998812	1	0.998812	0.998812	0.999162	0.99854	0.998205	0.99854	1	0.997622	0.998074	1	0.998915
		Quercus chenii	0.998957	0.998702	0.997342	0.997342	0.999413	1	0.999413	0.999243	0.999176	0.998784	0.999176	1	1	0.99892	0.999176	0.99892	0.99892	0.999365	0.999243	0.997796	0.999243	0.999176	0.996728	0.997417	0.999176	0.997951
		Quercus acutissima	0.998957	0.998702	0.997342	0.997342	0.999413	1	0.999413	0.999243	0.999176	0.998784	0.999176	1	1	0.99892	0.999176	0.99892	0.99892	0.999365	0.999243	0.997796	0.999243	0.999176	0.996728	0.997417	0.999176	0.997951
		Quercus dentata	0.998539	0.99901	0.996008	0.996008	0.998407	0.99892	0.998407	0.998333	0.998812	0.99825	0.998812	0.99892	0.99892	1	0.998812	1	1	0.99938	0.998333	0.99652	0.998333	0.998812	0.995743	0.996192	0.998812	0.996726
		Quercus obovatifolia	0.999225	0.998738	0.997961	0.997961	0.998779	0.999176	0.998779	0.99854	1	0.999263	1	0.999176	0.999176	0.998812	1	0.998812	0.998812	0.999162	0.99854	0.998205	0.99854	1	0.997622	0.998074	1	0.998915
		Quercus wutaishanica	0.998539	0.99901	0.996008	0.996008	0.998407	0.99892	0.998407	0.998333	0.998812	0.99825	0.998812	0.99892	0.99892	1	0.998812	1	1	0.99938	0.998333	0.99652	0.998333	0.998812	0.995743	0.996192	0.998812	0.996726
		Quercus mongolica	0.998539	0.99901	0.996008	0.996008	0.998407	0.99892	0.998407	0.998333	0.998812	0.99825	0.998812	0.99892	0.99892	1	0.998812	1	1	0.99938	0.998333	0.99652	0.998333	0.998812	0.995743	0.996192	0.998812	0.996726
		Quercus robur	0.999149	0.999303	0.997646	0.997646	0.999165	0.999365	0.999165	0.999022	0.999162	0.998948	0.999162	0.999365	0.999365	0.99938	0.999162	0.99938	0.99938	1	0.999022	0.998128	0.999022	0.999162	0.997285	0.997508	0.999162	0.998079
		Quercus bawanglingensis	0.998408	0.99839	0.998163	0.998163	0.999695	0.999243	0.999695	1	0.99854	0.999301	0.99854	0.999243	0.999243	0.998333	0.99854	0.998333	0.998333	0.999022	1	0.997534	1	0.99854	0.997505	0.997127	0.99854	0.997604
		Quercus coccinea	0.998924	0.998453	0.998867	0.998867	0.997599	0.997796	0.997599	0.997534	0.998205	0.998136	0.998205	0.997796	0.997796	0.99652	0.998205	0.99652	0.99652	0.998128	0.997534	1	0.997534	0.998205	0.998241	0.998595	0.998205	0.99923
		Quercus phillyraeoides	0.998408	0.99839	0.998163	0.998163	0.999695	0.999243	0.999695	1	0.99854	0.999301	0.99854	0.999243	0.999243	0.998333	0.99854	0.998333	0.998333	0.999022	1	0.997534	1	0.99854	0.997505	0.997127	0.99854	0.997604
		Quercus gilva	0.999225	0.998738	0.997961	0.997961	0.998779	0.999176	0.998779	0.99854	1	0.999263	1	0.999176	0.999176	0.998812	1	0.998812	0.998812	0.999162	0.99854	0.998205	0.99854	1	0.997622	0.998074	1	0.998915
		Quercus pannosa	0.9969	0.997934	0.999627	0.999627	0.998005	0.996728	0.998005	0.997505	0.997622	0.998611	0.997622	0.996728	0.996728	0.995743	0.997622	0.995743	0.995743	0.997285	0.997505	0.998241	0.997505	0.997622	1	0.998555	0.997622	0.998907
		Quercus virginiana	0.997498	0.998139	0.998714	0.998714	0.997461	0.997417	0.997461	0.997127	0.998074	0.99797	0.998074	0.997417	0.997417	0.996192	0.998074	0.996192	0.996192	0.997508	0.997127	0.998595	0.997127	0.998074	0.998555	1	0.998074	0.999116
		Quercus acuta	0.999225	0.998738	0.997961	0.997961	0.998779	0.999176	0.998779	0.99854	1	0.999263	1	0.999176	0.999176	0.998812	1	0.998812	0.998812	0.999162	0.99854	0.998205	0.99854	1	0.997622	0.998074	1	0.998915
		Quercus chungii	0.998089	0.998719	0.999241	0.999241	0.997895	0.997951	0.997895	0.997604	0.998915	0.998451	0.998915	0.997951	0.997951	0.996726	0.998915	0.996726	0.996726	0.998079	0.997604	0.99923	0.997604	0.998915	0.998907	0.999116	0.998915	1
		This is a similarity matrix
		Groupgenes = rpl14
			Cosine of Vectors of Values
			Quercus rubra	Quercus aliena	Quercus spinosa	Quercus aquifolioides	Quercus baronii	Quercus variabilis	Quercus dolicholepis	Quercus tarokoensis	Quercus glauca	Quercus tungmaiensis	Quercus sichourensis	Quercus chenii	Quercus acutissima	Quercus dentata	Quercus obovatifolia	Quercus wutaishanica	Quercus mongolica	Quercus robur	Quercus bawanglingensis	Quercus coccinea	Quercus phillyraeoides	Quercus gilva	Quercus pannosa	Quercus virginiana	Quercus acuta	Quercus chungii
Average	0.999082	Quercus rubra	1	0.998645	0.998645	0.998645	0.995813	0.995813	0.995813	0.995813	0.998645	0.998645	0.998645	0.995813	0.995813	0.998645	0.998645	0.998645	0.998645	0.998645	0.995813	0.997967	0.995762	0.998645	0.998645	0.998645	0.998645	0.998645
range	0.00423848	Quercus aliena	0.998645	1	1	1	0.998572	0.998572	0.998572	0.998572	1	1	1	0.998572	0.998572	1	1	1	1	1	0.998572	0.997967	0.998523	1	1	1	1	1
SD	0.000970551	Quercus spinosa	0.998645	1	1	1	0.998572	0.998572	0.998572	0.998572	1	1	1	0.998572	0.998572	1	1	1	1	1	0.998572	0.997967	0.998523	1	1	1	1	1
Max	1	Quercus aquifolioides	0.998645	1	1	1	0.998572	0.998572	0.998572	0.998572	1	1	1	0.998572	0.998572	1	1	1	1	1	0.998572	0.997967	0.998523	1	1	1	1	1
Min	0.995762	Quercus baronii	0.995813	0.998572	0.998572	0.998572	1	1	1	1	0.998572	0.998572	0.998572	1	1	0.998572	0.998572	0.998572	0.998572	0.998572	1	0.996962	0.999949	0.998572	0.998572	0.998572	0.998572	0.998572
		Quercus variabilis	0.995813	0.998572	0.998572	0.998572	1	1	1	1	0.998572	0.998572	0.998572	1	1	0.998572	0.998572	0.998572	0.998572	0.998572	1	0.996962	0.999949	0.998572	0.998572	0.998572	0.998572	0.998572
		Quercus dolicholepis	0.995813	0.998572	0.998572	0.998572	1	1	1	1	0.998572	0.998572	0.998572	1	1	0.998572	0.998572	0.998572	0.998572	0.998572	1	0.996962	0.999949	0.998572	0.998572	0.998572	0.998572	0.998572
		Quercus tarokoensis	0.995813	0.998572	0.998572	0.998572	1	1	1	1	0.998572	0.998572	0.998572	1	1	0.998572	0.998572	0.998572	0.998572	0.998572	1	0.996962	0.999949	0.998572	0.998572	0.998572	0.998572	0.998572
		Quercus glauca	0.998645	1	1	1	0.998572	0.998572	0.998572	0.998572	1	1	1	0.998572	0.998572	1	1	1	1	1	0.998572	0.997967	0.998523	1	1	1	1	1
		Quercus tungmaiensis	0.998645	1	1	1	0.998572	0.998572	0.998572	0.998572	1	1	1	0.998572	0.998572	1	1	1	1	1	0.998572	0.997967	0.998523	1	1	1	1	1
		Quercus sichourensis	0.998645	1	1	1	0.998572	0.998572	0.998572	0.998572	1	1	1	0.998572	0.998572	1	1	1	1	1	0.998572	0.997967	0.998523	1	1	1	1	1
		Quercus chenii	0.995813	0.998572	0.998572	0.998572	1	1	1	1	0.998572	0.998572	0.998572	1	1	0.998572	0.998572	0.998572	0.998572	0.998572	1	0.996962	0.999949	0.998572	0.998572	0.998572	0.998572	0.998572
		Quercus acutissima	0.995813	0.998572	0.998572	0.998572	1	1	1	1	0.998572	0.998572	0.998572	1	1	0.998572	0.998572	0.998572	0.998572	0.998572	1	0.996962	0.999949	0.998572	0.998572	0.998572	0.998572	0.998572
		Quercus dentata	0.998645	1	1	1	0.998572	0.998572	0.998572	0.998572	1	1	1	0.998572	0.998572	1	1	1	1	1	0.998572	0.997967	0.998523	1	1	1	1	1
		Quercus obovatifolia	0.998645	1	1	1	0.998572	0.998572	0.998572	0.998572	1	1	1	0.998572	0.998572	1	1	1	1	1	0.998572	0.997967	0.998523	1	1	1	1	1
		Quercus wutaishanica	0.998645	1	1	1	0.998572	0.998572	0.998572	0.998572	1	1	1	0.998572	0.998572	1	1	1	1	1	0.998572	0.997967	0.998523	1	1	1	1	1
		Quercus mongolica	0.998645	1	1	1	0.998572	0.998572	0.998572	0.998572	1	1	1	0.998572	0.998572	1	1	1	1	1	0.998572	0.997967	0.998523	1	1	1	1	1
		Quercus robur	0.998645	1	1	1	0.998572	0.998572	0.998572	0.998572	1	1	1	0.998572	0.998572	1	1	1	1	1	0.998572	0.997967	0.998523	1	1	1	1	1
		Quercus bawanglingensis	0.995813	0.998572	0.998572	0.998572	1	1	1	1	0.998572	0.998572	0.998572	1	1	0.998572	0.998572	0.998572	0.998572	0.998572	1	0.996962	0.999949	0.998572	0.998572	0.998572	0.998572	0.998572
		Quercus coccinea	0.997967	0.997967	0.997967	0.997967	0.996962	0.996962	0.996962	0.996962	0.997967	0.997967	0.997967	0.996962	0.996962	0.997967	0.997967	0.997967	0.997967	0.997967	0.996962	1	0.996743	0.997967	0.997967	0.997967	0.997967	0.997967
		Quercus phillyraeoides	0.995762	0.998523	0.998523	0.998523	0.999949	0.999949	0.999949	0.999949	0.998523	0.998523	0.998523	0.999949	0.999949	0.998523	0.998523	0.998523	0.998523	0.998523	0.999949	0.996743	1	0.998523	0.998523	0.998523	0.998523	0.998523
		Quercus gilva	0.998645	1	1	1	0.998572	0.998572	0.998572	0.998572	1	1	1	0.998572	0.998572	1	1	1	1	1	0.998572	0.997967	0.998523	1	1	1	1	1
		Quercus pannosa	0.998645	1	1	1	0.998572	0.998572	0.998572	0.998572	1	1	1	0.998572	0.998572	1	1	1	1	1	0.998572	0.997967	0.998523	1	1	1	1	1
		Quercus virginiana	0.998645	1	1	1	0.998572	0.998572	0.998572	0.998572	1	1	1	0.998572	0.998572	1	1	1	1	1	0.998572	0.997967	0.998523	1	1	1	1	1
		Quercus acuta	0.998645	1	1	1	0.998572	0.998572	0.998572	0.998572	1	1	1	0.998572	0.998572	1	1	1	1	1	0.998572	0.997967	0.998523	1	1	1	1	1
		Quercus chungii	0.998645	1	1	1	0.998572	0.998572	0.998572	0.998572	1	1	1	0.998572	0.998572	1	1	1	1	1	0.998572	0.997967	0.998523	1	1	1	1	1
		This is a similarity matrix
		Groupgenes = rpl16
			Cosine of Vectors of Values
			Quercus rubra	Quercus aliena	Quercus spinosa	Quercus aquifolioides	Quercus baronii	Quercus variabilis	Quercus dolicholepis	Quercus tarokoensis	Quercus glauca	Quercus tungmaiensis	Quercus sichourensis	Quercus chenii	Quercus acutissima	Quercus dentata	Quercus obovatifolia	Quercus wutaishanica	Quercus mongolica	Quercus robur	Quercus bawanglingensis	Quercus coccinea	Quercus phillyraeoides	Quercus gilva	Quercus pannosa	Quercus virginiana	Quercus acuta	Quercus chungii
Average	0.994024	Quercus rubra	1	0.993411	0.995089	0.997974	0.997233	0.997233	0.997233	0.983376	0.997974	0.997974	0.997974	0.997233	0.997233	0.993411	0.997974	0.993411	0.993411	0.993411	0.983376	1	0.983376	0.997974	0.995089	0.997974	0.998941	0.997974
range	0.0237052	Quercus aliena	0.993411	1	0.986789	0.995446	0.994704	0.994704	0.994704	0.976295	0.995446	0.995446	0.995446	0.994704	0.994704	1	0.995446	1	1	1	0.976295	0.993411	0.976295	0.995446	0.986789	0.995446	0.994663	0.995446
SD	0.00661387	Quercus spinosa	0.995089	0.986789	1	0.997088	0.996409	0.996409	0.996409	0.982023	0.997088	0.997088	0.997088	0.996409	0.996409	0.986789	0.997088	0.986789	0.986789	0.986789	0.982023	0.995089	0.982023	0.997088	1	0.997088	0.996344	0.997088
Max	1	Quercus aquifolioides	0.997974	0.995446	0.997088	1	0.999284	0.999284	0.999284	0.985455	1	1	1	0.999284	0.999284	0.995446	1	0.995446	0.995446	0.995446	0.985455	0.997974	0.985455	1	0.997088	1	0.999232	1
Min	0.976295	Quercus baronii	0.997233	0.994704	0.996409	0.999284	1	1	1	0.984616	0.999284	0.999284	0.999284	1	1	0.994704	0.999284	0.994704	0.994704	0.994704	0.984616	0.997233	0.984616	0.999284	0.996409	0.999284	0.99849	0.999284
		Quercus variabilis	0.997233	0.994704	0.996409	0.999284	1	1	1	0.984616	0.999284	0.999284	0.999284	1	1	0.994704	0.999284	0.994704	0.994704	0.994704	0.984616	0.997233	0.984616	0.999284	0.996409	0.999284	0.99849	0.999284
		Quercus dolicholepis	0.997233	0.994704	0.996409	0.999284	1	1	1	0.984616	0.999284	0.999284	0.999284	1	1	0.994704	0.999284	0.994704	0.994704	0.994704	0.984616	0.997233	0.984616	0.999284	0.996409	0.999284	0.99849	0.999284
		Quercus tarokoensis	0.983376	0.976295	0.982023	0.985455	0.984616	0.984616	0.984616	1	0.985455	0.985455	0.985455	0.984616	0.984616	0.976295	0.985455	0.976295	0.976295	0.976295	1	0.983376	1	0.985455	0.982023	0.985455	0.98468	0.985455
		Quercus glauca	0.997974	0.995446	0.997088	1	0.999284	0.999284	0.999284	0.985455	1	1	1	0.999284	0.999284	0.995446	1	0.995446	0.995446	0.995446	0.985455	0.997974	0.985455	1	0.997088	1	0.999232	1
		Quercus tungmaiensis	0.997974	0.995446	0.997088	1	0.999284	0.999284	0.999284	0.985455	1	1	1	0.999284	0.999284	0.995446	1	0.995446	0.995446	0.995446	0.985455	0.997974	0.985455	1	0.997088	1	0.999232	1
		Quercus sichourensis	0.997974	0.995446	0.997088	1	0.999284	0.999284	0.999284	0.985455	1	1	1	0.999284	0.999284	0.995446	1	0.995446	0.995446	0.995446	0.985455	0.997974	0.985455	1	0.997088	1	0.999232	1
		Quercus chenii	0.997233	0.994704	0.996409	0.999284	1	1	1	0.984616	0.999284	0.999284	0.999284	1	1	0.994704	0.999284	0.994704	0.994704	0.994704	0.984616	0.997233	0.984616	0.999284	0.996409	0.999284	0.99849	0.999284
		Quercus acutissima	0.997233	0.994704	0.996409	0.999284	1	1	1	0.984616	0.999284	0.999284	0.999284	1	1	0.994704	0.999284	0.994704	0.994704	0.994704	0.984616	0.997233	0.984616	0.999284	0.996409	0.999284	0.99849	0.999284
		Quercus dentata	0.993411	1	0.986789	0.995446	0.994704	0.994704	0.994704	0.976295	0.995446	0.995446	0.995446	0.994704	0.994704	1	0.995446	1	1	1	0.976295	0.993411	0.976295	0.995446	0.986789	0.995446	0.994663	0.995446
		Quercus obovatifolia	0.997974	0.995446	0.997088	1	0.999284	0.999284	0.999284	0.985455	1	1	1	0.999284	0.999284	0.995446	1	0.995446	0.995446	0.995446	0.985455	0.997974	0.985455	1	0.997088	1	0.999232	1
		Quercus wutaishanica	0.993411	1	0.986789	0.995446	0.994704	0.994704	0.994704	0.976295	0.995446	0.995446	0.995446	0.994704	0.994704	1	0.995446	1	1	1	0.976295	0.993411	0.976295	0.995446	0.986789	0.995446	0.994663	0.995446
		Quercus mongolica	0.993411	1	0.986789	0.995446	0.994704	0.994704	0.994704	0.976295	0.995446	0.995446	0.995446	0.994704	0.994704	1	0.995446	1	1	1	0.976295	0.993411	0.976295	0.995446	0.986789	0.995446	0.994663	0.995446
		Quercus robur	0.993411	1	0.986789	0.995446	0.994704	0.994704	0.994704	0.976295	0.995446	0.995446	0.995446	0.994704	0.994704	1	0.995446	1	1	1	0.976295	0.993411	0.976295	0.995446	0.986789	0.995446	0.994663	0.995446
		Quercus bawanglingensis	0.983376	0.976295	0.982023	0.985455	0.984616	0.984616	0.984616	1	0.985455	0.985455	0.985455	0.984616	0.984616	0.976295	0.985455	0.976295	0.976295	0.976295	1	0.983376	1	0.985455	0.982023	0.985455	0.98468	0.985455
		Quercus coccinea	1	0.993411	0.995089	0.997974	0.997233	0.997233	0.997233	0.983376	0.997974	0.997974	0.997974	0.997233	0.997233	0.993411	0.997974	0.993411	0.993411	0.993411	0.983376	1	0.983376	0.997974	0.995089	0.997974	0.998941	0.997974
		Quercus phillyraeoides	0.983376	0.976295	0.982023	0.985455	0.984616	0.984616	0.984616	1	0.985455	0.985455	0.985455	0.984616	0.984616	0.976295	0.985455	0.976295	0.976295	0.976295	1	0.983376	1	0.985455	0.982023	0.985455	0.98468	0.985455
		Quercus gilva	0.997974	0.995446	0.997088	1	0.999284	0.999284	0.999284	0.985455	1	1	1	0.999284	0.999284	0.995446	1	0.995446	0.995446	0.995446	0.985455	0.997974	0.985455	1	0.997088	1	0.999232	1
		Quercus pannosa	0.995089	0.986789	1	0.997088	0.996409	0.996409	0.996409	0.982023	0.997088	0.997088	0.997088	0.996409	0.996409	0.986789	0.997088	0.986789	0.986789	0.986789	0.982023	0.995089	0.982023	0.997088	1	0.997088	0.996344	0.997088
		Quercus virginiana	0.997974	0.995446	0.997088	1	0.999284	0.999284	0.999284	0.985455	1	1	1	0.999284	0.999284	0.995446	1	0.995446	0.995446	0.995446	0.985455	0.997974	0.985455	1	0.997088	1	0.999232	1
		Quercus acuta	0.998941	0.994663	0.996344	0.999232	0.99849	0.99849	0.99849	0.98468	0.999232	0.999232	0.999232	0.99849	0.99849	0.994663	0.999232	0.994663	0.994663	0.994663	0.98468	0.998941	0.98468	0.999232	0.996344	0.999232	1	0.999232
		Quercus chungii	0.997974	0.995446	0.997088	1	0.999284	0.999284	0.999284	0.985455	1	1	1	0.999284	0.999284	0.995446	1	0.995446	0.995446	0.995446	0.985455	0.997974	0.985455	1	0.997088	1	0.999232	1
		This is a similarity matrix
		Groupgenes = rpl2
			Cosine of Vectors of Values
			Quercus rubra	Quercus aliena	Quercus spinosa	Quercus aquifolioides	Quercus baronii	Quercus variabilis	Quercus dolicholepis	Quercus tarokoensis	Quercus glauca	Quercus tungmaiensis	Quercus sichourensis	Quercus chenii	Quercus acutissima	Quercus dentata	Quercus obovatifolia	Quercus wutaishanica	Quercus mongolica	Quercus robur	Quercus bawanglingensis	Quercus coccinea	Quercus phillyraeoides	Quercus gilva	Quercus pannosa	Quercus virginiana	Quercus acuta	Quercus chungii
Average	0.996755	Quercus rubra	1	0.996569	0.979628	0.998628	0.998628	0.998628	0.998628	0.998628	0.998628	0.998402	0.998628	0.998628	0.99806	0.997349	0.998628	0.997912	0.997912	0.998628	0.998628	0.993481	0.998628	0.99714	0.99714	0.996634	0.99806	0.99714
range	0.0227122	Quercus aliena	0.996569	1	0.978609	0.997135	0.997135	0.997135	0.997135	0.997135	0.997135	0.997158	0.997135	0.997135	0.996491	0.997051	0.997135	0.997688	0.997688	0.997135	0.997135	0.987178	0.997135	0.999241	0.999241	0.998745	0.996491	0.999241
SD	0.00534577	Quercus spinosa	0.979628	0.978609	1	0.980552	0.980552	0.980552	0.980552	0.980552	0.980552	0.980442	0.980552	0.980552	0.98199	0.982999	0.980552	0.981545	0.981545	0.980552	0.980552	0.980426	0.980552	0.97741	0.97741	0.977288	0.98199	0.97741
Max	1	Quercus aquifolioides	0.998628	0.997135	0.980552	1	1	1	1	1	1	0.999779	1	1	0.99966	0.998963	1	0.999298	0.999298	1	1	0.991893	1	0.997694	0.997694	0.997198	0.99966	0.997694
Min	0.977288	Quercus baronii	0.998628	0.997135	0.980552	1	1	1	1	1	1	0.999779	1	1	0.99966	0.998963	1	0.999298	0.999298	1	1	0.991893	1	0.997694	0.997694	0.997198	0.99966	0.997694
		Quercus variabilis	0.998628	0.997135	0.980552	1	1	1	1	1	1	0.999779	1	1	0.99966	0.998963	1	0.999298	0.999298	1	1	0.991893	1	0.997694	0.997694	0.997198	0.99966	0.997694
		Quercus dolicholepis	0.998628	0.997135	0.980552	1	1	1	1	1	1	0.999779	1	1	0.99966	0.998963	1	0.999298	0.999298	1	1	0.991893	1	0.997694	0.997694	0.997198	0.99966	0.997694
		Quercus tarokoensis	0.998628	0.997135	0.980552	1	1	1	1	1	1	0.999779	1	1	0.99966	0.998963	1	0.999298	0.999298	1	1	0.991893	1	0.997694	0.997694	0.997198	0.99966	0.997694
		Quercus glauca	0.998628	0.997135	0.980552	1	1	1	1	1	1	0.999779	1	1	0.99966	0.998963	1	0.999298	0.999298	1	1	0.991893	1	0.997694	0.997694	0.997198	0.99966	0.997694
		Quercus tungmaiensis	0.998402	0.997158	0.980442	0.999779	0.999779	0.999779	0.999779	0.999779	0.999779	1	0.999779	0.999779	0.999435	0.998735	0.999779	0.999073	0.999073	0.999779	0.999779	0.991264	0.999779	0.99772	0.99772	0.997221	0.999435	0.99772
		Quercus sichourensis	0.998628	0.997135	0.980552	1	1	1	1	1	1	0.999779	1	1	0.99966	0.998963	1	0.999298	0.999298	1	1	0.991893	1	0.997694	0.997694	0.997198	0.99966	0.997694
		Quercus chenii	0.998628	0.997135	0.980552	1	1	1	1	1	1	0.999779	1	1	0.99966	0.998963	1	0.999298	0.999298	1	1	0.991893	1	0.997694	0.997694	0.997198	0.99966	0.997694
		Quercus acutissima	0.99806	0.996491	0.98199	0.99966	0.99966	0.99966	0.99966	0.99966	0.99966	0.999435	0.99966	0.99966	1	0.999293	0.99966	0.998946	0.998946	0.99966	0.99966	0.992636	0.99966	0.997063	0.997063	0.996556	1	0.997063
		Quercus dentata	0.997349	0.997051	0.982999	0.998963	0.998963	0.998963	0.998963	0.998963	0.998963	0.998735	0.998963	0.998963	0.999293	1	0.998963	0.999658	0.999658	0.998963	0.998963	0.992283	0.998963	0.996159	0.996159	0.995641	0.999293	0.996159
		Quercus obovatifolia	0.998628	0.997135	0.980552	1	1	1	1	1	1	0.999779	1	1	0.99966	0.998963	1	0.999298	0.999298	1	1	0.991893	1	0.997694	0.997694	0.997198	0.99966	0.997694
		Quercus wutaishanica	0.997912	0.997688	0.981545	0.999298	0.999298	0.999298	0.999298	0.999298	0.999298	0.999073	0.999298	0.999298	0.998946	0.999658	0.999298	1	1	0.999298	0.999298	0.991531	0.999298	0.996787	0.996787	0.99628	0.998946	0.996787
		Quercus mongolica	0.997912	0.997688	0.981545	0.999298	0.999298	0.999298	0.999298	0.999298	0.999298	0.999073	0.999298	0.999298	0.998946	0.999658	0.999298	1	1	0.999298	0.999298	0.991531	0.999298	0.996787	0.996787	0.99628	0.998946	0.996787
		Quercus robur	0.998628	0.997135	0.980552	1	1	1	1	1	1	0.999779	1	1	0.99966	0.998963	1	0.999298	0.999298	1	1	0.991893	1	0.997694	0.997694	0.997198	0.99966	0.997694
		Quercus bawanglingensis	0.998628	0.997135	0.980552	1	1	1	1	1	1	0.999779	1	1	0.99966	0.998963	1	0.999298	0.999298	1	1	0.991893	1	0.997694	0.997694	0.997198	0.99966	0.997694
		Quercus coccinea	0.993481	0.987178	0.980426	0.991893	0.991893	0.991893	0.991893	0.991893	0.991893	0.991264	0.991893	0.991893	0.992636	0.992283	0.991893	0.991531	0.991531	0.991893	0.991893	1	0.991893	0.987391	0.987391	0.987663	0.992636	0.987391
		Quercus phillyraeoides	0.998628	0.997135	0.980552	1	1	1	1	1	1	0.999779	1	1	0.99966	0.998963	1	0.999298	0.999298	1	1	0.991893	1	0.997694	0.997694	0.997198	0.99966	0.997694
		Quercus gilva	0.99714	0.999241	0.97741	0.997694	0.997694	0.997694	0.997694	0.997694	0.997694	0.99772	0.997694	0.997694	0.997063	0.996159	0.997694	0.996787	0.996787	0.997694	0.997694	0.987391	0.997694	1	1	0.999515	0.997063	1
		Quercus pannosa	0.99714	0.999241	0.97741	0.997694	0.997694	0.997694	0.997694	0.997694	0.997694	0.99772	0.997694	0.997694	0.997063	0.996159	0.997694	0.996787	0.996787	0.997694	0.997694	0.987391	0.997694	1	1	0.999515	0.997063	1
		Quercus virginiana	0.996634	0.998745	0.977288	0.997198	0.997198	0.997198	0.997198	0.997198	0.997198	0.997221	0.997198	0.997198	0.996556	0.995641	0.997198	0.99628	0.99628	0.997198	0.997198	0.987663	0.997198	0.999515	0.999515	1	0.996556	0.999515
		Quercus acuta	0.99806	0.996491	0.98199	0.99966	0.99966	0.99966	0.99966	0.99966	0.99966	0.999435	0.99966	0.99966	1	0.999293	0.99966	0.998946	0.998946	0.99966	0.99966	0.992636	0.99966	0.997063	0.997063	0.996556	1	0.997063
		Quercus chungii	0.99714	0.999241	0.97741	0.997694	0.997694	0.997694	0.997694	0.997694	0.997694	0.99772	0.997694	0.997694	0.997063	0.996159	0.997694	0.996787	0.996787	0.997694	0.997694	0.987391	0.997694	1	1	0.999515	0.997063	1
		This is a similarity matrix
		Groupgenes = rpl20
			Cosine of Vectors of Values
			Quercus rubra	Quercus aliena	Quercus spinosa	Quercus aquifolioides	Quercus baronii	Quercus variabilis	Quercus dolicholepis	Quercus tarokoensis	Quercus glauca	Quercus tungmaiensis	Quercus sichourensis	Quercus chenii	Quercus acutissima	Quercus dentata	Quercus obovatifolia	Quercus wutaishanica	Quercus mongolica	Quercus robur	Quercus bawanglingensis	Quercus coccinea	Quercus phillyraeoides	Quercus gilva	Quercus pannosa	Quercus virginiana	Quercus acuta	Quercus chungii
Average	0.984742	Quercus rubra	1	0.988677	0.997137	0.997073	0.996543	0.999177	0.996447	0.999177	0.997319	0.998812	0.997319	0.999177	0.999177	0.988677	0.997319	0.988291	0.988291	0.986874	0.999177	0.872441	0.999177	0.997319	0.996767	0.999177	0.997319	0.997319
range	0.148359	Quercus aliena	0.988677	1	0.987467	0.987423	0.986873	0.9895	0.986775	0.9895	0.987689	0.989175	0.987689	0.9895	0.9895	1	0.987689	0.999696	0.999696	0.998235	0.9895	0.858116	0.9895	0.987689	0.987137	0.988659	0.987689	0.987689
SD	0.0342216	Quercus spinosa	0.997137	0.987467	1	0.996888	0.995329	0.99796	0.995232	0.99796	0.99385	0.997653	0.99385	0.99796	0.99796	0.987467	0.99385	0.98714	0.98714	0.988271	0.99796	0.866071	0.99796	0.99385	0.999696	0.997135	0.99385	0.99385
Max	1	Quercus aquifolioides	0.997073	0.987423	0.996888	1	0.995318	0.997957	0.994841	0.997957	0.996075	0.998439	0.996075	0.997957	0.997957	0.987423	0.996075	0.987883	0.987883	0.987747	0.997957	0.867532	0.997957	0.996075	0.997366	0.996975	0.996075	0.996075
Min	0.851641	Quercus baronii	0.996543	0.986873	0.995329	0.995318	1	0.997366	0.999905	0.997366	0.995515	0.997058	0.995515	0.997366	0.997366	0.986873	0.995515	0.986544	0.986544	0.985132	0.997366	0.872604	0.997366	0.995515	0.995016	0.99654	0.995515	0.995515
		Quercus variabilis	0.999177	0.9895	0.99796	0.997957	0.997366	1	0.99727	1	0.998138	0.999696	0.998138	1	1	0.9895	0.998138	0.989175	0.989175	0.987754	1	0.871651	1	0.998138	0.997651	0.999177	0.998138	0.998138
		Quercus dolicholepis	0.996447	0.986775	0.995232	0.994841	0.999905	0.99727	1	0.99727	0.995465	0.996799	0.995465	0.99727	0.99727	0.986775	0.995465	0.986283	0.986283	0.984721	0.99727	0.872946	0.99727	0.995465	0.994757	0.996443	0.995465	0.995465
		Quercus tarokoensis	0.999177	0.9895	0.99796	0.997957	0.997366	1	0.99727	1	0.998138	0.999696	0.998138	1	1	0.9895	0.998138	0.989175	0.989175	0.987754	1	0.871651	1	0.998138	0.997651	0.999177	0.998138	0.998138
		Quercus glauca	0.997319	0.987689	0.99385	0.996075	0.995515	0.998138	0.995465	0.998138	1	0.997791	1	0.998138	0.998138	0.987689	1	0.987321	0.987321	0.985855	0.998138	0.870237	0.998138	1	0.993494	0.997324	1	1
		Quercus tungmaiensis	0.998812	0.989175	0.997653	0.998439	0.997058	0.999696	0.996799	0.999696	0.997791	1	0.997791	0.999696	0.999696	0.989175	0.997791	0.989459	0.989459	0.988169	0.999696	0.870475	0.999696	0.997791	0.997952	0.99872	0.997791	0.997791
		Quercus sichourensis	0.997319	0.987689	0.99385	0.996075	0.995515	0.998138	0.995465	0.998138	1	0.997791	1	0.998138	0.998138	0.987689	1	0.987321	0.987321	0.985855	0.998138	0.870237	0.998138	1	0.993494	0.997324	1	1
		Quercus chenii	0.999177	0.9895	0.99796	0.997957	0.997366	1	0.99727	1	0.998138	0.999696	0.998138	1	1	0.9895	0.998138	0.989175	0.989175	0.987754	1	0.871651	1	0.998138	0.997651	0.999177	0.998138	0.998138
		Quercus acutissima	0.999177	0.9895	0.99796	0.997957	0.997366	1	0.99727	1	0.998138	0.999696	0.998138	1	1	0.9895	0.998138	0.989175	0.989175	0.987754	1	0.871651	1	0.998138	0.997651	0.999177	0.998138	0.998138
		Quercus dentata	0.988677	1	0.987467	0.987423	0.986873	0.9895	0.986775	0.9895	0.987689	0.989175	0.987689	0.9895	0.9895	1	0.987689	0.999696	0.999696	0.998235	0.9895	0.858116	0.9895	0.987689	0.987137	0.988659	0.987689	0.987689
		Quercus obovatifolia	0.997319	0.987689	0.99385	0.996075	0.995515	0.998138	0.995465	0.998138	1	0.997791	1	0.998138	0.998138	0.987689	1	0.987321	0.987321	0.985855	0.998138	0.870237	0.998138	1	0.993494	0.997324	1	1
		Quercus wutaishanica	0.988291	0.999696	0.98714	0.987883	0.986544	0.989175	0.986283	0.989175	0.987321	0.989459	0.987321	0.989175	0.989175	0.999696	0.987321	1	1	0.998671	0.989175	0.856913	0.989175	0.987321	0.987418	0.988181	0.987321	0.987321
		Quercus mongolica	0.988291	0.999696	0.98714	0.987883	0.986544	0.989175	0.986283	0.989175	0.987321	0.989459	0.987321	0.989175	0.989175	0.999696	0.987321	1	1	0.998671	0.989175	0.856913	0.989175	0.987321	0.987418	0.988181	0.987321	0.987321
		Quercus robur	0.986874	0.998235	0.988271	0.987747	0.985132	0.987754	0.984721	0.987754	0.985855	0.988169	0.985855	0.987754	0.987754	0.998235	0.985855	0.998671	0.998671	1	0.987754	0.851641	0.987754	0.985855	0.988686	0.986768	0.985855	0.985855
		Quercus bawanglingensis	0.999177	0.9895	0.99796	0.997957	0.997366	1	0.99727	1	0.998138	0.999696	0.998138	1	1	0.9895	0.998138	0.989175	0.989175	0.987754	1	0.871651	1	0.998138	0.997651	0.999177	0.998138	0.998138
		Quercus coccinea	0.872441	0.858116	0.866071	0.867532	0.872604	0.871651	0.872946	0.871651	0.870237	0.870475	0.870237	0.871651	0.871651	0.858116	0.870237	0.856913	0.856913	0.851641	0.871651	1	0.871651	0.870237	0.864883	0.871534	0.870237	0.870237
		Quercus phillyraeoides	0.999177	0.9895	0.99796	0.997957	0.997366	1	0.99727	1	0.998138	0.999696	0.998138	1	1	0.9895	0.998138	0.989175	0.989175	0.987754	1	0.871651	1	0.998138	0.997651	0.999177	0.998138	0.998138
		Quercus gilva	0.997319	0.987689	0.99385	0.996075	0.995515	0.998138	0.995465	0.998138	1	0.997791	1	0.998138	0.998138	0.987689	1	0.987321	0.987321	0.985855	0.998138	0.870237	0.998138	1	0.993494	0.997324	1	1
		Quercus pannosa	0.996767	0.987137	0.999696	0.997366	0.995016	0.997651	0.994757	0.997651	0.993494	0.997952	0.993494	0.997651	0.997651	0.987137	0.993494	0.987418	0.987418	0.988686	0.997651	0.864883	0.997651	0.993494	1	0.996673	0.993494	0.993494
		Quercus virginiana	0.999177	0.988659	0.997135	0.996975	0.99654	0.999177	0.996443	0.999177	0.997324	0.99872	0.997324	0.999177	0.999177	0.988659	0.997324	0.988181	0.988181	0.986768	0.999177	0.871534	0.999177	0.997324	0.996673	1	0.997324	0.997324
		Quercus acuta	0.997319	0.987689	0.99385	0.996075	0.995515	0.998138	0.995465	0.998138	1	0.997791	1	0.998138	0.998138	0.987689	1	0.987321	0.987321	0.985855	0.998138	0.870237	0.998138	1	0.993494	0.997324	1	1
		Quercus chungii	0.997319	0.987689	0.99385	0.996075	0.995515	0.998138	0.995465	0.998138	1	0.997791	1	0.998138	0.998138	0.987689	1	0.987321	0.987321	0.985855	0.998138	0.870237	0.998138	1	0.993494	0.997324	1	1
		This is a similarity matrix
		Groupgenes = rpoA
			Cosine of Vectors of Values
			Quercus rubra	Quercus aliena	Quercus spinosa	Quercus aquifolioides	Quercus baronii	Quercus variabilis	Quercus dolicholepis	Quercus tarokoensis	Quercus glauca	Quercus tungmaiensis	Quercus sichourensis	Quercus chenii	Quercus acutissima	Quercus dentata	Quercus obovatifolia	Quercus wutaishanica	Quercus mongolica	Quercus robur	Quercus bawanglingensis	Quercus coccinea	Quercus phillyraeoides	Quercus gilva	Quercus pannosa	Quercus virginiana	Quercus acuta	Quercus chungii
Average	0.998545	Quercus rubra	1	0.998488	0.998117	0.998275	0.998768	0.99784	0.998768	0.997753	0.998993	0.999073	0.998993	0.99784	0.99784	0.998488	0.998993	0.999343	0.999343	0.998525	0.997839	1	0.997753	0.998993	0.998111	0.99774	0.998993	0.998993
range	0.00367785	Quercus aliena	0.998488	1	0.997928	0.997247	0.998316	0.997974	0.998316	0.997298	0.998808	0.998887	0.998808	0.997974	0.997974	1	0.998808	0.999158	0.999158	0.998339	0.997383	0.998488	0.997298	0.998808	0.997922	0.997557	0.998808	0.998808
SD	0.000777615	Quercus spinosa	0.998117	0.997928	1	0.997723	0.997946	0.997606	0.997946	0.996928	0.998439	0.998517	0.998439	0.997606	0.997606	0.997928	0.998439	0.998789	0.998789	0.997969	0.997012	0.998117	0.996928	0.998439	0.999994	0.997195	0.998439	0.998439
Max	1	Quercus aquifolioides	0.998275	0.997247	0.997723	1	0.998112	0.99775	0.998112	0.99711	0.99858	0.999194	0.99858	0.99775	0.99775	0.997247	0.99858	0.998926	0.998926	0.997305	0.997182	0.998275	0.99711	0.99858	0.997718	0.997318	0.99858	0.99858
Min	0.996322	Quercus baronii	0.998768	0.998316	0.997946	0.998112	1	0.999453	1	0.998972	0.998816	0.998914	0.998816	0.999453	0.999453	0.998316	0.998816	0.999165	0.999165	0.998349	0.998886	0.998768	0.998972	0.998816	0.99795	0.997372	0.998816	0.998816
		Quercus variabilis	0.99784	0.997974	0.997606	0.99775	0.999453	1	0.999453	0.998435	0.998461	0.99856	0.998461	1	1	0.997974	0.998461	0.998807	0.998807	0.997998	0.998351	0.99784	0.998435	0.998461	0.99761	0.997011	0.998461	0.998461
		Quercus dolicholepis	0.998768	0.998316	0.997946	0.998112	1	0.999453	1	0.998972	0.998816	0.998914	0.998816	0.999453	0.999453	0.998316	0.998816	0.999165	0.999165	0.998349	0.998886	0.998768	0.998972	0.998816	0.99795	0.997372	0.998816	0.998816
		Quercus tarokoensis	0.997753	0.997298	0.996928	0.99711	0.998972	0.998435	0.998972	1	0.998504	0.997904	0.998504	0.998435	0.998435	0.997298	0.998504	0.998157	0.998157	0.997339	0.999913	0.997753	1	0.998504	0.996953	0.996322	0.998504	0.998504
		Quercus glauca	0.998993	0.998808	0.998439	0.99858	0.998816	0.998461	0.998816	0.998504	1	0.999385	1	0.998461	0.998461	0.998808	1	0.999653	0.999653	0.998839	0.998593	0.998993	0.998504	1	0.998433	0.998026	1	1
		Quercus tungmaiensis	0.999073	0.998887	0.998517	0.999194	0.998914	0.99856	0.998914	0.997904	0.999385	1	0.999385	0.99856	0.99856	0.998887	0.999385	0.999733	0.999733	0.998918	0.997974	0.999073	0.997904	0.999385	0.998511	0.998126	0.999385	0.999385
		Quercus sichourensis	0.998993	0.998808	0.998439	0.99858	0.998816	0.998461	0.998816	0.998504	1	0.999385	1	0.998461	0.998461	0.998808	1	0.999653	0.999653	0.998839	0.998593	0.998993	0.998504	1	0.998433	0.998026	1	1
		Quercus chenii	0.99784	0.997974	0.997606	0.99775	0.999453	1	0.999453	0.998435	0.998461	0.99856	0.998461	1	1	0.997974	0.998461	0.998807	0.998807	0.997998	0.998351	0.99784	0.998435	0.998461	0.99761	0.997011	0.998461	0.998461
		Quercus acutissima	0.99784	0.997974	0.997606	0.99775	0.999453	1	0.999453	0.998435	0.998461	0.99856	0.998461	1	1	0.997974	0.998461	0.998807	0.998807	0.997998	0.998351	0.99784	0.998435	0.998461	0.99761	0.997011	0.998461	0.998461
		Quercus dentata	0.998488	1	0.997928	0.997247	0.998316	0.997974	0.998316	0.997298	0.998808	0.998887	0.998808	0.997974	0.997974	1	0.998808	0.999158	0.999158	0.998339	0.997383	0.998488	0.997298	0.998808	0.997922	0.997557	0.998808	0.998808
		Quercus obovatifolia	0.998993	0.998808	0.998439	0.99858	0.998816	0.998461	0.998816	0.998504	1	0.999385	1	0.998461	0.998461	0.998808	1	0.999653	0.999653	0.998839	0.998593	0.998993	0.998504	1	0.998433	0.998026	1	1
		Quercus wutaishanica	0.999343	0.999158	0.998789	0.998926	0.999165	0.998807	0.999165	0.998157	0.999653	0.999733	0.999653	0.998807	0.998807	0.999158	0.999653	1	1	0.999187	0.998246	0.999343	0.998157	0.999653	0.998783	0.998392	0.999653	0.999653
		Quercus mongolica	0.999343	0.999158	0.998789	0.998926	0.999165	0.998807	0.999165	0.998157	0.999653	0.999733	0.999653	0.998807	0.998807	0.999158	0.999653	1	1	0.999187	0.998246	0.999343	0.998157	0.999653	0.998783	0.998392	0.999653	0.999653
		Quercus robur	0.998525	0.998339	0.997969	0.997305	0.998349	0.997998	0.998349	0.997339	0.998839	0.998918	0.998839	0.997998	0.997998	0.998339	0.998839	0.999187	0.999187	1	0.997426	0.998525	0.997339	0.998839	0.997963	0.997582	0.998839	0.998839
		Quercus bawanglingensis	0.997839	0.997383	0.997012	0.997182	0.998886	0.998351	0.998886	0.999913	0.998593	0.997974	0.998593	0.998351	0.998351	0.997383	0.998593	0.998246	0.998246	0.997426	1	0.997839	0.999913	0.998593	0.997037	0.996411	0.998593	0.998593
		Quercus coccinea	1	0.998488	0.998117	0.998275	0.998768	0.99784	0.998768	0.997753	0.998993	0.999073	0.998993	0.99784	0.99784	0.998488	0.998993	0.999343	0.999343	0.998525	0.997839	1	0.997753	0.998993	0.998111	0.99774	0.998993	0.998993
		Quercus phillyraeoides	0.997753	0.997298	0.996928	0.99711	0.998972	0.998435	0.998972	1	0.998504	0.997904	0.998504	0.998435	0.998435	0.997298	0.998504	0.998157	0.998157	0.997339	0.999913	0.997753	1	0.998504	0.996953	0.996322	0.998504	0.998504
		Quercus gilva	0.998993	0.998808	0.998439	0.99858	0.998816	0.998461	0.998816	0.998504	1	0.999385	1	0.998461	0.998461	0.998808	1	0.999653	0.999653	0.998839	0.998593	0.998993	0.998504	1	0.998433	0.998026	1	1
		Quercus pannosa	0.998111	0.997922	0.999994	0.997718	0.99795	0.99761	0.99795	0.996953	0.998433	0.998511	0.998433	0.99761	0.99761	0.997922	0.998433	0.998783	0.998783	0.997963	0.997037	0.998111	0.996953	0.998433	1	0.997189	0.998433	0.998433
		Quercus virginiana	0.99774	0.997557	0.997195	0.997318	0.997372	0.997011	0.997372	0.996322	0.998026	0.998126	0.998026	0.997011	0.997011	0.997557	0.998026	0.998392	0.998392	0.997582	0.996411	0.99774	0.996322	0.998026	0.997189	1	0.998026	0.998026
		Quercus acuta	0.998993	0.998808	0.998439	0.99858	0.998816	0.998461	0.998816	0.998504	1	0.999385	1	0.998461	0.998461	0.998808	1	0.999653	0.999653	0.998839	0.998593	0.998993	0.998504	1	0.998433	0.998026	1	1
		Quercus chungii	0.998993	0.998808	0.998439	0.99858	0.998816	0.998461	0.998816	0.998504	1	0.999385	1	0.998461	0.998461	0.998808	1	0.999653	0.999653	0.998839	0.998593	0.998993	0.998504	1	0.998433	0.998026	1	1
		This is a similarity matrix
		Groupgenes = rpoB
			Cosine of Vectors of Values
			Quercus rubra	Quercus aliena	Quercus spinosa	Quercus aquifolioides	Quercus baronii	Quercus variabilis	Quercus dolicholepis	Quercus tarokoensis	Quercus glauca	Quercus tungmaiensis	Quercus sichourensis	Quercus chenii	Quercus acutissima	Quercus dentata	Quercus obovatifolia	Quercus wutaishanica	Quercus mongolica	Quercus robur	Quercus bawanglingensis	Quercus coccinea	Quercus phillyraeoides	Quercus gilva	Quercus pannosa	Quercus virginiana	Quercus acuta	Quercus chungii
Average	0.999548	Quercus rubra	1	0.999119	0.99931	0.999554	0.999327	0.999321	0.999316	0.999247	0.999419	0.999403	0.999419	0.999321	0.999321	0.999106	0.999419	0.999186	0.999222	0.99924	0.999245	0.999903	0.999279	0.999107	0.999387	0.999272	0.999419	0.999419
range	0.00109702	Quercus aliena	0.999119	1	0.999207	0.999452	0.999719	0.99968	0.999707	0.999654	0.999208	0.999168	0.999208	0.99968	0.99968	0.999981	0.999208	0.999885	0.999908	0.999874	0.999589	0.999098	0.99965	0.998903	0.999304	0.999456	0.999208	0.999208
SD	0.000256602	Quercus spinosa	0.99931	0.999207	1	0.999506	0.99952	0.99948	0.999508	0.999481	0.99982	0.999343	0.99982	0.99948	0.99948	0.999186	0.99982	0.999304	0.999304	0.999348	0.999418	0.99928	0.999492	0.999706	0.999903	0.999361	0.99982	0.99982
Max	1	Quercus aquifolioides	0.999554	0.999452	0.999506	1	0.999661	0.999598	0.999625	0.999589	0.999553	0.999726	0.999553	0.999598	0.999598	0.999437	0.999553	0.999549	0.999593	0.999625	0.99954	0.999418	0.999613	0.999292	0.999603	0.999637	0.999553	0.999553
Min	0.998903	Quercus baronii	0.999327	0.999719	0.99952	0.999661	1	0.999961	0.999988	0.99994	0.999519	0.999632	0.999519	0.999961	0.999961	0.999708	0.999519	0.99978	0.999824	0.999856	0.999891	0.999284	0.999952	0.999281	0.999616	0.999649	0.999519	0.999519
		Quercus variabilis	0.999321	0.99968	0.99948	0.999598	0.999961	1	0.999973	0.999901	0.999463	0.999577	0.999463	1	1	0.999669	0.999463	0.999771	0.999785	0.999817	0.999851	0.999302	0.999913	0.999149	0.999577	0.999609	0.999463	0.999463
		Quercus dolicholepis	0.999316	0.999707	0.999508	0.999625	0.999988	0.999973	1	0.999928	0.999491	0.999605	0.999491	0.999973	0.999973	0.999696	0.999491	0.999767	0.999811	0.999843	0.99988	0.999288	0.99994	0.999253	0.999605	0.999637	0.999491	0.999491
		Quercus tarokoensis	0.999247	0.999654	0.999481	0.999589	0.99994	0.999901	0.999928	1	0.999491	0.999572	0.999491	0.999901	0.999901	0.999646	0.999491	0.999719	0.999763	0.999794	0.999927	0.999187	0.999988	0.999277	0.999578	0.999576	0.999491	0.999491
		Quercus glauca	0.999419	0.999208	0.99982	0.999553	0.999519	0.999463	0.999491	0.999491	1	0.999347	1	0.999463	0.999463	0.999217	1	0.999345	0.999333	0.999378	0.999464	0.999382	0.999503	0.999885	0.999917	0.999501	1	1
		Quercus tungmaiensis	0.999403	0.999168	0.999343	0.999726	0.999632	0.999577	0.999605	0.999572	0.999347	1	0.999347	0.999577	0.999577	0.999142	0.999347	0.999269	0.999376	0.999474	0.999511	0.9993	0.999584	0.999132	0.99944	0.999397	0.999347	0.999347
		Quercus sichourensis	0.999419	0.999208	0.99982	0.999553	0.999519	0.999463	0.999491	0.999491	1	0.999347	1	0.999463	0.999463	0.999217	1	0.999345	0.999333	0.999378	0.999464	0.999382	0.999503	0.999885	0.999917	0.999501	1	1
		Quercus chenii	0.999321	0.99968	0.99948	0.999598	0.999961	1	0.999973	0.999901	0.999463	0.999577	0.999463	1	1	0.999669	0.999463	0.999771	0.999785	0.999817	0.999851	0.999302	0.999913	0.999149	0.999577	0.999609	0.999463	0.999463
		Quercus acutissima	0.999321	0.99968	0.99948	0.999598	0.999961	1	0.999973	0.999901	0.999463	0.999577	0.999463	1	1	0.999669	0.999463	0.999771	0.999785	0.999817	0.999851	0.999302	0.999913	0.999149	0.999577	0.999609	0.999463	0.999463
		Quercus dentata	0.999106	0.999981	0.999186	0.999437	0.999708	0.999669	0.999696	0.999646	0.999217	0.999142	0.999217	0.999669	0.999669	1	0.999217	0.999895	0.999927	0.999893	0.999578	0.999088	0.999639	0.998912	0.999283	0.999449	0.999217	0.999217
		Quercus obovatifolia	0.999419	0.999208	0.99982	0.999553	0.999519	0.999463	0.999491	0.999491	1	0.999347	1	0.999463	0.999463	0.999217	1	0.999345	0.999333	0.999378	0.999464	0.999382	0.999503	0.999885	0.999917	0.999501	1	1
		Quercus wutaishanica	0.999186	0.999885	0.999304	0.999549	0.99978	0.999771	0.999767	0.999719	0.999345	0.999269	0.999345	0.999771	0.999771	0.999895	0.999345	1	0.999968	0.999935	0.999653	0.999177	0.999712	0.998992	0.9994	0.999523	0.999345	0.999345
		Quercus mongolica	0.999222	0.999908	0.999304	0.999593	0.999824	0.999785	0.999811	0.999763	0.999333	0.999376	0.999333	0.999785	0.999785	0.999927	0.999333	0.999968	1	0.999967	0.999697	0.999215	0.999756	0.999024	0.9994	0.999567	0.999333	0.999333
		Quercus robur	0.99924	0.999874	0.999348	0.999625	0.999856	0.999817	0.999843	0.999794	0.999378	0.999474	0.999378	0.999817	0.999817	0.999893	0.999378	0.999935	0.999967	1	0.999727	0.999221	0.999787	0.999069	0.999445	0.999598	0.999378	0.999378
		Quercus bawanglingensis	0.999245	0.999589	0.999418	0.99954	0.999891	0.999851	0.99988	0.999927	0.999464	0.999511	0.999464	0.999851	0.999851	0.999578	0.999464	0.999653	0.999697	0.999727	1	0.999182	0.999938	0.999251	0.999515	0.999555	0.999464	0.999464
		Quercus coccinea	0.999903	0.999098	0.99928	0.999418	0.999284	0.999302	0.999288	0.999187	0.999382	0.9993	0.999382	0.999302	0.999302	0.999088	0.999382	0.999177	0.999215	0.999221	0.999182	1	0.999215	0.999039	0.999357	0.999226	0.999382	0.999382
		Quercus phillyraeoides	0.999279	0.99965	0.999492	0.999613	0.999952	0.999913	0.99994	0.999988	0.999503	0.999584	0.999503	0.999913	0.999913	0.999639	0.999503	0.999712	0.999756	0.999787	0.999938	0.999215	1	0.999289	0.999589	0.9996	0.999503	0.999503
		Quercus gilva	0.999107	0.998903	0.999706	0.999292	0.999281	0.999149	0.999253	0.999277	0.999885	0.999132	0.999885	0.999149	0.999149	0.998912	0.999885	0.998992	0.999024	0.999069	0.999251	0.999039	0.999289	1	0.999802	0.999232	0.999885	0.999885
		Quercus pannosa	0.999387	0.999304	0.999903	0.999603	0.999616	0.999577	0.999605	0.999578	0.999917	0.99944	0.999917	0.999577	0.999577	0.999283	0.999917	0.9994	0.9994	0.999445	0.999515	0.999357	0.999589	0.999802	1	0.999458	0.999917	0.999917
		Quercus virginiana	0.999272	0.999456	0.999361	0.999637	0.999649	0.999609	0.999637	0.999576	0.999501	0.999397	0.999501	0.999609	0.999609	0.999449	0.999501	0.999523	0.999567	0.999598	0.999555	0.999226	0.9996	0.999232	0.999458	1	0.999501	0.999501
		Quercus acuta	0.999419	0.999208	0.99982	0.999553	0.999519	0.999463	0.999491	0.999491	1	0.999347	1	0.999463	0.999463	0.999217	1	0.999345	0.999333	0.999378	0.999464	0.999382	0.999503	0.999885	0.999917	0.999501	1	1
		Quercus chungii	0.999419	0.999208	0.99982	0.999553	0.999519	0.999463	0.999491	0.999491	1	0.999347	1	0.999463	0.999463	0.999217	1	0.999345	0.999333	0.999378	0.999464	0.999382	0.999503	0.999885	0.999917	0.999501	1	1
		This is a similarity matrix
		Groupgenes = rpoC1
			Cosine of Vectors of Values
			Quercus rubra	Quercus aliena	Quercus spinosa	Quercus aquifolioides	Quercus baronii	Quercus variabilis	Quercus dolicholepis	Quercus tarokoensis	Quercus glauca	Quercus tungmaiensis	Quercus sichourensis	Quercus chenii	Quercus acutissima	Quercus dentata	Quercus obovatifolia	Quercus wutaishanica	Quercus mongolica	Quercus robur	Quercus bawanglingensis	Quercus coccinea	Quercus phillyraeoides	Quercus gilva	Quercus pannosa	Quercus virginiana	Quercus acuta	Quercus chungii
Average	0.99889	Quercus rubra	1	0.998889	0.998798	0.998695	0.998825	0.998757	0.998561	0.99832	0.999288	0.999061	0.999195	0.998757	0.998757	0.999056	0.999288	0.999056	0.998769	0.999056	0.998218	0.999874	0.998218	0.999146	0.998293	0.997624	0.999288	0.998592
range	0.00272742	Quercus aliena	0.998889	1	0.999214	0.998634	0.99927	0.999145	0.998871	0.998659	0.99918	0.998721	0.998934	0.999145	0.999145	0.999849	0.99918	0.999849	0.999543	0.999849	0.99856	0.998907	0.99856	0.999044	0.998743	0.998449	0.99918	0.998836
SD	0.000564668	Quercus spinosa	0.998798	0.999214	1	0.998966	0.998392	0.998268	0.997993	0.99778	0.999089	0.999054	0.998785	0.998268	0.998268	0.999063	0.999089	0.999063	0.998757	0.999063	0.998071	0.998816	0.998071	0.998953	0.999504	0.998226	0.999089	0.998687
Max	1	Quercus aquifolioides	0.998695	0.998634	0.998966	1	0.9981	0.997958	0.997785	0.997497	0.99892	0.999598	0.998677	0.997958	0.997958	0.998466	0.99892	0.998466	0.998123	0.998466	0.997401	0.99871	0.997401	0.998799	0.998637	0.997815	0.99892	0.998705
Min	0.997273	Quercus baronii	0.998825	0.99927	0.998392	0.9981	1	0.999753	0.999542	0.999383	0.999168	0.998489	0.999027	0.999753	0.999753	0.999405	0.999168	0.999405	0.999102	0.999405	0.99919	0.998743	0.99919	0.999071	0.998014	0.998288	0.999168	0.99863
		Quercus variabilis	0.998757	0.999145	0.998268	0.997958	0.999753	1	0.999522	0.999285	0.999107	0.998388	0.998902	1	1	0.999308	0.999107	0.999308	0.998966	0.999308	0.999095	0.998619	0.999095	0.998901	0.99807	0.998365	0.999107	0.998721
		Quercus dolicholepis	0.998561	0.998871	0.997993	0.997785	0.999542	0.999522	1	0.999635	0.999174	0.998178	0.998914	0.999522	0.999522	0.99909	0.999174	0.99909	0.998501	0.99909	0.999442	0.998374	0.999442	0.998751	0.998034	0.998575	0.999174	0.99897
		Quercus tarokoensis	0.99832	0.998659	0.99778	0.997497	0.999383	0.999285	0.999635	1	0.999005	0.99801	0.998744	0.999285	0.999285	0.99892	0.999005	0.99892	0.998614	0.99892	0.999806	0.998077	0.999806	0.998363	0.997437	0.997722	0.999005	0.998375
		Quercus glauca	0.999288	0.99918	0.999089	0.99892	0.999168	0.999107	0.999174	0.999005	1	0.999449	0.999868	0.999107	0.999107	0.999455	1	0.999455	0.999151	0.999455	0.998908	0.999203	0.998908	0.999746	0.998864	0.998284	1	0.999475
		Quercus tungmaiensis	0.999061	0.998721	0.999054	0.999598	0.998489	0.998388	0.998178	0.99801	0.999449	1	0.999244	0.998388	0.998388	0.998871	0.999449	0.998871	0.998569	0.998871	0.997916	0.998936	0.997916	0.999256	0.99873	0.997826	0.999449	0.998921
		Quercus sichourensis	0.999195	0.998934	0.998785	0.998677	0.999027	0.998902	0.998914	0.998744	0.999868	0.999244	1	0.998902	0.998902	0.999248	0.999868	0.999248	0.998943	0.999248	0.998647	0.999181	0.998647	0.999779	0.998572	0.997921	0.999868	0.999432
		Quercus chenii	0.998757	0.999145	0.998268	0.997958	0.999753	1	0.999522	0.999285	0.999107	0.998388	0.998902	1	1	0.999308	0.999107	0.999308	0.998966	0.999308	0.999095	0.998619	0.999095	0.998901	0.99807	0.998365	0.999107	0.998721
		Quercus acutissima	0.998757	0.999145	0.998268	0.997958	0.999753	1	0.999522	0.999285	0.999107	0.998388	0.998902	1	1	0.999308	0.999107	0.999308	0.998966	0.999308	0.999095	0.998619	0.999095	0.998901	0.99807	0.998365	0.999107	0.998721
		Quercus dentata	0.999056	0.999849	0.999063	0.998466	0.999405	0.999308	0.99909	0.99892	0.999455	0.998871	0.999248	0.999308	0.999308	1	0.999455	1	0.999695	1	0.998821	0.998934	0.998821	0.999265	0.998716	0.998421	0.999455	0.998933
		Quercus obovatifolia	0.999288	0.99918	0.999089	0.99892	0.999168	0.999107	0.999174	0.999005	1	0.999449	0.999868	0.999107	0.999107	0.999455	1	0.999455	0.999151	0.999455	0.998908	0.999203	0.998908	0.999746	0.998864	0.998284	1	0.999475
		Quercus wutaishanica	0.999056	0.999849	0.999063	0.998466	0.999405	0.999308	0.99909	0.99892	0.999455	0.998871	0.999248	0.999308	0.999308	1	0.999455	1	0.999695	1	0.998821	0.998934	0.998821	0.999265	0.998716	0.998421	0.999455	0.998933
		Quercus mongolica	0.998769	0.999543	0.998757	0.998123	0.999102	0.998966	0.998501	0.998614	0.999151	0.998569	0.998943	0.998966	0.998966	0.999695	0.999151	0.999695	1	0.999695	0.998513	0.998647	0.998513	0.998961	0.997864	0.997273	0.999151	0.998083
		Quercus robur	0.999056	0.999849	0.999063	0.998466	0.999405	0.999308	0.99909	0.99892	0.999455	0.998871	0.999248	0.999308	0.999308	1	0.999455	1	0.999695	1	0.998821	0.998934	0.998821	0.999265	0.998716	0.998421	0.999455	0.998933
		Quercus bawanglingensis	0.998218	0.99856	0.998071	0.997401	0.99919	0.999095	0.999442	0.999806	0.998908	0.997916	0.998647	0.999095	0.999095	0.998821	0.998908	0.998821	0.998513	0.998821	1	0.997976	1	0.998267	0.99773	0.997632	0.998908	0.998281
		Quercus coccinea	0.999874	0.998907	0.998816	0.99871	0.998743	0.998619	0.998374	0.998077	0.999203	0.998936	0.999181	0.998619	0.998619	0.998934	0.999203	0.998934	0.998647	0.998934	0.997976	1	0.997976	0.999155	0.998349	0.997677	0.999203	0.998685
		Quercus phillyraeoides	0.998218	0.99856	0.998071	0.997401	0.99919	0.999095	0.999442	0.999806	0.998908	0.997916	0.998647	0.999095	0.999095	0.998821	0.998908	0.998821	0.998513	0.998821	1	0.997976	1	0.998267	0.99773	0.997632	0.998908	0.998281
		Quercus gilva	0.999146	0.999044	0.998953	0.998799	0.999071	0.998901	0.998751	0.998363	0.999746	0.999256	0.999779	0.998901	0.998901	0.999265	0.999746	0.999265	0.998961	0.999265	0.998267	0.999155	0.998267	1	0.998698	0.99803	0.999746	0.999246
		Quercus pannosa	0.998293	0.998743	0.999504	0.998637	0.998014	0.99807	0.998034	0.997437	0.998864	0.99873	0.998572	0.99807	0.99807	0.998716	0.998864	0.998716	0.997864	0.998716	0.99773	0.998349	0.99773	0.998698	1	0.999163	0.998864	0.999247
		Quercus virginiana	0.997624	0.998449	0.998226	0.997815	0.998288	0.998365	0.998575	0.997722	0.998284	0.997826	0.997921	0.998365	0.998365	0.998421	0.998284	0.998421	0.997273	0.998421	0.997632	0.997677	0.997632	0.99803	0.999163	1	0.998284	0.99914
		Quercus acuta	0.999288	0.99918	0.999089	0.99892	0.999168	0.999107	0.999174	0.999005	1	0.999449	0.999868	0.999107	0.999107	0.999455	1	0.999455	0.999151	0.999455	0.998908	0.999203	0.998908	0.999746	0.998864	0.998284	1	0.999475
		Quercus chungii	0.998592	0.998836	0.998687	0.998705	0.99863	0.998721	0.99897	0.998375	0.999475	0.998921	0.999432	0.998721	0.998721	0.998933	0.999475	0.998933	0.998083	0.998933	0.998281	0.998685	0.998281	0.999246	0.999247	0.99914	0.999475	1
		This is a similarity matrix
		Groupgenes = rpoC2
			Cosine of Vectors of Values
			Quercus rubra	Quercus aliena	Quercus spinosa	Quercus aquifolioides	Quercus baronii	Quercus variabilis	Quercus dolicholepis	Quercus tarokoensis	Quercus glauca	Quercus tungmaiensis	Quercus sichourensis	Quercus chenii	Quercus acutissima	Quercus dentata	Quercus obovatifolia	Quercus wutaishanica	Quercus mongolica	Quercus robur	Quercus bawanglingensis	Quercus coccinea	Quercus phillyraeoides	Quercus gilva	Quercus pannosa	Quercus virginiana	Quercus acuta	Quercus chungii
Average	0.999395	Quercus rubra	1	0.999914	0.999529	0.999543	0.999666	0.999349	0.99968	0.999697	0.999146	0.999753	0.999146	0.999426	0.999426	0.999914	0.999146	0.999928	0.999852	0.999928	0.999565	0.999974	0.999672	0.999035	0.999465	0.999622	0.999146	0.999146
range	0.0013799	Quercus aliena	0.999914	1	0.999491	0.999458	0.999649	0.99937	0.999668	0.999673	0.999093	0.999672	0.999093	0.999447	0.999447	1	0.999093	0.999984	0.999908	0.999979	0.999541	0.999872	0.999648	0.999041	0.999392	0.999639	0.999093	0.999093
SD	0.000322631	Quercus spinosa	0.999529	0.999491	1	0.999386	0.999232	0.99899	0.999416	0.999387	0.999416	0.999539	0.999416	0.999101	0.999101	0.999491	0.999416	0.999523	0.999466	0.999521	0.999225	0.999477	0.999348	0.999276	0.999913	0.999446	0.999416	0.999416
Max	1	Quercus aquifolioides	0.999543	0.999458	0.999386	1	0.99949	0.999438	0.999659	0.999641	0.998968	0.999721	0.998968	0.999514	0.999514	0.999458	0.998968	0.999466	0.999353	0.999464	0.999499	0.999487	0.999569	0.998825	0.999314	0.999275	0.998968	0.998968
Min	0.99862	Quercus baronii	0.999666	0.999649	0.999232	0.99949	1	0.999257	0.99978	0.999686	0.998762	0.999446	0.998762	0.999333	0.999333	0.999649	0.998762	0.999657	0.999552	0.999665	0.999544	0.999608	0.99959	0.99862	0.999135	0.999361	0.998762	0.998762
		Quercus variabilis	0.999349	0.99937	0.99899	0.999438	0.999257	1	0.999463	0.999403	0.998957	0.999399	0.998957	0.999959	0.999959	0.99937	0.998957	0.999357	0.999328	0.999358	0.999254	0.999302	0.999364	0.998822	0.998976	0.99919	0.998957	0.998957
		Quercus dolicholepis	0.99968	0.999668	0.999416	0.999659	0.99978	0.999463	1	0.999898	0.998997	0.999682	0.998997	0.999539	0.999539	0.999668	0.998997	0.999668	0.999577	0.999676	0.999764	0.999606	0.999874	0.99884	0.999327	0.999446	0.998997	0.998997
		Quercus tarokoensis	0.999697	0.999673	0.999387	0.999641	0.999686	0.999403	0.999898	1	0.999117	0.999675	0.999117	0.999479	0.999479	0.999673	0.999117	0.999691	0.999585	0.999692	0.999953	0.999637	0.999976	0.99898	0.999328	0.999518	0.999117	0.999117
		Quercus glauca	0.999146	0.999093	0.999416	0.998968	0.998762	0.998957	0.998997	0.999117	1	0.999193	1	0.999032	0.999032	0.999093	1	0.999106	0.999075	0.999107	0.999052	0.999138	0.999094	0.999889	0.999403	0.999106	1	1
		Quercus tungmaiensis	0.999753	0.999672	0.999539	0.999721	0.999446	0.999399	0.999682	0.999675	0.999193	1	0.999193	0.999475	0.999475	0.999672	0.999193	0.999688	0.999632	0.999694	0.999533	0.999711	0.999643	0.998999	0.999444	0.999528	0.999193	0.999193
		Quercus sichourensis	0.999146	0.999093	0.999416	0.998968	0.998762	0.998957	0.998997	0.999117	1	0.999193	1	0.999032	0.999032	0.999093	1	0.999106	0.999075	0.999107	0.999052	0.999138	0.999094	0.999889	0.999403	0.999106	1	1
		Quercus chenii	0.999426	0.999447	0.999101	0.999514	0.999333	0.999959	0.999539	0.999479	0.999032	0.999475	0.999032	1	1	0.999447	0.999032	0.999433	0.999404	0.999434	0.99933	0.999378	0.99944	0.998898	0.999051	0.999226	0.999032	0.999032
		Quercus acutissima	0.999426	0.999447	0.999101	0.999514	0.999333	0.999959	0.999539	0.999479	0.999032	0.999475	0.999032	1	1	0.999447	0.999032	0.999433	0.999404	0.999434	0.99933	0.999378	0.99944	0.998898	0.999051	0.999226	0.999032	0.999032
		Quercus dentata	0.999914	1	0.999491	0.999458	0.999649	0.99937	0.999668	0.999673	0.999093	0.999672	0.999093	0.999447	0.999447	1	0.999093	0.999984	0.999908	0.999979	0.999541	0.999872	0.999648	0.999041	0.999392	0.999639	0.999093	0.999093
		Quercus obovatifolia	0.999146	0.999093	0.999416	0.998968	0.998762	0.998957	0.998997	0.999117	1	0.999193	1	0.999032	0.999032	0.999093	1	0.999106	0.999075	0.999107	0.999052	0.999138	0.999094	0.999889	0.999403	0.999106	1	1
		Quercus wutaishanica	0.999928	0.999984	0.999523	0.999466	0.999657	0.999357	0.999668	0.999691	0.999106	0.999688	0.999106	0.999433	0.999433	0.999984	0.999106	1	0.999924	0.999995	0.999559	0.999875	0.999666	0.999043	0.999427	0.999677	0.999106	0.999106
		Quercus mongolica	0.999852	0.999908	0.999466	0.999353	0.999552	0.999328	0.999577	0.999585	0.999075	0.999632	0.999075	0.999404	0.999404	0.999908	0.999075	0.999924	1	0.999919	0.999445	0.999793	0.99956	0.999011	0.999369	0.999601	0.999075	0.999075
		Quercus robur	0.999928	0.999979	0.999521	0.999464	0.999665	0.999358	0.999676	0.999692	0.999107	0.999694	0.999107	0.999434	0.999434	0.999979	0.999107	0.999995	0.999919	1	0.99956	0.999875	0.999667	0.999044	0.999425	0.999674	0.999107	0.999107
		Quercus bawanglingensis	0.999565	0.999541	0.999225	0.999499	0.999544	0.999254	0.999764	0.999953	0.999052	0.999533	0.999052	0.99933	0.99933	0.999541	0.999052	0.999559	0.999445	0.99956	1	0.999495	0.999929	0.998911	0.999178	0.99945	0.999052	0.999052
		Quercus coccinea	0.999974	0.999872	0.999477	0.999487	0.999608	0.999302	0.999606	0.999637	0.999138	0.999711	0.999138	0.999378	0.999378	0.999872	0.999138	0.999875	0.999793	0.999875	0.999495	1	0.999612	0.999076	0.999406	0.999566	0.999138	0.999138
		Quercus phillyraeoides	0.999672	0.999648	0.999348	0.999569	0.99959	0.999364	0.999874	0.999976	0.999094	0.999643	0.999094	0.99944	0.99944	0.999648	0.999094	0.999666	0.99956	0.999667	0.999929	0.999612	1	0.998958	0.999289	0.999493	0.999094	0.999094
		Quercus gilva	0.999035	0.999041	0.999276	0.998825	0.99862	0.998822	0.99884	0.99898	0.999889	0.998999	0.999889	0.998898	0.998898	0.999041	0.999889	0.999043	0.999011	0.999044	0.998911	0.999076	0.998958	1	0.999261	0.998965	0.999889	0.999889
		Quercus pannosa	0.999465	0.999392	0.999913	0.999314	0.999135	0.998976	0.999327	0.999328	0.999403	0.999444	0.999403	0.999051	0.999051	0.999392	0.999403	0.999427	0.999369	0.999425	0.999178	0.999406	0.999289	0.999261	1	0.999469	0.999403	0.999403
		Quercus virginiana	0.999622	0.999639	0.999446	0.999275	0.999361	0.99919	0.999446	0.999518	0.999106	0.999528	0.999106	0.999226	0.999226	0.999639	0.999106	0.999677	0.999601	0.999674	0.99945	0.999566	0.999493	0.998965	0.999469	1	0.999106	0.999106
		Quercus acuta	0.999146	0.999093	0.999416	0.998968	0.998762	0.998957	0.998997	0.999117	1	0.999193	1	0.999032	0.999032	0.999093	1	0.999106	0.999075	0.999107	0.999052	0.999138	0.999094	0.999889	0.999403	0.999106	1	1
		Quercus chungii	0.999146	0.999093	0.999416	0.998968	0.998762	0.998957	0.998997	0.999117	1	0.999193	1	0.999032	0.999032	0.999093	1	0.999106	0.999075	0.999107	0.999052	0.999138	0.999094	0.999889	0.999403	0.999106	1	1
		This is a similarity matrix
		Groupgenes = rps11
			Cosine of Vectors of Values
			Quercus rubra	Quercus aliena	Quercus spinosa	Quercus aquifolioides	Quercus baronii	Quercus variabilis	Quercus dolicholepis	Quercus tarokoensis	Quercus glauca	Quercus tungmaiensis	Quercus sichourensis	Quercus chenii	Quercus acutissima	Quercus dentata	Quercus obovatifolia	Quercus wutaishanica	Quercus mongolica	Quercus robur	Quercus bawanglingensis	Quercus coccinea	Quercus phillyraeoides	Quercus gilva	Quercus pannosa	Quercus virginiana	Quercus acuta	Quercus chungii
Average	0.998297	Quercus rubra	1	0.997201	0.993457	0.997201	0.997201	0.996314	0.998037	0.997201	0.995939	0.997201	0.995939	0.996314	0.996314	0.997201	0.995939	0.997201	0.997201	0.997201	0.997201	1	0.997201	0.995939	0.994778	0.997201	0.995939	0.995939
range	0.00654319	Quercus aliena	0.997201	1	0.996187	1	1	0.999126	0.999168	1	0.998709	1	0.998709	0.999126	0.999126	1	0.998709	1	1	1	1	0.997201	1	0.998709	0.997536	1	0.998709	0.998709
SD	0.00156242	Quercus spinosa	0.993457	0.996187	1	0.996187	0.996187	0.995394	0.995317	0.996187	0.994779	0.996187	0.994779	0.995394	0.995394	0.996187	0.994779	0.996187	0.996187	0.996187	0.996187	0.993457	0.996187	0.994779	0.998614	0.996187	0.994779	0.994779
Max	1	Quercus aquifolioides	0.997201	1	0.996187	1	1	0.999126	0.999168	1	0.998709	1	0.998709	0.999126	0.999126	1	0.998709	1	1	1	1	0.997201	1	0.998709	0.997536	1	0.998709	0.998709
Min	0.993457	Quercus baronii	0.997201	1	0.996187	1	1	0.999126	0.999168	1	0.998709	1	0.998709	0.999126	0.999126	1	0.998709	1	1	1	1	0.997201	1	0.998709	0.997536	1	0.998709	0.998709
		Quercus variabilis	0.996314	0.999126	0.995394	0.999126	0.999126	1	0.998306	0.999126	0.995937	0.999126	0.995937	1	1	0.999126	0.995937	0.999126	0.999126	0.999126	0.999126	0.996314	0.999126	0.995937	0.99671	0.999126	0.995937	0.995937
		Quercus dolicholepis	0.998037	0.999168	0.995317	0.999168	0.999168	0.998306	1	0.999168	0.99786	0.999168	0.99786	0.998306	0.998306	0.999168	0.99786	0.999168	0.999168	0.999168	0.999168	0.998037	0.999168	0.99786	0.996681	0.999168	0.99786	0.99786
		Quercus tarokoensis	0.997201	1	0.996187	1	1	0.999126	0.999168	1	0.998709	1	0.998709	0.999126	0.999126	1	0.998709	1	1	1	1	0.997201	1	0.998709	0.997536	1	0.998709	0.998709
		Quercus glauca	0.995939	0.998709	0.994779	0.998709	0.998709	0.995937	0.99786	0.998709	1	0.998709	1	0.995937	0.995937	0.998709	1	0.998709	0.998709	0.998709	0.998709	0.995939	0.998709	1	0.996176	0.998709	1	1
		Quercus tungmaiensis	0.997201	1	0.996187	1	1	0.999126	0.999168	1	0.998709	1	0.998709	0.999126	0.999126	1	0.998709	1	1	1	1	0.997201	1	0.998709	0.997536	1	0.998709	0.998709
		Quercus sichourensis	0.995939	0.998709	0.994779	0.998709	0.998709	0.995937	0.99786	0.998709	1	0.998709	1	0.995937	0.995937	0.998709	1	0.998709	0.998709	0.998709	0.998709	0.995939	0.998709	1	0.996176	0.998709	1	1
		Quercus chenii	0.996314	0.999126	0.995394	0.999126	0.999126	1	0.998306	0.999126	0.995937	0.999126	0.995937	1	1	0.999126	0.995937	0.999126	0.999126	0.999126	0.999126	0.996314	0.999126	0.995937	0.99671	0.999126	0.995937	0.995937
		Quercus acutissima	0.996314	0.999126	0.995394	0.999126	0.999126	1	0.998306	0.999126	0.995937	0.999126	0.995937	1	1	0.999126	0.995937	0.999126	0.999126	0.999126	0.999126	0.996314	0.999126	0.995937	0.99671	0.999126	0.995937	0.995937
		Quercus dentata	0.997201	1	0.996187	1	1	0.999126	0.999168	1	0.998709	1	0.998709	0.999126	0.999126	1	0.998709	1	1	1	1	0.997201	1	0.998709	0.997536	1	0.998709	0.998709
		Quercus obovatifolia	0.995939	0.998709	0.994779	0.998709	0.998709	0.995937	0.99786	0.998709	1	0.998709	1	0.995937	0.995937	0.998709	1	0.998709	0.998709	0.998709	0.998709	0.995939	0.998709	1	0.996176	0.998709	1	1
		Quercus wutaishanica	0.997201	1	0.996187	1	1	0.999126	0.999168	1	0.998709	1	0.998709	0.999126	0.999126	1	0.998709	1	1	1	1	0.997201	1	0.998709	0.997536	1	0.998709	0.998709
		Quercus mongolica	0.997201	1	0.996187	1	1	0.999126	0.999168	1	0.998709	1	0.998709	0.999126	0.999126	1	0.998709	1	1	1	1	0.997201	1	0.998709	0.997536	1	0.998709	0.998709
		Quercus robur	0.997201	1	0.996187	1	1	0.999126	0.999168	1	0.998709	1	0.998709	0.999126	0.999126	1	0.998709	1	1	1	1	0.997201	1	0.998709	0.997536	1	0.998709	0.998709
		Quercus bawanglingensis	0.997201	1	0.996187	1	1	0.999126	0.999168	1	0.998709	1	0.998709	0.999126	0.999126	1	0.998709	1	1	1	1	0.997201	1	0.998709	0.997536	1	0.998709	0.998709
		Quercus coccinea	1	0.997201	0.993457	0.997201	0.997201	0.996314	0.998037	0.997201	0.995939	0.997201	0.995939	0.996314	0.996314	0.997201	0.995939	0.997201	0.997201	0.997201	0.997201	1	0.997201	0.995939	0.994778	0.997201	0.995939	0.995939
		Quercus phillyraeoides	0.997201	1	0.996187	1	1	0.999126	0.999168	1	0.998709	1	0.998709	0.999126	0.999126	1	0.998709	1	1	1	1	0.997201	1	0.998709	0.997536	1	0.998709	0.998709
		Quercus gilva	0.995939	0.998709	0.994779	0.998709	0.998709	0.995937	0.99786	0.998709	1	0.998709	1	0.995937	0.995937	0.998709	1	0.998709	0.998709	0.998709	0.998709	0.995939	0.998709	1	0.996176	0.998709	1	1
		Quercus pannosa	0.994778	0.997536	0.998614	0.997536	0.997536	0.99671	0.996681	0.997536	0.996176	0.997536	0.996176	0.99671	0.99671	0.997536	0.996176	0.997536	0.997536	0.997536	0.997536	0.994778	0.997536	0.996176	1	0.997536	0.996176	0.996176
		Quercus virginiana	0.997201	1	0.996187	1	1	0.999126	0.999168	1	0.998709	1	0.998709	0.999126	0.999126	1	0.998709	1	1	1	1	0.997201	1	0.998709	0.997536	1	0.998709	0.998709
		Quercus acuta	0.995939	0.998709	0.994779	0.998709	0.998709	0.995937	0.99786	0.998709	1	0.998709	1	0.995937	0.995937	0.998709	1	0.998709	0.998709	0.998709	0.998709	0.995939	0.998709	1	0.996176	0.998709	1	1
		Quercus chungii	0.995939	0.998709	0.994779	0.998709	0.998709	0.995937	0.99786	0.998709	1	0.998709	1	0.995937	0.995937	0.998709	1	0.998709	0.998709	0.998709	0.998709	0.995939	0.998709	1	0.996176	0.998709	1	1
		This is a similarity matrix
		Groupgenes = rps12
			Cosine of Vectors of Values
			Quercus rubra	Quercus aliena	Quercus spinosa	Quercus aquifolioides	Quercus baronii	Quercus variabilis	Quercus dolicholepis	Quercus tarokoensis	Quercus glauca	Quercus tungmaiensis	Quercus sichourensis	Quercus chenii	Quercus acutissima	Quercus dentata	Quercus obovatifolia	Quercus wutaishanica	Quercus mongolica	Quercus robur	Quercus bawanglingensis	Quercus coccinea	Quercus phillyraeoides	Quercus gilva	Quercus pannosa	Quercus virginiana	Quercus acuta	Quercus chungii
Average	0.99427	Quercus rubra	1	1	1	0.983151	1	1	1	0.997501	0.999258	1	0.995452	1	1	1	0.999258	1	1	1	0.997501	1	0.997501	0.982427	1	0.982718	0.999258	0.982427
range	0.0214155	Quercus aliena	1	1	1	0.983151	1	1	1	0.997501	0.999258	1	0.995452	1	1	1	0.999258	1	1	1	0.997501	1	0.997501	0.982427	1	0.982718	0.999258	0.982427
SD	0.00760823	Quercus spinosa	1	1	1	0.983151	1	1	1	0.997501	0.999258	1	0.995452	1	1	1	0.999258	1	1	1	0.997501	1	0.997501	0.982427	1	0.982718	0.999258	0.982427
Max	1	Quercus aquifolioides	0.983151	0.983151	0.983151	1	0.983151	0.983151	0.983151	0.980911	0.982307	0.983151	0.978991	0.983151	0.983151	0.983151	0.982307	0.983151	0.983151	0.983151	0.980911	0.983151	0.980911	0.998051	0.983151	0.998655	0.982307	0.998051
Min	0.978584	Quercus baronii	1	1	1	0.983151	1	1	1	0.997501	0.999258	1	0.995452	1	1	1	0.999258	1	1	1	0.997501	1	0.997501	0.982427	1	0.982718	0.999258	0.982427
		Quercus variabilis	1	1	1	0.983151	1	1	1	0.997501	0.999258	1	0.995452	1	1	1	0.999258	1	1	1	0.997501	1	0.997501	0.982427	1	0.982718	0.999258	0.982427
		Quercus dolicholepis	1	1	1	0.983151	1	1	1	0.997501	0.999258	1	0.995452	1	1	1	0.999258	1	1	1	0.997501	1	0.997501	0.982427	1	0.982718	0.999258	0.982427
		Quercus tarokoensis	0.997501	0.997501	0.997501	0.980911	0.997501	0.997501	0.997501	1	0.996769	0.997501	0.992861	0.997501	0.997501	0.997501	0.996769	0.997501	0.997501	0.997501	1	0.997501	1	0.978856	0.997501	0.979134	0.996769	0.978856
		Quercus glauca	0.999258	0.999258	0.999258	0.982307	0.999258	0.999258	0.999258	0.996769	1	0.999258	0.996229	0.999258	0.999258	0.999258	1	0.999258	0.999258	0.999258	0.996769	0.999258	0.996769	0.982863	0.999258	0.981676	1	0.982863
		Quercus tungmaiensis	1	1	1	0.983151	1	1	1	0.997501	0.999258	1	0.995452	1	1	1	0.999258	1	1	1	0.997501	1	0.997501	0.982427	1	0.982718	0.999258	0.982427
		Quercus sichourensis	0.995452	0.995452	0.995452	0.978991	0.995452	0.995452	0.995452	0.992861	0.996229	0.995452	1	0.995452	0.995452	0.995452	0.996229	0.995452	0.995452	0.995452	0.992861	0.995452	0.992861	0.979809	0.995452	0.978584	0.996229	0.979809
		Quercus chenii	1	1	1	0.983151	1	1	1	0.997501	0.999258	1	0.995452	1	1	1	0.999258	1	1	1	0.997501	1	0.997501	0.982427	1	0.982718	0.999258	0.982427
		Quercus acutissima	1	1	1	0.983151	1	1	1	0.997501	0.999258	1	0.995452	1	1	1	0.999258	1	1	1	0.997501	1	0.997501	0.982427	1	0.982718	0.999258	0.982427
		Quercus dentata	1	1	1	0.983151	1	1	1	0.997501	0.999258	1	0.995452	1	1	1	0.999258	1	1	1	0.997501	1	0.997501	0.982427	1	0.982718	0.999258	0.982427
		Quercus obovatifolia	0.999258	0.999258	0.999258	0.982307	0.999258	0.999258	0.999258	0.996769	1	0.999258	0.996229	0.999258	0.999258	0.999258	1	0.999258	0.999258	0.999258	0.996769	0.999258	0.996769	0.982863	0.999258	0.981676	1	0.982863
		Quercus wutaishanica	1	1	1	0.983151	1	1	1	0.997501	0.999258	1	0.995452	1	1	1	0.999258	1	1	1	0.997501	1	0.997501	0.982427	1	0.982718	0.999258	0.982427
		Quercus mongolica	1	1	1	0.983151	1	1	1	0.997501	0.999258	1	0.995452	1	1	1	0.999258	1	1	1	0.997501	1	0.997501	0.982427	1	0.982718	0.999258	0.982427
		Quercus robur	1	1	1	0.983151	1	1	1	0.997501	0.999258	1	0.995452	1	1	1	0.999258	1	1	1	0.997501	1	0.997501	0.982427	1	0.982718	0.999258	0.982427
		Quercus bawanglingensis	0.997501	0.997501	0.997501	0.980911	0.997501	0.997501	0.997501	1	0.996769	0.997501	0.992861	0.997501	0.997501	0.997501	0.996769	0.997501	0.997501	0.997501	1	0.997501	1	0.978856	0.997501	0.979134	0.996769	0.978856
		Quercus coccinea	1	1	1	0.983151	1	1	1	0.997501	0.999258	1	0.995452	1	1	1	0.999258	1	1	1	0.997501	1	0.997501	0.982427	1	0.982718	0.999258	0.982427
		Quercus phillyraeoides	0.997501	0.997501	0.997501	0.980911	0.997501	0.997501	0.997501	1	0.996769	0.997501	0.992861	0.997501	0.997501	0.997501	0.996769	0.997501	0.997501	0.997501	1	0.997501	1	0.978856	0.997501	0.979134	0.996769	0.978856
		Quercus gilva	0.982427	0.982427	0.982427	0.998051	0.982427	0.982427	0.982427	0.978856	0.982863	0.982427	0.979809	0.982427	0.982427	0.982427	0.982863	0.982427	0.982427	0.982427	0.978856	0.982427	0.978856	1	0.982427	0.999248	0.982863	1
		Quercus pannosa	1	1	1	0.983151	1	1	1	0.997501	0.999258	1	0.995452	1	1	1	0.999258	1	1	1	0.997501	1	0.997501	0.982427	1	0.982718	0.999258	0.982427
		Quercus virginiana	0.982718	0.982718	0.982718	0.998655	0.982718	0.982718	0.982718	0.979134	0.981676	0.982718	0.978584	0.982718	0.982718	0.982718	0.981676	0.982718	0.982718	0.982718	0.979134	0.982718	0.979134	0.999248	0.982718	1	0.981676	0.999248
		Quercus acuta	0.999258	0.999258	0.999258	0.982307	0.999258	0.999258	0.999258	0.996769	1	0.999258	0.996229	0.999258	0.999258	0.999258	1	0.999258	0.999258	0.999258	0.996769	0.999258	0.996769	0.982863	0.999258	0.981676	1	0.982863
		Quercus chungii	0.982427	0.982427	0.982427	0.998051	0.982427	0.982427	0.982427	0.978856	0.982863	0.982427	0.979809	0.982427	0.982427	0.982427	0.982863	0.982427	0.982427	0.982427	0.978856	0.982427	0.978856	1	0.982427	0.999248	0.982863	1
		This is a similarity matrix
		Groupgenes = rps18
			Cosine of Vectors of Values
			Quercus rubra	Quercus aliena	Quercus spinosa	Quercus aquifolioides	Quercus baronii	Quercus variabilis	Quercus dolicholepis	Quercus tarokoensis	Quercus glauca	Quercus tungmaiensis	Quercus sichourensis	Quercus chenii	Quercus acutissima	Quercus dentata	Quercus obovatifolia	Quercus wutaishanica	Quercus mongolica	Quercus robur	Quercus bawanglingensis	Quercus coccinea	Quercus phillyraeoides	Quercus gilva	Quercus pannosa	Quercus virginiana	Quercus acuta	Quercus chungii
Average	0.981449	Quercus rubra	1	0.999222	0.999222	0.998084	0.99018	0.99018	0.98935	0.989052	0.96229	0.998084	0.96229	0.99018	0.99018	0.999222	0.96229	0.999222	0.999222	0.999222	0.989052	1	0.989052	0.96229	0.999222	0.999222	0.96229	0.96229
range	0.0492554	Quercus aliena	0.999222	1	1	0.998861	0.990948	0.990948	0.990118	0.989819	0.96303	0.998861	0.96303	0.990948	0.990948	1	0.96303	1	1	1	0.989819	0.999222	0.989819	0.96303	1	1	0.96303	0.96303
SD	0.0185033	Quercus spinosa	0.999222	1	1	0.998861	0.990948	0.990948	0.990118	0.989819	0.96303	0.998861	0.96303	0.990948	0.990948	1	0.96303	1	1	1	0.989819	0.999222	0.989819	0.96303	1	1	0.96303	0.96303
Max	1	Quercus aquifolioides	0.998084	0.998861	0.998861	1	0.98969	0.98969	0.988857	0.98854	0.961574	1	0.961574	0.98969	0.98969	0.998861	0.961574	0.998861	0.998861	0.998861	0.98854	0.998084	0.98854	0.961574	0.998861	0.998861	0.961574	0.961574
Min	0.950745	Quercus baronii	0.99018	0.990948	0.990948	0.98969	1	1	0.999155	0.998818	0.952187	0.98969	0.952187	1	1	0.990948	0.952187	0.990948	0.990948	0.990948	0.998818	0.99018	0.998818	0.952187	0.990948	0.990948	0.952187	0.952187
		Quercus variabilis	0.99018	0.990948	0.990948	0.98969	1	1	0.999155	0.998818	0.952187	0.98969	0.952187	1	1	0.990948	0.952187	0.990948	0.990948	0.990948	0.998818	0.99018	0.998818	0.952187	0.990948	0.990948	0.952187	0.952187
		Quercus dolicholepis	0.98935	0.990118	0.990118	0.988857	0.999155	0.999155	1	0.997969	0.951209	0.988857	0.951209	0.999155	0.999155	0.990118	0.951209	0.990118	0.990118	0.990118	0.997969	0.98935	0.997969	0.951209	0.990118	0.990118	0.951209	0.951209
		Quercus tarokoensis	0.989052	0.989819	0.989819	0.98854	0.998818	0.998818	0.997969	1	0.950745	0.98854	0.950745	0.998818	0.998818	0.989819	0.950745	0.989819	0.989819	0.989819	1	0.989052	1	0.950745	0.989819	0.989819	0.950745	0.950745
		Quercus glauca	0.96229	0.96303	0.96303	0.961574	0.952187	0.952187	0.951209	0.950745	1	0.961574	1	0.952187	0.952187	0.96303	1	0.96303	0.96303	0.96303	0.950745	0.96229	0.950745	1	0.96303	0.96303	1	1
		Quercus tungmaiensis	0.998084	0.998861	0.998861	1	0.98969	0.98969	0.988857	0.98854	0.961574	1	0.961574	0.98969	0.98969	0.998861	0.961574	0.998861	0.998861	0.998861	0.98854	0.998084	0.98854	0.961574	0.998861	0.998861	0.961574	0.961574
		Quercus sichourensis	0.96229	0.96303	0.96303	0.961574	0.952187	0.952187	0.951209	0.950745	1	0.961574	1	0.952187	0.952187	0.96303	1	0.96303	0.96303	0.96303	0.950745	0.96229	0.950745	1	0.96303	0.96303	1	1
		Quercus chenii	0.99018	0.990948	0.990948	0.98969	1	1	0.999155	0.998818	0.952187	0.98969	0.952187	1	1	0.990948	0.952187	0.990948	0.990948	0.990948	0.998818	0.99018	0.998818	0.952187	0.990948	0.990948	0.952187	0.952187
		Quercus acutissima	0.99018	0.990948	0.990948	0.98969	1	1	0.999155	0.998818	0.952187	0.98969	0.952187	1	1	0.990948	0.952187	0.990948	0.990948	0.990948	0.998818	0.99018	0.998818	0.952187	0.990948	0.990948	0.952187	0.952187
		Quercus dentata	0.999222	1	1	0.998861	0.990948	0.990948	0.990118	0.989819	0.96303	0.998861	0.96303	0.990948	0.990948	1	0.96303	1	1	1	0.989819	0.999222	0.989819	0.96303	1	1	0.96303	0.96303
		Quercus obovatifolia	0.96229	0.96303	0.96303	0.961574	0.952187	0.952187	0.951209	0.950745	1	0.961574	1	0.952187	0.952187	0.96303	1	0.96303	0.96303	0.96303	0.950745	0.96229	0.950745	1	0.96303	0.96303	1	1
		Quercus wutaishanica	0.999222	1	1	0.998861	0.990948	0.990948	0.990118	0.989819	0.96303	0.998861	0.96303	0.990948	0.990948	1	0.96303	1	1	1	0.989819	0.999222	0.989819	0.96303	1	1	0.96303	0.96303
		Quercus mongolica	0.999222	1	1	0.998861	0.990948	0.990948	0.990118	0.989819	0.96303	0.998861	0.96303	0.990948	0.990948	1	0.96303	1	1	1	0.989819	0.999222	0.989819	0.96303	1	1	0.96303	0.96303
		Quercus robur	0.999222	1	1	0.998861	0.990948	0.990948	0.990118	0.989819	0.96303	0.998861	0.96303	0.990948	0.990948	1	0.96303	1	1	1	0.989819	0.999222	0.989819	0.96303	1	1	0.96303	0.96303
		Quercus bawanglingensis	0.989052	0.989819	0.989819	0.98854	0.998818	0.998818	0.997969	1	0.950745	0.98854	0.950745	0.998818	0.998818	0.989819	0.950745	0.989819	0.989819	0.989819	1	0.989052	1	0.950745	0.989819	0.989819	0.950745	0.950745
		Quercus coccinea	1	0.999222	0.999222	0.998084	0.99018	0.99018	0.98935	0.989052	0.96229	0.998084	0.96229	0.99018	0.99018	0.999222	0.96229	0.999222	0.999222	0.999222	0.989052	1	0.989052	0.96229	0.999222	0.999222	0.96229	0.96229
		Quercus phillyraeoides	0.989052	0.989819	0.989819	0.98854	0.998818	0.998818	0.997969	1	0.950745	0.98854	0.950745	0.998818	0.998818	0.989819	0.950745	0.989819	0.989819	0.989819	1	0.989052	1	0.950745	0.989819	0.989819	0.950745	0.950745
		Quercus gilva	0.96229	0.96303	0.96303	0.961574	0.952187	0.952187	0.951209	0.950745	1	0.961574	1	0.952187	0.952187	0.96303	1	0.96303	0.96303	0.96303	0.950745	0.96229	0.950745	1	0.96303	0.96303	1	1
		Quercus pannosa	0.999222	1	1	0.998861	0.990948	0.990948	0.990118	0.989819	0.96303	0.998861	0.96303	0.990948	0.990948	1	0.96303	1	1	1	0.989819	0.999222	0.989819	0.96303	1	1	0.96303	0.96303
		Quercus virginiana	0.999222	1	1	0.998861	0.990948	0.990948	0.990118	0.989819	0.96303	0.998861	0.96303	0.990948	0.990948	1	0.96303	1	1	1	0.989819	0.999222	0.989819	0.96303	1	1	0.96303	0.96303
		Quercus acuta	0.96229	0.96303	0.96303	0.961574	0.952187	0.952187	0.951209	0.950745	1	0.961574	1	0.952187	0.952187	0.96303	1	0.96303	0.96303	0.96303	0.950745	0.96229	0.950745	1	0.96303	0.96303	1	1
		Quercus chungii	0.96229	0.96303	0.96303	0.961574	0.952187	0.952187	0.951209	0.950745	1	0.961574	1	0.952187	0.952187	0.96303	1	0.96303	0.96303	0.96303	0.950745	0.96229	0.950745	1	0.96303	0.96303	1	1
		This is a similarity matrix
		Groupgenes = rps2
			Cosine of Vectors of Values
			Quercus rubra	Quercus aliena	Quercus spinosa	Quercus aquifolioides	Quercus baronii	Quercus variabilis	Quercus dolicholepis	Quercus tarokoensis	Quercus glauca	Quercus tungmaiensis	Quercus sichourensis	Quercus chenii	Quercus acutissima	Quercus dentata	Quercus obovatifolia	Quercus wutaishanica	Quercus mongolica	Quercus robur	Quercus bawanglingensis	Quercus coccinea	Quercus phillyraeoides	Quercus gilva	Quercus pannosa	Quercus virginiana	Quercus acuta	Quercus chungii
Average	0.998746	Quercus rubra	1	0.997509	0.99669	0.997509	0.997509	0.997509	0.994798	0.996697	0.996492	0.997509	0.997232	0.997509	0.997509	0.997509	0.996492	0.997509	0.997509	0.997509	0.997509	1	0.997509	0.997312	0.997509	0.993918	0.997312	0.997232
range	0.0070295	Quercus aliena	0.997509	1	0.99916	1	1	1	0.99724	0.999208	0.998997	1	0.999718	1	1	1	0.998997	1	1	1	1	0.997509	1	0.999793	1	0.995641	0.999793	0.999718
SD	0.00151408	Quercus spinosa	0.99669	0.99916	1	0.99916	0.99916	0.99916	0.996388	0.998376	0.998163	0.99916	0.998565	0.99916	0.99916	0.99916	0.998163	0.99916	0.99916	0.99916	0.99916	0.99669	0.99916	0.998639	0.99916	0.99484	0.998639	0.998565
Max	1	Quercus aquifolioides	0.997509	1	0.99916	1	1	1	0.99724	0.999208	0.998997	1	0.999718	1	1	1	0.998997	1	1	1	1	0.997509	1	0.999793	1	0.995641	0.999793	0.999718
Min	0.992971	Quercus baronii	0.997509	1	0.99916	1	1	1	0.99724	0.999208	0.998997	1	0.999718	1	1	1	0.998997	1	1	1	1	0.997509	1	0.999793	1	0.995641	0.999793	0.999718
		Quercus variabilis	0.997509	1	0.99916	1	1	1	0.99724	0.999208	0.998997	1	0.999718	1	1	1	0.998997	1	1	1	1	0.997509	1	0.999793	1	0.995641	0.999793	0.999718
		Quercus dolicholepis	0.994798	0.99724	0.996388	0.99724	0.99724	0.99724	1	0.996467	0.996252	0.99724	0.996955	0.99724	0.99724	0.99724	0.996252	0.99724	0.99724	0.99724	0.99724	0.994798	0.99724	0.997027	0.99724	0.992971	0.997027	0.996955
		Quercus tarokoensis	0.996697	0.999208	0.998376	0.999208	0.999208	0.999208	0.996467	1	0.9982	0.999208	0.998928	0.999208	0.999208	0.999208	0.9982	0.999208	0.999208	0.999208	0.999208	0.996697	0.999208	0.999005	0.999208	0.994813	0.999005	0.998928
		Quercus glauca	0.996492	0.998997	0.998163	0.998997	0.998997	0.998997	0.996252	0.9982	1	0.998997	0.998752	0.998997	0.998997	0.998997	1	0.998997	0.998997	0.998997	0.998997	0.996492	0.998997	0.998829	0.998997	0.994518	0.998829	0.998752
		Quercus tungmaiensis	0.997509	1	0.99916	1	1	1	0.99724	0.999208	0.998997	1	0.999718	1	1	1	0.998997	1	1	1	1	0.997509	1	0.999793	1	0.995641	0.999793	0.999718
		Quercus sichourensis	0.997232	0.999718	0.998565	0.999718	0.999718	0.999718	0.996955	0.998928	0.998752	0.999718	1	0.999718	0.999718	0.999718	0.998752	0.999718	0.999718	0.999718	0.999718	0.997232	0.999718	0.999925	0.999718	0.995369	0.999925	1
		Quercus chenii	0.997509	1	0.99916	1	1	1	0.99724	0.999208	0.998997	1	0.999718	1	1	1	0.998997	1	1	1	1	0.997509	1	0.999793	1	0.995641	0.999793	0.999718
		Quercus acutissima	0.997509	1	0.99916	1	1	1	0.99724	0.999208	0.998997	1	0.999718	1	1	1	0.998997	1	1	1	1	0.997509	1	0.999793	1	0.995641	0.999793	0.999718
		Quercus dentata	0.997509	1	0.99916	1	1	1	0.99724	0.999208	0.998997	1	0.999718	1	1	1	0.998997	1	1	1	1	0.997509	1	0.999793	1	0.995641	0.999793	0.999718
		Quercus obovatifolia	0.996492	0.998997	0.998163	0.998997	0.998997	0.998997	0.996252	0.9982	1	0.998997	0.998752	0.998997	0.998997	0.998997	1	0.998997	0.998997	0.998997	0.998997	0.996492	0.998997	0.998829	0.998997	0.994518	0.998829	0.998752
		Quercus wutaishanica	0.997509	1	0.99916	1	1	1	0.99724	0.999208	0.998997	1	0.999718	1	1	1	0.998997	1	1	1	1	0.997509	1	0.999793	1	0.995641	0.999793	0.999718
		Quercus mongolica	0.997509	1	0.99916	1	1	1	0.99724	0.999208	0.998997	1	0.999718	1	1	1	0.998997	1	1	1	1	0.997509	1	0.999793	1	0.995641	0.999793	0.999718
		Quercus robur	0.997509	1	0.99916	1	1	1	0.99724	0.999208	0.998997	1	0.999718	1	1	1	0.998997	1	1	1	1	0.997509	1	0.999793	1	0.995641	0.999793	0.999718
		Quercus bawanglingensis	0.997509	1	0.99916	1	1	1	0.99724	0.999208	0.998997	1	0.999718	1	1	1	0.998997	1	1	1	1	0.997509	1	0.999793	1	0.995641	0.999793	0.999718
		Quercus coccinea	1	0.997509	0.99669	0.997509	0.997509	0.997509	0.994798	0.996697	0.996492	0.997509	0.997232	0.997509	0.997509	0.997509	0.996492	0.997509	0.997509	0.997509	0.997509	1	0.997509	0.997312	0.997509	0.993918	0.997312	0.997232
		Quercus phillyraeoides	0.997509	1	0.99916	1	1	1	0.99724	0.999208	0.998997	1	0.999718	1	1	1	0.998997	1	1	1	1	0.997509	1	0.999793	1	0.995641	0.999793	0.999718
		Quercus gilva	0.997312	0.999793	0.998639	0.999793	0.999793	0.999793	0.997027	0.999005	0.998829	0.999793	0.999925	0.999793	0.999793	0.999793	0.998829	0.999793	0.999793	0.999793	0.999793	0.997312	0.999793	1	0.999793	0.995452	1	0.999925
		Quercus pannosa	0.997509	1	0.99916	1	1	1	0.99724	0.999208	0.998997	1	0.999718	1	1	1	0.998997	1	1	1	1	0.997509	1	0.999793	1	0.995641	0.999793	0.999718
		Quercus virginiana	0.993918	0.995641	0.99484	0.995641	0.995641	0.995641	0.992971	0.994813	0.994518	0.995641	0.995369	0.995641	0.995641	0.995641	0.994518	0.995641	0.995641	0.995641	0.995641	0.993918	0.995641	0.995452	0.995641	1	0.995452	0.995369
		Quercus acuta	0.997312	0.999793	0.998639	0.999793	0.999793	0.999793	0.997027	0.999005	0.998829	0.999793	0.999925	0.999793	0.999793	0.999793	0.998829	0.999793	0.999793	0.999793	0.999793	0.997312	0.999793	1	0.999793	0.995452	1	0.999925
		Quercus chungii	0.997232	0.999718	0.998565	0.999718	0.999718	0.999718	0.996955	0.998928	0.998752	0.999718	1	0.999718	0.999718	0.999718	0.998752	0.999718	0.999718	0.999718	0.999718	0.997232	0.999718	0.999925	0.999718	0.995369	0.999925	1
		This is a similarity matrix
		Groupgenes = rps3
			Cosine of Vectors of Values
			Quercus rubra	Quercus aliena	Quercus spinosa	Quercus aquifolioides	Quercus baronii	Quercus variabilis	Quercus dolicholepis	Quercus tarokoensis	Quercus glauca	Quercus tungmaiensis	Quercus sichourensis	Quercus chenii	Quercus acutissima	Quercus dentata	Quercus obovatifolia	Quercus wutaishanica	Quercus mongolica	Quercus robur	Quercus bawanglingensis	Quercus coccinea	Quercus phillyraeoides	Quercus gilva	Quercus pannosa	Quercus virginiana	Quercus acuta	Quercus chungii
Average	0.999194	Quercus rubra	1	0.998724	0.998739	0.998586	0.998637	0.998739	0.998739	0.997591	0.998739	0.998637	0.998624	0.998567	0.998567	0.998724	0.998739	0.998724	0.998724	0.997177	0.998739	1	0.998739	0.998739	0.998739	0.995898	0.998739	0.998739
range	0.00584841	Quercus aliena	0.998724	1	0.99961	0.999466	0.999501	0.99961	0.99961	0.998488	0.99961	0.999505	0.9995	0.999432	0.999432	1	0.99961	1	1	0.998467	0.99961	0.998724	0.99961	0.99961	0.99961	0.997167	0.99961	0.99961
SD	0.000996553	Quercus spinosa	0.998739	0.99961	1	0.99986	0.999887	1	1	0.998893	1	0.999892	0.999892	0.999818	0.999818	0.99961	1	0.99961	0.99961	0.998084	1	0.998739	1	1	1	0.996777	1	1
Max	1	Quercus aquifolioides	0.998586	0.999466	0.99986	1	0.999498	0.99986	0.99986	0.998567	0.99986	0.999754	0.99975	0.99968	0.99968	0.999466	0.99986	0.999466	0.999466	0.997934	0.99986	0.998586	0.99986	0.99986	0.99986	0.996634	0.99986	0.99986
Min	0.994152	Quercus baronii	0.998637	0.999501	0.999887	0.999498	1	0.999887	0.999887	0.998965	0.999887	0.999777	0.99978	0.999703	0.999703	0.999501	0.999887	0.999501	0.999501	0.997979	0.999887	0.998637	0.999887	0.999887	0.999887	0.996667	0.999887	0.999887
		Quercus variabilis	0.998739	0.99961	1	0.99986	0.999887	1	1	0.998893	1	0.999892	0.999892	0.999818	0.999818	0.99961	1	0.99961	0.99961	0.998084	1	0.998739	1	1	1	0.996777	1	1
		Quercus dolicholepis	0.998739	0.99961	1	0.99986	0.999887	1	1	0.998893	1	0.999892	0.999892	0.999818	0.999818	0.99961	1	0.99961	0.99961	0.998084	1	0.998739	1	1	1	0.996777	1	1
		Quercus tarokoensis	0.997591	0.998488	0.998893	0.998567	0.998965	0.998893	0.998893	1	0.998893	0.99879	0.99878	0.998719	0.998719	0.998488	0.998893	0.998488	0.998488	0.996946	0.998893	0.997591	0.998893	0.998893	0.998893	0.995662	0.998893	0.998893
		Quercus glauca	0.998739	0.99961	1	0.99986	0.999887	1	1	0.998893	1	0.999892	0.999892	0.999818	0.999818	0.99961	1	0.99961	0.99961	0.998084	1	0.998739	1	1	1	0.996777	1	1
		Quercus tungmaiensis	0.998637	0.999505	0.999892	0.999754	0.999777	0.999892	0.999892	0.99879	0.999892	1	0.999785	0.999709	0.999709	0.999505	0.999892	0.999505	0.999505	0.997981	0.999892	0.998637	0.999892	0.999892	0.999892	0.996574	0.999892	0.999892
		Quercus sichourensis	0.998624	0.9995	0.999892	0.99975	0.99978	0.999892	0.999892	0.99878	0.999892	0.999785	1	0.999711	0.999711	0.9995	0.999892	0.9995	0.9995	0.99797	0.999892	0.998624	0.999892	0.999892	0.999892	0.996667	0.999892	0.999892
		Quercus chenii	0.998567	0.999432	0.999818	0.99968	0.999703	0.999818	0.999818	0.998719	0.999818	0.999709	0.999711	1	1	0.999432	0.999818	0.999432	0.999432	0.99791	0.999818	0.998567	0.999818	0.999818	0.999818	0.996599	0.999818	0.999818
		Quercus acutissima	0.998567	0.999432	0.999818	0.99968	0.999703	0.999818	0.999818	0.998719	0.999818	0.999709	0.999711	1	1	0.999432	0.999818	0.999432	0.999432	0.99791	0.999818	0.998567	0.999818	0.999818	0.999818	0.996599	0.999818	0.999818
		Quercus dentata	0.998724	1	0.99961	0.999466	0.999501	0.99961	0.99961	0.998488	0.99961	0.999505	0.9995	0.999432	0.999432	1	0.99961	1	1	0.998467	0.99961	0.998724	0.99961	0.99961	0.99961	0.997167	0.99961	0.99961
		Quercus obovatifolia	0.998739	0.99961	1	0.99986	0.999887	1	1	0.998893	1	0.999892	0.999892	0.999818	0.999818	0.99961	1	0.99961	0.99961	0.998084	1	0.998739	1	1	1	0.996777	1	1
		Quercus wutaishanica	0.998724	1	0.99961	0.999466	0.999501	0.99961	0.99961	0.998488	0.99961	0.999505	0.9995	0.999432	0.999432	1	0.99961	1	1	0.998467	0.99961	0.998724	0.99961	0.99961	0.99961	0.997167	0.99961	0.99961
		Quercus mongolica	0.998724	1	0.99961	0.999466	0.999501	0.99961	0.99961	0.998488	0.99961	0.999505	0.9995	0.999432	0.999432	1	0.99961	1	1	0.998467	0.99961	0.998724	0.99961	0.99961	0.99961	0.997167	0.99961	0.99961
		Quercus robur	0.997177	0.998467	0.998084	0.997934	0.997979	0.998084	0.998084	0.996946	0.998084	0.997981	0.99797	0.99791	0.99791	0.998467	0.998084	0.998467	0.998467	1	0.998084	0.997177	0.998084	0.998084	0.998084	0.994152	0.998084	0.998084
		Quercus bawanglingensis	0.998739	0.99961	1	0.99986	0.999887	1	1	0.998893	1	0.999892	0.999892	0.999818	0.999818	0.99961	1	0.99961	0.99961	0.998084	1	0.998739	1	1	1	0.996777	1	1
		Quercus coccinea	1	0.998724	0.998739	0.998586	0.998637	0.998739	0.998739	0.997591	0.998739	0.998637	0.998624	0.998567	0.998567	0.998724	0.998739	0.998724	0.998724	0.997177	0.998739	1	0.998739	0.998739	0.998739	0.995898	0.998739	0.998739
		Quercus phillyraeoides	0.998739	0.99961	1	0.99986	0.999887	1	1	0.998893	1	0.999892	0.999892	0.999818	0.999818	0.99961	1	0.99961	0.99961	0.998084	1	0.998739	1	1	1	0.996777	1	1
		Quercus gilva	0.998739	0.99961	1	0.99986	0.999887	1	1	0.998893	1	0.999892	0.999892	0.999818	0.999818	0.99961	1	0.99961	0.99961	0.998084	1	0.998739	1	1	1	0.996777	1	1
		Quercus pannosa	0.998739	0.99961	1	0.99986	0.999887	1	1	0.998893	1	0.999892	0.999892	0.999818	0.999818	0.99961	1	0.99961	0.99961	0.998084	1	0.998739	1	1	1	0.996777	1	1
		Quercus virginiana	0.995898	0.997167	0.996777	0.996634	0.996667	0.996777	0.996777	0.995662	0.996777	0.996574	0.996667	0.996599	0.996599	0.997167	0.996777	0.997167	0.997167	0.994152	0.996777	0.995898	0.996777	0.996777	0.996777	1	0.996777	0.996777
		Quercus acuta	0.998739	0.99961	1	0.99986	0.999887	1	1	0.998893	1	0.999892	0.999892	0.999818	0.999818	0.99961	1	0.99961	0.99961	0.998084	1	0.998739	1	1	1	0.996777	1	1
		Quercus chungii	0.998739	0.99961	1	0.99986	0.999887	1	1	0.998893	1	0.999892	0.999892	0.999818	0.999818	0.99961	1	0.99961	0.99961	0.998084	1	0.998739	1	1	1	0.996777	1	1
		This is a similarity matrix
		Groupgenes = rps4
			Cosine of Vectors of Values
			Quercus rubra	Quercus aliena	Quercus spinosa	Quercus aquifolioides	Quercus baronii	Quercus variabilis	Quercus dolicholepis	Quercus tarokoensis	Quercus glauca	Quercus tungmaiensis	Quercus sichourensis	Quercus chenii	Quercus acutissima	Quercus dentata	Quercus obovatifolia	Quercus wutaishanica	Quercus mongolica	Quercus robur	Quercus bawanglingensis	Quercus coccinea	Quercus phillyraeoides	Quercus gilva	Quercus pannosa	Quercus virginiana	Quercus acuta	Quercus chungii
Average	0.999009	Quercus rubra	1	0.999136	0.996685	0.999136	0.999136	0.999136	0.999136	0.999136	0.999136	0.999136	0.999136	0.999136	0.999136	0.999136	0.999136	0.998507	0.998507	0.997115	0.999136	0.997157	0.999136	0.999136	0.996685	0.998766	0.999136	0.999136
range	0.00616611	Quercus aliena	0.999136	1	0.997411	1	1	1	1	1	1	1	1	1	1	1	1	0.99937	0.99937	0.99815	1	0.996279	1	1	0.997411	0.999629	1	1
SD	0.00134185	Quercus spinosa	0.996685	0.997411	1	0.997411	0.997411	0.997411	0.997411	0.997411	0.997411	0.997411	0.997411	0.997411	0.997411	0.997411	0.997411	0.996855	0.996855	0.995809	0.997411	0.993834	0.997411	0.997411	1	0.99704	0.997411	0.997411
Max	1	Quercus aquifolioides	0.999136	1	0.997411	1	1	1	1	1	1	1	1	1	1	1	1	0.99937	0.99937	0.99815	1	0.996279	1	1	0.997411	0.999629	1	1
Min	0.993834	Quercus baronii	0.999136	1	0.997411	1	1	1	1	1	1	1	1	1	1	1	1	0.99937	0.99937	0.99815	1	0.996279	1	1	0.997411	0.999629	1	1
		Quercus variabilis	0.999136	1	0.997411	1	1	1	1	1	1	1	1	1	1	1	1	0.99937	0.99937	0.99815	1	0.996279	1	1	0.997411	0.999629	1	1
		Quercus dolicholepis	0.999136	1	0.997411	1	1	1	1	1	1	1	1	1	1	1	1	0.99937	0.99937	0.99815	1	0.996279	1	1	0.997411	0.999629	1	1
		Quercus tarokoensis	0.999136	1	0.997411	1	1	1	1	1	1	1	1	1	1	1	1	0.99937	0.99937	0.99815	1	0.996279	1	1	0.997411	0.999629	1	1
		Quercus glauca	0.999136	1	0.997411	1	1	1	1	1	1	1	1	1	1	1	1	0.99937	0.99937	0.99815	1	0.996279	1	1	0.997411	0.999629	1	1
		Quercus tungmaiensis	0.999136	1	0.997411	1	1	1	1	1	1	1	1	1	1	1	1	0.99937	0.99937	0.99815	1	0.996279	1	1	0.997411	0.999629	1	1
		Quercus sichourensis	0.999136	1	0.997411	1	1	1	1	1	1	1	1	1	1	1	1	0.99937	0.99937	0.99815	1	0.996279	1	1	0.997411	0.999629	1	1
		Quercus chenii	0.999136	1	0.997411	1	1	1	1	1	1	1	1	1	1	1	1	0.99937	0.99937	0.99815	1	0.996279	1	1	0.997411	0.999629	1	1
		Quercus acutissima	0.999136	1	0.997411	1	1	1	1	1	1	1	1	1	1	1	1	0.99937	0.99937	0.99815	1	0.996279	1	1	0.997411	0.999629	1	1
		Quercus dentata	0.999136	1	0.997411	1	1	1	1	1	1	1	1	1	1	1	1	0.99937	0.99937	0.99815	1	0.996279	1	1	0.997411	0.999629	1	1
		Quercus obovatifolia	0.999136	1	0.997411	1	1	1	1	1	1	1	1	1	1	1	1	0.99937	0.99937	0.99815	1	0.996279	1	1	0.997411	0.999629	1	1
		Quercus wutaishanica	0.998507	0.99937	0.996855	0.99937	0.99937	0.99937	0.99937	0.99937	0.99937	0.99937	0.99937	0.99937	0.99937	0.99937	0.99937	1	1	0.99752	0.99937	0.995637	0.99937	0.99937	0.996855	0.998994	0.99937	0.99937
		Quercus mongolica	0.998507	0.99937	0.996855	0.99937	0.99937	0.99937	0.99937	0.99937	0.99937	0.99937	0.99937	0.99937	0.99937	0.99937	0.99937	1	1	0.99752	0.99937	0.995637	0.99937	0.99937	0.996855	0.998994	0.99937	0.99937
		Quercus robur	0.997115	0.99815	0.995809	0.99815	0.99815	0.99815	0.99815	0.99815	0.99815	0.99815	0.99815	0.99815	0.99815	0.99815	0.99815	0.99752	0.99752	1	0.99815	0.994252	0.99815	0.99815	0.995809	0.997776	0.99815	0.99815
		Quercus bawanglingensis	0.999136	1	0.997411	1	1	1	1	1	1	1	1	1	1	1	1	0.99937	0.99937	0.99815	1	0.996279	1	1	0.997411	0.999629	1	1
		Quercus coccinea	0.997157	0.996279	0.993834	0.996279	0.996279	0.996279	0.996279	0.996279	0.996279	0.996279	0.996279	0.996279	0.996279	0.996279	0.996279	0.995637	0.995637	0.994252	0.996279	1	0.996279	0.996279	0.993834	0.995878	0.996279	0.996279
		Quercus phillyraeoides	0.999136	1	0.997411	1	1	1	1	1	1	1	1	1	1	1	1	0.99937	0.99937	0.99815	1	0.996279	1	1	0.997411	0.999629	1	1
		Quercus gilva	0.999136	1	0.997411	1	1	1	1	1	1	1	1	1	1	1	1	0.99937	0.99937	0.99815	1	0.996279	1	1	0.997411	0.999629	1	1
		Quercus pannosa	0.996685	0.997411	1	0.997411	0.997411	0.997411	0.997411	0.997411	0.997411	0.997411	0.997411	0.997411	0.997411	0.997411	0.997411	0.996855	0.996855	0.995809	0.997411	0.993834	0.997411	0.997411	1	0.99704	0.997411	0.997411
		Quercus virginiana	0.998766	0.999629	0.99704	0.999629	0.999629	0.999629	0.999629	0.999629	0.999629	0.999629	0.999629	0.999629	0.999629	0.999629	0.999629	0.998994	0.998994	0.997776	0.999629	0.995878	0.999629	0.999629	0.99704	1	0.999629	0.999629
		Quercus acuta	0.999136	1	0.997411	1	1	1	1	1	1	1	1	1	1	1	1	0.99937	0.99937	0.99815	1	0.996279	1	1	0.997411	0.999629	1	1
		Quercus chungii	0.999136	1	0.997411	1	1	1	1	1	1	1	1	1	1	1	1	0.99937	0.99937	0.99815	1	0.996279	1	1	0.997411	0.999629	1	1
		This is a similarity matrix
		Groupgenes = rps7
			Cosine of Vectors of Values
			Quercus rubra	Quercus aliena	Quercus spinosa	Quercus aquifolioides	Quercus baronii	Quercus variabilis	Quercus dolicholepis	Quercus tarokoensis	Quercus glauca	Quercus tungmaiensis	Quercus sichourensis	Quercus chenii	Quercus acutissima	Quercus dentata	Quercus obovatifolia	Quercus wutaishanica	Quercus mongolica	Quercus robur	Quercus bawanglingensis	Quercus coccinea	Quercus phillyraeoides	Quercus gilva	Quercus pannosa	Quercus virginiana	Quercus acuta	Quercus chungii
Average	0.999916	Quercus rubra	1	1	1	0.998902	1	1	1	1	1	1	1	1	1	1	1	1	1	1	1	1	1	1	1	1	1	1
range	0.00109829	Quercus aliena	1	1	1	0.998902	1	1	1	1	1	1	1	1	1	1	1	1	1	1	1	1	1	1	1	1	1	1
SD	0.000293111	Quercus spinosa	1	1	1	0.998902	1	1	1	1	1	1	1	1	1	1	1	1	1	1	1	1	1	1	1	1	1	1
Max	1	Quercus aquifolioides	0.998902	0.998902	0.998902	1	0.998902	0.998902	0.998902	0.998902	0.998902	0.998902	0.998902	0.998902	0.998902	0.998902	0.998902	0.998902	0.998902	0.998902	0.998902	0.998902	0.998902	0.998902	0.998902	0.998902	0.998902	0.998902
Min	0.998902	Quercus baronii	1	1	1	0.998902	1	1	1	1	1	1	1	1	1	1	1	1	1	1	1	1	1	1	1	1	1	1
		Quercus variabilis	1	1	1	0.998902	1	1	1	1	1	1	1	1	1	1	1	1	1	1	1	1	1	1	1	1	1	1
		Quercus dolicholepis	1	1	1	0.998902	1	1	1	1	1	1	1	1	1	1	1	1	1	1	1	1	1	1	1	1	1	1
		Quercus tarokoensis	1	1	1	0.998902	1	1	1	1	1	1	1	1	1	1	1	1	1	1	1	1	1	1	1	1	1	1
		Quercus glauca	1	1	1	0.998902	1	1	1	1	1	1	1	1	1	1	1	1	1	1	1	1	1	1	1	1	1	1
		Quercus tungmaiensis	1	1	1	0.998902	1	1	1	1	1	1	1	1	1	1	1	1	1	1	1	1	1	1	1	1	1	1
		Quercus sichourensis	1	1	1	0.998902	1	1	1	1	1	1	1	1	1	1	1	1	1	1	1	1	1	1	1	1	1	1
		Quercus chenii	1	1	1	0.998902	1	1	1	1	1	1	1	1	1	1	1	1	1	1	1	1	1	1	1	1	1	1
		Quercus acutissima	1	1	1	0.998902	1	1	1	1	1	1	1	1	1	1	1	1	1	1	1	1	1	1	1	1	1	1
		Quercus dentata	1	1	1	0.998902	1	1	1	1	1	1	1	1	1	1	1	1	1	1	1	1	1	1	1	1	1	1
		Quercus obovatifolia	1	1	1	0.998902	1	1	1	1	1	1	1	1	1	1	1	1	1	1	1	1	1	1	1	1	1	1
		Quercus wutaishanica	1	1	1	0.998902	1	1	1	1	1	1	1	1	1	1	1	1	1	1	1	1	1	1	1	1	1	1
		Quercus mongolica	1	1	1	0.998902	1	1	1	1	1	1	1	1	1	1	1	1	1	1	1	1	1	1	1	1	1	1
		Quercus robur	1	1	1	0.998902	1	1	1	1	1	1	1	1	1	1	1	1	1	1	1	1	1	1	1	1	1	1
		Quercus bawanglingensis	1	1	1	0.998902	1	1	1	1	1	1	1	1	1	1	1	1	1	1	1	1	1	1	1	1	1	1
		Quercus coccinea	1	1	1	0.998902	1	1	1	1	1	1	1	1	1	1	1	1	1	1	1	1	1	1	1	1	1	1
		Quercus phillyraeoides	1	1	1	0.998902	1	1	1	1	1	1	1	1	1	1	1	1	1	1	1	1	1	1	1	1	1	1
		Quercus gilva	1	1	1	0.998902	1	1	1	1	1	1	1	1	1	1	1	1	1	1	1	1	1	1	1	1	1	1
		Quercus pannosa	1	1	1	0.998902	1	1	1	1	1	1	1	1	1	1	1	1	1	1	1	1	1	1	1	1	1	1
		Quercus virginiana	1	1	1	0.998902	1	1	1	1	1	1	1	1	1	1	1	1	1	1	1	1	1	1	1	1	1	1
		Quercus acuta	1	1	1	0.998902	1	1	1	1	1	1	1	1	1	1	1	1	1	1	1	1	1	1	1	1	1	1
		Quercus chungii	1	1	1	0.998902	1	1	1	1	1	1	1	1	1	1	1	1	1	1	1	1	1	1	1	1	1	1
		This is a similarity matrix
		Groupgenes = rps8
			Cosine of Vectors of Values
			Quercus rubra	Quercus aliena	Quercus spinosa	Quercus aquifolioides	Quercus baronii	Quercus variabilis	Quercus dolicholepis	Quercus tarokoensis	Quercus glauca	Quercus tungmaiensis	Quercus sichourensis	Quercus chenii	Quercus acutissima	Quercus dentata	Quercus obovatifolia	Quercus wutaishanica	Quercus mongolica	Quercus robur	Quercus bawanglingensis	Quercus coccinea	Quercus phillyraeoides	Quercus gilva	Quercus pannosa	Quercus virginiana	Quercus acuta	Quercus chungii
Average	0.992025	Quercus rubra	1	0.991769	0.992352	0.993221	0.992332	0.992991	0.993221	0.993221	0.975764	0.993221	0.975764	0.992991	0.992991	0.991769	0.975764	0.991769	0.991769	0.991769	0.993221	1	0.993221	0.975764	0.992352	0.993221	0.975764	0.975764
range	0.0242362	Quercus aliena	0.991769	1	0.997876	0.998622	0.997591	0.998367	0.998622	0.998622	0.981643	0.998622	0.981643	0.998367	0.998367	1	0.981643	1	1	1	0.998622	0.991769	0.998622	0.981643	0.997876	0.998622	0.981643	0.981643
SD	0.00820119	Quercus spinosa	0.992352	0.997876	1	0.999262	0.998236	0.999008	0.999262	0.999262	0.982247	0.999262	0.982247	0.999008	0.999008	0.997876	0.982247	0.997876	0.997876	0.997876	0.999262	0.992352	0.999262	0.982247	1	0.999262	0.982247	0.982247
Max	1	Quercus aquifolioides	0.993221	0.998622	0.999262	1	0.998958	0.999743	1	1	0.983037	1	0.983037	0.999743	0.999743	0.998622	0.983037	0.998622	0.998622	0.998622	1	0.993221	1	0.983037	0.999262	1	0.983037	0.983037
Min	0.975764	Quercus baronii	0.992332	0.997591	0.998236	0.998958	1	0.998699	0.998958	0.998958	0.982081	0.998958	0.982081	0.998699	0.998699	0.997591	0.982081	0.997591	0.997591	0.997591	0.998958	0.992332	0.998958	0.982081	0.998236	0.998958	0.982081	0.982081
		Quercus variabilis	0.992991	0.998367	0.999008	0.999743	0.998699	1	0.999743	0.999743	0.982796	0.999743	0.982796	1	1	0.998367	0.982796	0.998367	0.998367	0.998367	0.999743	0.992991	0.999743	0.982796	0.999008	0.999743	0.982796	0.982796
		Quercus dolicholepis	0.993221	0.998622	0.999262	1	0.998958	0.999743	1	1	0.983037	1	0.983037	0.999743	0.999743	0.998622	0.983037	0.998622	0.998622	0.998622	1	0.993221	1	0.983037	0.999262	1	0.983037	0.983037
		Quercus tarokoensis	0.993221	0.998622	0.999262	1	0.998958	0.999743	1	1	0.983037	1	0.983037	0.999743	0.999743	0.998622	0.983037	0.998622	0.998622	0.998622	1	0.993221	1	0.983037	0.999262	1	0.983037	0.983037
		Quercus glauca	0.975764	0.981643	0.982247	0.983037	0.982081	0.982796	0.983037	0.983037	1	0.983037	1	0.982796	0.982796	0.981643	1	0.981643	0.981643	0.981643	0.983037	0.975764	0.983037	1	0.982247	0.983037	1	1
		Quercus tungmaiensis	0.993221	0.998622	0.999262	1	0.998958	0.999743	1	1	0.983037	1	0.983037	0.999743	0.999743	0.998622	0.983037	0.998622	0.998622	0.998622	1	0.993221	1	0.983037	0.999262	1	0.983037	0.983037
		Quercus sichourensis	0.975764	0.981643	0.982247	0.983037	0.982081	0.982796	0.983037	0.983037	1	0.983037	1	0.982796	0.982796	0.981643	1	0.981643	0.981643	0.981643	0.983037	0.975764	0.983037	1	0.982247	0.983037	1	1
		Quercus chenii	0.992991	0.998367	0.999008	0.999743	0.998699	1	0.999743	0.999743	0.982796	0.999743	0.982796	1	1	0.998367	0.982796	0.998367	0.998367	0.998367	0.999743	0.992991	0.999743	0.982796	0.999008	0.999743	0.982796	0.982796
		Quercus acutissima	0.992991	0.998367	0.999008	0.999743	0.998699	1	0.999743	0.999743	0.982796	0.999743	0.982796	1	1	0.998367	0.982796	0.998367	0.998367	0.998367	0.999743	0.992991	0.999743	0.982796	0.999008	0.999743	0.982796	0.982796
		Quercus dentata	0.991769	1	0.997876	0.998622	0.997591	0.998367	0.998622	0.998622	0.981643	0.998622	0.981643	0.998367	0.998367	1	0.981643	1	1	1	0.998622	0.991769	0.998622	0.981643	0.997876	0.998622	0.981643	0.981643
		Quercus obovatifolia	0.975764	0.981643	0.982247	0.983037	0.982081	0.982796	0.983037	0.983037	1	0.983037	1	0.982796	0.982796	0.981643	1	0.981643	0.981643	0.981643	0.983037	0.975764	0.983037	1	0.982247	0.983037	1	1
		Quercus wutaishanica	0.991769	1	0.997876	0.998622	0.997591	0.998367	0.998622	0.998622	0.981643	0.998622	0.981643	0.998367	0.998367	1	0.981643	1	1	1	0.998622	0.991769	0.998622	0.981643	0.997876	0.998622	0.981643	0.981643
		Quercus mongolica	0.991769	1	0.997876	0.998622	0.997591	0.998367	0.998622	0.998622	0.981643	0.998622	0.981643	0.998367	0.998367	1	0.981643	1	1	1	0.998622	0.991769	0.998622	0.981643	0.997876	0.998622	0.981643	0.981643
		Quercus robur	0.991769	1	0.997876	0.998622	0.997591	0.998367	0.998622	0.998622	0.981643	0.998622	0.981643	0.998367	0.998367	1	0.981643	1	1	1	0.998622	0.991769	0.998622	0.981643	0.997876	0.998622	0.981643	0.981643
		Quercus bawanglingensis	0.993221	0.998622	0.999262	1	0.998958	0.999743	1	1	0.983037	1	0.983037	0.999743	0.999743	0.998622	0.983037	0.998622	0.998622	0.998622	1	0.993221	1	0.983037	0.999262	1	0.983037	0.983037
		Quercus coccinea	1	0.991769	0.992352	0.993221	0.992332	0.992991	0.993221	0.993221	0.975764	0.993221	0.975764	0.992991	0.992991	0.991769	0.975764	0.991769	0.991769	0.991769	0.993221	1	0.993221	0.975764	0.992352	0.993221	0.975764	0.975764
		Quercus phillyraeoides	0.993221	0.998622	0.999262	1	0.998958	0.999743	1	1	0.983037	1	0.983037	0.999743	0.999743	0.998622	0.983037	0.998622	0.998622	0.998622	1	0.993221	1	0.983037	0.999262	1	0.983037	0.983037
		Quercus gilva	0.975764	0.981643	0.982247	0.983037	0.982081	0.982796	0.983037	0.983037	1	0.983037	1	0.982796	0.982796	0.981643	1	0.981643	0.981643	0.981643	0.983037	0.975764	0.983037	1	0.982247	0.983037	1	1
		Quercus pannosa	0.992352	0.997876	1	0.999262	0.998236	0.999008	0.999262	0.999262	0.982247	0.999262	0.982247	0.999008	0.999008	0.997876	0.982247	0.997876	0.997876	0.997876	0.999262	0.992352	0.999262	0.982247	1	0.999262	0.982247	0.982247
		Quercus virginiana	0.993221	0.998622	0.999262	1	0.998958	0.999743	1	1	0.983037	1	0.983037	0.999743	0.999743	0.998622	0.983037	0.998622	0.998622	0.998622	1	0.993221	1	0.983037	0.999262	1	0.983037	0.983037
		Quercus acuta	0.975764	0.981643	0.982247	0.983037	0.982081	0.982796	0.983037	0.983037	1	0.983037	1	0.982796	0.982796	0.981643	1	0.981643	0.981643	0.981643	0.983037	0.975764	0.983037	1	0.982247	0.983037	1	1
		Quercus chungii	0.975764	0.981643	0.982247	0.983037	0.982081	0.982796	0.983037	0.983037	1	0.983037	1	0.982796	0.982796	0.981643	1	0.981643	0.981643	0.981643	0.983037	0.975764	0.983037	1	0.982247	0.983037	1	1
		This is a similarity matrix
		Groupgenes = ycf1
			Cosine of Vectors of Values
			Quercus rubra	Quercus aliena	Quercus spinosa	Quercus aquifolioides	Quercus baronii	Quercus variabilis	Quercus dolicholepis	Quercus tarokoensis	Quercus glauca	Quercus tungmaiensis	Quercus sichourensis	Quercus chenii	Quercus acutissima	Quercus dentata	Quercus obovatifolia	Quercus wutaishanica	Quercus mongolica	Quercus robur	Quercus bawanglingensis	Quercus coccinea	Quercus phillyraeoides	Quercus gilva	Quercus pannosa	Quercus virginiana	Quercus acuta	Quercus chungii
Average	0.999136	Quercus rubra	1	0.999532	0.998826	0.99883	0.998843	0.998912	0.998929	0.999069	0.999029	0.999306	0.998993	0.998931	0.998989	0.99952	0.999029	0.999367	0.999443	0.999505	0.999027	1	0.999027	0.999012	0.99869	0.999524	0.999029	0.998995
range	0.00215803	Quercus aliena	0.999532	1	0.999046	0.998921	0.999071	0.999309	0.999161	0.999211	0.999446	0.999367	0.999441	0.999267	0.999319	0.999992	0.999446	0.999763	0.999793	0.999891	0.999247	0.999532	0.99925	0.999416	0.999163	0.99955	0.999446	0.999445
SD	0.00044511	Quercus spinosa	0.998826	0.999046	1	0.998418	0.997951	0.998168	0.997891	0.997945	0.999223	0.998791	0.999253	0.998084	0.99811	0.99905	0.999223	0.998553	0.998579	0.998813	0.998372	0.998826	0.998362	0.999204	0.999744	0.998926	0.999223	0.999255
Max	1	Quercus aquifolioides	0.99883	0.998921	0.998418	1	0.998064	0.998526	0.998263	0.998548	0.998736	0.999474	0.998688	0.998528	0.99856	0.998924	0.998736	0.998996	0.999087	0.999	0.998322	0.99883	0.998245	0.998691	0.998532	0.998719	0.998736	0.998685
Min	0.997842	Quercus baronii	0.998843	0.999071	0.997951	0.998064	1	0.99973	0.999833	0.99947	0.998572	0.998749	0.998576	0.99954	0.999586	0.999075	0.998572	0.998917	0.999091	0.999011	0.999482	0.998843	0.999455	0.998535	0.997842	0.998863	0.998572	0.998578
		Quercus variabilis	0.998912	0.999309	0.998168	0.998526	0.99973	1	0.999686	0.999535	0.99885	0.999042	0.998839	0.999858	0.999897	0.999323	0.99885	0.999162	0.999255	0.999333	0.999526	0.998912	0.999495	0.998812	0.998234	0.998898	0.99885	0.998839
		Quercus dolicholepis	0.998929	0.999161	0.997891	0.998263	0.999833	0.999686	1	0.999547	0.998703	0.998859	0.998669	0.999512	0.999556	0.999165	0.998703	0.999135	0.999259	0.99923	0.999543	0.998929	0.999533	0.998676	0.997857	0.998941	0.998703	0.998671
		Quercus tarokoensis	0.999069	0.999211	0.997945	0.998548	0.99947	0.999535	0.999547	1	0.998878	0.998978	0.998859	0.999451	0.999505	0.999216	0.998878	0.999333	0.999404	0.999192	0.999787	0.999069	0.999731	0.998851	0.997875	0.998922	0.998878	0.998858
		Quercus glauca	0.999029	0.999446	0.999223	0.998736	0.998572	0.99885	0.998703	0.998878	1	0.99924	0.99999	0.998767	0.998865	0.999469	1	0.999384	0.999317	0.999408	0.99908	0.999029	0.999018	0.999993	0.999162	0.999347	1	0.999989
		Quercus tungmaiensis	0.999306	0.999367	0.998791	0.999474	0.998749	0.999042	0.998859	0.998978	0.99924	1	0.999197	0.999001	0.999047	0.999382	0.99924	0.999244	0.999351	0.999436	0.99895	0.999306	0.998925	0.999223	0.998877	0.999212	0.99924	0.999188
		Quercus sichourensis	0.998993	0.999441	0.999253	0.998688	0.998576	0.998839	0.998669	0.998859	0.99999	0.999197	1	0.998756	0.998853	0.999462	0.99999	0.999345	0.999293	0.999355	0.999075	0.998993	0.999014	0.999983	0.999185	0.999343	0.99999	0.999999
		Quercus chenii	0.998931	0.999267	0.998084	0.998528	0.99954	0.999858	0.999512	0.999451	0.998767	0.999001	0.998756	1	0.999953	0.999278	0.998767	0.999111	0.99921	0.999293	0.999458	0.998931	0.999429	0.998728	0.998174	0.998828	0.998767	0.998756
		Quercus acutissima	0.998989	0.999319	0.99811	0.99856	0.999586	0.999897	0.999556	0.999505	0.998865	0.999047	0.998853	0.999953	1	0.999331	0.998865	0.99916	0.999256	0.999344	0.999519	0.998989	0.999485	0.998827	0.998232	0.998831	0.998865	0.998852
		Quercus dentata	0.99952	0.999992	0.99905	0.998924	0.999075	0.999323	0.999165	0.999216	0.999469	0.999382	0.999462	0.999278	0.999331	1	0.999469	0.999774	0.999802	0.999901	0.99925	0.99952	0.999252	0.999439	0.999168	0.999567	0.999469	0.999466
		Quercus obovatifolia	0.999029	0.999446	0.999223	0.998736	0.998572	0.99885	0.998703	0.998878	1	0.99924	0.99999	0.998767	0.998865	0.999469	1	0.999384	0.999317	0.999408	0.99908	0.999029	0.999018	0.999993	0.999162	0.999347	1	0.999989
		Quercus wutaishanica	0.999367	0.999763	0.998553	0.998996	0.998917	0.999162	0.999135	0.999333	0.999384	0.999244	0.999345	0.999111	0.99916	0.999774	0.999384	1	0.999913	0.99977	0.999149	0.999367	0.999137	0.999355	0.99865	0.999608	0.999384	0.999347
		Quercus mongolica	0.999443	0.999793	0.998579	0.999087	0.999091	0.999255	0.999259	0.999404	0.999317	0.999351	0.999293	0.99921	0.999256	0.999802	0.999317	0.999913	1	0.999763	0.999195	0.999443	0.999188	0.999287	0.998734	0.999621	0.999317	0.999294
		Quercus robur	0.999505	0.999891	0.998813	0.999	0.999011	0.999333	0.99923	0.999192	0.999408	0.999436	0.999355	0.999293	0.999344	0.999901	0.999408	0.99977	0.999763	1	0.999181	0.999505	0.999175	0.999383	0.998989	0.999478	0.999408	0.999354
		Quercus bawanglingensis	0.999027	0.999247	0.998372	0.998322	0.999482	0.999526	0.999543	0.999787	0.99908	0.99895	0.999075	0.999458	0.999519	0.99925	0.99908	0.999149	0.999195	0.999181	1	0.999027	0.999969	0.99905	0.998285	0.998831	0.99908	0.999074
		Quercus coccinea	1	0.999532	0.998826	0.99883	0.998843	0.998912	0.998929	0.999069	0.999029	0.999306	0.998993	0.998931	0.998989	0.99952	0.999029	0.999367	0.999443	0.999505	0.999027	1	0.999027	0.999012	0.99869	0.999524	0.999029	0.998995
		Quercus phillyraeoides	0.999027	0.99925	0.998362	0.998245	0.999455	0.999495	0.999533	0.999731	0.999018	0.998925	0.999014	0.999429	0.999485	0.999252	0.999018	0.999137	0.999188	0.999175	0.999969	0.999027	1	0.998991	0.998279	0.998805	0.999018	0.999013
		Quercus gilva	0.999012	0.999416	0.999204	0.998691	0.998535	0.998812	0.998676	0.998851	0.999993	0.999223	0.999983	0.998728	0.998827	0.999439	0.999993	0.999355	0.999287	0.999383	0.99905	0.999012	0.998991	1	0.999143	0.999328	0.999993	0.999982
		Quercus pannosa	0.99869	0.999163	0.999744	0.998532	0.997842	0.998234	0.997857	0.997875	0.999162	0.998877	0.999185	0.998174	0.998232	0.999168	0.999162	0.99865	0.998734	0.998989	0.998285	0.99869	0.998279	0.999143	1	0.998763	0.999162	0.999184
		Quercus virginiana	0.999524	0.99955	0.998926	0.998719	0.998863	0.998898	0.998941	0.998922	0.999347	0.999212	0.999343	0.998828	0.998831	0.999567	0.999347	0.999608	0.999621	0.999478	0.998831	0.999524	0.998805	0.999328	0.998763	1	0.999347	0.999344
		Quercus acuta	0.999029	0.999446	0.999223	0.998736	0.998572	0.99885	0.998703	0.998878	1	0.99924	0.99999	0.998767	0.998865	0.999469	1	0.999384	0.999317	0.999408	0.99908	0.999029	0.999018	0.999993	0.999162	0.999347	1	0.999989
		Quercus chungii	0.998995	0.999445	0.999255	0.998685	0.998578	0.998839	0.998671	0.998858	0.999989	0.999188	0.999999	0.998756	0.998852	0.999466	0.999989	0.999347	0.999294	0.999354	0.999074	0.998995	0.999013	0.999982	0.999184	0.999344	0.999989	1
		This is a similarity matrix
		Groupgenes = ycf2
			Cosine of Vectors of Values
			Quercus rubra	Quercus aliena	Quercus spinosa	Quercus aquifolioides	Quercus baronii	Quercus variabilis	Quercus dolicholepis	Quercus tarokoensis	Quercus glauca	Quercus tungmaiensis	Quercus sichourensis	Quercus chenii	Quercus acutissima	Quercus dentata	Quercus obovatifolia	Quercus wutaishanica	Quercus mongolica	Quercus robur	Quercus bawanglingensis	Quercus coccinea	Quercus phillyraeoides	Quercus gilva	Quercus pannosa	Quercus virginiana	Quercus acuta	Quercus chungii
Average	0.999922	Quercus rubra	1	0.999952	0.999974	0.999939	0.999891	0.999914	0.999914	0.999878	0.999891	0.999933	0.999953	0.999914	0.999914	0.999948	0.999891	0.999948	0.999947	0.999948	0.999912	1	0.999914	0.999953	0.999945	0.999978	0.999953	0.999953
range	0.000210138	Quercus aliena	0.999952	1	0.999971	0.999983	0.9999	0.999922	0.999922	0.999886	0.999881	0.999947	0.99994	0.999922	0.999922	0.999987	0.999881	0.999987	0.999986	0.999986	0.999921	0.999952	0.999922	0.99994	0.999971	0.999968	0.99994	0.99994
SD	4.73604e-05	Quercus spinosa	0.999974	0.999971	1	0.999958	0.999894	0.999917	0.999917	0.999881	0.999906	0.999924	0.999965	0.999917	0.999917	0.999967	0.999906	0.999967	0.999965	0.999967	0.999915	0.999974	0.999917	0.999965	0.99998	0.99999	0.999965	0.999965
Max	1	Quercus aquifolioides	0.999939	0.999983	0.999958	1	0.999888	0.999911	0.999911	0.999875	0.999865	0.99996	0.999924	0.999911	0.999911	0.999961	0.999865	0.999961	0.99996	0.999961	0.999909	0.999939	0.999911	0.999924	0.999958	0.999957	0.999924	0.999924
Min	0.99979	Quercus baronii	0.999891	0.9999	0.999894	0.999888	1	0.999977	0.999977	0.999941	0.99979	0.999868	0.999856	0.999977	0.999977	0.99989	0.99979	0.99989	0.999889	0.99989	0.999975	0.999891	0.999977	0.999856	0.999883	0.999894	0.999856	0.999856
		Quercus variabilis	0.999914	0.999922	0.999917	0.999911	0.999977	1	1	0.999964	0.999813	0.999891	0.999879	1	1	0.999913	0.999813	0.999913	0.999912	0.999913	0.999999	0.999914	1	0.999879	0.999906	0.999917	0.999879	0.999879
		Quercus dolicholepis	0.999914	0.999922	0.999917	0.999911	0.999977	1	1	0.999964	0.999813	0.999891	0.999879	1	1	0.999913	0.999813	0.999913	0.999912	0.999913	0.999999	0.999914	1	0.999879	0.999906	0.999917	0.999879	0.999879
		Quercus tarokoensis	0.999878	0.999886	0.999881	0.999875	0.999941	0.999964	0.999964	1	0.999806	0.999855	0.999843	0.999964	0.999964	0.999877	0.999806	0.999877	0.999876	0.999877	0.999962	0.999878	0.999964	0.999843	0.99987	0.999881	0.999843	0.999843
		Quercus glauca	0.999891	0.999881	0.999906	0.999865	0.99979	0.999813	0.999813	0.999806	1	0.999834	0.999936	0.999813	0.999813	0.999877	1	0.999877	0.999872	0.999877	0.999812	0.999891	0.999813	0.999936	0.9999	0.999906	0.999936	0.999936
		Quercus tungmaiensis	0.999933	0.999947	0.999924	0.99996	0.999868	0.999891	0.999891	0.999855	0.999834	1	0.999905	0.999891	0.999891	0.999926	0.999834	0.999926	0.999924	0.999924	0.99989	0.999933	0.999891	0.999905	0.999925	0.999919	0.999905	0.999905
		Quercus sichourensis	0.999953	0.99994	0.999965	0.999924	0.999856	0.999879	0.999879	0.999843	0.999936	0.999905	1	0.999879	0.999879	0.999936	0.999936	0.999936	0.999932	0.999936	0.999878	0.999953	0.999879	1	0.999959	0.999968	1	1
		Quercus chenii	0.999914	0.999922	0.999917	0.999911	0.999977	1	1	0.999964	0.999813	0.999891	0.999879	1	1	0.999913	0.999813	0.999913	0.999912	0.999913	0.999999	0.999914	1	0.999879	0.999906	0.999917	0.999879	0.999879
		Quercus acutissima	0.999914	0.999922	0.999917	0.999911	0.999977	1	1	0.999964	0.999813	0.999891	0.999879	1	1	0.999913	0.999813	0.999913	0.999912	0.999913	0.999999	0.999914	1	0.999879	0.999906	0.999917	0.999879	0.999879
		Quercus dentata	0.999948	0.999987	0.999967	0.999961	0.99989	0.999913	0.999913	0.999877	0.999877	0.999926	0.999936	0.999913	0.999913	1	0.999877	1	0.999999	0.999999	0.999912	0.999948	0.999913	0.999936	0.999967	0.999969	0.999936	0.999936
		Quercus obovatifolia	0.999891	0.999881	0.999906	0.999865	0.99979	0.999813	0.999813	0.999806	1	0.999834	0.999936	0.999813	0.999813	0.999877	1	0.999877	0.999872	0.999877	0.999812	0.999891	0.999813	0.999936	0.9999	0.999906	0.999936	0.999936
		Quercus wutaishanica	0.999948	0.999987	0.999967	0.999961	0.99989	0.999913	0.999913	0.999877	0.999877	0.999926	0.999936	0.999913	0.999913	1	0.999877	1	0.999999	0.999999	0.999912	0.999948	0.999913	0.999936	0.999967	0.999969	0.999936	0.999936
		Quercus mongolica	0.999947	0.999986	0.999965	0.99996	0.999889	0.999912	0.999912	0.999876	0.999872	0.999924	0.999932	0.999912	0.999912	0.999999	0.999872	0.999999	1	0.999997	0.999911	0.999947	0.999912	0.999932	0.999966	0.999967	0.999932	0.999932
		Quercus robur	0.999948	0.999986	0.999967	0.999961	0.99989	0.999913	0.999913	0.999877	0.999877	0.999924	0.999936	0.999913	0.999913	0.999999	0.999877	0.999999	0.999997	1	0.999912	0.999948	0.999913	0.999936	0.999967	0.999969	0.999936	0.999936
		Quercus bawanglingensis	0.999912	0.999921	0.999915	0.999909	0.999975	0.999999	0.999999	0.999962	0.999812	0.99989	0.999878	0.999999	0.999999	0.999912	0.999812	0.999912	0.999911	0.999912	1	0.999912	0.999999	0.999878	0.999904	0.999916	0.999878	0.999878
		Quercus coccinea	1	0.999952	0.999974	0.999939	0.999891	0.999914	0.999914	0.999878	0.999891	0.999933	0.999953	0.999914	0.999914	0.999948	0.999891	0.999948	0.999947	0.999948	0.999912	1	0.999914	0.999953	0.999945	0.999978	0.999953	0.999953
		Quercus phillyraeoides	0.999914	0.999922	0.999917	0.999911	0.999977	1	1	0.999964	0.999813	0.999891	0.999879	1	1	0.999913	0.999813	0.999913	0.999912	0.999913	0.999999	0.999914	1	0.999879	0.999906	0.999917	0.999879	0.999879
		Quercus gilva	0.999953	0.99994	0.999965	0.999924	0.999856	0.999879	0.999879	0.999843	0.999936	0.999905	1	0.999879	0.999879	0.999936	0.999936	0.999936	0.999932	0.999936	0.999878	0.999953	0.999879	1	0.999959	0.999968	1	1
		Quercus pannosa	0.999945	0.999971	0.99998	0.999958	0.999883	0.999906	0.999906	0.99987	0.9999	0.999925	0.999959	0.999906	0.999906	0.999967	0.9999	0.999967	0.999966	0.999967	0.999904	0.999945	0.999906	0.999959	1	0.999981	0.999959	0.999959
		Quercus virginiana	0.999978	0.999968	0.99999	0.999957	0.999894	0.999917	0.999917	0.999881	0.999906	0.999919	0.999968	0.999917	0.999917	0.999969	0.999906	0.999969	0.999967	0.999969	0.999916	0.999978	0.999917	0.999968	0.999981	1	0.999968	0.999968
		Quercus acuta	0.999953	0.99994	0.999965	0.999924	0.999856	0.999879	0.999879	0.999843	0.999936	0.999905	1	0.999879	0.999879	0.999936	0.999936	0.999936	0.999932	0.999936	0.999878	0.999953	0.999879	1	0.999959	0.999968	1	1
		Quercus chungii	0.999953	0.99994	0.999965	0.999924	0.999856	0.999879	0.999879	0.999843	0.999936	0.999905	1	0.999879	0.999879	0.999936	0.999936	0.999936	0.999932	0.999936	0.999878	0.999953	0.999879	1	0.999959	0.999968	1	1
		This is a similarity matrix
		Groupgenes = ycf3
			Cosine of Vectors of Values
			Quercus rubra	Quercus aliena	Quercus spinosa	Quercus aquifolioides	Quercus baronii	Quercus variabilis	Quercus dolicholepis	Quercus tarokoensis	Quercus glauca	Quercus tungmaiensis	Quercus sichourensis	Quercus chenii	Quercus acutissima	Quercus dentata	Quercus obovatifolia	Quercus wutaishanica	Quercus mongolica	Quercus robur	Quercus bawanglingensis	Quercus coccinea	Quercus phillyraeoides	Quercus gilva	Quercus pannosa	Quercus virginiana	Quercus acuta	Quercus chungii
Average	0.99731	Quercus rubra	1	0.99617	0.99692	0.998627	0.99772	0.99772	0.99772	0.99772	0.996001	0.99772	0.996001	0.99772	0.99772	0.995326	0.996001	0.99772	0.99772	0.99772	0.99772	0.984071	0.99772	0.998284	0.996001	0.99772	0.996001	0.996001
range	0.017801	Quercus aliena	0.99617	1	0.995859	0.997573	0.996375	0.996375	0.996375	0.996375	0.994648	0.996375	0.994648	0.996375	0.996375	0.998839	0.994648	0.996375	0.996375	0.996375	0.996375	0.988289	0.996375	0.994438	0.994648	0.996375	0.994648	0.994648
SD	0.00367226	Quercus spinosa	0.99692	0.995859	1	0.998256	0.997104	0.997104	0.997104	0.997104	0.998814	0.997104	0.998814	0.997104	0.997104	0.99477	0.998814	0.997104	0.997104	0.997104	0.997104	0.98397	0.997104	0.998618	0.998814	0.997104	0.998814	0.998814
Max	1	Quercus aquifolioides	0.998627	0.997573	0.998256	1	0.998822	0.998822	0.998822	0.998822	0.997065	0.998822	0.997065	0.998822	0.998822	0.996459	0.997065	0.998822	0.998822	0.998822	0.998822	0.985824	0.998822	0.996865	0.997065	0.998822	0.997065	0.997065
Min	0.982199	Quercus baronii	0.99772	0.996375	0.997104	0.998822	1	1	1	1	0.998276	1	0.998276	1	1	0.9976	0.998276	1	1	1	1	0.986312	1	0.995985	0.998276	1	0.998276	0.998276
		Quercus variabilis	0.99772	0.996375	0.997104	0.998822	1	1	1	1	0.998276	1	0.998276	1	1	0.9976	0.998276	1	1	1	1	0.986312	1	0.995985	0.998276	1	0.998276	0.998276
		Quercus dolicholepis	0.99772	0.996375	0.997104	0.998822	1	1	1	1	0.998276	1	0.998276	1	1	0.9976	0.998276	1	1	1	1	0.986312	1	0.995985	0.998276	1	0.998276	0.998276
		Quercus tarokoensis	0.99772	0.996375	0.997104	0.998822	1	1	1	1	0.998276	1	0.998276	1	1	0.9976	0.998276	1	1	1	1	0.986312	1	0.995985	0.998276	1	0.998276	0.998276
		Quercus glauca	0.996001	0.994648	0.998814	0.997065	0.998276	0.998276	0.998276	0.998276	1	0.998276	1	0.998276	0.998276	0.995906	1	0.998276	0.998276	0.998276	0.998276	0.984451	0.998276	0.997705	1	0.998276	1	1
		Quercus tungmaiensis	0.99772	0.996375	0.997104	0.998822	1	1	1	1	0.998276	1	0.998276	1	1	0.9976	0.998276	1	1	1	1	0.986312	1	0.995985	0.998276	1	0.998276	0.998276
		Quercus sichourensis	0.996001	0.994648	0.998814	0.997065	0.998276	0.998276	0.998276	0.998276	1	0.998276	1	0.998276	0.998276	0.995906	1	0.998276	0.998276	0.998276	0.998276	0.984451	0.998276	0.997705	1	0.998276	1	1
		Quercus chenii	0.99772	0.996375	0.997104	0.998822	1	1	1	1	0.998276	1	0.998276	1	1	0.9976	0.998276	1	1	1	1	0.986312	1	0.995985	0.998276	1	0.998276	0.998276
		Quercus acutissima	0.99772	0.996375	0.997104	0.998822	1	1	1	1	0.998276	1	0.998276	1	1	0.9976	0.998276	1	1	1	1	0.986312	1	0.995985	0.998276	1	0.998276	0.998276
		Quercus dentata	0.995326	0.998839	0.99477	0.996459	0.9976	0.9976	0.9976	0.9976	0.995906	0.9976	0.995906	0.9976	0.9976	1	0.995906	0.9976	0.9976	0.9976	0.9976	0.988801	0.9976	0.99362	0.995906	0.9976	0.995906	0.995906
		Quercus obovatifolia	0.996001	0.994648	0.998814	0.997065	0.998276	0.998276	0.998276	0.998276	1	0.998276	1	0.998276	0.998276	0.995906	1	0.998276	0.998276	0.998276	0.998276	0.984451	0.998276	0.997705	1	0.998276	1	1
		Quercus wutaishanica	0.99772	0.996375	0.997104	0.998822	1	1	1	1	0.998276	1	0.998276	1	1	0.9976	0.998276	1	1	1	1	0.986312	1	0.995985	0.998276	1	0.998276	0.998276
		Quercus mongolica	0.99772	0.996375	0.997104	0.998822	1	1	1	1	0.998276	1	0.998276	1	1	0.9976	0.998276	1	1	1	1	0.986312	1	0.995985	0.998276	1	0.998276	0.998276
		Quercus robur	0.99772	0.996375	0.997104	0.998822	1	1	1	1	0.998276	1	0.998276	1	1	0.9976	0.998276	1	1	1	1	0.986312	1	0.995985	0.998276	1	0.998276	0.998276
		Quercus bawanglingensis	0.99772	0.996375	0.997104	0.998822	1	1	1	1	0.998276	1	0.998276	1	1	0.9976	0.998276	1	1	1	1	0.986312	1	0.995985	0.998276	1	0.998276	0.998276
		Quercus coccinea	0.984071	0.988289	0.98397	0.985824	0.986312	0.986312	0.986312	0.986312	0.984451	0.986312	0.984451	0.986312	0.986312	0.988801	0.984451	0.986312	0.986312	0.986312	0.986312	1	0.986312	0.982199	0.984451	0.986312	0.984451	0.984451
		Quercus phillyraeoides	0.99772	0.996375	0.997104	0.998822	1	1	1	1	0.998276	1	0.998276	1	1	0.9976	0.998276	1	1	1	1	0.986312	1	0.995985	0.998276	1	0.998276	0.998276
		Quercus gilva	0.998284	0.994438	0.998618	0.996865	0.995985	0.995985	0.995985	0.995985	0.997705	0.995985	0.997705	0.995985	0.995985	0.99362	0.997705	0.995985	0.995985	0.995985	0.995985	0.982199	0.995985	1	0.997705	0.995985	0.997705	0.997705
		Quercus pannosa	0.996001	0.994648	0.998814	0.997065	0.998276	0.998276	0.998276	0.998276	1	0.998276	1	0.998276	0.998276	0.995906	1	0.998276	0.998276	0.998276	0.998276	0.984451	0.998276	0.997705	1	0.998276	1	1
		Quercus virginiana	0.99772	0.996375	0.997104	0.998822	1	1	1	1	0.998276	1	0.998276	1	1	0.9976	0.998276	1	1	1	1	0.986312	1	0.995985	0.998276	1	0.998276	0.998276
		Quercus acuta	0.996001	0.994648	0.998814	0.997065	0.998276	0.998276	0.998276	0.998276	1	0.998276	1	0.998276	0.998276	0.995906	1	0.998276	0.998276	0.998276	0.998276	0.984451	0.998276	0.997705	1	0.998276	1	1
		Quercus chungii	0.996001	0.994648	0.998814	0.997065	0.998276	0.998276	0.998276	0.998276	1	0.998276	1	0.998276	0.998276	0.995906	1	0.998276	0.998276	0.998276	0.998276	0.984451	0.998276	0.997705	1	0.998276	1	1
		This is a similarity matrix
		Groupgenes = ycf4
			Cosine of Vectors of Values
			Quercus rubra	Quercus aliena	Quercus spinosa	Quercus aquifolioides	Quercus baronii	Quercus variabilis	Quercus dolicholepis	Quercus tarokoensis	Quercus glauca	Quercus tungmaiensis	Quercus sichourensis	Quercus chenii	Quercus acutissima	Quercus dentata	Quercus obovatifolia	Quercus wutaishanica	Quercus mongolica	Quercus robur	Quercus bawanglingensis	Quercus coccinea	Quercus phillyraeoides	Quercus gilva	Quercus pannosa	Quercus virginiana	Quercus acuta	Quercus chungii
Average	0.996407	Quercus rubra	1	0.999767	0.999832	0.995172	0.998255	0.998255	0.997182	0.998255	0.994122	0.999077	0.994122	0.998255	0.998255	0.999832	0.994122	0.999832	0.999832	0.999832	0.998255	1	0.998255	0.994122	0.999832	0.997487	0.994122	0.994122
range	0.0117826	Quercus aliena	0.999767	1	0.999934	0.99516	0.998349	0.998349	0.99727	0.998349	0.994231	0.999107	0.994231	0.998349	0.998349	0.999934	0.994231	0.999934	0.999934	0.999934	0.998349	0.999767	0.998349	0.994231	0.999934	0.997592	0.994231	0.994231
SD	0.00307594	Quercus spinosa	0.999832	0.999934	1	0.995329	0.998418	0.998418	0.997341	0.998418	0.994293	0.999132	0.994293	0.998418	0.998418	1	0.994293	1	1	1	0.998418	0.999832	0.998418	0.994293	1	0.997656	0.994293	0.994293
Max	1	Quercus aquifolioides	0.995172	0.99516	0.995329	1	0.993686	0.993686	0.992564	0.993686	0.98972	0.996113	0.98972	0.993686	0.993686	0.995329	0.98972	0.995329	0.995329	0.995329	0.993686	0.995172	0.993686	0.98972	0.995329	0.990705	0.98972	0.98972
Min	0.988217	Quercus baronii	0.998255	0.998349	0.998418	0.993686	1	1	0.998912	1	0.992752	0.997546	0.992752	1	1	0.998418	0.992752	0.998418	0.998418	0.998418	1	0.998255	1	0.992752	0.998418	0.996091	0.992752	0.992752
		Quercus variabilis	0.998255	0.998349	0.998418	0.993686	1	1	0.998912	1	0.992752	0.997546	0.992752	1	1	0.998418	0.992752	0.998418	0.998418	0.998418	1	0.998255	1	0.992752	0.998418	0.996091	0.992752	0.992752
		Quercus dolicholepis	0.997182	0.99727	0.997341	0.992564	0.998912	0.998912	1	0.998912	0.988217	0.996466	0.988217	0.998912	0.998912	0.997341	0.988217	0.997341	0.997341	0.997341	0.998912	0.997182	0.998912	0.988217	0.997341	0.995026	0.988217	0.988217
		Quercus tarokoensis	0.998255	0.998349	0.998418	0.993686	1	1	0.998912	1	0.992752	0.997546	0.992752	1	1	0.998418	0.992752	0.998418	0.998418	0.998418	1	0.998255	1	0.992752	0.998418	0.996091	0.992752	0.992752
		Quercus glauca	0.994122	0.994231	0.994293	0.98972	0.992752	0.992752	0.988217	0.992752	1	0.993436	1	0.992752	0.992752	0.994293	1	0.994293	0.994293	0.994293	0.992752	0.994122	0.992752	1	0.994293	0.99195	1	1
		Quercus tungmaiensis	0.999077	0.999107	0.999132	0.996113	0.997546	0.997546	0.996466	0.997546	0.993436	1	0.993436	0.997546	0.997546	0.999132	0.993436	0.999132	0.999132	0.999132	0.997546	0.999077	0.997546	0.993436	0.999132	0.994491	0.993436	0.993436
		Quercus sichourensis	0.994122	0.994231	0.994293	0.98972	0.992752	0.992752	0.988217	0.992752	1	0.993436	1	0.992752	0.992752	0.994293	1	0.994293	0.994293	0.994293	0.992752	0.994122	0.992752	1	0.994293	0.99195	1	1
		Quercus chenii	0.998255	0.998349	0.998418	0.993686	1	1	0.998912	1	0.992752	0.997546	0.992752	1	1	0.998418	0.992752	0.998418	0.998418	0.998418	1	0.998255	1	0.992752	0.998418	0.996091	0.992752	0.992752
		Quercus acutissima	0.998255	0.998349	0.998418	0.993686	1	1	0.998912	1	0.992752	0.997546	0.992752	1	1	0.998418	0.992752	0.998418	0.998418	0.998418	1	0.998255	1	0.992752	0.998418	0.996091	0.992752	0.992752
		Quercus dentata	0.999832	0.999934	1	0.995329	0.998418	0.998418	0.997341	0.998418	0.994293	0.999132	0.994293	0.998418	0.998418	1	0.994293	1	1	1	0.998418	0.999832	0.998418	0.994293	1	0.997656	0.994293	0.994293
		Quercus obovatifolia	0.994122	0.994231	0.994293	0.98972	0.992752	0.992752	0.988217	0.992752	1	0.993436	1	0.992752	0.992752	0.994293	1	0.994293	0.994293	0.994293	0.992752	0.994122	0.992752	1	0.994293	0.99195	1	1
		Quercus wutaishanica	0.999832	0.999934	1	0.995329	0.998418	0.998418	0.997341	0.998418	0.994293	0.999132	0.994293	0.998418	0.998418	1	0.994293	1	1	1	0.998418	0.999832	0.998418	0.994293	1	0.997656	0.994293	0.994293
		Quercus mongolica	0.999832	0.999934	1	0.995329	0.998418	0.998418	0.997341	0.998418	0.994293	0.999132	0.994293	0.998418	0.998418	1	0.994293	1	1	1	0.998418	0.999832	0.998418	0.994293	1	0.997656	0.994293	0.994293
		Quercus robur	0.999832	0.999934	1	0.995329	0.998418	0.998418	0.997341	0.998418	0.994293	0.999132	0.994293	0.998418	0.998418	1	0.994293	1	1	1	0.998418	0.999832	0.998418	0.994293	1	0.997656	0.994293	0.994293
		Quercus bawanglingensis	0.998255	0.998349	0.998418	0.993686	1	1	0.998912	1	0.992752	0.997546	0.992752	1	1	0.998418	0.992752	0.998418	0.998418	0.998418	1	0.998255	1	0.992752	0.998418	0.996091	0.992752	0.992752
		Quercus coccinea	1	0.999767	0.999832	0.995172	0.998255	0.998255	0.997182	0.998255	0.994122	0.999077	0.994122	0.998255	0.998255	0.999832	0.994122	0.999832	0.999832	0.999832	0.998255	1	0.998255	0.994122	0.999832	0.997487	0.994122	0.994122
		Quercus phillyraeoides	0.998255	0.998349	0.998418	0.993686	1	1	0.998912	1	0.992752	0.997546	0.992752	1	1	0.998418	0.992752	0.998418	0.998418	0.998418	1	0.998255	1	0.992752	0.998418	0.996091	0.992752	0.992752
		Quercus gilva	0.994122	0.994231	0.994293	0.98972	0.992752	0.992752	0.988217	0.992752	1	0.993436	1	0.992752	0.992752	0.994293	1	0.994293	0.994293	0.994293	0.992752	0.994122	0.992752	1	0.994293	0.99195	1	1
		Quercus pannosa	0.999832	0.999934	1	0.995329	0.998418	0.998418	0.997341	0.998418	0.994293	0.999132	0.994293	0.998418	0.998418	1	0.994293	1	1	1	0.998418	0.999832	0.998418	0.994293	1	0.997656	0.994293	0.994293
		Quercus virginiana	0.997487	0.997592	0.997656	0.990705	0.996091	0.996091	0.995026	0.996091	0.99195	0.994491	0.99195	0.996091	0.996091	0.997656	0.99195	0.997656	0.997656	0.997656	0.996091	0.997487	0.996091	0.99195	0.997656	1	0.99195	0.99195
		Quercus acuta	0.994122	0.994231	0.994293	0.98972	0.992752	0.992752	0.988217	0.992752	1	0.993436	1	0.992752	0.992752	0.994293	1	0.994293	0.994293	0.994293	0.992752	0.994122	0.992752	1	0.994293	0.99195	1	1
		Quercus chungii	0.994122	0.994231	0.994293	0.98972	0.992752	0.992752	0.988217	0.992752	1	0.993436	1	0.992752	0.992752	0.994293	1	0.994293	0.994293	0.994293	0.992752	0.994122	0.992752	1	0.994293	0.99195	1	1
		This is a similarity matrix

## Sheet:  Between genes
		Table S3. RSCU similarity and the statistical results.
		Groupspecies = Quercus rubra
statistical results			Cosine of Vectors of Values
			accD	atpA	atpB	atpE	atpF	atpI	ccsA	cemA	clpP	matK	ndhA	ndhB	ndhC	ndhD	ndhF	ndhG	ndhH	ndhI	ndhJ	ndhK	petA	petB	petD	psaA	psaB	psbA	psbB	psbC	psbD	rbcL	rpl14	rpl16	rpl2	rpl20	rpoA	rpoB	rpoC1	rpoC2	rps11	rps12	rps18	rps2	rps3	rps4	rps7	rps8	ycf1
Average	0.822062	accD	1	0.906206	0.894255	0.845766	0.764325	0.818916	0.86627	0.790312	0.821603	0.903393	0.914892	0.881562	0.671294	0.87313	0.917002	0.861917	0.935591	0.832668	0.889682	0.932515	0.843858	0.849645	0.766272	0.927646	0.940999	0.852755	0.95364	0.90328	0.876779	0.910684	0.848367	0.655871	0.914125	0.789933	0.908711	0.937238	0.937247	0.929849	0.801235	0.822029	0.749109	0.911579	0.810662	0.874459	0.803018	0.843665	0.921495
Range	0.513694	atpA	0.906206	1	0.94705	0.836419	0.726229	0.863279	0.866134	0.808213	0.796957	0.904309	0.910619	0.914398	0.681759	0.886952	0.906559	0.852713	0.914555	0.892318	0.861576	0.919946	0.865473	0.847382	0.821901	0.937273	0.932881	0.866887	0.906868	0.897003	0.882164	0.908089	0.869919	0.705269	0.871683	0.811398	0.903288	0.940013	0.929065	0.942463	0.789973	0.854584	0.716909	0.913578	0.888692	0.852981	0.810526	0.799059	0.921722
SD	0.0876571	atpB	0.894255	0.94705	1	0.756274	0.705112	0.848313	0.848099	0.78124	0.818621	0.909534	0.890387	0.949699	0.627446	0.904962	0.932955	0.856867	0.906033	0.848107	0.855936	0.907992	0.843965	0.847423	0.805247	0.920733	0.940474	0.868615	0.894285	0.916747	0.880405	0.924362	0.892198	0.724032	0.893297	0.78575	0.917722	0.941168	0.92352	0.917753	0.780846	0.864764	0.680378	0.891482	0.909742	0.844638	0.811709	0.834814	0.920083
Max	0.980373	atpE	0.845766	0.836419	0.756274	1	0.656716	0.790954	0.731819	0.629615	0.679465	0.777161	0.807217	0.787934	0.667257	0.773362	0.776746	0.689852	0.841641	0.767264	0.716759	0.842301	0.754982	0.75118	0.585549	0.804828	0.802005	0.764751	0.791191	0.749665	0.737913	0.780974	0.792526	0.614148	0.735349	0.719411	0.789036	0.820845	0.834888	0.836709	0.731651	0.664243	0.699677	0.807843	0.711295	0.716156	0.677614	0.73955	0.802125
Min	0.466679	atpF	0.764325	0.726229	0.705112	0.656716	1	0.739285	0.820518	0.635777	0.691087	0.850277	0.70501	0.766052	0.669013	0.786079	0.754245	0.723745	0.774277	0.657188	0.748543	0.794024	0.729962	0.689538	0.655731	0.789331	0.78242	0.646038	0.793513	0.773443	0.759561	0.748065	0.696491	0.466679	0.745096	0.60225	0.773593	0.807232	0.81811	0.826906	0.714704	0.749495	0.659827	0.744138	0.71538	0.779834	0.773823	0.746277	0.801619
		atpI	0.818916	0.863279	0.848313	0.790954	0.739285	1	0.825951	0.733418	0.739239	0.855264	0.787023	0.85372	0.676041	0.864494	0.867788	0.787811	0.865023	0.845451	0.765473	0.904284	0.860393	0.822422	0.764971	0.872865	0.884076	0.780951	0.861888	0.806012	0.860288	0.862443	0.894916	0.6256	0.769518	0.693022	0.829716	0.862658	0.872361	0.867789	0.762912	0.781597	0.672119	0.84359	0.800516	0.856276	0.827506	0.813213	0.842931
		ccsA	0.86627	0.866134	0.848099	0.731819	0.820518	0.825951	1	0.795036	0.853472	0.890178	0.881781	0.881499	0.669512	0.900359	0.89967	0.826178	0.896371	0.839161	0.835491	0.902274	0.847102	0.81785	0.842272	0.916621	0.933311	0.759818	0.895506	0.873926	0.872496	0.856366	0.835455	0.660722	0.866372	0.753019	0.882225	0.907728	0.903989	0.928226	0.818573	0.8399	0.671869	0.889553	0.88277	0.865924	0.904217	0.771307	0.943606
		cemA	0.790312	0.808213	0.78124	0.629615	0.635777	0.733418	0.795036	1	0.703336	0.762046	0.795703	0.738977	0.589106	0.757479	0.734593	0.745462	0.743667	0.785223	0.814194	0.756974	0.799237	0.773447	0.813852	0.844653	0.819772	0.78977	0.853275	0.833468	0.830804	0.83739	0.697448	0.640616	0.773077	0.638011	0.762976	0.771892	0.772877	0.789722	0.750897	0.721469	0.621345	0.786537	0.712934	0.817311	0.820594	0.664253	0.793986
		clpP	0.821603	0.796957	0.818621	0.679465	0.691087	0.739239	0.853472	0.703336	1	0.861702	0.808669	0.87453	0.673614	0.859178	0.841688	0.735578	0.840701	0.760419	0.691654	0.859475	0.792829	0.749072	0.68962	0.851679	0.865107	0.689462	0.829962	0.821535	0.808024	0.818358	0.762362	0.753622	0.855339	0.699832	0.886395	0.882967	0.872891	0.889883	0.684611	0.76202	0.578603	0.804902	0.845506	0.78767	0.749726	0.744777	0.892589
		matK	0.903393	0.904309	0.909534	0.777161	0.850277	0.855264	0.890178	0.762046	0.861702	1	0.90154	0.924089	0.722743	0.93867	0.94236	0.841255	0.926325	0.814057	0.826783	0.948555	0.851072	0.794548	0.765763	0.900754	0.938127	0.793543	0.9136	0.894743	0.876763	0.899407	0.851118	0.682848	0.8957	0.77442	0.928837	0.965345	0.965995	0.970307	0.780246	0.864691	0.736979	0.885693	0.908766	0.858715	0.830317	0.869773	0.945975
		ndhA	0.914892	0.910619	0.890387	0.807217	0.70501	0.787023	0.881781	0.795703	0.808669	0.90154	1	0.886741	0.652273	0.869995	0.907839	0.827965	0.917448	0.857802	0.82518	0.924533	0.813725	0.818192	0.793161	0.893769	0.90141	0.809663	0.865183	0.878005	0.847008	0.871782	0.86241	0.670544	0.887948	0.756337	0.888575	0.913423	0.905919	0.927724	0.784765	0.834864	0.702901	0.902359	0.894316	0.839757	0.809362	0.798998	0.928125
		ndhB	0.881562	0.914398	0.949699	0.787934	0.766052	0.85372	0.881499	0.738977	0.87453	0.924089	0.886741	1	0.691643	0.917542	0.934989	0.867194	0.920083	0.825895	0.822797	0.937055	0.838752	0.813546	0.760414	0.916006	0.934668	0.824814	0.88057	0.887521	0.851356	0.905559	0.8916	0.735289	0.863616	0.7958	0.909377	0.957206	0.938118	0.939498	0.737711	0.868934	0.678693	0.90372	0.929036	0.84884	0.819214	0.836448	0.951773
		ndhC	0.671294	0.681759	0.627446	0.667257	0.669013	0.676041	0.669512	0.589106	0.673614	0.722743	0.652273	0.691643	1	0.743977	0.712852	0.580253	0.658735	0.644823	0.627612	0.697249	0.64945	0.637548	0.480698	0.682311	0.694321	0.590999	0.671579	0.635772	0.68596	0.658776	0.620213	0.618005	0.634742	0.507789	0.697806	0.719815	0.740212	0.740915	0.528561	0.610652	0.544511	0.726213	0.640341	0.670108	0.633863	0.705596	0.700609
		ndhD	0.87313	0.886952	0.904962	0.773362	0.786079	0.864494	0.900359	0.757479	0.859178	0.93867	0.869995	0.917542	0.743977	1	0.947393	0.795637	0.898384	0.804489	0.85295	0.914518	0.862129	0.806004	0.746909	0.878979	0.948769	0.774678	0.896633	0.886819	0.872941	0.8805	0.86392	0.726832	0.856666	0.733444	0.929064	0.952052	0.944603	0.94342	0.790444	0.866225	0.679036	0.899029	0.899836	0.850989	0.868055	0.869398	0.936128
		ndhF	0.917002	0.906559	0.932955	0.776746	0.754245	0.867788	0.89967	0.734593	0.841688	0.94236	0.907839	0.934989	0.712852	0.947393	1	0.850436	0.920923	0.817631	0.864884	0.94143	0.841403	0.816867	0.764517	0.886849	0.963234	0.792871	0.907444	0.877548	0.859769	0.882166	0.87713	0.700857	0.872427	0.779364	0.923583	0.962682	0.955003	0.94737	0.784947	0.886257	0.738085	0.923502	0.884744	0.87325	0.847668	0.877489	0.953518
		ndhG	0.861917	0.852713	0.856867	0.689852	0.723745	0.787811	0.826178	0.745462	0.735578	0.841255	0.827965	0.867194	0.580253	0.795637	0.850436	1	0.88057	0.773359	0.806802	0.876345	0.795476	0.774421	0.843988	0.876344	0.865778	0.756377	0.889184	0.787304	0.803659	0.820254	0.760059	0.628049	0.83906	0.771493	0.826253	0.873857	0.865972	0.856126	0.684563	0.757456	0.659148	0.876679	0.777863	0.860143	0.786732	0.718311	0.883882
		ndhH	0.935591	0.914555	0.906033	0.841641	0.774277	0.865023	0.896371	0.743667	0.840701	0.926325	0.917448	0.920083	0.658735	0.898384	0.920923	0.88057	1	0.863745	0.841028	0.957585	0.864923	0.832816	0.817084	0.929048	0.937176	0.783698	0.925405	0.867265	0.863274	0.895878	0.917013	0.685567	0.907115	0.79518	0.937361	0.943033	0.936111	0.952604	0.805519	0.806179	0.725341	0.915438	0.893336	0.879287	0.856105	0.802451	0.952337
		ndhI	0.832668	0.892318	0.848107	0.767264	0.657188	0.845451	0.839161	0.785223	0.760419	0.814057	0.857802	0.825895	0.644823	0.804489	0.817631	0.773359	0.863745	1	0.747612	0.848903	0.824577	0.838906	0.847783	0.883778	0.857197	0.841763	0.850124	0.830969	0.878787	0.886187	0.863856	0.623742	0.82373	0.69745	0.831183	0.819706	0.828334	0.8553	0.76121	0.701577	0.586419	0.853209	0.843467	0.853528	0.818915	0.69661	0.818977
		ndhJ	0.889682	0.861576	0.855936	0.716759	0.748543	0.765473	0.835491	0.814194	0.691654	0.826783	0.82518	0.822797	0.627612	0.85295	0.864884	0.806802	0.841028	0.747612	1	0.821147	0.791098	0.820501	0.737797	0.881106	0.894851	0.809599	0.898113	0.878612	0.854321	0.857431	0.758341	0.621379	0.834561	0.728765	0.842686	0.870643	0.850981	0.85141	0.787745	0.843163	0.698391	0.8661	0.762613	0.866491	0.824502	0.806941	0.859847
		ndhK	0.932515	0.919946	0.907992	0.842301	0.794024	0.904284	0.902274	0.756974	0.859475	0.948555	0.924533	0.937055	0.697249	0.914518	0.94143	0.876345	0.957585	0.848903	0.821147	1	0.860181	0.835723	0.801125	0.925961	0.946965	0.797847	0.909415	0.872192	0.869364	0.89372	0.909854	0.696546	0.879397	0.805177	0.923788	0.960432	0.95719	0.96013	0.794351	0.847421	0.749367	0.928966	0.888027	0.869316	0.841532	0.854539	0.954804
		petA	0.843858	0.865473	0.843965	0.754982	0.729962	0.860393	0.847102	0.799237	0.792829	0.851072	0.813725	0.838752	0.64945	0.862129	0.841403	0.795476	0.864923	0.824577	0.791098	0.860181	1	0.834441	0.778039	0.897022	0.904904	0.793264	0.889224	0.90287	0.874639	0.896825	0.819439	0.730259	0.838834	0.780576	0.827999	0.870653	0.905898	0.878038	0.750655	0.806668	0.759558	0.817563	0.828329	0.866267	0.845345	0.759562	0.855578
		petB	0.849645	0.847382	0.847423	0.75118	0.689538	0.822422	0.81785	0.773447	0.749072	0.794548	0.818192	0.813546	0.637548	0.806004	0.816867	0.774421	0.832816	0.838906	0.820501	0.835723	0.834441	1	0.766266	0.920917	0.862539	0.838539	0.835856	0.866289	0.901929	0.881916	0.837738	0.587612	0.813591	0.727404	0.835934	0.822836	0.824248	0.821812	0.76913	0.718705	0.697291	0.789754	0.768715	0.834016	0.84131	0.760303	0.811217
		petD	0.766272	0.821901	0.805247	0.585549	0.655731	0.764971	0.842272	0.813852	0.68962	0.765763	0.793161	0.760414	0.480698	0.746909	0.764517	0.843988	0.817084	0.847783	0.737797	0.801125	0.778039	0.766266	1	0.846591	0.811348	0.719397	0.813001	0.765541	0.795461	0.778619	0.771487	0.595997	0.787359	0.706056	0.800263	0.774047	0.76333	0.80028	0.765082	0.693638	0.595626	0.834302	0.779302	0.811092	0.843305	0.590501	0.816137
		psaA	0.927646	0.937273	0.920733	0.804828	0.789331	0.872865	0.916621	0.844653	0.851679	0.900754	0.893769	0.916006	0.682311	0.878979	0.886849	0.876344	0.929048	0.883778	0.881106	0.925961	0.897022	0.920917	0.846591	1	0.945297	0.874931	0.936444	0.937318	0.939161	0.942405	0.88275	0.694714	0.913168	0.823684	0.91746	0.930775	0.930291	0.932851	0.829201	0.823825	0.716829	0.894209	0.871571	0.889287	0.869945	0.808468	0.927943
		psaB	0.940999	0.932881	0.940474	0.802005	0.78242	0.884076	0.933311	0.819772	0.865107	0.938127	0.90141	0.934668	0.694321	0.948769	0.963234	0.865778	0.937176	0.857197	0.894851	0.946965	0.904904	0.862539	0.811348	0.945297	1	0.84925	0.956705	0.931767	0.914936	0.939466	0.889958	0.72464	0.897157	0.811468	0.926554	0.971219	0.964805	0.95873	0.810958	0.886165	0.760174	0.916978	0.892772	0.907166	0.897772	0.863846	0.954776
		psbA	0.852755	0.866887	0.868615	0.764751	0.646038	0.780951	0.759818	0.78977	0.689462	0.793543	0.809663	0.824814	0.590999	0.774678	0.792871	0.756377	0.783698	0.841763	0.809599	0.797847	0.793264	0.838539	0.719397	0.874931	0.84925	1	0.853918	0.884459	0.899816	0.907574	0.784734	0.59087	0.774171	0.697903	0.784219	0.827687	0.827918	0.804146	0.682972	0.751042	0.604317	0.794317	0.765405	0.796278	0.723575	0.775388	0.775695
		psbB	0.95364	0.906868	0.894285	0.791191	0.793513	0.861888	0.895506	0.853275	0.829962	0.9136	0.865183	0.88057	0.671579	0.896633	0.907444	0.889184	0.925405	0.850124	0.898113	0.909415	0.889224	0.835856	0.813001	0.936444	0.956705	0.853918	1	0.904376	0.914771	0.928363	0.836145	0.673324	0.908264	0.760926	0.907364	0.937627	0.940077	0.93504	0.7876	0.83647	0.73498	0.899915	0.819262	0.91444	0.861229	0.823315	0.925655
		psbC	0.90328	0.897003	0.916747	0.749665	0.773443	0.806012	0.873926	0.833468	0.821535	0.894743	0.878005	0.887521	0.635772	0.886819	0.877548	0.787304	0.867265	0.830969	0.878612	0.872192	0.90287	0.866289	0.765541	0.937318	0.931767	0.884459	0.904376	1	0.922443	0.9439	0.834585	0.693436	0.891331	0.762045	0.880799	0.908679	0.915922	0.901484	0.804921	0.872663	0.735669	0.832034	0.87826	0.854623	0.832484	0.853878	0.884982
		psbD	0.876779	0.882164	0.880405	0.737913	0.759561	0.860288	0.872496	0.830804	0.808024	0.876763	0.847008	0.851356	0.68596	0.872941	0.859769	0.803659	0.863274	0.878787	0.854321	0.869364	0.874639	0.901929	0.795461	0.939161	0.914936	0.899816	0.914771	0.922443	1	0.943195	0.82684	0.676399	0.849152	0.698776	0.873826	0.88221	0.884409	0.879477	0.749494	0.806406	0.639596	0.851433	0.847462	0.889187	0.844598	0.845352	0.853996
		rbcL	0.910684	0.908089	0.924362	0.780974	0.748065	0.862443	0.856366	0.83739	0.818358	0.899407	0.871782	0.905559	0.658776	0.8805	0.882166	0.820254	0.895878	0.886187	0.857431	0.89372	0.896825	0.881916	0.778619	0.942405	0.939466	0.907574	0.928363	0.9439	0.943195	1	0.866623	0.670163	0.865156	0.789073	0.8772	0.911006	0.920912	0.907999	0.741912	0.825586	0.708825	0.854636	0.872437	0.879231	0.854615	0.822607	0.880117
		rpl14	0.848367	0.869919	0.892198	0.792526	0.696491	0.894916	0.835455	0.697448	0.762362	0.851118	0.86241	0.8916	0.620213	0.86392	0.87713	0.760059	0.917013	0.863856	0.758341	0.909854	0.819439	0.837738	0.771487	0.88275	0.889958	0.784734	0.836145	0.834585	0.82684	0.866623	1	0.576884	0.823266	0.722117	0.875842	0.874391	0.869133	0.876095	0.796813	0.779132	0.663271	0.854742	0.862282	0.815726	0.83259	0.794029	0.868476
		rpl16	0.655871	0.705269	0.724032	0.614148	0.466679	0.6256	0.660722	0.640616	0.753622	0.682848	0.670544	0.735289	0.618005	0.726832	0.700857	0.628049	0.685567	0.623742	0.621379	0.696546	0.730259	0.587612	0.595997	0.694714	0.72464	0.59087	0.673324	0.693436	0.676399	0.670163	0.576884	1	0.707927	0.636871	0.737209	0.71404	0.725591	0.713896	0.529027	0.656957	0.504663	0.712815	0.74068	0.659133	0.601452	0.623713	0.743542
		rpl2	0.914125	0.871683	0.893297	0.735349	0.745096	0.769518	0.866372	0.773077	0.855339	0.8957	0.887948	0.863616	0.634742	0.856666	0.872427	0.83906	0.907115	0.82373	0.834561	0.879397	0.838834	0.813591	0.787359	0.913168	0.897157	0.774171	0.908264	0.891331	0.849152	0.865156	0.823266	0.707927	1	0.753531	0.930508	0.895199	0.908641	0.91188	0.810762	0.806054	0.654347	0.874169	0.864416	0.849795	0.78453	0.811184	0.917796
		rpl20	0.789933	0.811398	0.78575	0.719411	0.60225	0.693022	0.753019	0.638011	0.699832	0.77442	0.756337	0.7958	0.507789	0.733444	0.779364	0.771493	0.79518	0.69745	0.728765	0.805177	0.780576	0.727404	0.706056	0.823684	0.811468	0.697903	0.760926	0.762045	0.698776	0.789073	0.722117	0.636871	0.753531	1	0.759056	0.809048	0.82624	0.802997	0.628321	0.686265	0.67067	0.755546	0.73559	0.703398	0.715809	0.633685	0.804431
		rpoA	0.908711	0.903288	0.917722	0.789036	0.773593	0.829716	0.882225	0.762976	0.886395	0.928837	0.888575	0.909377	0.697806	0.929064	0.923583	0.826253	0.937361	0.831183	0.842686	0.923788	0.827999	0.835934	0.800263	0.91746	0.926554	0.784219	0.907364	0.880799	0.873826	0.8772	0.875842	0.737209	0.930508	0.759056	1	0.945281	0.929926	0.952942	0.805174	0.809208	0.660891	0.921618	0.88613	0.852205	0.826422	0.842606	0.952972
		rpoB	0.937238	0.940013	0.941168	0.820845	0.807232	0.862658	0.907728	0.771892	0.882967	0.965345	0.913423	0.957206	0.719815	0.952052	0.962682	0.873857	0.943033	0.819706	0.870643	0.960432	0.870653	0.822836	0.774047	0.930775	0.971219	0.827687	0.937627	0.908679	0.88221	0.911006	0.874391	0.71404	0.895199	0.809048	0.945281	1	0.974457	0.980373	0.775764	0.877918	0.749767	0.926523	0.90508	0.860522	0.836384	0.87802	0.969073
		rpoC1	0.937247	0.929065	0.92352	0.834888	0.81811	0.872361	0.903989	0.772877	0.872891	0.965995	0.905919	0.938118	0.740212	0.944603	0.955003	0.865972	0.936111	0.828334	0.850981	0.95719	0.905898	0.824248	0.76333	0.930291	0.964805	0.827918	0.940077	0.915922	0.884409	0.920912	0.869133	0.725591	0.908641	0.82624	0.929926	0.974457	1	0.970308	0.793262	0.879788	0.760602	0.917601	0.884378	0.87197	0.845117	0.871976	0.959954
		rpoC2	0.929849	0.942463	0.917753	0.836709	0.826906	0.867789	0.928226	0.789722	0.889883	0.970307	0.927724	0.939498	0.740915	0.94342	0.94737	0.856126	0.952604	0.8553	0.85141	0.96013	0.878038	0.821812	0.80028	0.932851	0.95873	0.804146	0.93504	0.901484	0.879477	0.907999	0.876095	0.713896	0.91188	0.802997	0.952942	0.980373	0.970308	1	0.793092	0.876198	0.746687	0.934542	0.912493	0.882075	0.849931	0.846835	0.97676
		rps11	0.801235	0.789973	0.780846	0.731651	0.714704	0.762912	0.818573	0.750897	0.684611	0.780246	0.784765	0.737711	0.528561	0.790444	0.784947	0.684563	0.805519	0.76121	0.787745	0.794351	0.750655	0.76913	0.765082	0.829201	0.810958	0.682972	0.7876	0.804921	0.749494	0.741912	0.796813	0.529027	0.810762	0.628321	0.805174	0.775764	0.793262	0.793092	1	0.722908	0.655244	0.792553	0.726425	0.747171	0.796128	0.680903	0.803585
		rps12	0.822029	0.854584	0.864764	0.664243	0.749495	0.781597	0.8399	0.721469	0.76202	0.864691	0.834864	0.868934	0.610652	0.866225	0.886257	0.757456	0.806179	0.701577	0.843163	0.847421	0.806668	0.718705	0.693638	0.823825	0.886165	0.751042	0.83647	0.872663	0.806406	0.825586	0.779132	0.656957	0.806054	0.686265	0.809208	0.877918	0.879788	0.876198	0.722908	1	0.719502	0.831994	0.84056	0.826156	0.775291	0.843043	0.877953
		rps18	0.749109	0.716909	0.680378	0.699677	0.659827	0.672119	0.671869	0.621345	0.578603	0.736979	0.702901	0.678693	0.544511	0.679036	0.738085	0.659148	0.725341	0.586419	0.698391	0.749367	0.759558	0.697291	0.595626	0.716829	0.760174	0.604317	0.73498	0.735669	0.639596	0.708825	0.663271	0.504663	0.654347	0.67067	0.660891	0.749767	0.760602	0.746687	0.655244	0.719502	1	0.661557	0.615673	0.669704	0.723013	0.655987	0.716641
		rps2	0.911579	0.913578	0.891482	0.807843	0.744138	0.84359	0.889553	0.786537	0.804902	0.885693	0.902359	0.90372	0.726213	0.899029	0.923502	0.876679	0.915438	0.853209	0.8661	0.928966	0.817563	0.789754	0.834302	0.894209	0.916978	0.794317	0.899915	0.832034	0.851433	0.854636	0.854742	0.712815	0.874169	0.755546	0.921618	0.926523	0.917601	0.934542	0.792553	0.831994	0.661557	1	0.848909	0.872853	0.814794	0.823503	0.939117
		rps3	0.810662	0.888692	0.909742	0.711295	0.71538	0.800516	0.88277	0.712934	0.845506	0.908766	0.894316	0.929036	0.640341	0.899836	0.884744	0.777863	0.893336	0.843467	0.762613	0.888027	0.828329	0.768715	0.779302	0.871571	0.892772	0.765405	0.819262	0.87826	0.847462	0.872437	0.862282	0.74068	0.864416	0.73559	0.88613	0.90508	0.884378	0.912493	0.726425	0.84056	0.615673	0.848909	1	0.794161	0.813411	0.794286	0.907854
		rps4	0.874459	0.852981	0.844638	0.716156	0.779834	0.856276	0.865924	0.817311	0.78767	0.858715	0.839757	0.84884	0.670108	0.850989	0.87325	0.860143	0.879287	0.853528	0.866491	0.869316	0.866267	0.834016	0.811092	0.889287	0.907166	0.796278	0.91444	0.854623	0.889187	0.879231	0.815726	0.659133	0.849795	0.703398	0.852205	0.860522	0.87197	0.882075	0.747171	0.826156	0.669704	0.872853	0.794161	1	0.860242	0.777886	0.875432
		rps7	0.803018	0.810526	0.811709	0.677614	0.773823	0.827506	0.904217	0.820594	0.749726	0.830317	0.809362	0.819214	0.633863	0.868055	0.847668	0.786732	0.856105	0.818915	0.824502	0.841532	0.845345	0.84131	0.843305	0.869945	0.897772	0.723575	0.861229	0.832484	0.844598	0.854615	0.83259	0.601452	0.78453	0.715809	0.826422	0.836384	0.845117	0.849931	0.796128	0.775291	0.723013	0.814794	0.813411	0.860242	1	0.72175	0.85953
		rps8	0.843665	0.799059	0.834814	0.73955	0.746277	0.813213	0.771307	0.664253	0.744777	0.869773	0.798998	0.836448	0.705596	0.869398	0.877489	0.718311	0.802451	0.69661	0.806941	0.854539	0.759562	0.760303	0.590501	0.808468	0.863846	0.775388	0.823315	0.853878	0.845352	0.822607	0.794029	0.623713	0.811184	0.633685	0.842606	0.87802	0.871976	0.846835	0.680903	0.843043	0.655987	0.823503	0.794286	0.777886	0.72175	1	0.830858
		ycf1	0.921495	0.921722	0.920083	0.802125	0.801619	0.842931	0.943606	0.793986	0.892589	0.945975	0.928125	0.951773	0.700609	0.936128	0.953518	0.883882	0.952337	0.818977	0.859847	0.954804	0.855578	0.811217	0.816137	0.927943	0.954776	0.775695	0.925655	0.884982	0.853996	0.880117	0.868476	0.743542	0.917796	0.804431	0.952972	0.969073	0.959954	0.97676	0.803585	0.877953	0.716641	0.939117	0.907854	0.875432	0.85953	0.830858	1
		ycf2	0.916393	0.918655	0.912445	0.813411	0.800963	0.825609	0.881826	0.783841	0.884011	0.951115	0.890838	0.950247	0.721692	0.93117	0.925807	0.875466	0.930237	0.80548	0.843428	0.939505	0.883451	0.801417	0.760798	0.918664	0.948878	0.801243	0.925386	0.902707	0.864557	0.905503	0.832399	0.746389	0.88464	0.809461	0.925326	0.975454	0.963157	0.966244	0.741089	0.840956	0.741512	0.904217	0.898241	0.858359	0.81897	0.836444	0.960059
		ycf3	0.826358	0.876901	0.861602	0.740012	0.791597	0.787407	0.80296	0.727955	0.777696	0.874763	0.7927	0.87281	0.621139	0.849833	0.837459	0.805488	0.844102	0.707293	0.793459	0.876159	0.769311	0.729612	0.741222	0.856497	0.854496	0.680942	0.838666	0.810638	0.750386	0.792688	0.78216	0.637957	0.79994	0.75852	0.860692	0.907525	0.867553	0.901127	0.757409	0.819253	0.72556	0.837695	0.798062	0.747536	0.750145	0.762291	0.888689
		ycf4	0.894757	0.892229	0.884874	0.74054	0.789355	0.845659	0.856379	0.743163	0.802376	0.909997	0.825826	0.883115	0.663296	0.865157	0.90279	0.867931	0.900313	0.807152	0.856595	0.896076	0.853812	0.820476	0.779299	0.915077	0.930905	0.814877	0.927539	0.86845	0.898433	0.902431	0.799015	0.727991	0.855274	0.776945	0.899468	0.920868	0.917148	0.911132	0.703609	0.815128	0.731756	0.862945	0.836373	0.874053	0.81046	0.798207	0.900872
		This is a similarity matrix
		Groupspecies = Quercus aliena
			Cosine of Vectors of Values
			accD	atpA	atpB	atpE	atpF	atpI	ccsA	cemA	clpP	matK	ndhA	ndhB	ndhC	ndhD	ndhF	ndhG	ndhH	ndhI	ndhJ	ndhK	petA	petB	petD	psaA	psaB	psbA	psbB	psbC	psbD	rbcL	rpl14	rpl16	rpl2	rpl20	rpoA	rpoB	rpoC1	rpoC2	rps11	rps12	rps18	rps2	rps3	rps4	rps7	rps8	ycf1
Average	0.822005	accD	1	0.911	0.896955	0.854496	0.796551	0.835616	0.87064	0.793331	0.825532	0.906103	0.910876	0.882047	0.683366	0.885103	0.922612	0.856149	0.937895	0.845656	0.890249	0.911137	0.846944	0.862092	0.766085	0.93403	0.946591	0.854843	0.958763	0.907568	0.888463	0.915792	0.859016	0.654273	0.901612	0.795589	0.910075	0.937734	0.939673	0.936959	0.813205	0.823007	0.749129	0.910555	0.813039	0.881742	0.812304	0.844828	0.924517
Range	0.506542	atpA	0.911	1	0.947739	0.838599	0.764668	0.856209	0.865635	0.802259	0.801564	0.899765	0.9116	0.913587	0.683792	0.890131	0.908453	0.847805	0.909489	0.894777	0.854335	0.917524	0.857082	0.846447	0.818228	0.933652	0.933992	0.85997	0.902575	0.904806	0.876726	0.902581	0.869129	0.700886	0.861351	0.832611	0.901128	0.937788	0.933139	0.941722	0.79734	0.854023	0.719858	0.910554	0.888504	0.852241	0.807959	0.78992	0.922123
SD	0.0865559	atpB	0.896955	0.947739	1	0.758622	0.750069	0.84581	0.852455	0.780956	0.820777	0.900047	0.892123	0.949577	0.621227	0.901169	0.933717	0.857172	0.906238	0.849784	0.853773	0.891134	0.840512	0.851154	0.82118	0.921746	0.943702	0.865694	0.900273	0.925401	0.880869	0.921605	0.893693	0.709786	0.882141	0.799331	0.91183	0.942552	0.925748	0.916809	0.789278	0.864924	0.685695	0.889616	0.906967	0.850789	0.812189	0.822465	0.923093
Max	0.977989	atpE	0.854496	0.838599	0.758622	1	0.691459	0.789078	0.730474	0.633193	0.681485	0.775262	0.801469	0.787331	0.664005	0.759948	0.783988	0.689852	0.842504	0.772215	0.713064	0.851697	0.748725	0.751283	0.58304	0.804828	0.801918	0.763544	0.789529	0.752857	0.737228	0.779451	0.794475	0.620053	0.724968	0.749237	0.788758	0.813726	0.829246	0.837056	0.736238	0.664243	0.693425	0.800794	0.710033	0.715577	0.677614	0.728607	0.80138
Min	0.471448	atpF	0.796551	0.764668	0.750069	0.691459	1	0.761187	0.82753	0.676059	0.687812	0.872803	0.737544	0.798022	0.653236	0.808563	0.773755	0.741946	0.797076	0.674463	0.792827	0.827267	0.741641	0.737873	0.683483	0.819892	0.799631	0.683052	0.800847	0.797965	0.776249	0.78133	0.740185	0.471448	0.759636	0.64066	0.80093	0.832259	0.824317	0.847789	0.765534	0.75528	0.634044	0.762991	0.745238	0.79079	0.771926	0.75614	0.82602
		atpI	0.835616	0.856209	0.84581	0.789078	0.761187	1	0.823096	0.730125	0.73554	0.851523	0.790519	0.847993	0.664507	0.861894	0.868967	0.777239	0.857164	0.841277	0.764031	0.892709	0.855862	0.822918	0.752805	0.868961	0.884115	0.777608	0.856297	0.806124	0.855239	0.859815	0.890624	0.622287	0.756104	0.717096	0.824758	0.852885	0.86728	0.861223	0.775818	0.782165	0.675343	0.828926	0.793283	0.852217	0.826287	0.783519	0.83489
		ccsA	0.87064	0.865635	0.852455	0.730474	0.82753	0.823096	1	0.796458	0.85341	0.89418	0.887322	0.881846	0.662515	0.91606	0.899478	0.821686	0.890369	0.824744	0.832403	0.884585	0.846232	0.819322	0.847917	0.917613	0.934858	0.760946	0.896079	0.882479	0.875354	0.865098	0.82967	0.664899	0.857618	0.768115	0.884018	0.910363	0.898333	0.928959	0.834225	0.84348	0.674958	0.888182	0.891739	0.866987	0.905187	0.764013	0.942996
		cemA	0.793331	0.802259	0.780956	0.633193	0.676059	0.730125	0.796458	1	0.701162	0.761373	0.810624	0.736605	0.586907	0.770594	0.730828	0.744114	0.739326	0.774212	0.811503	0.756869	0.792288	0.773624	0.825603	0.844436	0.814851	0.786546	0.848794	0.841109	0.828719	0.842794	0.696647	0.651721	0.762605	0.65479	0.758005	0.76672	0.765738	0.790017	0.746973	0.718938	0.621415	0.794022	0.716924	0.822783	0.820107	0.661389	0.791024
		clpP	0.825532	0.801564	0.820777	0.681485	0.687812	0.73554	0.85341	0.701162	1	0.855557	0.809548	0.870231	0.674384	0.863567	0.843323	0.732175	0.831714	0.755004	0.686669	0.838674	0.78	0.749248	0.697981	0.852196	0.865979	0.690043	0.83377	0.823846	0.805523	0.820402	0.763439	0.754493	0.848699	0.70223	0.892769	0.884459	0.872842	0.889028	0.69219	0.761973	0.57353	0.810005	0.846008	0.786623	0.750278	0.735789	0.890386
		matK	0.906103	0.899765	0.900047	0.775262	0.872803	0.851523	0.89418	0.761373	0.855557	1	0.892649	0.917062	0.726245	0.938488	0.939464	0.836348	0.916662	0.804761	0.82704	0.946718	0.83902	0.79594	0.765557	0.897832	0.935328	0.783207	0.910893	0.89038	0.875252	0.894687	0.845643	0.670141	0.877664	0.771349	0.919416	0.959232	0.963051	0.967443	0.795817	0.860185	0.741626	0.879373	0.894124	0.866247	0.832028	0.857355	0.941284
		ndhA	0.910876	0.9116	0.892123	0.801469	0.737544	0.790519	0.887322	0.810624	0.809548	0.892649	1	0.882744	0.644903	0.868658	0.904911	0.831774	0.910139	0.861137	0.826663	0.915368	0.811167	0.831601	0.814148	0.9022	0.904658	0.814623	0.872433	0.882398	0.859631	0.879621	0.860501	0.670913	0.880965	0.770599	0.889062	0.906364	0.901898	0.924897	0.796086	0.834003	0.696272	0.903231	0.892649	0.852659	0.81734	0.78826	0.924029
		ndhB	0.882047	0.913587	0.949577	0.787331	0.798022	0.847993	0.881846	0.736605	0.870231	0.917062	0.882744	1	0.682387	0.912244	0.935845	0.867276	0.921614	0.830123	0.821382	0.927592	0.835592	0.812401	0.77118	0.914306	0.936511	0.820642	0.886316	0.889303	0.848412	0.901854	0.894507	0.726111	0.848263	0.806711	0.905468	0.959492	0.934727	0.939009	0.749099	0.86986	0.682757	0.904252	0.926645	0.854354	0.817515	0.81876	0.951879
		ndhC	0.683366	0.683792	0.621227	0.664005	0.653236	0.664507	0.662515	0.586907	0.674384	0.726245	0.644903	0.682387	1	0.727331	0.703753	0.576879	0.647631	0.627317	0.616192	0.708241	0.642447	0.629626	0.475331	0.678722	0.687455	0.584996	0.672295	0.628693	0.680177	0.659055	0.610267	0.622834	0.623393	0.524794	0.681594	0.714958	0.73952	0.738181	0.531915	0.599631	0.537854	0.725341	0.63987	0.666868	0.622739	0.696127	0.696087
		ndhD	0.885103	0.890131	0.901169	0.759948	0.808563	0.861894	0.91606	0.770594	0.863567	0.938488	0.868658	0.912244	0.727331	1	0.946097	0.801341	0.895298	0.810353	0.859733	0.892427	0.863269	0.806345	0.778338	0.886553	0.955157	0.775011	0.912281	0.8935	0.885277	0.891812	0.857889	0.717151	0.848375	0.736822	0.921692	0.947967	0.943909	0.942935	0.804789	0.872243	0.686498	0.896518	0.895304	0.870318	0.881751	0.841263	0.937154
		ndhF	0.922612	0.908453	0.933717	0.783988	0.773755	0.868967	0.899478	0.730828	0.843323	0.939464	0.904911	0.935845	0.703753	0.946097	1	0.85188	0.925057	0.817299	0.863415	0.920769	0.836402	0.816747	0.76563	0.888491	0.96517	0.789905	0.911117	0.876478	0.859002	0.881212	0.879045	0.698334	0.861107	0.789929	0.921554	0.961842	0.955921	0.94773	0.793435	0.886372	0.740434	0.923757	0.878728	0.880306	0.845596	0.873648	0.956274
		ndhG	0.856149	0.847805	0.857172	0.689852	0.741946	0.777239	0.821686	0.744114	0.732175	0.836348	0.831774	0.867276	0.576879	0.801341	0.85188	1	0.880872	0.788168	0.810848	0.84729	0.787986	0.77313	0.829004	0.876344	0.867813	0.755969	0.894066	0.789478	0.802752	0.818138	0.761293	0.635373	0.822209	0.771493	0.829445	0.875357	0.866868	0.856611	0.70077	0.757456	0.660363	0.8757	0.77538	0.857496	0.786732	0.697669	0.884769
		ndhH	0.937895	0.909489	0.906238	0.842504	0.797076	0.857164	0.890369	0.739326	0.831714	0.916662	0.910139	0.921614	0.647631	0.895298	0.925057	0.880872	1	0.855413	0.836395	0.939094	0.851585	0.836878	0.820283	0.927174	0.938561	0.782197	0.92325	0.867072	0.858757	0.899173	0.914806	0.673803	0.875742	0.810207	0.933617	0.942272	0.931079	0.948743	0.810899	0.79851	0.741567	0.903841	0.880743	0.868637	0.857464	0.767952	0.949831
		ndhI	0.845656	0.894777	0.849784	0.772215	0.674463	0.841277	0.824744	0.774212	0.755004	0.804761	0.861137	0.830123	0.627317	0.810353	0.817299	0.788168	0.855413	1	0.743843	0.856613	0.80908	0.833108	0.846294	0.879808	0.859217	0.839751	0.857141	0.827817	0.874958	0.880921	0.863713	0.610319	0.790658	0.737404	0.830333	0.81799	0.821899	0.854073	0.754507	0.71301	0.59	0.860401	0.834506	0.862579	0.806002	0.679832	0.814475
		ndhJ	0.890249	0.854335	0.853773	0.713064	0.792827	0.764031	0.832403	0.811503	0.686669	0.82704	0.826663	0.821382	0.616192	0.859733	0.863415	0.810848	0.836395	0.743843	1	0.788427	0.784208	0.818213	0.752844	0.87832	0.890675	0.802355	0.897587	0.881975	0.847147	0.854598	0.752143	0.603213	0.825992	0.726145	0.824356	0.865535	0.849518	0.848709	0.794211	0.845463	0.710432	0.856742	0.754586	0.869845	0.822578	0.805458	0.863932
		ndhK	0.911137	0.917524	0.891134	0.851697	0.827267	0.892709	0.884585	0.756869	0.838674	0.946718	0.915368	0.927592	0.708241	0.892427	0.920769	0.84729	0.939094	0.856613	0.788427	1	0.837209	0.829682	0.779988	0.911935	0.923686	0.789737	0.885533	0.852956	0.857539	0.889534	0.901568	0.676321	0.850976	0.810934	0.908807	0.942005	0.943419	0.953536	0.788876	0.823335	0.737209	0.908151	0.889142	0.844322	0.83806	0.830502	0.934869
		petA	0.846944	0.857082	0.840512	0.748725	0.741641	0.855862	0.846232	0.792288	0.78	0.83902	0.811167	0.835592	0.642447	0.863269	0.836402	0.787986	0.851585	0.80908	0.784208	0.837209	1	0.829813	0.785589	0.891523	0.89842	0.787528	0.879741	0.900441	0.868507	0.892638	0.818563	0.715255	0.814486	0.787733	0.815171	0.863989	0.89763	0.86736	0.750884	0.805879	0.761894	0.808207	0.818795	0.856582	0.843029	0.720621	0.847795
		petB	0.862092	0.846447	0.851154	0.751283	0.737873	0.822918	0.819322	0.773624	0.749248	0.79594	0.831601	0.812401	0.629626	0.806345	0.816747	0.77313	0.836878	0.833108	0.818213	0.829682	0.829813	1	0.788372	0.921208	0.865112	0.841355	0.844685	0.873694	0.900894	0.886035	0.840278	0.569195	0.800069	0.743206	0.834343	0.821314	0.822116	0.821513	0.7773	0.721416	0.692703	0.791674	0.772661	0.83099	0.840693	0.734397	0.811508
		petD	0.766085	0.818228	0.82118	0.58304	0.683483	0.752805	0.847917	0.825603	0.697981	0.765557	0.814148	0.77118	0.475331	0.778338	0.76563	0.829004	0.820283	0.846294	0.752844	0.779988	0.785589	0.788372	1	0.854898	0.824192	0.729029	0.812383	0.798683	0.809678	0.799833	0.783512	0.61573	0.772143	0.721382	0.812481	0.779548	0.761765	0.799992	0.781772	0.699096	0.600129	0.820225	0.808496	0.809435	0.864547	0.571836	0.812465
		psaA	0.93403	0.933652	0.921746	0.804828	0.819892	0.868961	0.917613	0.844436	0.852196	0.897832	0.9022	0.914306	0.678722	0.886553	0.888491	0.876344	0.927174	0.879808	0.87832	0.911935	0.891523	0.921208	0.854898	1	0.945806	0.873656	0.938585	0.940239	0.937355	0.941928	0.883556	0.690092	0.902829	0.836057	0.916135	0.930566	0.928533	0.932651	0.84149	0.823825	0.715271	0.894632	0.871442	0.889701	0.869945	0.788834	0.928833
		psaB	0.946591	0.933992	0.943702	0.801918	0.799631	0.884115	0.934858	0.814851	0.865979	0.935328	0.904658	0.936511	0.687455	0.955157	0.96517	0.867813	0.938561	0.859217	0.890675	0.923686	0.89842	0.865112	0.824192	0.945806	1	0.848926	0.957519	0.935344	0.914986	0.940546	0.889908	0.720017	0.886635	0.823159	0.926386	0.970068	0.962767	0.959054	0.815638	0.88491	0.757778	0.916798	0.894217	0.910687	0.894197	0.84662	0.956759
		psbA	0.854843	0.85997	0.865694	0.763544	0.683052	0.777608	0.760946	0.786546	0.690043	0.783207	0.814623	0.820642	0.584996	0.775011	0.789905	0.755969	0.782197	0.839751	0.802355	0.789737	0.787528	0.841355	0.729029	0.873656	0.848926	1	0.855989	0.886142	0.895999	0.902432	0.783765	0.572141	0.762107	0.725758	0.769769	0.824706	0.823227	0.797668	0.687193	0.747421	0.603008	0.788841	0.759111	0.802581	0.720597	0.775634	0.774264
		psbB	0.958763	0.902575	0.900273	0.789529	0.800847	0.856297	0.896079	0.848794	0.83377	0.910893	0.872433	0.886316	0.672295	0.912281	0.911117	0.894066	0.92325	0.857141	0.897587	0.885533	0.879741	0.844685	0.812383	0.938585	0.957519	0.855989	1	0.910178	0.919842	0.933431	0.839997	0.67452	0.90033	0.766439	0.906107	0.938346	0.937582	0.935864	0.78973	0.83599	0.731981	0.901362	0.821903	0.920646	0.860297	0.817846	0.928765
		psbC	0.907568	0.904806	0.925401	0.752857	0.797965	0.806124	0.882479	0.841109	0.823846	0.89038	0.882398	0.889303	0.628693	0.8935	0.876478	0.789478	0.867072	0.827817	0.881975	0.852956	0.900441	0.873694	0.798683	0.940239	0.935344	0.886142	0.910178	1	0.921994	0.944578	0.840534	0.683486	0.887151	0.776627	0.877604	0.912783	0.913622	0.902832	0.81308	0.873804	0.735044	0.832371	0.878949	0.861883	0.835954	0.833188	0.892321
		psbD	0.888463	0.876726	0.880869	0.737228	0.776249	0.855239	0.875354	0.828719	0.805523	0.875252	0.859631	0.848412	0.680177	0.885277	0.859002	0.802752	0.858757	0.874958	0.847147	0.857539	0.868507	0.900894	0.809678	0.937355	0.914986	0.895999	0.919842	0.921994	1	0.945143	0.824532	0.663984	0.841211	0.712088	0.865986	0.880351	0.882227	0.877912	0.766249	0.807143	0.641279	0.848015	0.844037	0.895971	0.843298	0.83299	0.853226
		rbcL	0.915792	0.902581	0.921605	0.779451	0.78133	0.859815	0.865098	0.842794	0.820402	0.894687	0.879621	0.901854	0.659055	0.891812	0.881212	0.818138	0.899173	0.880921	0.854598	0.889534	0.892638	0.886035	0.799833	0.941928	0.940546	0.902432	0.933431	0.944578	0.945143	1	0.870002	0.654057	0.847702	0.793202	0.870967	0.909223	0.916072	0.906045	0.756196	0.82788	0.715326	0.852176	0.868144	0.888345	0.864145	0.806231	0.882927
		rpl14	0.859016	0.869129	0.893693	0.794475	0.740185	0.890624	0.82967	0.696647	0.763439	0.845643	0.860501	0.894507	0.610267	0.857889	0.879045	0.761293	0.914806	0.863713	0.752143	0.901568	0.818563	0.840278	0.783512	0.883556	0.889908	0.783765	0.839997	0.840534	0.824532	0.870002	1	0.568355	0.805578	0.740456	0.877684	0.876302	0.867969	0.875972	0.808215	0.779132	0.675877	0.850473	0.855409	0.807231	0.834479	0.761088	0.864679
		rpl16	0.654273	0.700886	0.709786	0.620053	0.471448	0.622287	0.664899	0.651721	0.754493	0.670141	0.670913	0.726111	0.622834	0.717151	0.698334	0.635373	0.673803	0.610319	0.603213	0.676321	0.715255	0.569195	0.61573	0.690092	0.720017	0.572141	0.67452	0.683486	0.663984	0.654057	0.568355	1	0.698347	0.656873	0.728109	0.705979	0.726294	0.718373	0.532205	0.657875	0.511925	0.72374	0.713329	0.66286	0.59931	0.613873	0.746181
		rpl2	0.901612	0.861351	0.882141	0.724968	0.759636	0.756104	0.857618	0.762605	0.848699	0.877664	0.880965	0.848263	0.623393	0.848375	0.861107	0.822209	0.875742	0.790658	0.825992	0.850976	0.814486	0.800069	0.772143	0.902829	0.886635	0.762107	0.90033	0.887151	0.841211	0.847702	0.805578	0.698347	1	0.740851	0.919594	0.886402	0.897543	0.900835	0.812185	0.807042	0.639548	0.860379	0.85213	0.835394	0.760258	0.800755	0.911766
		rpl20	0.795589	0.832611	0.799331	0.749237	0.64066	0.717096	0.768115	0.65479	0.70223	0.771349	0.770599	0.806711	0.524794	0.736822	0.789929	0.771493	0.810207	0.737404	0.726145	0.810934	0.787733	0.743206	0.721382	0.836057	0.823159	0.725758	0.766439	0.776627	0.712088	0.793202	0.740456	0.656873	0.740851	1	0.771984	0.81376	0.822548	0.810819	0.643931	0.683458	0.670558	0.770557	0.746097	0.711671	0.720727	0.633981	0.812247
		rpoA	0.910075	0.901128	0.91183	0.788758	0.80093	0.824758	0.884018	0.758005	0.892769	0.919416	0.889062	0.905468	0.681594	0.921692	0.921554	0.829445	0.933617	0.830333	0.824356	0.908807	0.815171	0.834343	0.812481	0.916135	0.926386	0.769769	0.906107	0.877604	0.865986	0.870967	0.877684	0.728109	0.919594	0.771984	1	0.940053	0.926595	0.951523	0.814969	0.796893	0.655276	0.913742	0.881163	0.852693	0.828896	0.817945	0.951967
		rpoB	0.937734	0.937788	0.942552	0.813726	0.832259	0.852885	0.910363	0.76672	0.884459	0.959232	0.906364	0.959492	0.714958	0.947967	0.961842	0.875357	0.942272	0.81799	0.865535	0.942005	0.863989	0.821314	0.779548	0.930566	0.970068	0.824706	0.938346	0.912783	0.880351	0.909223	0.876302	0.705979	0.886402	0.81376	0.940053	1	0.975441	0.977989	0.777003	0.877992	0.747986	0.918603	0.904899	0.863303	0.83491	0.866724	0.970181
		rpoC1	0.939673	0.933139	0.925748	0.829246	0.824317	0.86728	0.898333	0.765738	0.872842	0.963051	0.901898	0.934727	0.73952	0.943909	0.955921	0.866868	0.931079	0.821899	0.849518	0.943419	0.89763	0.822116	0.761765	0.928533	0.962767	0.823227	0.937582	0.913622	0.882227	0.916072	0.867969	0.726294	0.897543	0.822548	0.926595	0.975441	1	0.969046	0.796227	0.878292	0.764389	0.917829	0.882829	0.865991	0.836249	0.856775	0.958089
		rpoC2	0.936959	0.941722	0.916809	0.837056	0.847789	0.861223	0.928959	0.790017	0.889028	0.967443	0.924897	0.939009	0.738181	0.942935	0.94773	0.856611	0.948743	0.854073	0.848709	0.953536	0.86736	0.821513	0.799992	0.932651	0.959054	0.797668	0.935864	0.902832	0.877912	0.906045	0.875972	0.718373	0.900835	0.810819	0.951523	0.977989	0.969046	1	0.805608	0.876311	0.749614	0.931992	0.908477	0.886647	0.850653	0.838141	0.976168
		rps11	0.813205	0.79734	0.789278	0.736238	0.765534	0.775818	0.834225	0.746973	0.69219	0.795817	0.796086	0.749099	0.531915	0.804789	0.793435	0.70077	0.810899	0.754507	0.794211	0.788876	0.750884	0.7773	0.781772	0.84149	0.815638	0.687193	0.78973	0.81308	0.766249	0.756196	0.808215	0.532205	0.812185	0.643931	0.814969	0.777003	0.796227	0.805608	1	0.729748	0.641882	0.808609	0.744824	0.758809	0.803904	0.676947	0.815745
		rps12	0.823007	0.854023	0.864924	0.664243	0.75528	0.782165	0.84348	0.718938	0.761973	0.860185	0.834003	0.86986	0.599631	0.872243	0.886372	0.757456	0.79851	0.71301	0.845463	0.823335	0.805879	0.721416	0.699096	0.823825	0.88491	0.747421	0.83599	0.873804	0.807143	0.82788	0.779132	0.657875	0.807042	0.683458	0.796893	0.877992	0.878292	0.876311	0.729748	1	0.726279	0.827838	0.835568	0.836662	0.775291	0.844116	0.878545
		rps18	0.749129	0.719858	0.685695	0.693425	0.634044	0.675343	0.674958	0.621415	0.57353	0.741626	0.696272	0.682757	0.537854	0.686498	0.740434	0.660363	0.741567	0.59	0.710432	0.737209	0.761894	0.692703	0.600129	0.715271	0.757778	0.603008	0.731981	0.735044	0.641279	0.715326	0.675877	0.511925	0.639548	0.670558	0.655276	0.747986	0.764389	0.749614	0.641882	0.726279	1	0.651486	0.613418	0.669134	0.724523	0.642548	0.718821
		rps2	0.910555	0.910554	0.889616	0.800794	0.762991	0.828926	0.888182	0.794022	0.810005	0.879373	0.903231	0.904252	0.725341	0.896518	0.923757	0.8757	0.903841	0.860401	0.856742	0.908151	0.808207	0.791674	0.820225	0.894632	0.916798	0.788841	0.901362	0.832371	0.848015	0.852176	0.850473	0.72374	0.860379	0.770557	0.913742	0.918603	0.917829	0.931992	0.808609	0.827838	0.651486	1	0.851982	0.866644	0.82261	0.815609	0.939129
		rps3	0.813039	0.888504	0.906967	0.710033	0.745238	0.793283	0.891739	0.716924	0.846008	0.894124	0.892649	0.926645	0.63987	0.895304	0.878728	0.77538	0.880743	0.834506	0.754586	0.889142	0.818795	0.772661	0.808496	0.871442	0.894217	0.759111	0.821903	0.878949	0.844037	0.868144	0.855409	0.713329	0.85213	0.746097	0.881163	0.904899	0.882829	0.908477	0.744824	0.835568	0.613418	0.851982	1	0.791836	0.817554	0.762741	0.905889
		rps4	0.881742	0.852241	0.850789	0.715577	0.79079	0.852217	0.866987	0.822783	0.786623	0.866247	0.852659	0.854354	0.666868	0.870318	0.880306	0.857496	0.868637	0.862579	0.869845	0.844322	0.856582	0.83099	0.809435	0.889701	0.910687	0.802581	0.920646	0.861883	0.895971	0.888345	0.807231	0.66286	0.835394	0.711671	0.852693	0.863303	0.865991	0.886647	0.758809	0.836662	0.669134	0.866644	0.791836	1	0.857841	0.774806	0.878106
		rps7	0.812304	0.807959	0.812189	0.677614	0.771926	0.826287	0.905187	0.820107	0.750278	0.832028	0.81734	0.817515	0.622739	0.881751	0.845596	0.786732	0.857464	0.806002	0.822578	0.83806	0.843029	0.840693	0.864547	0.869945	0.894197	0.720597	0.860297	0.835954	0.843298	0.864145	0.834479	0.59931	0.760258	0.720727	0.828896	0.83491	0.836249	0.850653	0.803904	0.775291	0.724523	0.82261	0.817554	0.857841	1	0.690128	0.857763
		rps8	0.844828	0.78992	0.822465	0.728607	0.75614	0.783519	0.764013	0.661389	0.735789	0.857355	0.78826	0.81876	0.696127	0.841263	0.873648	0.697669	0.767952	0.679832	0.805458	0.830502	0.720621	0.734397	0.571836	0.788834	0.84662	0.775634	0.817846	0.833188	0.83299	0.806231	0.761088	0.613873	0.800755	0.633981	0.817945	0.866724	0.856775	0.838141	0.676947	0.844116	0.642548	0.815609	0.762741	0.774806	0.690128	1	0.82398
		ycf1	0.924517	0.922123	0.923093	0.80138	0.82602	0.83489	0.942996	0.791024	0.890386	0.941284	0.924029	0.951879	0.696087	0.937154	0.956274	0.884769	0.949831	0.814475	0.863932	0.934869	0.847795	0.811508	0.812465	0.928833	0.956759	0.774264	0.928765	0.892321	0.853226	0.882927	0.864679	0.746181	0.911766	0.812247	0.951967	0.970181	0.958089	0.976168	0.815745	0.878545	0.718821	0.939129	0.905889	0.878106	0.857763	0.82398	1
		ycf2	0.919343	0.921028	0.912848	0.814396	0.824963	0.822792	0.88509	0.784861	0.880826	0.949357	0.887151	0.949119	0.722551	0.930236	0.926779	0.875147	0.930461	0.809593	0.843568	0.931092	0.874813	0.802559	0.770412	0.919121	0.95042	0.797909	0.927542	0.90387	0.863653	0.902012	0.833988	0.742755	0.873079	0.811463	0.924694	0.97606	0.965136	0.967196	0.750869	0.841916	0.745226	0.903631	0.896611	0.861083	0.819972	0.819085	0.960551
		ycf3	0.836724	0.887068	0.864215	0.761343	0.815807	0.801206	0.808469	0.730115	0.78047	0.875871	0.789466	0.880061	0.62764	0.847715	0.842247	0.804813	0.853734	0.741382	0.797858	0.884688	0.771203	0.736144	0.737348	0.863909	0.858615	0.687719	0.844852	0.817773	0.758313	0.799287	0.803458	0.658436	0.795734	0.758357	0.859711	0.906984	0.874492	0.908932	0.765004	0.821702	0.737065	0.839368	0.804993	0.755296	0.755864	0.756074	0.890542
		ycf4	0.89928	0.888295	0.885983	0.743205	0.792139	0.84025	0.856903	0.742152	0.798213	0.904484	0.830115	0.883322	0.660131	0.879416	0.901202	0.866541	0.908243	0.812138	0.860295	0.867024	0.841942	0.820439	0.781552	0.914784	0.932726	0.812824	0.927686	0.870005	0.897855	0.897278	0.801254	0.719268	0.845835	0.786724	0.895944	0.915651	0.917623	0.910225	0.723864	0.81292	0.730292	0.858309	0.832298	0.87732	0.809737	0.783314	0.902955
		This is a similarity matrix
		Groupspecies = Quercus spinosa
			Cosine of Vectors of Values
			accD	atpA	atpB	atpE	atpF	atpI	ccsA	cemA	clpP	matK	ndhA	ndhB	ndhC	ndhD	ndhF	ndhG	ndhH	ndhI	ndhJ	ndhK	petA	petB	petD	psaA	psaB	psbA	psbB	psbC	psbD	rbcL	rpl14	rpl16	rpl2	rpl20	rpoA	rpoB	rpoC1	rpoC2	rps11	rps12	rps18	rps2	rps3	rps4	rps7	rps8	ycf1
Average	0.821775	accD	1	0.899362	0.891873	0.845279	0.792067	0.815854	0.863298	0.78789	0.815613	0.901232	0.926941	0.879979	0.666238	0.870362	0.916072	0.854422	0.915178	0.826808	0.888561	0.901988	0.823732	0.849827	0.761408	0.924611	0.939455	0.847571	0.954253	0.899179	0.874538	0.895749	0.844677	0.641219	0.909929	0.775418	0.908078	0.932929	0.931725	0.927314	0.818151	0.819134	0.751265	0.907581	0.803148	0.871885	0.800781	0.830425	0.924441
Range	0.510939	atpA	0.899362	1	0.946228	0.837446	0.764991	0.861913	0.868924	0.802395	0.797897	0.8993	0.910172	0.895927	0.671633	0.889745	0.908686	0.839757	0.916893	0.888573	0.858643	0.916313	0.849843	0.846571	0.820542	0.933627	0.933321	0.860545	0.905219	0.901122	0.880435	0.904295	0.871195	0.68928	0.884147	0.806117	0.898447	0.938348	0.928677	0.942721	0.800517	0.859311	0.720902	0.906694	0.891761	0.847411	0.809782	0.786415	0.919493
SD	0.0877705	atpB	0.891873	0.946228	1	0.761262	0.749026	0.851863	0.850807	0.781944	0.816554	0.905137	0.920123	0.922599	0.610651	0.899866	0.931923	0.856326	0.911122	0.842805	0.858573	0.892317	0.836099	0.850881	0.829943	0.925055	0.944266	0.859411	0.901014	0.924001	0.88645	0.925788	0.898929	0.711848	0.89851	0.784026	0.910905	0.940215	0.921671	0.919331	0.801691	0.864362	0.697322	0.886314	0.906782	0.854527	0.817935	0.811015	0.922335
Max	0.979709	atpE	0.845279	0.837446	0.761262	1	0.695923	0.786386	0.73203	0.631778	0.681485	0.773307	0.787442	0.745881	0.662079	0.757075	0.782853	0.681089	0.855648	0.766012	0.716759	0.852309	0.740501	0.75439	0.58304	0.802841	0.800783	0.764598	0.79099	0.750803	0.740362	0.766727	0.794475	0.608076	0.732719	0.7318	0.78677	0.813982	0.833685	0.836006	0.748392	0.664243	0.693425	0.79125	0.709411	0.709173	0.677614	0.727391	0.802759
Min	0.46877	atpF	0.792067	0.764991	0.749026	0.695923	1	0.763443	0.827578	0.677465	0.692203	0.863841	0.781152	0.808618	0.654773	0.805643	0.777373	0.750604	0.818712	0.67933	0.781001	0.833885	0.73173	0.723566	0.684089	0.818605	0.794866	0.679867	0.804409	0.797348	0.774336	0.763505	0.738104	0.46877	0.78442	0.641481	0.803717	0.832711	0.825424	0.844413	0.759906	0.755223	0.62561	0.77352	0.734578	0.790787	0.762684	0.751187	0.829325
		atpI	0.815854	0.861913	0.851863	0.786386	0.763443	1	0.829118	0.739059	0.738046	0.851498	0.824209	0.849464	0.665515	0.865736	0.875549	0.783626	0.85763	0.843555	0.764822	0.902837	0.86268	0.825191	0.764732	0.875964	0.884567	0.776219	0.859668	0.808617	0.859427	0.859876	0.895316	0.610032	0.801292	0.693211	0.819938	0.8582	0.867797	0.864126	0.790913	0.784346	0.669359	0.826406	0.800919	0.848875	0.833114	0.786771	0.841048
		ccsA	0.863298	0.868924	0.850807	0.73203	0.827578	0.829118	1	0.79964	0.852251	0.888028	0.909968	0.883079	0.659902	0.916355	0.89865	0.825343	0.909967	0.834869	0.838167	0.890341	0.834456	0.814816	0.847272	0.917179	0.933322	0.760115	0.897845	0.878301	0.876277	0.856316	0.830169	0.654291	0.882051	0.740663	0.877825	0.910724	0.895554	0.929377	0.830031	0.843813	0.672917	0.892023	0.885471	0.864088	0.902993	0.756229	0.939825
		cemA	0.78789	0.802395	0.781944	0.631778	0.677465	0.739059	0.79964	1	0.701859	0.7605	0.816096	0.789258	0.58508	0.77419	0.736019	0.742471	0.745138	0.786161	0.817308	0.75566	0.801431	0.775271	0.828766	0.840595	0.817034	0.785884	0.849895	0.839494	0.83404	0.833194	0.700079	0.647219	0.776911	0.635254	0.757741	0.772898	0.762922	0.792497	0.753037	0.724619	0.625427	0.800766	0.720174	0.821911	0.8241	0.654055	0.783789
		clpP	0.815613	0.797897	0.816554	0.681485	0.692203	0.738046	0.852251	0.701859	1	0.861026	0.824753	0.873683	0.672719	0.858111	0.840395	0.721832	0.819956	0.766742	0.691904	0.841993	0.779903	0.743754	0.697981	0.851405	0.86588	0.689053	0.836118	0.821889	0.807846	0.81526	0.763439	0.746077	0.848525	0.702324	0.89049	0.882543	0.870052	0.892511	0.692456	0.761973	0.57353	0.809279	0.844019	0.787692	0.750278	0.730712	0.887831
		matK	0.901232	0.8993	0.905137	0.773307	0.863841	0.851498	0.888028	0.7605	0.861026	1	0.923271	0.89781	0.711387	0.93415	0.940361	0.8312	0.924498	0.803587	0.82265	0.950532	0.829515	0.788618	0.771341	0.895535	0.93642	0.779555	0.912823	0.891658	0.867583	0.887072	0.843508	0.68219	0.917006	0.772499	0.931416	0.960105	0.961383	0.967936	0.795555	0.860278	0.74276	0.876367	0.894847	0.864569	0.823641	0.848795	0.946025
		ndhA	0.926941	0.910172	0.920123	0.787442	0.781152	0.824209	0.909968	0.816096	0.824753	0.923271	1	0.898264	0.666276	0.899393	0.932817	0.858188	0.93426	0.852138	0.857128	0.933478	0.809991	0.822447	0.84025	0.915042	0.930916	0.811431	0.893478	0.897376	0.867151	0.886132	0.874716	0.69391	0.909584	0.760809	0.914857	0.930509	0.92042	0.941697	0.827616	0.855237	0.706326	0.930753	0.910939	0.875882	0.837725	0.812501	0.95437
		ndhB	0.879979	0.895927	0.922599	0.745881	0.808618	0.849464	0.883079	0.789258	0.873683	0.89781	0.898264	1	0.657217	0.90341	0.911832	0.819704	0.879256	0.822234	0.84136	0.898529	0.852281	0.824714	0.775603	0.921787	0.93452	0.841422	0.886092	0.923726	0.891308	0.920526	0.846523	0.704018	0.830231	0.783955	0.882009	0.940701	0.91167	0.916892	0.75474	0.85634	0.66554	0.877026	0.879864	0.873144	0.80911	0.816307	0.915045
		ndhC	0.666238	0.671633	0.610651	0.662079	0.654773	0.665515	0.659902	0.58508	0.672719	0.711387	0.666276	0.657217	1	0.733697	0.701926	0.571078	0.674644	0.635176	0.616876	0.706285	0.644457	0.626542	0.472402	0.674736	0.685956	0.583828	0.669078	0.628501	0.67957	0.650403	0.609271	0.616301	0.649711	0.510827	0.681593	0.709828	0.734245	0.729776	0.529054	0.597989	0.533987	0.715946	0.639998	0.662251	0.622026	0.6939	0.691103
		ndhD	0.870362	0.889745	0.899866	0.757075	0.805643	0.865736	0.916355	0.77419	0.858111	0.93415	0.899393	0.90341	0.733697	1	0.947875	0.798839	0.912772	0.811504	0.861987	0.89707	0.86393	0.798587	0.777423	0.887722	0.954015	0.77025	0.910676	0.89083	0.887781	0.887505	0.855409	0.723483	0.894838	0.722223	0.916943	0.947945	0.9413	0.942788	0.813774	0.871583	0.683659	0.893589	0.89335	0.874374	0.882599	0.83478	0.936653
		ndhF	0.916072	0.908686	0.931923	0.782853	0.777373	0.875549	0.89865	0.736019	0.840395	0.940361	0.932817	0.911832	0.701926	0.947875	1	0.838271	0.926044	0.811576	0.865261	0.927836	0.828119	0.81742	0.765584	0.890653	0.965738	0.791044	0.911145	0.87926	0.866356	0.880342	0.881874	0.688664	0.893328	0.766625	0.919721	0.962423	0.955327	0.946878	0.804131	0.886959	0.743784	0.91989	0.877287	0.876591	0.84908	0.870156	0.954718
		ndhG	0.854422	0.839757	0.856326	0.681089	0.750604	0.783626	0.825343	0.742471	0.721832	0.8312	0.858188	0.819704	0.571078	0.798839	0.838271	1	0.857652	0.774628	0.801061	0.840036	0.787064	0.774605	0.83901	0.879539	0.863673	0.743327	0.886826	0.790775	0.793657	0.819988	0.768877	0.593944	0.847172	0.768601	0.817485	0.862907	0.85342	0.847323	0.711207	0.744139	0.660067	0.87357	0.779719	0.860105	0.799329	0.672824	0.883039
		ndhH	0.915178	0.916893	0.911122	0.855648	0.818712	0.85763	0.909967	0.745138	0.819956	0.924498	0.93426	0.879256	0.674644	0.912772	0.926044	0.857652	1	0.844183	0.851118	0.94009	0.825063	0.825647	0.823695	0.926698	0.933983	0.784943	0.908536	0.876285	0.87015	0.886573	0.905993	0.672308	0.884312	0.798317	0.934828	0.943666	0.928474	0.955791	0.840265	0.813589	0.727297	0.910743	0.89693	0.853064	0.867394	0.781489	0.955758
		ndhI	0.826808	0.888573	0.842805	0.766012	0.67933	0.843555	0.834869	0.786161	0.766742	0.803587	0.852138	0.822234	0.635176	0.811504	0.811576	0.774628	0.844183	1	0.746767	0.858447	0.819023	0.843905	0.846122	0.886972	0.856383	0.836253	0.850701	0.830583	0.880173	0.887713	0.859588	0.594498	0.816113	0.698845	0.831603	0.81653	0.823848	0.855861	0.766582	0.696265	0.582062	0.848947	0.848036	0.847646	0.816569	0.66841	0.810637
		ndhJ	0.888561	0.858643	0.858573	0.716759	0.781001	0.764822	0.838167	0.817308	0.691904	0.82265	0.857128	0.84136	0.616876	0.861987	0.865261	0.801061	0.851118	0.746767	1	0.793556	0.78057	0.817025	0.75926	0.880136	0.894065	0.806455	0.897844	0.880413	0.857723	0.849706	0.758341	0.627378	0.843106	0.717004	0.832607	0.868262	0.840679	0.848777	0.80407	0.843163	0.698434	0.865658	0.758711	0.869115	0.824502	0.795508	0.865483
		ndhK	0.901988	0.916313	0.892317	0.852309	0.833885	0.902837	0.890341	0.75566	0.841993	0.950532	0.933478	0.898529	0.706285	0.89707	0.927836	0.840036	0.94009	0.858447	0.793556	1	0.838601	0.833329	0.784307	0.913976	0.925738	0.790648	0.885352	0.8587	0.860816	0.882893	0.904167	0.663449	0.877845	0.808203	0.914827	0.942695	0.948173	0.956562	0.802415	0.827047	0.738456	0.905954	0.892757	0.851396	0.842044	0.833698	0.939784
		petA	0.823732	0.849843	0.836099	0.740501	0.73173	0.86268	0.834456	0.801431	0.779903	0.829515	0.809991	0.852281	0.644457	0.86393	0.828119	0.787064	0.825063	0.819023	0.78057	0.838601	1	0.833774	0.786042	0.889767	0.892896	0.783249	0.878845	0.893167	0.877644	0.889435	0.811199	0.715856	0.817035	0.764278	0.809911	0.854492	0.890744	0.863725	0.748642	0.793362	0.747299	0.792808	0.807349	0.85819	0.840732	0.715622	0.83281
		petB	0.849827	0.846571	0.850881	0.75439	0.723566	0.825191	0.814816	0.775271	0.743754	0.788618	0.822447	0.824714	0.626542	0.798587	0.81742	0.774605	0.825647	0.843905	0.817025	0.833329	0.833774	1	0.789496	0.923254	0.8638	0.847058	0.845655	0.871072	0.907322	0.881617	0.83915	0.578679	0.806245	0.71375	0.825622	0.815877	0.822895	0.822486	0.785156	0.717261	0.693399	0.788164	0.76981	0.823868	0.836665	0.733775	0.802032
		petD	0.761408	0.820542	0.829943	0.58304	0.684089	0.764732	0.847272	0.828766	0.697981	0.771341	0.84025	0.775603	0.472402	0.777423	0.765584	0.83901	0.823695	0.846122	0.75926	0.784307	0.786042	0.789496	1	0.856786	0.824288	0.727821	0.814713	0.798563	0.814749	0.804274	0.783512	0.597543	0.787756	0.693795	0.808281	0.780054	0.754742	0.803937	0.779329	0.699096	0.600129	0.822593	0.809929	0.812639	0.864547	0.562587	0.810821
		psaA	0.924611	0.933627	0.925055	0.802841	0.818605	0.875964	0.917179	0.840595	0.851405	0.895535	0.915042	0.921787	0.674736	0.887722	0.890653	0.879539	0.926698	0.886972	0.880136	0.913976	0.889767	0.923254	0.856786	1	0.946749	0.873186	0.940307	0.938497	0.940086	0.938571	0.889574	0.681116	0.912647	0.815969	0.913748	0.930099	0.924985	0.933169	0.844756	0.822193	0.711366	0.894068	0.875682	0.888683	0.871617	0.784963	0.923403
		psaB	0.939455	0.933321	0.944266	0.800783	0.794866	0.884567	0.933322	0.817034	0.86588	0.93642	0.930916	0.93452	0.685956	0.954015	0.965738	0.863673	0.933983	0.856383	0.894065	0.925738	0.892896	0.8638	0.824288	0.946749	1	0.848249	0.958911	0.933302	0.918758	0.938685	0.889262	0.721523	0.916152	0.805101	0.924162	0.970714	0.961812	0.960669	0.824402	0.885478	0.759488	0.915401	0.894075	0.906238	0.893875	0.843626	0.955276
		psbA	0.847571	0.860545	0.859411	0.764598	0.679867	0.776219	0.760115	0.785884	0.689053	0.779555	0.811431	0.841422	0.583828	0.77025	0.791044	0.743327	0.784943	0.836253	0.806455	0.790648	0.783249	0.847058	0.727821	0.873186	0.848249	1	0.854187	0.885848	0.898658	0.904091	0.779265	0.580107	0.765121	0.698805	0.77658	0.821257	0.823787	0.798847	0.697409	0.746882	0.605108	0.786964	0.763253	0.792638	0.720707	0.773087	0.76872
		psbB	0.954253	0.905219	0.901014	0.79099	0.804409	0.859668	0.897845	0.849895	0.836118	0.912823	0.893478	0.886092	0.669078	0.910676	0.911145	0.886826	0.908536	0.850701	0.897844	0.885352	0.878845	0.845655	0.814713	0.940307	0.958911	0.854187	1	0.909731	0.918963	0.924988	0.839261	0.665998	0.928949	0.756879	0.912051	0.941032	0.934339	0.937138	0.803197	0.836486	0.732903	0.901037	0.822754	0.919045	0.861149	0.808305	0.930348
		psbC	0.899179	0.901122	0.924001	0.750803	0.797348	0.808617	0.878301	0.839494	0.821889	0.891658	0.897376	0.923726	0.628501	0.89083	0.87926	0.790775	0.876285	0.830583	0.880413	0.8587	0.893167	0.871072	0.798563	0.938497	0.933302	0.885848	0.909731	1	0.921873	0.942776	0.840118	0.701861	0.881717	0.755029	0.880591	0.908625	0.914548	0.905336	0.821347	0.875834	0.738574	0.833192	0.880249	0.858039	0.836221	0.82779	0.887108
		psbD	0.874538	0.880435	0.88645	0.740362	0.774336	0.859427	0.876277	0.83404	0.807846	0.867583	0.867151	0.891308	0.67957	0.887781	0.866356	0.793657	0.87015	0.880173	0.857723	0.860816	0.877644	0.907322	0.814749	0.940086	0.918758	0.898658	0.918963	0.921873	1	0.946594	0.8307	0.67645	0.857112	0.70175	0.877016	0.882619	0.879948	0.879928	0.777746	0.806534	0.642418	0.846176	0.845991	0.89577	0.851016	0.828066	0.853111
		rbcL	0.895749	0.904295	0.925788	0.766727	0.763505	0.859876	0.856316	0.833194	0.81526	0.887072	0.886132	0.920526	0.650403	0.887505	0.880342	0.819988	0.886573	0.887713	0.849706	0.882893	0.889435	0.881617	0.804274	0.938571	0.938685	0.904091	0.924988	0.942776	0.946594	1	0.868541	0.658118	0.86546	0.78039	0.868491	0.907109	0.914349	0.902043	0.749853	0.823972	0.708312	0.841107	0.878782	0.876654	0.861074	0.794271	0.873707
		rpl14	0.844677	0.871195	0.898929	0.794475	0.738104	0.895316	0.830169	0.700079	0.763439	0.843508	0.874716	0.846523	0.609271	0.855409	0.881874	0.768877	0.905993	0.859588	0.758341	0.904167	0.811199	0.83915	0.783512	0.889574	0.889262	0.779265	0.839261	0.840118	0.8307	0.868541	1	0.557904	0.836142	0.714699	0.869472	0.87752	0.870456	0.879445	0.821409	0.779132	0.675877	0.844255	0.856857	0.806197	0.834479	0.757884	0.865921
		rpl16	0.641219	0.68928	0.711848	0.608076	0.46877	0.610032	0.654291	0.647219	0.746077	0.68219	0.69391	0.704018	0.616301	0.723483	0.688664	0.593944	0.672308	0.594498	0.627378	0.663449	0.715856	0.578679	0.597543	0.681116	0.721523	0.580107	0.665998	0.701861	0.67645	0.658118	0.557904	1	0.661668	0.639132	0.718449	0.694933	0.711791	0.705496	0.54924	0.658242	0.520085	0.689007	0.727217	0.658433	0.602687	0.616136	0.730151
		rpl2	0.909929	0.884147	0.89851	0.732719	0.78442	0.801292	0.882051	0.776911	0.848525	0.917006	0.909584	0.830231	0.649711	0.894838	0.893328	0.847172	0.884312	0.816113	0.843106	0.877845	0.817035	0.806245	0.787756	0.912647	0.916152	0.765121	0.928949	0.881717	0.857112	0.86546	0.836142	0.661668	1	0.73171	0.920513	0.916867	0.916863	0.927554	0.820396	0.831012	0.676893	0.873256	0.864669	0.854562	0.810625	0.809693	0.930585
		rpl20	0.775418	0.806117	0.784026	0.7318	0.641481	0.693211	0.740663	0.635254	0.702324	0.772499	0.760809	0.783955	0.510827	0.722223	0.766625	0.768601	0.798317	0.698845	0.717004	0.808203	0.764278	0.71375	0.693795	0.815969	0.805101	0.698805	0.756879	0.755029	0.70175	0.78039	0.714699	0.639132	0.73171	1	0.764057	0.802949	0.822622	0.804671	0.612113	0.671498	0.665402	0.749301	0.732434	0.705371	0.70749	0.61455	0.797198
		rpoA	0.908078	0.898447	0.910905	0.78677	0.803717	0.819938	0.877825	0.757741	0.89049	0.931416	0.914857	0.882009	0.681593	0.916943	0.919721	0.817485	0.934828	0.831603	0.832607	0.914827	0.809911	0.825622	0.808281	0.913748	0.924162	0.77658	0.912051	0.880591	0.877016	0.868491	0.869472	0.718449	0.920513	0.764057	1	0.939909	0.92517	0.953295	0.819892	0.798494	0.657955	0.912689	0.881645	0.853993	0.821849	0.820523	0.947092
		rpoB	0.932929	0.938348	0.940215	0.813982	0.832711	0.8582	0.910724	0.772898	0.882543	0.960105	0.930509	0.940701	0.709828	0.947945	0.962423	0.862907	0.943666	0.81653	0.868262	0.942695	0.854492	0.815877	0.780054	0.930099	0.970714	0.821257	0.941032	0.908625	0.882619	0.907109	0.87752	0.694933	0.916867	0.802949	0.939909	1	0.971333	0.979709	0.789255	0.876454	0.746013	0.918659	0.898382	0.86342	0.835128	0.859282	0.969316
		rpoC1	0.931725	0.928677	0.921671	0.833685	0.825424	0.867797	0.895554	0.762922	0.870052	0.961383	0.92042	0.91167	0.734245	0.9413	0.955327	0.85342	0.928474	0.823848	0.840679	0.948173	0.890744	0.822895	0.754742	0.924985	0.961812	0.823787	0.934339	0.914548	0.879948	0.914349	0.870456	0.711791	0.916863	0.822622	0.92517	0.971333	1	0.968153	0.796524	0.875872	0.767704	0.907901	0.880323	0.861493	0.836702	0.852351	0.955416
		rpoC2	0.927314	0.942721	0.919331	0.836006	0.844413	0.864126	0.929377	0.792497	0.892511	0.967936	0.941697	0.916892	0.729776	0.942788	0.946878	0.847323	0.955791	0.855861	0.848777	0.956562	0.863725	0.822486	0.803937	0.933169	0.960669	0.798847	0.937138	0.905336	0.879928	0.902043	0.879445	0.705496	0.927554	0.804671	0.953295	0.979709	0.968153	1	0.808138	0.871774	0.750897	0.925943	0.911616	0.882621	0.852554	0.828124	0.975547
		rps11	0.818151	0.800517	0.801691	0.748392	0.759906	0.790913	0.830031	0.753037	0.692456	0.795555	0.827616	0.75474	0.529054	0.813774	0.804131	0.711207	0.840265	0.766582	0.80407	0.802415	0.748642	0.785156	0.779329	0.844756	0.824402	0.697409	0.803197	0.821347	0.777746	0.749853	0.821409	0.54924	0.820396	0.612113	0.819892	0.789255	0.796524	0.808138	1	0.73312	0.642643	0.813589	0.74599	0.758869	0.806623	0.691783	0.81369
		rps12	0.819134	0.859311	0.864362	0.664243	0.755223	0.784346	0.843813	0.724619	0.761973	0.860278	0.855237	0.85634	0.597989	0.871583	0.886959	0.744139	0.813589	0.696265	0.843163	0.827047	0.793362	0.717261	0.699096	0.822193	0.885478	0.746882	0.836486	0.875834	0.806534	0.823972	0.779132	0.658242	0.831012	0.671498	0.798494	0.876454	0.875872	0.871774	0.73312	1	0.726279	0.828727	0.834216	0.838718	0.775291	0.837778	0.88186
		rps18	0.751265	0.720902	0.697322	0.693425	0.62561	0.669359	0.672917	0.625427	0.57353	0.74276	0.706326	0.66554	0.533987	0.683659	0.743784	0.660067	0.727297	0.582062	0.698434	0.738456	0.747299	0.693399	0.600129	0.711366	0.759488	0.605108	0.732903	0.738574	0.642418	0.708312	0.675877	0.520085	0.676893	0.665402	0.657955	0.746013	0.767704	0.750897	0.642643	0.726279	1	0.647581	0.614479	0.66314	0.724523	0.639331	0.721307
		rps2	0.907581	0.906694	0.886314	0.79125	0.77352	0.826406	0.892023	0.800766	0.809279	0.876367	0.930753	0.877026	0.715946	0.893589	0.91989	0.87357	0.910743	0.848947	0.865658	0.905954	0.792808	0.788164	0.822593	0.894068	0.915401	0.786964	0.901037	0.833192	0.846176	0.841107	0.844255	0.689007	0.873256	0.749301	0.912689	0.918659	0.907901	0.925943	0.813589	0.828727	0.647581	1	0.849235	0.87048	0.82123	0.80057	0.941153
		rps3	0.803148	0.891761	0.906782	0.709411	0.734578	0.800919	0.885471	0.720174	0.844019	0.894847	0.910939	0.879864	0.639998	0.89335	0.877287	0.779719	0.89693	0.848036	0.758711	0.892757	0.807349	0.76981	0.809929	0.875682	0.894075	0.763253	0.822754	0.880249	0.845991	0.878782	0.856857	0.727217	0.864669	0.732434	0.881645	0.898382	0.880323	0.911616	0.74599	0.834216	0.614479	0.849235	1	0.794871	0.815631	0.760604	0.903101
		rps4	0.871885	0.847411	0.854527	0.709173	0.790787	0.848875	0.864088	0.821911	0.787692	0.864569	0.875882	0.873144	0.662251	0.874374	0.876591	0.860105	0.853064	0.847646	0.869115	0.851396	0.85819	0.823868	0.812639	0.888683	0.906238	0.792638	0.919045	0.858039	0.89577	0.876654	0.806197	0.658433	0.854562	0.705371	0.853993	0.86342	0.861493	0.882621	0.758869	0.838718	0.66314	0.87048	0.794871	1	0.856228	0.760632	0.884204
		rps7	0.800781	0.809782	0.817935	0.677614	0.762684	0.833114	0.902993	0.8241	0.750278	0.823641	0.837725	0.80911	0.622026	0.882599	0.84908	0.799329	0.867394	0.816569	0.824502	0.842044	0.840732	0.836665	0.864547	0.871617	0.893875	0.720707	0.861149	0.836221	0.851016	0.861074	0.834479	0.602687	0.810625	0.70749	0.821849	0.835128	0.836702	0.852554	0.806623	0.775291	0.724523	0.82123	0.815631	0.856228	1	0.685179	0.855305
		rps8	0.830425	0.786415	0.811015	0.727391	0.751187	0.786771	0.756229	0.654055	0.730712	0.848795	0.812501	0.816307	0.6939	0.83478	0.870156	0.672824	0.781489	0.66841	0.795508	0.833698	0.715622	0.733775	0.562587	0.784963	0.843626	0.773087	0.808305	0.82779	0.828066	0.794271	0.757884	0.616136	0.809693	0.61455	0.820523	0.859282	0.852351	0.828124	0.691783	0.837778	0.639331	0.80057	0.760604	0.760632	0.685179	1	0.817757
		ycf1	0.924441	0.919493	0.922335	0.802759	0.829325	0.841048	0.939825	0.783789	0.887831	0.946025	0.95437	0.915045	0.691103	0.936653	0.954718	0.883039	0.955758	0.810637	0.865483	0.939784	0.83281	0.802032	0.810821	0.923403	0.955276	0.76872	0.930348	0.887108	0.853111	0.873707	0.865921	0.730151	0.930585	0.797198	0.947092	0.969316	0.955416	0.975547	0.81369	0.88186	0.721307	0.941153	0.903101	0.884204	0.855305	0.817757	1
		ycf2	0.915605	0.916549	0.914108	0.814405	0.824507	0.823505	0.882593	0.783025	0.879994	0.951342	0.917082	0.93234	0.720467	0.926826	0.925925	0.870646	0.930885	0.806046	0.842599	0.931142	0.865709	0.797193	0.769732	0.918068	0.949254	0.798279	0.928655	0.903865	0.862207	0.900969	0.833169	0.735408	0.894302	0.81317	0.92553	0.973464	0.962774	0.967832	0.756559	0.840817	0.744649	0.90332	0.895109	0.862716	0.818962	0.81554	0.959869
		ycf3	0.833731	0.88758	0.867776	0.747329	0.827239	0.79174	0.806942	0.736227	0.784525	0.886636	0.829164	0.864652	0.621181	0.842881	0.846944	0.799574	0.86136	0.715442	0.795026	0.876779	0.762602	0.730017	0.739096	0.860748	0.856305	0.684972	0.845224	0.818757	0.761382	0.789943	0.795774	0.627901	0.832113	0.758121	0.862791	0.913109	0.870572	0.904939	0.768666	0.818172	0.735332	0.840356	0.798324	0.765624	0.747812	0.756841	0.889998
		ycf4	0.894798	0.887971	0.886007	0.744015	0.79142	0.841462	0.856436	0.743783	0.798702	0.909427	0.861735	0.881068	0.658438	0.879022	0.903386	0.857233	0.890236	0.805711	0.856568	0.871942	0.839286	0.820173	0.783072	0.914831	0.933451	0.814463	0.930985	0.873189	0.899664	0.896324	0.801549	0.716011	0.86218	0.776097	0.900124	0.914946	0.913818	0.910178	0.73199	0.813334	0.73151	0.856915	0.832846	0.876662	0.810376	0.782	0.901724
		This is a similarity matrix
		Groupspecies = Quercus aquifolioides
			Cosine of Vectors of Values
			accD	atpA	atpB	atpE	atpF	atpI	ccsA	cemA	clpP	matK	ndhA	ndhB	ndhC	ndhD	ndhF	ndhG	ndhH	ndhI	ndhJ	ndhK	petA	petB	petD	psaA	psaB	psbA	psbB	psbC	psbD	rbcL	rpl14	rpl16	rpl2	rpl20	rpoA	rpoB	rpoC1	rpoC2	rps11	rps12	rps18	rps2	rps3	rps4	rps7	rps8	ycf1
Average	0.820429	accD	1	0.909218	0.901001	0.841116	0.789781	0.82248	0.871891	0.791628	0.821897	0.907689	0.915809	0.886162	0.667512	0.883113	0.922983	0.862726	0.936392	0.81809	0.890804	0.908012	0.825978	0.856613	0.764705	0.929462	0.946786	0.854017	0.956811	0.908551	0.879025	0.902445	0.852942	0.650275	0.91591	0.780716	0.909753	0.935727	0.936449	0.933616	0.807402	0.787699	0.746275	0.910338	0.809094	0.878808	0.80383	0.830867	0.928167
Range	0.507448	atpA	0.909218	1	0.950246	0.824247	0.78079	0.85539	0.872577	0.802911	0.798582	0.898856	0.916236	0.914955	0.675017	0.891767	0.909366	0.847372	0.903789	0.871111	0.858137	0.921064	0.84656	0.843223	0.821297	0.931374	0.931716	0.86291	0.903232	0.907398	0.879334	0.903242	0.869152	0.694748	0.872502	0.80253	0.897619	0.939002	0.929074	0.941807	0.802504	0.831527	0.716139	0.910012	0.887042	0.851242	0.806003	0.788878	0.920555
SD	0.0884225	atpB	0.901001	0.950246	1	0.747918	0.754382	0.853723	0.853425	0.784147	0.820476	0.909661	0.893536	0.951094	0.622384	0.903745	0.936208	0.856465	0.898306	0.830472	0.858771	0.897506	0.823035	0.842192	0.803876	0.919321	0.941	0.869398	0.903732	0.928361	0.885851	0.922932	0.887931	0.711882	0.895216	0.778218	0.914595	0.944098	0.929887	0.923189	0.78568	0.853803	0.678992	0.891708	0.902942	0.851553	0.805329	0.827296	0.922062
Max	0.979523	atpE	0.841116	0.824247	0.747918	1	0.692984	0.780098	0.725375	0.621011	0.678285	0.765259	0.796588	0.783843	0.665726	0.745216	0.775192	0.683291	0.838159	0.731983	0.718331	0.845328	0.73398	0.755797	0.573065	0.797558	0.795095	0.747947	0.783299	0.739283	0.730201	0.754431	0.780643	0.612127	0.726642	0.711243	0.778872	0.810085	0.823797	0.82864	0.729451	0.632966	0.683095	0.79655	0.698326	0.703704	0.673838	0.716689	0.803343
Min	0.472075	atpF	0.789781	0.78079	0.754382	0.692984	1	0.774949	0.8447	0.684403	0.694082	0.881525	0.74798	0.80749	0.658723	0.807909	0.779179	0.766244	0.797271	0.676054	0.772919	0.835186	0.739298	0.725324	0.708947	0.827929	0.801034	0.690613	0.809655	0.789655	0.783078	0.770244	0.742022	0.478812	0.766504	0.651317	0.803062	0.840569	0.833442	0.851402	0.755842	0.720261	0.625639	0.786051	0.746615	0.792205	0.759151	0.750971	0.839887
		atpI	0.82248	0.85539	0.853723	0.780098	0.774949	1	0.826848	0.732248	0.736668	0.851744	0.795659	0.859059	0.658963	0.856419	0.874481	0.785032	0.860743	0.821929	0.775584	0.90261	0.857557	0.825674	0.765949	0.875155	0.884399	0.783691	0.864259	0.823478	0.870087	0.864206	0.890593	0.61983	0.767657	0.706106	0.828169	0.865071	0.868776	0.867567	0.777053	0.752758	0.676276	0.83707	0.801043	0.850101	0.828023	0.801886	0.846936
		ccsA	0.871891	0.872577	0.853425	0.725375	0.8447	0.826848	1	0.791815	0.851836	0.902445	0.884917	0.88233	0.668866	0.919405	0.907096	0.819209	0.88291	0.840928	0.835399	0.891753	0.833839	0.816756	0.843973	0.916248	0.935256	0.758723	0.895967	0.88159	0.874967	0.854489	0.832302	0.663922	0.864809	0.759237	0.882974	0.912699	0.904433	0.930357	0.838772	0.809278	0.672258	0.891638	0.88326	0.863607	0.900734	0.759585	0.941627
		cemA	0.791628	0.802911	0.784147	0.621011	0.684403	0.732248	0.791815	1	0.703363	0.763976	0.812537	0.738696	0.588026	0.772457	0.732786	0.746148	0.73821	0.787386	0.812261	0.760122	0.799148	0.786201	0.815843	0.846059	0.813839	0.787157	0.846728	0.836311	0.835247	0.832885	0.697051	0.652656	0.773474	0.637016	0.762304	0.767481	0.76552	0.790683	0.746677	0.706799	0.627927	0.793305	0.719214	0.824866	0.82184	0.655426	0.789281
		clpP	0.821897	0.798582	0.820476	0.678285	0.694082	0.736668	0.851836	0.703363	1	0.854889	0.808901	0.872891	0.672719	0.853733	0.843043	0.732575	0.830902	0.75919	0.691904	0.842902	0.779956	0.751333	0.69244	0.849972	0.864894	0.689376	0.834976	0.81727	0.805412	0.81526	0.763439	0.751132	0.85543	0.708908	0.890812	0.882173	0.868493	0.890864	0.69219	0.73255	0.573399	0.810005	0.844843	0.786623	0.74968	0.731275	0.890928
		matK	0.907689	0.898856	0.909661	0.765259	0.881525	0.851744	0.902445	0.763976	0.854889	1	0.898207	0.92555	0.720653	0.941114	0.946463	0.842096	0.917927	0.791821	0.833457	0.949244	0.832248	0.803111	0.758288	0.900071	0.940236	0.78781	0.91271	0.898304	0.875544	0.89344	0.849845	0.67441	0.889785	0.777304	0.928639	0.963592	0.965767	0.964689	0.796062	0.840916	0.742961	0.882569	0.891343	0.869629	0.831894	0.857573	0.946988
		ndhA	0.915809	0.916236	0.893536	0.796588	0.74798	0.795659	0.884917	0.812537	0.808901	0.898207	1	0.88728	0.644526	0.871274	0.904592	0.83441	0.91003	0.858456	0.831584	0.920968	0.803066	0.83051	0.808524	0.899957	0.903216	0.817394	0.875886	0.890933	0.860805	0.877245	0.860029	0.672111	0.889784	0.75478	0.891102	0.908746	0.90209	0.924176	0.796733	0.807734	0.698372	0.901993	0.890459	0.852187	0.814986	0.777883	0.922115
		ndhB	0.886162	0.914955	0.951094	0.783843	0.80749	0.859059	0.88233	0.738696	0.872891	0.92555	0.88728	1	0.682063	0.9085	0.9371	0.86597	0.919372	0.811369	0.823894	0.93101	0.824356	0.808545	0.768786	0.916434	0.937226	0.821829	0.886381	0.892978	0.856696	0.90387	0.89732	0.730697	0.866083	0.797621	0.909637	0.962195	0.939681	0.939712	0.750794	0.837345	0.67854	0.904712	0.929634	0.855167	0.818462	0.820293	0.953886
		ndhC	0.667512	0.675017	0.622384	0.665726	0.658723	0.658963	0.668866	0.588026	0.672719	0.720653	0.644526	0.682063	1	0.720837	0.70392	0.575151	0.649218	0.642558	0.616876	0.704486	0.641708	0.630742	0.472075	0.679746	0.685313	0.584592	0.672752	0.635044	0.680453	0.650403	0.609271	0.616822	0.636063	0.514622	0.68705	0.708389	0.728189	0.730603	0.529945	0.588354	0.535876	0.725321	0.639148	0.667284	0.621198	0.695614	0.691819
		ndhD	0.883113	0.891767	0.903745	0.745216	0.807909	0.856419	0.919405	0.772457	0.853733	0.941114	0.871274	0.9085	0.720837	1	0.950181	0.807674	0.891234	0.800945	0.868831	0.895344	0.864239	0.803457	0.771572	0.887869	0.957069	0.772865	0.909299	0.896554	0.887012	0.887838	0.85183	0.725297	0.860003	0.743337	0.919615	0.94935	0.943795	0.93945	0.81128	0.84713	0.691586	0.89469	0.888251	0.873091	0.879394	0.829235	0.932793
		ndhF	0.922983	0.909366	0.936208	0.775192	0.779179	0.874481	0.907096	0.732786	0.843043	0.946463	0.904592	0.9371	0.70392	0.950181	1	0.855262	0.923967	0.807721	0.864195	0.928585	0.823378	0.816931	0.769333	0.890208	0.964588	0.789833	0.912641	0.884376	0.864947	0.880882	0.880232	0.692664	0.876403	0.774551	0.926858	0.963559	0.959283	0.950248	0.796672	0.86047	0.731642	0.925563	0.88063	0.878312	0.8488	0.865144	0.954637
		ndhG	0.862726	0.847372	0.856465	0.683291	0.766244	0.785032	0.819209	0.746148	0.732575	0.842096	0.83441	0.86597	0.575151	0.807674	0.855262	1	0.877382	0.758439	0.806782	0.851106	0.775954	0.770826	0.843336	0.878349	0.866458	0.755538	0.894594	0.805801	0.803997	0.81861	0.762365	0.623737	0.833827	0.769211	0.821829	0.875157	0.867845	0.857864	0.70337	0.706229	0.652809	0.875748	0.775224	0.857358	0.785383	0.694944	0.890105
		ndhH	0.936392	0.903789	0.898306	0.838159	0.797271	0.860743	0.88291	0.73821	0.830902	0.917927	0.91003	0.919372	0.649218	0.891234	0.923967	0.877382	1	0.848282	0.837507	0.940915	0.838505	0.828604	0.808243	0.923075	0.935895	0.782476	0.925927	0.869934	0.86368	0.896047	0.912323	0.674929	0.883706	0.794811	0.92326	0.940291	0.930799	0.945088	0.806079	0.743462	0.723361	0.905473	0.875995	0.870466	0.849869	0.765642	0.951789
		ndhI	0.81809	0.871111	0.830472	0.731983	0.676054	0.821929	0.840928	0.787386	0.75919	0.791821	0.858456	0.811369	0.642558	0.800945	0.807721	0.758439	0.848282	1	0.722674	0.855486	0.812236	0.826413	0.846722	0.872678	0.849475	0.826097	0.839814	0.826181	0.866985	0.876605	0.854072	0.605571	0.805311	0.697747	0.818551	0.809598	0.818913	0.842721	0.773942	0.625945	0.577352	0.852175	0.845182	0.809529	0.821108	0.645409	0.810308
		ndhJ	0.890804	0.858137	0.858771	0.718331	0.772919	0.775584	0.835399	0.812261	0.691904	0.833457	0.831584	0.823894	0.616876	0.868831	0.864195	0.806782	0.837507	0.722674	1	0.796291	0.780435	0.820769	0.740344	0.884917	0.897146	0.80654	0.896728	0.889089	0.857556	0.849706	0.758341	0.62012	0.837416	0.720443	0.836332	0.868908	0.849375	0.855235	0.796426	0.838034	0.698699	0.861775	0.757791	0.873351	0.823446	0.795476	0.864571
		ndhK	0.908012	0.921064	0.897506	0.845328	0.835186	0.90261	0.891753	0.760122	0.842902	0.949244	0.920968	0.93101	0.704486	0.895344	0.928585	0.851106	0.940915	0.855486	0.796291	1	0.841069	0.838183	0.790773	0.913224	0.929568	0.791404	0.891249	0.861901	0.861698	0.885482	0.905227	0.676496	0.865468	0.814375	0.913417	0.947436	0.950965	0.953974	0.797556	0.788505	0.74235	0.91298	0.890791	0.849687	0.839228	0.831385	0.942874
		petA	0.825978	0.84656	0.823035	0.73398	0.739298	0.857557	0.833839	0.799148	0.779956	0.832248	0.803066	0.824356	0.641708	0.864239	0.823378	0.775954	0.838505	0.812236	0.780435	0.841069	1	0.831134	0.766799	0.888455	0.889606	0.785275	0.876946	0.887922	0.87516	0.889183	0.810544	0.718132	0.808964	0.774941	0.801936	0.855206	0.888261	0.863849	0.745737	0.754217	0.757536	0.797714	0.807125	0.857632	0.836398	0.714231	0.839044
		petB	0.856613	0.843223	0.842192	0.755797	0.725324	0.825674	0.816756	0.786201	0.751333	0.803111	0.83051	0.808545	0.630742	0.803457	0.816931	0.770826	0.828604	0.826413	0.820769	0.838183	0.831134	1	0.767973	0.921317	0.86747	0.840762	0.850874	0.880751	0.902967	0.87665	0.836704	0.580124	0.810947	0.736607	0.829756	0.818542	0.829666	0.826615	0.783828	0.708113	0.701992	0.795096	0.758855	0.832866	0.842367	0.737897	0.817796
		petD	0.764705	0.821297	0.803876	0.573065	0.708947	0.765949	0.843973	0.815843	0.69244	0.758288	0.808524	0.768786	0.472075	0.771572	0.769333	0.843336	0.808243	0.846722	0.740344	0.790773	0.766799	0.767973	1	0.845496	0.811149	0.715069	0.811788	0.783417	0.795993	0.783249	0.779182	0.598128	0.776561	0.693262	0.794535	0.777629	0.758759	0.80188	0.776988	0.641237	0.594474	0.835028	0.782429	0.806266	0.847175	0.560763	0.819831
		psaA	0.929462	0.931374	0.919321	0.797558	0.827929	0.875155	0.916248	0.846059	0.849972	0.900071	0.899957	0.916434	0.679746	0.887869	0.890208	0.878349	0.923075	0.872678	0.884917	0.913224	0.888455	0.921317	0.845496	1	0.94553	0.871458	0.944473	0.944078	0.938097	0.936132	0.881694	0.689589	0.910574	0.821867	0.909448	0.930332	0.927637	0.933906	0.84158	0.789876	0.716894	0.895411	0.868405	0.890895	0.869948	0.788012	0.933886
		psaB	0.946786	0.931716	0.941	0.795095	0.801034	0.884399	0.935256	0.813839	0.864894	0.940236	0.903216	0.937226	0.685313	0.957069	0.964588	0.866458	0.935895	0.849475	0.897146	0.929568	0.889606	0.86747	0.811149	0.94553	1	0.848924	0.95856	0.937131	0.919774	0.938297	0.887684	0.722573	0.900513	0.80927	0.92762	0.970319	0.963787	0.962351	0.817881	0.856283	0.7591	0.917448	0.893537	0.908596	0.894104	0.844646	0.957573
		psbA	0.854017	0.86291	0.869398	0.747947	0.690613	0.783691	0.758723	0.787157	0.689376	0.78781	0.817394	0.821829	0.584592	0.772865	0.789833	0.755538	0.782476	0.826097	0.80654	0.791404	0.785275	0.840762	0.715069	0.871458	0.848924	1	0.856115	0.895371	0.899737	0.903959	0.780447	0.576293	0.776626	0.694527	0.781331	0.823603	0.827085	0.800468	0.688001	0.745483	0.605277	0.789588	0.7644	0.802501	0.721985	0.773712	0.774226
		psbB	0.956811	0.903232	0.903732	0.783299	0.809655	0.864259	0.895967	0.846728	0.834976	0.91271	0.875886	0.886381	0.672752	0.909299	0.912641	0.894594	0.925927	0.839814	0.896728	0.891249	0.876946	0.850874	0.811788	0.944473	0.95856	0.856115	1	0.919247	0.924666	0.927001	0.840308	0.672146	0.914049	0.755196	0.910021	0.937827	0.93798	0.940528	0.791508	0.800179	0.72936	0.900116	0.821768	0.922792	0.858018	0.814212	0.932707
		psbC	0.908551	0.907398	0.928361	0.739283	0.789655	0.823478	0.88159	0.836311	0.81727	0.898304	0.890933	0.892978	0.635044	0.896554	0.884376	0.805801	0.869934	0.826181	0.889089	0.861901	0.887922	0.880751	0.783417	0.944078	0.937131	0.895371	0.919247	1	0.93521	0.94927	0.840864	0.700834	0.899689	0.761197	0.886344	0.910362	0.916225	0.907455	0.802982	0.871489	0.736045	0.836824	0.88255	0.876411	0.843964	0.834152	0.89424
		psbD	0.879025	0.879334	0.885851	0.730201	0.783078	0.870087	0.874967	0.835247	0.805412	0.875544	0.860805	0.856696	0.680453	0.887012	0.864947	0.803997	0.86368	0.866985	0.857556	0.861698	0.87516	0.902967	0.795993	0.938097	0.919774	0.899737	0.924666	0.93521	1	0.946274	0.828584	0.670133	0.847318	0.704228	0.875419	0.882469	0.884538	0.880951	0.76452	0.801212	0.648445	0.84979	0.843771	0.900512	0.848237	0.831807	0.858514
		rbcL	0.902445	0.903242	0.922932	0.754431	0.770244	0.864206	0.854489	0.832885	0.81526	0.89344	0.877245	0.90387	0.650403	0.887838	0.880882	0.81861	0.896047	0.876605	0.849706	0.885482	0.889183	0.87665	0.783249	0.936132	0.938297	0.903959	0.927001	0.94927	0.946274	1	0.868541	0.657153	0.852945	0.779861	0.864171	0.908686	0.918556	0.901627	0.744255	0.802801	0.709181	0.844568	0.877801	0.878902	0.859444	0.793854	0.879464
		rpl14	0.852942	0.869152	0.887931	0.780643	0.742022	0.890593	0.832302	0.697051	0.763439	0.849845	0.860029	0.89732	0.609271	0.85183	0.880232	0.762365	0.912323	0.854072	0.758341	0.905227	0.810544	0.836704	0.779182	0.881694	0.887684	0.780447	0.840308	0.840864	0.828584	0.868541	1	0.568355	0.816284	0.720988	0.868307	0.879199	0.869953	0.874325	0.808215	0.719698	0.672503	0.850473	0.856164	0.807231	0.832342	0.761161	0.869751
		rpl16	0.650275	0.694748	0.711882	0.612127	0.478812	0.61983	0.663922	0.652656	0.751132	0.67441	0.672111	0.730697	0.616822	0.725297	0.692664	0.623737	0.674929	0.605571	0.62012	0.676496	0.718132	0.580124	0.598128	0.689589	0.722573	0.576293	0.672146	0.700834	0.670133	0.657153	0.568355	1	0.701878	0.651206	0.723968	0.704509	0.716008	0.713595	0.537239	0.651196	0.511828	0.705825	0.72762	0.659979	0.606946	0.610495	0.737597
		rpl2	0.91591	0.872502	0.895216	0.726642	0.766504	0.767657	0.864809	0.773474	0.85543	0.889785	0.889784	0.866083	0.636063	0.860003	0.876403	0.833827	0.883706	0.805311	0.837416	0.865468	0.808964	0.810947	0.776561	0.910574	0.900513	0.776626	0.914049	0.899689	0.847318	0.852945	0.816284	0.701878	1	0.746031	0.931332	0.895585	0.902025	0.918412	0.812913	0.788503	0.642744	0.879916	0.857374	0.8503	0.773856	0.804717	0.917401
		rpl20	0.780716	0.80253	0.778218	0.711243	0.651317	0.706106	0.759237	0.637016	0.708908	0.777304	0.75478	0.797621	0.514622	0.743337	0.774551	0.769211	0.794811	0.697747	0.720443	0.814375	0.774941	0.736607	0.693262	0.821867	0.80927	0.694527	0.755196	0.761197	0.704228	0.779861	0.720988	0.651206	0.746031	1	0.749132	0.806276	0.825438	0.803352	0.624946	0.636847	0.667543	0.751054	0.733949	0.70527	0.715115	0.617716	0.805996
		rpoA	0.909753	0.897619	0.914595	0.778872	0.803062	0.828169	0.882974	0.762304	0.890812	0.928639	0.891102	0.909637	0.68705	0.919615	0.926858	0.821829	0.92326	0.818551	0.836332	0.913417	0.801936	0.829756	0.794535	0.909448	0.92762	0.781331	0.910021	0.886344	0.875419	0.864171	0.868307	0.723968	0.931332	0.749132	1	0.943226	0.925989	0.954525	0.808835	0.784118	0.646644	0.91808	0.876751	0.852525	0.819257	0.835627	0.950563
		rpoB	0.935727	0.939002	0.944098	0.810085	0.840569	0.865071	0.912699	0.767481	0.882173	0.963592	0.908746	0.962195	0.708389	0.94935	0.963559	0.875157	0.940291	0.809598	0.868908	0.947436	0.855206	0.818542	0.777629	0.930332	0.970319	0.823603	0.937827	0.910362	0.882469	0.908686	0.879199	0.704509	0.895585	0.806276	0.943226	1	0.974973	0.979523	0.784849	0.853405	0.746306	0.920711	0.903548	0.863524	0.836001	0.860726	0.973198
		rpoC1	0.936449	0.929074	0.929887	0.823797	0.833442	0.868776	0.904433	0.76552	0.868493	0.965767	0.90209	0.939681	0.728189	0.943795	0.959283	0.867845	0.930799	0.818913	0.849375	0.950965	0.888261	0.829666	0.758759	0.927637	0.963787	0.827085	0.93798	0.916225	0.884538	0.918556	0.869953	0.716008	0.902025	0.825438	0.925989	0.974973	1	0.968564	0.793776	0.845402	0.768966	0.916053	0.880663	0.869587	0.839742	0.85601	0.958275
		rpoC2	0.933616	0.941807	0.923189	0.82864	0.851402	0.867567	0.930357	0.790683	0.890864	0.964689	0.924176	0.939712	0.730603	0.93945	0.950248	0.857864	0.945088	0.842721	0.855235	0.953974	0.863849	0.826615	0.80188	0.933906	0.962351	0.800468	0.940528	0.907455	0.880951	0.901627	0.874325	0.713595	0.918412	0.803352	0.954525	0.979523	0.968564	1	0.808327	0.843716	0.750274	0.931247	0.905181	0.888104	0.849868	0.830798	0.977312
		rps11	0.807402	0.802504	0.78568	0.729451	0.755842	0.777053	0.838772	0.746677	0.69219	0.796062	0.796733	0.750794	0.529945	0.81128	0.796672	0.70337	0.806079	0.773942	0.796426	0.797556	0.745737	0.783828	0.776988	0.84158	0.817881	0.688001	0.791508	0.802982	0.76452	0.744255	0.808215	0.537239	0.812913	0.624946	0.808835	0.784849	0.793776	0.808327	1	0.699147	0.643053	0.808609	0.74453	0.758809	0.800031	0.669527	0.81367
		rps12	0.787699	0.831527	0.853803	0.632966	0.720261	0.752758	0.809278	0.706799	0.73255	0.840916	0.807734	0.837345	0.588354	0.84713	0.86047	0.706229	0.743462	0.625945	0.838034	0.788505	0.754217	0.708113	0.641237	0.789876	0.856283	0.745483	0.800179	0.871489	0.801212	0.802801	0.719698	0.651196	0.788503	0.636847	0.784118	0.853405	0.845402	0.843716	0.699147	1	0.703874	0.78477	0.822078	0.798992	0.739006	0.854478	0.833995
		rps18	0.746275	0.716139	0.678992	0.683095	0.625639	0.676276	0.672258	0.627927	0.573399	0.742961	0.698372	0.67854	0.535876	0.691586	0.731642	0.652809	0.723361	0.577352	0.698699	0.74235	0.757536	0.701992	0.594474	0.716894	0.7591	0.605277	0.72936	0.736045	0.648445	0.709181	0.672503	0.511828	0.642744	0.667543	0.646644	0.746306	0.768966	0.750274	0.643053	0.703874	1	0.648224	0.609603	0.669616	0.71825	0.638387	0.725373
		rps2	0.910338	0.910012	0.891708	0.79655	0.786051	0.83707	0.891638	0.793305	0.810005	0.882569	0.901993	0.904712	0.725321	0.89469	0.925563	0.875748	0.905473	0.852175	0.861775	0.91298	0.797714	0.795096	0.835028	0.895411	0.917448	0.789588	0.900116	0.836824	0.84979	0.844568	0.850473	0.705825	0.879916	0.751054	0.91808	0.920711	0.916053	0.931247	0.808609	0.78477	0.648224	1	0.852136	0.866644	0.820432	0.809543	0.936142
		rps3	0.809094	0.887042	0.902942	0.698326	0.746615	0.801043	0.88326	0.719214	0.844843	0.891343	0.890459	0.929634	0.639148	0.888251	0.88063	0.775224	0.875995	0.845182	0.757791	0.890791	0.807125	0.758855	0.782429	0.868405	0.893537	0.7644	0.821768	0.88255	0.843771	0.877801	0.856164	0.72762	0.857374	0.733949	0.876751	0.903548	0.880663	0.905181	0.74453	0.822078	0.609603	0.852136	1	0.792519	0.815299	0.760179	0.902185
		rps4	0.878808	0.851242	0.851553	0.703704	0.792205	0.850101	0.863607	0.824866	0.786623	0.869629	0.852187	0.855167	0.667284	0.873091	0.878312	0.857358	0.870466	0.809529	0.873351	0.849687	0.857632	0.832866	0.806266	0.890895	0.908596	0.802501	0.922792	0.876411	0.900512	0.878902	0.807231	0.659979	0.8503	0.70527	0.852525	0.863524	0.869587	0.888104	0.758809	0.798992	0.669616	0.866644	0.792519	1	0.854113	0.768576	0.877423
		rps7	0.80383	0.806003	0.805329	0.673838	0.759151	0.828023	0.900734	0.82184	0.74968	0.831894	0.814986	0.818462	0.621198	0.879394	0.8488	0.785383	0.849869	0.821108	0.823446	0.839228	0.836398	0.842367	0.847175	0.869948	0.894104	0.721985	0.858018	0.843964	0.848237	0.859444	0.832342	0.606946	0.773856	0.715115	0.819257	0.836001	0.839742	0.849868	0.800031	0.739006	0.71825	0.820432	0.815299	0.854113	1	0.683824	0.860462
		rps8	0.830867	0.788878	0.827296	0.716689	0.750971	0.801886	0.759585	0.655426	0.731275	0.857573	0.777883	0.820293	0.695614	0.829235	0.865144	0.694944	0.765642	0.645409	0.795476	0.831385	0.714231	0.737897	0.560763	0.788012	0.844646	0.773712	0.814212	0.834152	0.831807	0.793854	0.761161	0.610495	0.804717	0.617716	0.835627	0.860726	0.85601	0.830798	0.669527	0.854478	0.638387	0.809543	0.760179	0.768576	0.683824	1	0.812758
		ycf1	0.928167	0.920555	0.922062	0.803343	0.839887	0.846936	0.941627	0.789281	0.890928	0.946988	0.922115	0.953886	0.691819	0.932793	0.954637	0.890105	0.951789	0.810308	0.864571	0.942874	0.839044	0.817796	0.819831	0.933886	0.957573	0.774226	0.932707	0.89424	0.858514	0.879464	0.869751	0.737597	0.917401	0.805996	0.950563	0.973198	0.958275	0.977312	0.81367	0.833995	0.725373	0.936142	0.902185	0.877423	0.860462	0.812758	1
		ycf2	0.918558	0.91788	0.913056	0.810551	0.836259	0.827995	0.885746	0.785093	0.880932	0.952646	0.890353	0.950234	0.721076	0.92937	0.92784	0.874042	0.928573	0.79651	0.843256	0.934015	0.868138	0.80086	0.760768	0.921083	0.950107	0.798401	0.92667	0.898398	0.866167	0.901751	0.834202	0.74343	0.882649	0.809044	0.922496	0.975351	0.965022	0.96716	0.751483	0.81348	0.745176	0.903424	0.89516	0.861474	0.820411	0.815903	0.96437
		ycf3	0.837625	0.889689	0.868273	0.753115	0.833586	0.805047	0.818576	0.734858	0.780411	0.878378	0.799652	0.877509	0.621144	0.847064	0.847936	0.811138	0.842465	0.706615	0.799346	0.884287	0.76756	0.741791	0.756524	0.865502	0.861757	0.692086	0.844571	0.809769	0.761051	0.791614	0.798355	0.646837	0.809711	0.763373	0.85963	0.91299	0.874993	0.906673	0.770698	0.787235	0.738341	0.842448	0.797987	0.758264	0.752701	0.759231	0.897455
		ycf4	0.903494	0.890705	0.894843	0.738734	0.778805	0.852319	0.855164	0.764127	0.804741	0.906769	0.836159	0.880894	0.647317	0.881264	0.904318	0.864707	0.909068	0.794162	0.859088	0.873012	0.850788	0.823516	0.783721	0.919977	0.937583	0.813333	0.940571	0.893214	0.90232	0.898604	0.804009	0.729243	0.863177	0.774521	0.898336	0.916583	0.919933	0.916418	0.736384	0.790033	0.744876	0.8553	0.824818	0.883747	0.812561	0.779703	0.911662
		This is a similarity matrix
		Groupspecies = Quercus baronii
			Cosine of Vectors of Values
			accD	atpA	atpB	atpE	atpF	atpI	ccsA	cemA	clpP	matK	ndhA	ndhB	ndhC	ndhD	ndhF	ndhG	ndhH	ndhI	ndhJ	ndhK	petA	petB	petD	psaA	psaB	psbA	psbB	psbC	psbD	rbcL	rpl14	rpl16	rpl2	rpl20	rpoA	rpoB	rpoC1	rpoC2	rps11	rps12	rps18	rps2	rps3	rps4	rps7	rps8	ycf1
Average	0.820942	accD	1	0.907371	0.900066	0.84512	0.763329	0.813134	0.864972	0.789925	0.822388	0.907365	0.915348	0.883443	0.660067	0.875624	0.917415	0.857042	0.933696	0.833207	0.888466	0.90673	0.824635	0.850421	0.765014	0.92878	0.938521	0.856232	0.955353	0.905819	0.881039	0.910597	0.850087	0.649054	0.918881	0.802154	0.91066	0.935827	0.936232	0.931313	0.808839	0.825559	0.745766	0.908304	0.812646	0.87495	0.802514	0.830986	0.922554
Range	0.50576	atpA	0.907371	1	0.953283	0.828774	0.715653	0.857227	0.861439	0.79751	0.802159	0.897791	0.909097	0.913863	0.663077	0.887599	0.915087	0.833878	0.90825	0.892595	0.853028	0.92092	0.847527	0.851184	0.818889	0.926669	0.9327	0.861536	0.903734	0.902362	0.878889	0.907113	0.871375	0.690393	0.876173	0.808652	0.902736	0.937812	0.925899	0.938658	0.796979	0.857474	0.730251	0.905931	0.890843	0.849783	0.805662	0.789117	0.917114
SD	0.0872826	atpB	0.900066	0.953283	1	0.759042	0.710464	0.845758	0.849363	0.780301	0.821724	0.905583	0.890255	0.950488	0.61813	0.898465	0.932299	0.847846	0.901066	0.84702	0.857499	0.897054	0.821408	0.851914	0.820679	0.913939	0.941983	0.865956	0.901675	0.921716	0.884828	0.923498	0.890764	0.710308	0.893583	0.782108	0.917607	0.943472	0.925364	0.917841	0.789334	0.865656	0.68774	0.889602	0.907749	0.850238	0.813127	0.816737	0.919418
Max	0.978162	atpE	0.84512	0.828774	0.759042	1	0.656936	0.789078	0.732055	0.633218	0.681485	0.776757	0.805308	0.790217	0.662079	0.756324	0.787694	0.690309	0.849433	0.766793	0.716759	0.855274	0.742316	0.751283	0.58304	0.805083	0.796939	0.765672	0.789834	0.748598	0.738529	0.780285	0.791809	0.612682	0.737221	0.743202	0.783008	0.813947	0.825536	0.834926	0.736238	0.664243	0.698119	0.800794	0.70913	0.715577	0.677614	0.730548	0.793733
Min	0.472402	atpF	0.763329	0.715653	0.710464	0.656936	1	0.735548	0.827905	0.641649	0.693024	0.854949	0.704872	0.772723	0.664063	0.798286	0.76131	0.752314	0.760608	0.657883	0.749233	0.791005	0.719527	0.693378	0.652614	0.796466	0.779238	0.643392	0.794601	0.777725	0.758167	0.748367	0.715461	0.474103	0.744201	0.606827	0.778092	0.812495	0.813458	0.829168	0.738386	0.7498	0.659863	0.740698	0.711534	0.780651	0.775812	0.722225	0.810595
		atpI	0.813134	0.857227	0.845758	0.789078	0.735548	1	0.826716	0.730092	0.73554	0.851313	0.786052	0.849774	0.664025	0.858367	0.86714	0.782083	0.853457	0.835512	0.766036	0.897089	0.865299	0.822918	0.752805	0.870305	0.884774	0.776655	0.857987	0.809175	0.859874	0.858286	0.89304	0.623241	0.763418	0.699474	0.826533	0.856719	0.869177	0.858299	0.775818	0.782165	0.668601	0.828926	0.795155	0.852217	0.826287	0.79165	0.832082
		ccsA	0.864972	0.861439	0.849363	0.732055	0.827905	0.826716	1	0.791635	0.846286	0.900989	0.881116	0.882692	0.662317	0.915701	0.895845	0.840553	0.886729	0.839709	0.838391	0.889797	0.82452	0.813792	0.847427	0.911719	0.932688	0.76381	0.896098	0.876929	0.87588	0.8608	0.82781	0.662077	0.860432	0.757061	0.886836	0.910147	0.900218	0.930057	0.829603	0.843368	0.678298	0.893105	0.885283	0.872131	0.90089	0.761558	0.944462
		cemA	0.789925	0.79751	0.780301	0.633218	0.641649	0.730092	0.791635	1	0.701181	0.765935	0.793347	0.736541	0.585798	0.778337	0.721229	0.740616	0.739656	0.786635	0.81377	0.760215	0.788946	0.773705	0.825623	0.847023	0.813975	0.786639	0.84802	0.836479	0.834259	0.843873	0.695725	0.659553	0.772949	0.636021	0.773326	0.767137	0.769278	0.785877	0.746903	0.718863	0.622542	0.793985	0.718501	0.822759	0.820146	0.655807	0.793346
		clpP	0.822388	0.802159	0.821724	0.681485	0.693024	0.73554	0.846286	0.701181	1	0.860394	0.808834	0.872839	0.672719	0.860086	0.84883	0.731386	0.827913	0.761454	0.691904	0.842902	0.777381	0.749248	0.697981	0.84601	0.863317	0.691804	0.834629	0.820255	0.804121	0.81979	0.757135	0.753932	0.85543	0.707915	0.887681	0.880784	0.872582	0.891514	0.69219	0.761973	0.589453	0.810005	0.843278	0.786623	0.750278	0.726526	0.890259
		matK	0.907365	0.897791	0.905583	0.776757	0.854949	0.851313	0.900989	0.765935	0.860394	1	0.900484	0.923444	0.719134	0.941968	0.944067	0.8509	0.915452	0.807633	0.831672	0.951228	0.826379	0.792641	0.770481	0.897614	0.939625	0.789659	0.915388	0.899877	0.876943	0.896762	0.852053	0.678473	0.893866	0.776394	0.926565	0.965241	0.966398	0.969997	0.796469	0.865978	0.747524	0.885559	0.900546	0.867607	0.833891	0.853455	0.948904
		ndhA	0.915348	0.909097	0.890255	0.805308	0.704872	0.786052	0.881116	0.793347	0.808834	0.900484	1	0.886031	0.644653	0.866853	0.903594	0.831034	0.920061	0.854426	0.824656	0.922301	0.789884	0.81722	0.799247	0.886748	0.900193	0.802667	0.866362	0.877809	0.846842	0.868913	0.859739	0.668849	0.887757	0.758913	0.888699	0.9095	0.904837	0.925075	0.79768	0.837093	0.710688	0.901605	0.893649	0.844478	0.808625	0.781289	0.926946
		ndhB	0.883443	0.913863	0.950488	0.790217	0.772723	0.849774	0.882692	0.736541	0.872839	0.923444	0.886031	1	0.683505	0.907756	0.934453	0.869994	0.917733	0.823104	0.824056	0.929836	0.81809	0.814166	0.768451	0.907636	0.935397	0.823162	0.888533	0.890804	0.854649	0.905452	0.892287	0.72218	0.8622	0.794655	0.908442	0.960574	0.93799	0.940454	0.748831	0.870263	0.683277	0.903086	0.925305	0.854104	0.816219	0.816446	0.950018
		ndhC	0.660067	0.663077	0.61813	0.662079	0.664063	0.664025	0.662317	0.585798	0.672719	0.719134	0.644653	0.683505	1	0.722806	0.713164	0.588029	0.650162	0.637678	0.616876	0.704486	0.636807	0.627385	0.472402	0.681344	0.686315	0.582563	0.667937	0.625586	0.681747	0.652849	0.61047	0.620449	0.636063	0.516974	0.677504	0.71117	0.73042	0.738802	0.529945	0.597989	0.543927	0.725321	0.640795	0.667284	0.622026	0.695596	0.697638
		ndhD	0.875624	0.887599	0.898465	0.756324	0.798286	0.858367	0.915701	0.778337	0.860086	0.941968	0.866853	0.907756	0.722806	1	0.946602	0.806349	0.890055	0.803689	0.865241	0.899791	0.853129	0.802711	0.780257	0.882807	0.955267	0.767718	0.911663	0.894571	0.881362	0.886863	0.851855	0.727595	0.856996	0.737664	0.92073	0.947791	0.941858	0.945003	0.808488	0.877631	0.700175	0.892406	0.890134	0.868766	0.885859	0.824908	0.935853
		ndhF	0.917415	0.915087	0.932299	0.787694	0.76131	0.86714	0.895845	0.721229	0.84883	0.944067	0.903594	0.934453	0.713164	0.946602	1	0.843743	0.916905	0.810375	0.854042	0.929492	0.817815	0.812007	0.754142	0.879017	0.963391	0.789709	0.905212	0.874124	0.861826	0.875797	0.875934	0.693069	0.87467	0.779212	0.926125	0.965359	0.957386	0.953023	0.788652	0.887106	0.726709	0.921554	0.878206	0.870461	0.835458	0.87124	0.950753
		ndhG	0.857042	0.833878	0.847846	0.690309	0.752314	0.782083	0.840553	0.740616	0.731386	0.8509	0.831034	0.869994	0.588029	0.806349	0.843743	1	0.873683	0.762353	0.812202	0.85359	0.781566	0.77342	0.828797	0.872163	0.86618	0.75702	0.890875	0.793952	0.809025	0.818816	0.763221	0.618947	0.831699	0.767345	0.834444	0.875476	0.875649	0.857832	0.707921	0.768477	0.664157	0.876179	0.782165	0.861174	0.796684	0.704955	0.891326
[truncated: 1,169 more rows]
[truncated: 3 more columns]
