# Supplementary material for: Comprehensive Analysis of Codon Usage in Quercus Chloroplast Genome and Focus on psbA Gene
Source: Genes (Basel). 2022 Nov 18;13(11):2156. doi: 10.3390/genes13112156 (PMC9690922; doi:10.3390/genes13112156)
Supplement: Supplementary file 1 [file genes-13-02156-s001.zip › Table S4. Proximity matrix of mean RSCU similarity between genes.xlsx]

## Sheet: Sheet1
		Table S4. Proximity matrix of mean RSCU similarity between genes.
			Cosine of Vectors of Values
			accD	atpA	atpB	atpE	atpF	atpI	ccsA	cemA	clpP	matK	ndhA	ndhB	ndhC	ndhD	ndhF	ndhG	ndhH	ndhI	ndhJ	ndhK	petA	petB	petD	psaA	psaB	psbA	psbB	psbC	psbD	rbcL	rpl14	rpl16	rpl2	rpl20	rpoA	rpoB	rpoC1	rpoC2	rps11	rps12	rps18	rps2	rps3	rps4	rps7	rps8	ycf1
Average	0.821076	accD	1	0.903408	0.895043	0.846363	0.762583	0.81438	0.864486	0.789637	0.814976	0.900086	0.913182	0.880539	0.666813	0.873736	0.916522	0.859751	0.934729	0.836505	0.887612	0.904288	0.828348	0.848086	0.761682	0.925696	0.939946	0.850521	0.95403	0.900569	0.872507	0.907208	0.848858	0.651224	0.912801	0.791346	0.906644	0.933286	0.933263	0.929097	0.806501	0.814995	0.759521	0.909189	0.807054	0.875095	0.801556	0.826267	0.923154
Range	0.509067	atpA	0.903408	1	0.946516	0.833337	0.732689	0.85875	0.870037	0.80218	0.799806	0.89902	0.909498	0.913483	0.672363	0.89164	0.909856	0.844013	0.90866	0.893641	0.853565	0.919653	0.85333	0.844517	0.819577	0.931849	0.934519	0.860211	0.90504	0.902549	0.876677	0.9065	0.869585	0.697937	0.871926	0.813607	0.901272	0.938539	0.929355	0.94257	0.798647	0.854036	0.730852	0.907825	0.890614	0.852617	0.810969	0.786221	0.919656
SD	0.0866043	atpB	0.895043	0.946516	1	0.758082	0.716023	0.848151	0.851124	0.781507	0.81786	0.903735	0.89153	0.948855	0.617801	0.901155	0.931342	0.855027	0.904834	0.850678	0.854272	0.894479	0.833523	0.848733	0.821928	0.919892	0.942956	0.8646	0.901328	0.92429	0.879366	0.923807	0.894209	0.713188	0.891964	0.789403	0.914993	0.941695	0.925058	0.918645	0.790328	0.861124	0.696086	0.8883	0.908108	0.850653	0.813916	0.813466	0.920612
Max	0.978875	atpE	0.846363	0.833337	0.758082	1	0.661492	0.788903	0.731603	0.634269	0.679488	0.775258	0.807918	0.788589	0.663753	0.758947	0.784107	0.689665	0.846484	0.770195	0.714454	0.85357	0.744266	0.753092	0.582572	0.804712	0.799686	0.764305	0.789941	0.752111	0.735416	0.779477	0.793574	0.614292	0.73469	0.72948	0.786404	0.814562	0.829931	0.837239	0.735331	0.660105	0.704823	0.801928	0.709787	0.716858	0.677933	0.722399	0.800753
Min	0.469807	atpF	0.762583	0.732689	0.716023	0.661492	1	0.740998	0.824667	0.647213	0.690399	0.856265	0.711332	0.777721	0.662084	0.796625	0.762033	0.738054	0.76948	0.659902	0.755196	0.799203	0.726154	0.696693	0.656255	0.796428	0.781764	0.650418	0.795453	0.775351	0.76159	0.75403	0.713478	0.471519	0.74609	0.608473	0.779307	0.81494	0.813143	0.828784	0.739966	0.7447	0.650279	0.742633	0.717699	0.782429	0.775088	0.735672	0.811321
		atpI	0.81438	0.85875	0.848151	0.788903	0.740998	1	0.824789	0.731393	0.731114	0.851093	0.789358	0.853086	0.663524	0.861164	0.87059	0.781734	0.855652	0.835747	0.765214	0.897908	0.862323	0.820796	0.757338	0.871122	0.883607	0.777967	0.859447	0.809528	0.857097	0.859811	0.893128	0.621449	0.764923	0.705637	0.826064	0.857452	0.868135	0.86303	0.776417	0.776387	0.683091	0.832458	0.796141	0.852763	0.827178	0.787207	0.837097
		ccsA	0.864486	0.870037	0.851124	0.731603	0.824667	0.824789	1	0.79657	0.847917	0.895211	0.884614	0.881853	0.661035	0.913589	0.898562	0.829544	0.888003	0.838025	0.83538	0.889123	0.835718	0.813641	0.847107	0.91581	0.932799	0.761932	0.897322	0.875298	0.875329	0.860358	0.829803	0.66418	0.864281	0.75984	0.884929	0.910917	0.900857	0.929151	0.832899	0.838938	0.687096	0.890836	0.88631	0.868213	0.902236	0.758409	0.942966
		cemA	0.789637	0.80218	0.781507	0.634269	0.647213	0.731393	0.79657	1	0.702073	0.763175	0.798618	0.741571	0.587395	0.773669	0.731443	0.745888	0.741048	0.785233	0.813325	0.759466	0.796353	0.771529	0.823902	0.846177	0.816295	0.787739	0.849067	0.838403	0.828435	0.841135	0.697808	0.653909	0.773597	0.645604	0.766268	0.769789	0.768334	0.791845	0.749173	0.720503	0.635723	0.794906	0.719988	0.822911	0.820812	0.65774	0.792186
		clpP	0.814976	0.799806	0.81786	0.679488	0.690399	0.731114	0.847917	0.702073	1	0.854655	0.806762	0.870635	0.669173	0.85537	0.838178	0.730472	0.831263	0.761823	0.689189	0.837053	0.777724	0.743657	0.693435	0.848542	0.86151	0.689373	0.833293	0.813464	0.803911	0.819052	0.757302	0.750169	0.852645	0.702815	0.887698	0.879376	0.86718	0.886471	0.688536	0.75596	0.58868	0.806091	0.841793	0.784994	0.747475	0.727401	0.888838
		matK	0.900086	0.89902	0.903735	0.775258	0.856265	0.851093	0.895211	0.763175	0.854655	1	0.898882	0.921137	0.72015	0.938863	0.941607	0.842033	0.916518	0.809842	0.827266	0.948606	0.835243	0.79099	0.766331	0.897529	0.936771	0.786679	0.912677	0.893738	0.871514	0.894936	0.849123	0.677423	0.890489	0.778008	0.926567	0.96241	0.964675	0.967799	0.795336	0.859654	0.751531	0.881552	0.896716	0.866314	0.831876	0.854326	0.945191
		ndhA	0.913182	0.909498	0.89153	0.807918	0.711332	0.789358	0.884614	0.798618	0.806762	0.898882	1	0.887243	0.647617	0.869921	0.906565	0.830359	0.91547	0.860902	0.824307	0.921132	0.800982	0.818091	0.801953	0.893711	0.90268	0.806859	0.869319	0.880626	0.845727	0.872857	0.861786	0.671235	0.888636	0.762525	0.891772	0.911161	0.906305	0.928691	0.797088	0.832117	0.718593	0.903498	0.894454	0.846123	0.810561	0.784883	0.928058
		ndhB	0.880539	0.913483	0.948855	0.788589	0.777721	0.853086	0.881853	0.741571	0.870635	0.921137	0.887243	1	0.683604	0.911026	0.934343	0.865674	0.916185	0.830109	0.823	0.928239	0.828382	0.8125	0.767636	0.914355	0.93679	0.824427	0.888424	0.89112	0.85341	0.906678	0.892211	0.726204	0.85931	0.799761	0.907057	0.958989	0.936596	0.938472	0.749654	0.863651	0.693565	0.901294	0.924459	0.855486	0.816987	0.816626	0.949846
		ndhC	0.666813	0.672363	0.617801	0.663753	0.662084	0.663524	0.661035	0.587395	0.669173	0.72015	0.647617	0.683604	1	0.729053	0.708102	0.579956	0.652782	0.636744	0.619659	0.705911	0.64314	0.626213	0.469807	0.676888	0.684831	0.584071	0.669611	0.62572	0.677994	0.654839	0.610169	0.621538	0.633484	0.517448	0.68124	0.711838	0.732739	0.734758	0.52834	0.59791	0.553833	0.724809	0.639761	0.667517	0.622458	0.693188	0.696258
		ndhD	0.873736	0.89164	0.901155	0.758947	0.796625	0.861164	0.913589	0.773669	0.85537	0.938863	0.869921	0.911026	0.729053	1	0.946935	0.80242	0.891157	0.811163	0.862161	0.897663	0.861023	0.802464	0.775826	0.884443	0.953931	0.773319	0.909144	0.889205	0.882128	0.887143	0.855566	0.723967	0.85791	0.739484	0.921106	0.948699	0.943095	0.942	0.807609	0.870691	0.705764	0.895245	0.892622	0.867229	0.880362	0.834765	0.935979
		ndhF	0.916522	0.909856	0.931342	0.784107	0.762033	0.87059	0.898562	0.731443	0.838178	0.941607	0.906565	0.934343	0.708102	0.946935	1	0.846845	0.918112	0.818831	0.860107	0.927309	0.829393	0.813962	0.760971	0.885547	0.963862	0.790519	0.908891	0.874481	0.859929	0.880755	0.878218	0.694759	0.871938	0.784777	0.923346	0.962387	0.956133	0.948292	0.79273	0.882888	0.750766	0.922294	0.878052	0.876528	0.844125	0.866709	0.95368
		ndhG	0.859751	0.844013	0.855027	0.689665	0.738054	0.781734	0.829544	0.745888	0.730472	0.842033	0.830359	0.865674	0.579956	0.80242	0.846845	1	0.877135	0.777901	0.809123	0.851278	0.783699	0.769506	0.829408	0.875708	0.866757	0.75532	0.893221	0.793575	0.802123	0.820154	0.762446	0.625494	0.835681	0.772966	0.828933	0.873227	0.867451	0.856575	0.703471	0.752448	0.669215	0.876084	0.778545	0.862001	0.791031	0.695891	0.887399
		ndhH	0.934729	0.90866	0.904834	0.846484	0.76948	0.855652	0.888003	0.741048	0.831263	0.916518	0.91547	0.916185	0.652782	0.891157	0.918112	0.877135	1	0.858646	0.835113	0.939676	0.841295	0.83184	0.814552	0.925069	0.933814	0.783053	0.924911	0.863855	0.860644	0.896519	0.912987	0.677192	0.88907	0.806488	0.932367	0.938977	0.929508	0.949022	0.809087	0.787541	0.74059	0.904845	0.880231	0.867779	0.853749	0.762926	0.947916
		ndhI	0.836505	0.893641	0.850678	0.770195	0.659902	0.835747	0.838025	0.785233	0.761823	0.809842	0.860902	0.830109	0.636744	0.811163	0.818831	0.777901	0.858646	1	0.749419	0.859339	0.816867	0.837917	0.844607	0.886079	0.86188	0.847333	0.859322	0.835144	0.881822	0.886384	0.859239	0.615656	0.815869	0.712044	0.836557	0.823846	0.828032	0.857319	0.767882	0.70229	0.606431	0.860491	0.848455	0.852199	0.813259	0.680294	0.819275
		ndhJ	0.887612	0.853565	0.854272	0.714454	0.755196	0.765214	0.83538	0.813325	0.689189	0.827266	0.824307	0.823	0.619659	0.862161	0.860107	0.809123	0.835113	0.749419	1	0.794468	0.779718	0.815293	0.755833	0.880223	0.89043	0.805384	0.894572	0.882391	0.849471	0.85445	0.755105	0.621496	0.834787	0.726535	0.836048	0.86691	0.847228	0.849688	0.795652	0.842631	0.709121	0.860934	0.758504	0.870512	0.821921	0.795565	0.861983
		ndhK	0.904288	0.919653	0.894479	0.85357	0.799203	0.897908	0.889123	0.759466	0.837053	0.948606	0.921132	0.928239	0.705911	0.897663	0.927309	0.851278	0.939676	0.859339	0.794468	1	0.842947	0.832736	0.782917	0.914115	0.92724	0.792155	0.890514	0.858882	0.857557	0.890006	0.903745	0.676808	0.864122	0.817464	0.913241	0.945682	0.948126	0.956483	0.794771	0.820454	0.75178	0.911101	0.890584	0.850039	0.841917	0.829172	0.938964
		petA	0.828348	0.85333	0.833523	0.744266	0.726154	0.862323	0.835718	0.796353	0.777724	0.835243	0.800982	0.828382	0.64314	0.861023	0.829393	0.783699	0.841295	0.816867	0.779718	0.842947	1	0.830404	0.782694	0.891525	0.894234	0.785745	0.881672	0.889925	0.874202	0.891429	0.814786	0.720892	0.814452	0.777146	0.814415	0.857351	0.891579	0.865106	0.747663	0.788491	0.764577	0.801529	0.80932	0.859903	0.839669	0.716749	0.840128
		petB	0.848086	0.844517	0.848733	0.753092	0.696693	0.820796	0.813641	0.771529	0.743657	0.79099	0.818091	0.8125	0.626213	0.802464	0.813962	0.769506	0.83184	0.837917	0.815293	0.832736	0.830404	1	0.783625	0.919426	0.861214	0.842192	0.84498	0.872134	0.899761	0.883612	0.837419	0.580606	0.804014	0.730794	0.833901	0.818499	0.81983	0.821539	0.774015	0.716432	0.698004	0.790605	0.76874	0.827946	0.838354	0.728584	0.807189
		petD	0.761682	0.819577	0.821928	0.582572	0.656255	0.757338	0.847107	0.823902	0.693435	0.766331	0.801953	0.767636	0.469807	0.775826	0.760971	0.829408	0.814552	0.844607	0.755833	0.782917	0.782694	0.783625	1	0.852058	0.821701	0.72801	0.816048	0.797792	0.809901	0.79694	0.783194	0.617054	0.784366	0.705711	0.811679	0.778652	0.760376	0.798969	0.782714	0.691135	0.605194	0.820197	0.806819	0.807858	0.862275	0.568445	0.811963
		psaA	0.925696	0.931849	0.919892	0.804712	0.796428	0.871122	0.91581	0.846177	0.848542	0.897529	0.893711	0.914355	0.676888	0.884443	0.885547	0.875708	0.925069	0.886079	0.880223	0.914115	0.891525	0.919426	0.852058	1	0.943424	0.873397	0.941098	0.939257	0.936975	0.941979	0.8817	0.69065	0.908151	0.825222	0.916257	0.930078	0.927204	0.932587	0.840931	0.816811	0.726061	0.89349	0.869349	0.891181	0.869356	0.784043	0.926294
		psaB	0.939946	0.934519	0.942956	0.799686	0.781764	0.883607	0.932799	0.816295	0.86151	0.936771	0.90268	0.93679	0.684831	0.953931	0.963862	0.866757	0.933814	0.86188	0.89043	0.92724	0.894234	0.861214	0.821701	0.943424	1	0.849018	0.957927	0.929677	0.91544	0.939927	0.888506	0.722628	0.895103	0.816041	0.925765	0.970324	0.963138	0.958772	0.814088	0.880988	0.772176	0.915284	0.892876	0.908852	0.893298	0.838713	0.954679
		psbA	0.850521	0.860211	0.8646	0.764305	0.650418	0.777967	0.761932	0.787739	0.689373	0.786679	0.806859	0.824427	0.584071	0.773319	0.790519	0.75532	0.783053	0.847333	0.805384	0.792155	0.785745	0.842192	0.72801	0.873397	0.849018	1	0.856213	0.887728	0.895007	0.90551	0.780528	0.577621	0.774519	0.702906	0.781204	0.824641	0.827609	0.799847	0.689236	0.747826	0.618242	0.791126	0.763285	0.803047	0.722604	0.765693	0.773017
		psbB	0.95403	0.90504	0.901328	0.789941	0.795453	0.859447	0.897322	0.849067	0.833293	0.912677	0.869319	0.888424	0.669611	0.909144	0.908891	0.893221	0.924911	0.859322	0.894572	0.890514	0.881672	0.84498	0.816048	0.941098	0.957927	0.856213	1	0.907609	0.919787	0.931754	0.843606	0.672496	0.911839	0.767384	0.910937	0.938571	0.93784	0.936795	0.793	0.830204	0.74519	0.900686	0.824851	0.92172	0.862538	0.80653	0.929721
		psbC	0.900569	0.902549	0.92429	0.752111	0.775351	0.809528	0.875298	0.838403	0.813464	0.893738	0.880626	0.89112	0.62572	0.889205	0.874481	0.793575	0.863855	0.835144	0.882391	0.858882	0.889925	0.872134	0.797792	0.939257	0.929677	0.887728	0.907609	1	0.917102	0.944828	0.840817	0.690781	0.890863	0.767552	0.88344	0.909752	0.913064	0.901775	0.81549	0.873064	0.745831	0.833597	0.878911	0.860947	0.834975	0.829188	0.889022
		psbD	0.872507	0.876677	0.879366	0.735416	0.76159	0.857097	0.875329	0.828435	0.803911	0.871514	0.845727	0.85341	0.677994	0.882128	0.859929	0.802123	0.860644	0.881822	0.849471	0.857557	0.874202	0.899761	0.809901	0.936975	0.91544	0.895007	0.919787	0.917102	1	0.943075	0.825479	0.672314	0.844236	0.703666	0.873024	0.879214	0.882086	0.876864	0.762992	0.802268	0.661009	0.844936	0.844544	0.898375	0.848858	0.820133	0.852093
		rbcL	0.907208	0.9065	0.923807	0.779477	0.75403	0.859811	0.860358	0.841135	0.819052	0.894936	0.872857	0.906678	0.654839	0.887143	0.880755	0.820154	0.896519	0.886384	0.85445	0.890006	0.891429	0.883612	0.79694	0.941979	0.939927	0.90551	0.931754	0.944828	0.943075	1	0.867548	0.664632	0.859086	0.793658	0.876546	0.910866	0.91852	0.906938	0.753212	0.823701	0.723551	0.851626	0.872345	0.884312	0.86004	0.798736	0.882197
		rpl14	0.848858	0.869585	0.894209	0.793574	0.713478	0.893128	0.829803	0.697808	0.757302	0.849123	0.861786	0.892211	0.610169	0.855566	0.878218	0.762446	0.912987	0.859239	0.755105	0.903745	0.814786	0.837419	0.783194	0.8817	0.888506	0.780528	0.843606	0.840817	0.825479	0.867548	1	0.566411	0.816015	0.727584	0.873534	0.878243	0.869491	0.877776	0.808782	0.769836	0.692132	0.849858	0.85567	0.807547	0.834276	0.760278	0.865351
		rpl16	0.651224	0.697937	0.713188	0.614292	0.471519	0.621449	0.66418	0.653909	0.750169	0.677423	0.671235	0.726204	0.621538	0.723967	0.694759	0.625494	0.677192	0.615656	0.621496	0.676808	0.720892	0.580606	0.617054	0.69065	0.722628	0.577621	0.672496	0.690781	0.672314	0.664632	0.566411	1	0.700708	0.641647	0.72829	0.702574	0.720304	0.713337	0.540078	0.657009	0.529472	0.708999	0.728036	0.663532	0.608011	0.608933	0.740495
		rpl2	0.912801	0.871926	0.891964	0.73469	0.74609	0.764923	0.864281	0.773597	0.852645	0.890489	0.888636	0.85931	0.633484	0.85791	0.871938	0.835681	0.88907	0.815869	0.834787	0.864122	0.814452	0.804014	0.784366	0.908151	0.895103	0.774519	0.911839	0.890863	0.844236	0.859086	0.816015	0.700708	1	0.753645	0.928946	0.89674	0.905363	0.914147	0.81165	0.80939	0.663925	0.877097	0.858803	0.847843	0.774972	0.80807	0.920045
		rpl20	0.791346	0.813607	0.789403	0.72948	0.608473	0.705637	0.75984	0.645604	0.702815	0.778008	0.762525	0.799761	0.517448	0.739484	0.784777	0.772966	0.806488	0.712044	0.726535	0.817464	0.777146	0.730794	0.705711	0.825222	0.816041	0.702906	0.767384	0.767552	0.703666	0.793658	0.727584	0.641647	0.753645	1	0.768466	0.812886	0.828729	0.81113	0.636101	0.682657	0.679912	0.762777	0.738318	0.710739	0.722642	0.620981	0.808456
		rpoA	0.906644	0.901272	0.914993	0.786404	0.779307	0.826064	0.884929	0.766268	0.887698	0.926567	0.891772	0.907057	0.68124	0.921106	0.923346	0.828933	0.932367	0.836557	0.836048	0.913241	0.814415	0.833901	0.811679	0.916257	0.925765	0.781204	0.910937	0.88344	0.873024	0.876546	0.873534	0.72829	0.928946	0.768466	1	0.94196	0.925631	0.952902	0.813506	0.799932	0.667875	0.915018	0.883337	0.856739	0.829202	0.822267	0.94997
		rpoB	0.933286	0.938539	0.941695	0.814562	0.81494	0.857452	0.910917	0.769789	0.879376	0.96241	0.911161	0.958989	0.711838	0.948699	0.962387	0.873227	0.938977	0.823846	0.86691	0.945682	0.857351	0.818499	0.778652	0.930078	0.970324	0.824641	0.938571	0.909752	0.879214	0.910866	0.878243	0.702574	0.89674	0.812886	0.94196	1	0.974854	0.978875	0.78346	0.874887	0.759429	0.919106	0.90275	0.863325	0.835427	0.857808	0.969496
		rpoC1	0.933263	0.929355	0.925058	0.829931	0.813143	0.868135	0.900857	0.768334	0.86718	0.964675	0.906305	0.936596	0.732739	0.943095	0.956133	0.867451	0.929508	0.828032	0.847228	0.948126	0.891579	0.81983	0.760376	0.927204	0.963138	0.827609	0.93784	0.913064	0.882086	0.91852	0.869491	0.720304	0.905363	0.828729	0.925631	0.974854	1	0.968899	0.796179	0.87418	0.774796	0.916037	0.883172	0.868515	0.838299	0.851595	0.958225
		rpoC2	0.929097	0.94257	0.918645	0.837239	0.828784	0.86303	0.929151	0.791845	0.886471	0.967799	0.928691	0.938472	0.734758	0.942	0.948292	0.856575	0.949022	0.857319	0.849688	0.956483	0.865106	0.821539	0.798969	0.932587	0.958772	0.799847	0.936795	0.901775	0.876864	0.906938	0.877776	0.713337	0.914147	0.81113	0.952902	0.978875	0.968899	1	0.806589	0.869135	0.763388	0.929703	0.909116	0.885462	0.851244	0.830539	0.975593
		rps11	0.806501	0.798647	0.790328	0.735331	0.739966	0.776417	0.832899	0.749173	0.688536	0.795336	0.797088	0.749654	0.52834	0.807609	0.79273	0.703471	0.809087	0.767882	0.795652	0.794771	0.747663	0.774015	0.782714	0.840931	0.814088	0.689236	0.793	0.81549	0.762992	0.753212	0.808782	0.540078	0.81165	0.636101	0.813506	0.78346	0.796179	0.806589	1	0.726941	0.654268	0.807256	0.745789	0.756984	0.804266	0.672878	0.814536
		rps12	0.814995	0.854036	0.861124	0.660105	0.7447	0.776387	0.838938	0.720503	0.75596	0.859654	0.832117	0.863651	0.59791	0.870691	0.882888	0.752448	0.787541	0.70229	0.842631	0.820454	0.788491	0.716432	0.691135	0.816811	0.880988	0.747826	0.830204	0.873064	0.802268	0.823701	0.769836	0.657009	0.80939	0.682657	0.799932	0.874887	0.87418	0.869135	0.726941	1	0.736425	0.820018	0.833234	0.829587	0.771037	0.84386	0.871822
		rps18	0.759521	0.730852	0.696086	0.704823	0.650279	0.683091	0.687096	0.635723	0.58868	0.751531	0.718593	0.693565	0.553833	0.705764	0.750766	0.669215	0.74059	0.606431	0.709121	0.75178	0.764577	0.698004	0.605194	0.726061	0.772176	0.618242	0.74519	0.745831	0.661009	0.723551	0.692132	0.529472	0.663925	0.679912	0.667875	0.759429	0.774796	0.763388	0.654268	0.736425	1	0.67058	0.628406	0.682727	0.732655	0.648998	0.731366
		rps2	0.909189	0.907825	0.8883	0.801928	0.742633	0.832458	0.890836	0.794906	0.806091	0.881552	0.903498	0.901294	0.724809	0.895245	0.922294	0.876084	0.904845	0.860491	0.860934	0.911101	0.801529	0.790605	0.820197	0.89349	0.915284	0.791126	0.900686	0.833597	0.844936	0.851626	0.849858	0.708999	0.877097	0.762777	0.915018	0.919106	0.916037	0.929703	0.807256	0.820018	0.67058	1	0.851703	0.867845	0.820847	0.808922	0.937688
		rps3	0.807054	0.890614	0.908108	0.709787	0.717699	0.796141	0.88631	0.719988	0.841793	0.896716	0.894454	0.924459	0.639761	0.892622	0.878052	0.778545	0.880231	0.848455	0.758504	0.890584	0.80932	0.76874	0.806819	0.869349	0.892876	0.763285	0.824851	0.878911	0.844544	0.872345	0.85567	0.728036	0.858803	0.738318	0.883337	0.90275	0.883172	0.909116	0.745789	0.833234	0.628406	0.851703	1	0.793615	0.816066	0.764191	0.905146
		rps4	0.875095	0.852617	0.850653	0.716858	0.782429	0.852763	0.868213	0.822911	0.784994	0.866314	0.846123	0.855486	0.667517	0.867229	0.876528	0.862001	0.867779	0.852199	0.870512	0.850039	0.859903	0.827946	0.807858	0.891181	0.908852	0.803047	0.92172	0.860947	0.898375	0.884312	0.807547	0.663532	0.847843	0.710739	0.856739	0.863325	0.868515	0.885462	0.756984	0.829587	0.682727	0.867845	0.793615	1	0.85774	0.775269	0.87823
		rps7	0.801556	0.810969	0.813916	0.677933	0.775088	0.827178	0.902236	0.820812	0.747475	0.831876	0.810561	0.816987	0.622458	0.880362	0.844125	0.791031	0.853749	0.813259	0.821921	0.841917	0.839669	0.838354	0.862275	0.869356	0.893298	0.722604	0.862538	0.834975	0.848858	0.86004	0.834276	0.608011	0.774972	0.722642	0.829202	0.835427	0.838299	0.851244	0.804266	0.771037	0.732655	0.820847	0.816066	0.85774	1	0.688079	0.858082
		rps8	0.826267	0.786221	0.813466	0.722399	0.735672	0.787207	0.758409	0.65774	0.727401	0.854326	0.784883	0.816626	0.693188	0.834765	0.866709	0.695891	0.762926	0.680294	0.795565	0.829172	0.716749	0.728584	0.568445	0.784043	0.838713	0.765693	0.80653	0.829188	0.820133	0.798736	0.760278	0.608933	0.80807	0.620981	0.822267	0.857808	0.851595	0.830539	0.672878	0.84386	0.648998	0.808922	0.764191	0.775269	0.688079	1	0.815427
		ycf1	0.923154	0.919656	0.920612	0.800753	0.811321	0.837097	0.942966	0.792186	0.888838	0.945191	0.928058	0.949846	0.696258	0.935979	0.95368	0.887399	0.947916	0.819275	0.861983	0.938964	0.840128	0.807189	0.811963	0.926294	0.954679	0.773017	0.929721	0.889022	0.852093	0.882197	0.865351	0.740495	0.920045	0.808456	0.94997	0.969496	0.958225	0.975593	0.814536	0.871822	0.731366	0.937688	0.905146	0.87823	0.858082	0.815427	1
		ycf2	0.915043	0.917165	0.912942	0.813912	0.807527	0.82249	0.88349	0.786359	0.87802	0.950895	0.892012	0.949829	0.721131	0.928303	0.926448	0.875166	0.9275	0.812869	0.842582	0.932999	0.869367	0.799037	0.767167	0.918726	0.948881	0.799032	0.928248	0.899651	0.863033	0.905414	0.834327	0.743915	0.882836	0.812393	0.92465	0.974278	0.963241	0.966809	0.751566	0.836982	0.755775	0.903249	0.896048	0.861789	0.819981	0.811623	0.960667
		ycf3	0.828098	0.883786	0.865923	0.749562	0.797197	0.790466	0.808514	0.737311	0.777882	0.874446	0.797167	0.878546	0.621993	0.847417	0.846054	0.804356	0.84254	0.725079	0.79519	0.87637	0.761212	0.733428	0.737096	0.861332	0.855272	0.688351	0.841703	0.817241	0.752421	0.796988	0.796765	0.648184	0.80507	0.756384	0.862227	0.909098	0.867028	0.903432	0.765982	0.812126	0.729319	0.83738	0.797944	0.753756	0.749959	0.753558	0.889859
		ycf4	0.890251	0.889691	0.884592	0.744248	0.789198	0.844367	0.857667	0.740544	0.794506	0.904177	0.826446	0.884254	0.656313	0.873667	0.899507	0.868063	0.899895	0.811234	0.85484	0.872127	0.843502	0.816638	0.778232	0.913302	0.930241	0.81223	0.926932	0.865392	0.897799	0.895091	0.801118	0.717608	0.849761	0.780993	0.896701	0.916147	0.9161	0.909774	0.722991	0.809244	0.734479	0.856156	0.829133	0.879584	0.807296	0.772656	0.900505
		This is a similarity matrix
Cumulate similarity index of each gene vs others			42.1165	42.4038	42.2236	36.8699	36.3275	39.7485	41.543	37.17	38.576	42.4783	41.4211	42.2834	31.8274	42.1764	42.4793	39.3328	42.3367	39.4503	39.7278	42.4534	40.0401	39.1752	37.4015	43.0558	43.6103	38.2216	42.6934	41.9077	41.2492	42.1202	40.0869	32.4469	40.9659	36.4102	42.2201	43.334	43.237	43.473	37.2526	39.0382	34.0831	41.7196	40.5114	40.7932	39.5575	37.6019	43.1184
Rank Percentile			62	76	70	10	6	38	56	12	22	80	54	72	0	66	82	28	74	32	36	78	40	26	16	88	98	20	84	60	50	64	42	2	48	8	68	94	92	96	14	24	4	58	44	46	34	18	90
psbA vs others			0.850521	0.860211	0.8646	0.764305	0.650418	0.777967	0.761932	0.787739	0.689373	0.786679	0.806859	0.824427	0.584071	0.773319	0.790519	0.75532	0.783053	0.847333	0.805384	0.792155	0.785745	0.842192	0.72801	0.873397	0.849018	1	0.856213	0.887728	0.895007	0.90551	0.780528	0.577621	0.774519	0.702906	0.781204	0.824641	0.827609	0.799847	0.689236	0.747826	0.618242	0.791126	0.763285	0.803047	0.722604	0.765693	0.773017
Rank Percentile			40	38	42	52	8	24	12	60	10	14	26	26	10	10	16	20	12	66	34	10	26	78	18	32	20	98	32	60	80	72	22	8	16	18	12	22	16	10	12	22	10	12	18	22	8	40	6
[truncated: 3 more columns]
