# Supplementary material for: Comprehensive Analysis of Codon Usage in Quercus Chloroplast Genome and Focus on psbA Gene
Source: Genes (Basel). 2022 Nov 18;13(11):2156. doi: 10.3390/genes13112156 (PMC9690922; doi:10.3390/genes13112156)
Supplement: Supplementary file 1 [file genes-13-02156-s001.zip › Table S5. Mean relative synonymous codon usage (RSCU) of 50 genes shared by 26 Quercus chloroplast genomes (n = 26).xlsx]

## Sheet: Sheet1
Table S5. Mean relative synonymous codon usage (RSCU) of 50 genes shared by 26 Quercus chloroplast genomes (n = 26).
	Asn	Asn	Asp	Asp	Cys	Cys	Gln	Gln	Glu	Glu	His	His	Lys	Lys	Phe	Phe	Tyr	Tyr	Ile	Ile	Ile	Ala	Ala	Ala	Ala	Gly	Gly	Gly	Gly	Pro	Pro	Pro	Pro	Thr	Thr	Thr	Thr	Val	Val	Val	Val	Arg	Arg	Arg	Arg	Arg	Arg	Leu	Leu
Genes	AAC	AAT	GAC	GAT	TGC	TGT	CAA	CAG	GAA	GAG	CAC	CAT	AAA	AAG	TTC	TTT	TAC	TAT	ATA	ATC	ATT	GCA	GCC	GCG	GCT	GGA	GGC	GGG	GGT	CCA	CCC	CCG	CCT	ACA	ACC	ACG	ACT	GTA	GTC	GTG	GTT	AGA	AGG	CGA	CGC	CGG	CGT	TTA	TTG
accD	0.159615	1.84038	0.513846	1.48615	0.401538	1.59846	1.67692	0.323077	1.46846	0.531538	0.674615	1.32538	1.53038	0.469615	0.473462	1.52654	0.612308	1.38769	0.72	0.460385	1.82538	0.71	0.71	0.24	2.35	0.760385	1.07346	0.879615	1.28769	0.518462	0.848462	0.933846	1.69923	1.11077	0.582692	0.588077	1.71269	1.35346	0.465385	0.631154	1.55	2.13538	1.04846	0.371538	0.346538	0.702308	1.395	1.88231	1.59346
atpA	0.125	1.875	0.22	1.78	0.0769231	1.92308	1.38846	0.611538	1.595	0.405	1	1	1.52	0.48	0.947692	1.05231	0.33	1.67	0.526154	0.473462	2.00115	0.89	0.983077	0.401538	1.72577	1.27692	0.583846	0.29	1.84923	0.46	0.469231	1.18577	1.88577	1.13769	0.83	0.749231	1.28308	2.27	0.43	0.54	0.76	1.60462	0.400769	1.41923	0.786923	0.346923	1.44231	2.33615	1.03538
atpB	0.740385	1.25962	0.581538	1.41846	0	2	1.52115	0.478846	1.76269	0.237308	0	2	1.71154	0.288462	0.935769	1.06423	0.495385	1.50462	0.562308	0.938077	1.49962	0.855769	0.683462	0.610385	1.84885	1.90885	0.193462	0.437692	1.46654	0.155385	0.635	0.618077	2.60038	0.888077	0.892308	0.333462	1.88615	2.09192	0.193462	0.576538	1.13808	2.27423	0	1.035	0.625769	0.618462	1.44615	2.44231	0.986538
atpE	0.226154	1.77385	0.67	1.33	0	2	1.67	0.33	1.4	0.6	2	0	1.03808	0.961923	2	0	9	9	0.862308	0.431154	1.70654	0.29	0.29	0.86	2.57	0.5	1.51923	0	1.98077	1	1	1	1	0.797308	0.797308	0.811154	1.59423	1.99154	0	0.497692	1.51077	2	0.67	2.67	0.67	0	0	1.6	1.2
atpF	0.406923	1.59308	0	2	9	9	1.45731	0.542692	1.855	0.145	0	2	1.32692	0.673077	0.797308	1.20269	1.33	0.67	0.64	0.64	1.71	0.804231	1.57346	0.818077	0.804231	1.96885	0.668077	1.02231	0.341154	4	0	0	0	0.660385	1.31077	0.326154	1.70462	0.612692	0.593462	2.23692	0.556923	0.402308	1.18923	1.59154	0.402308	1.20692	1.20692	2.12231	1.45462
atpI	0.22	1.78	0.33	1.67	0	2	1.33	0.67	1.78462	0.215385	0	2	2	0	0.88	1.12	0.6	1.4	0.92	0.46	1.62	0.479231	0.736538	0.673077	2.12	1	0.807692	0.2	1.99231	1.14	1.14	0	1.71	1.14	0.29	0.29	2.29	0.91	0.55	0.55	2	0	0	4	0	0	2	3.16615	0.193077
ccsA	0.607308	1.39269	0	2	1.33	0.67	2	0	1.4	0.6	0.33	1.67	1.56	0.44	0.234231	1.76577	0.31	1.69	0.996154	0.309615	1.69423	2.09	0.276154	0.818462	0.818462	1.56	0.822308	0.22	1.40077	2.32423	0.558846	0.558846	0.558846	1.44077	0.951538	0	1.60462	1.78846	0.886154	0	1.32462	1.79538	1.19654	1.17115	0	0.0423077	1.79538	3.12731	0.866923
cemA	0.559231	1.44077	0.605385	1.39462	0	2	2	0	1.85769	0.142308	0.75	1.25	1.23769	0.762308	0.837692	1.16231	0.6	1.4	0.56	0.89	1.56	2.4	0.8	0	0.8	2.21154	0	0	1.78846	0	2.67	1.33	0	1.44538	0.358846	0.740385	1.44538	1.33	0.67	0.33	1.67	0.0461538	1.48846	0	0	0	4.46538	1.27923	1.09308
clpP	1.35577	0.644231	0.333462	1.66654	2	0	1.74692	0.253077	1.46577	0.534231	0	2	1.49346	0.506538	0.222692	1.77731	0.0446154	1.95538	1.05885	0.452692	1.48846	1.69538	0.585	0.291538	1.42808	2.14615	0.523462	0.811154	0.509615	0.723846	1.11385	0	2.16192	2.48077	1	0.0192308	0.5	2.315	0.230385	0	1.45462	1.66731	1.09808	1.62462	0.588077	0.467692	0.569615	0.682692	0.724615
matK	0.315385	1.68462	0.230769	1.76923	0.5	1.5	1.85731	0.142692	1.59923	0.400769	0.339231	1.66077	1.57231	0.427692	0.56	1.44	0.668462	1.33154	0.971154	0.617308	1.41	1.14423	0.674615	0.522692	1.66769	1.50577	0	1.49654	0.997692	1.77115	0.67	0.431923	1.12692	1.81538	0.723077	0	1.46231	0.850769	0.808462	1.07308	1.26154	1.61115	0.236923	1.81538	0.364231	1.24192	0.733077	1.71731	1.26654
ndhA	0.332692	1.66731	0.438462	1.56154	0	2	2	0	1.58769	0.412308	1.96154	0.0384615	2	0	0.561538	1.43846	0.38	1.62	0.9	0.775385	1.32577	1.4	0.6	0.6	1.4	1.35962	0.534615	0.716923	1.38692	1.07731	0.815385	0.258846	1.85769	2.11077	0.461154	0.248846	1.18885	1.46654	0.487308	0.289615	1.75654	2.74808	0.908462	0.487308	0	0.454231	1.395	2.32154	0.680385
ndhB	0.990385	1.00962	0.329231	1.67077	0.554615	1.44538	1.52231	0.477692	1.42115	0.578846	0.281923	1.71808	1.34308	0.656923	1.05538	0.944615	0.382308	1.61769	0.858077	0.760385	1.37308	0.926538	0.769615	0.318846	1.98538	2.30577	0.221538	0.423462	1.04923	1.465	0.219615	0.201538	2.11385	0.803462	0.661538	0.516538	2.01885	1.73692	0.351538	0.528462	1.38308	2.46538	0.501923	1.68885	0.0123077	0.453462	0.878077	1.68731	0.501538
ndhC	9	9	0	2	9	9	2	0	1.71	0.29	9	9	2	0	0.460385	1.53962	0.29	1.71	1.06462	0.209231	1.71692	2.18	0.36	0	1.45	1.71	0	0.57	1.71	2.4	0	0.8	0.8	0	0	4	0	0.735385	0	0.363077	2.90154	0	0	3	1.5	1.5	0	0.445385	1.69308
ndhD	0.188462	1.81154	0.544231	1.45577	0.949231	1.05077	2	0	1.535	0.465	0	2	1.32	0.68	0.665	1.335	0.305385	1.69462	1.50808	0.585	0.906923	1.28231	0.624615	0.640769	1.455	1.79077	0.699231	0.741538	0.768462	1.41692	0.739615	0.823846	1.01962	1.41423	0.443077	0.734231	1.40885	1.12038	0.336538	0.318462	2.22731	1.29192	0.426538	1.69346	1.27923	0.486923	0.830385	2.67538	0.656538
ndhF	0.296154	1.70385	0.207692	1.79231	0.661923	1.33808	1.75231	0.247692	1.61423	0.385769	0.198462	1.80154	1.76654	0.233462	0.363077	1.63692	0.151923	1.84808	1.25923	0.364231	1.37769	0.953846	0.514231	0.379231	2.14615	1.71269	0.439615	0.635769	1.215	1.03808	0.744615	0.305	1.92154	1.19692	0.00769231	0.509231	2.28654	1.08731	0.407308	0.407308	2.09808	2.33923	0.283846	1.40846	0.37	1.12462	0.477692	3.00923	0.986923
ndhG	0.86	1.14	0	2	0	2	1	1	1.33	0.67	0	2	2	0	0.396923	1.60308	1	1	1.19115	0.132692	1.67577	0.689231	0.742308	0	2.57538	1.6	0.27	1.07	1.07	1.53615	0	1.22846	1.22846	1.17615	0.806923	0.403077	1.61385	0.676923	0.663846	1.01038	1.65731	3	0	0	0	0	3	1.745	1.33115
ndhH	0.2	1.8	0.355	1.645	0.496154	1.50385	1.41192	0.588077	1.77885	0.221154	0.798077	1.20192	1.90577	0.0942308	0.904231	1.09577	0.347308	1.65269	0.971154	0.367692	1.66	0.945	0.248462	0.945	1.86192	1.25385	0.748077	0.898846	1.09885	1.01423	0.707308	0.735769	1.55231	1.44038	0.407692	0.314615	1.845	1.51385	0.679231	0.398462	1.40385	2.71038	0.155	1.68538	0	0.211538	1.24423	1.74577	1.46269
ndhI	0.316154	1.68385	0.237692	1.76231	0.7	1.3	1.98077	0.0192308	1.43769	0.562308	1.33	0.67	1.65692	0.343077	1.42538	0.574615	0.231923	1.76808	0.633846	0.371538	1.99462	1.835	0.930385	0	1.23269	0.67	0	0	3.33	0.545	0	0.493077	2.96192	1.83923	0.730769	0	1.43	2	0	0	2	0.556923	0.486154	1.72769	0.455385	0.0307692	2.74154	2.24808	1.34538
ndhJ	0	2	0.22	1.78	0	2	1.71	0.29	1.43	0.57	0	2	1.33	0.67	0.67	1.33	0.33	1.67	1.62	0.46	0.92	0.367692	1.47885	0.290769	1.85462	1.44538	0.727692	0.727692	1.09923	1.215	0.810385	1.16423	0.810385	0	0	2.07731	1.92269	1.72808	0.432308	0.526538	1.305	1.8	1.2	0	0	0	3	3	1.29
ndhK	0.498462	1.50154	0.502692	1.49731	0.00846154	1.99154	1.26	0.74	1.40115	0.598846	0.987308	1.01269	1.45846	0.541538	0.796538	1.20346	0.197692	1.80231	0.72	0.559615	1.72077	1.31731	0.435769	0.448846	1.78846	1.21885	0.317308	1.24269	1.22115	1.50038	0.678846	0.445	1.37615	1.77615	0.439231	0.00807692	1.77615	1.33577	0.664231	0.666154	1.33385	1.60731	0.408077	2.37462	0	0.791538	0.818077	1.99577	0.597692
petA	0.334231	1.66577	0.307692	1.69231	1	1	1.07615	0.923846	1.56923	0.430769	1	1	1.34962	0.650385	0.458846	1.54115	0.586923	1.41308	1.31077	0.289231	1.39615	1.225	0.594231	0.990385	1.18846	0.92	0.62	1.08	1.38	0.636154	1.58846	0.318077	1.45923	0.277692	1.33654	0.335	2.04154	1.11615	0.288077	0.854231	1.74269	0.153846	1.06231	1.59692	1.06231	0	2.12462	1.77731	1.12538
petB	2	0	0.557692	1.44231	0	2	1.68269	0.317308	1.24808	0.751923	1.21154	0.788462	1.66346	0.336538	0.284615	1.71538	0.201923	1.79808	1.08962	0.628462	1.28231	1.13462	0.291538	0.278846	2.30462	1.17308	1.30769	0	1.51923	0.731538	0.739615	0.360769	2.16769	0.662308	0.671538	0.450385	2.21615	2.18269	0.318077	0.665769	0.833077	0	0	1.205	1.205	0.602692	2.98731	2.735	1.09192
petD	0.486538	1.51346	0.486923	1.51308	0	2	2	0	1.67	0.33	0	2	1.44269	0.557308	0.4	1.6	0.0192308	1.98077	0.593846	0.0176923	2.38846	2	0.33	1	0.67	1.20154	0.308462	0.340769	2.14923	1.18308	1.64308	0	1.18308	2.4	0.4	0	1.2	2.27923	0.249615	0.476923	0.995769	1.5	0	0	0	0	4.5	2.94962	1.60385
psaA	0.84	1.16	0.3	1.7	0.5	1.5	1.36	0.64	1.18	0.82	0.566154	1.43385	1.88	0.12	0.780385	1.21962	0.503846	1.49615	0.950769	0.530769	1.52769	1.27692	0.401538	0.466154	1.85308	1.29308	0.681923	0.624615	1.40769	1.12	0.87	0.5	1.50923	0.829231	1.19731	0.576154	1.40308	2.25846	0.406154	0.569231	0.766154	1.07923	0.760769	1.15	0.23	0.23	2.54	1.98269	1.16462
psaB	0.45	1.55	0.54	1.46	1	1	1.52808	0.471923	1.37115	0.628846	0.251923	1.74808	1.45615	0.543846	0.551154	1.44885	0.4	1.6	0.748462	0.619231	1.62231	0.973077	0.535	0.433462	2.04962	1.50346	0.39	0.687308	1.41808	0.893846	0.813846	0.961154	1.32385	1.21	0.37	0.37	2.05	1.52538	0.523077	0.263077	1.69538	1.68	0.72	1.2	0.48	0.48	1.44	2.64615	1.19192
psbA	0.813077	1.18692	0.57	1.43	0	2	1.67	0.33	1.51885	0.481154	1	1	9	9	1.54	0.46	0.83	1.17	0.4	0.6	2	0.590769	0.252692	0.129231	3.03577	0.739231	0.475769	0	2.78538	1.07	0.27	0.27	2.4	0.47	1.41	0	2.12	1.99654	0.179615	0.179615	1.64385	0.8	0.4	0.4	1.2	0	3.2	1.74	1.35
psbB	0.184615	1.81538	0.4	1.6	1	1	1.54	0.46	1.71	0.29	0.14	1.86	1.34308	0.656923	0.501923	1.49808	0.71	1.29	1.14385	0.423462	1.43077	0.8	0.8	0.3	2.1	1.28538	0.656923	0.712308	1.34538	0.57	0.870769	1.25538	1.31077	1.08	0.92	0.31	1.69	0.968462	0.668462	0.687692	1.67538	1.45	0.62	1.03	0.41	0	2.48	1.76	1.9
psbC	0.57	1.43	0.71	1.29	0.515385	1.48462	2	0	1.44692	0.553077	0.62	1.38	1.66038	0.339615	0.696923	1.30308	0.494615	1.50538	0.701538	0.669231	1.62923	1.00385	0.872308	0.282308	1.84154	1.52423	0.2	0.761154	1.51462	0.932308	1.27154	0.191538	1.60538	0.325385	1.82962	0.17	1.67538	1.84385	0.438846	0.834615	0.894231	1.10692	1.35538	0.556923	0.833077	0.206923	1.94077	2.11846	0.966923
psbD	0.88	1.12	0.663462	1.33654	1.11538	0.884615	1.45	0.55	1.60731	0.392692	0.5	1.5	2	0	0.783462	1.21654	0.25	1.75	0.86	0.86	1.29	0.836154	0.401154	0.774615	1.98731	0.733077	0.87	0.56	1.84	1.43	0.57	0.29	1.71	0.95	1.19846	0.19	1.65154	1.52731	0.562692	0	1.9	0	0.4	1.2	0.784615	0.4	3.21538	1.86	1.29
rbcL	0.404615	1.59538	0.38	1.62	0.691538	1.30846	1.67	0.33	1.30077	0.699231	0.67	1.33	1.64923	0.350769	0.76	1.24	0.67	1.33	0.145769	1.45115	1.39846	1.12423	0.596538	0.193462	2.08615	1.28846	0.342692	0.830769	1.54077	0.73	0.82	0.55	1.91	0.65	0.77	0	2.58	1.84885	0.134231	0.392308	1.63077	0.808077	0.548846	1.40538	0.815769	0	2.42154	1.33154	1.19885
rpl14	0.497692	1.50231	0.994615	1.00538	0	2	1.60269	0.397308	1.99038	0.00961538	1	1	1.67154	0.328462	1	1	0	2	0.805385	0.798077	1.39654	1	0.33	1	1.67	1.71	0	0.57	1.71	0.8	0.8	0	2.4	0.8	0.8	0	2.4	1.70038	0.0265385	0.458846	1.81423	1.64	0	2.73	0	0.55	1.09	3.33	0.67
rpl16	0.708077	1.29192	1.88462	0.115385	2	0	1.5	0.5	2	0	0	2	1.78	0.22	1	1	0	2	1.62	0.46	0.92	1.55077	0.635	0.888846	0.926923	1.71	0.29	0.29	1.71	0.502692	1.95038	0.502692	1.04385	1.56885	0	2.43115	0	3	0	0	1	2.64231	0.0576923	1.2	0.6	0.3	1.2	0	0
rpl2	0.497308	1.50269	0.815769	1.18423	0.502692	1.49731	1.305	0.695	1.26154	0.738462	0.201923	1.79808	1.73577	0.264231	0	2	0.805	1.195	1.31962	0.526923	1.14615	1.58038	1.38731	0.416154	0.616154	1.33192	0.117692	1.00308	1.54731	0.525385	1.06038	0.302692	2.11154	1.46769	1.72231	0.293077	0.519231	1.60538	0.515	0.720385	1.16615	2.66423	0.422692	0.689231	0.438077	0.226538	1.55923	1.83115	1.75385
rpl20	0.0196154	1.98038	0	2	0	2	1.20885	0.791154	0.0576923	1.94231	1	1	1.24577	0.754231	0.332308	1.66769	0.667308	1.33269	1.49154	0.231538	1.27885	1.33462	0.0138462	0.436923	2.20462	1.02308	0.0153846	1.79231	1.16923	9	9	9	9	0.567308	0.567308	0	2.86538	3.88462	0	0.0192308	0.0961538	2.24462	0.300385	1.11731	0.301538	0.885385	1.15808	1.46731	1.5
rpoA	0.366923	1.63308	1	1	0.4	1.6	1.69	0.31	1.70615	0.293846	0	2	1.71077	0.289231	0.55	1.45	0	2	1.32385	0.386538	1.29615	1.12923	0.57	0.870769	1.43	2.11	0.27	0.550769	1.07	1.23	0.92	0	1.85	1.97462	0.633462	0.233846	1.15615	1.99077	0.249231	0.497692	1.26231	1.95154	0.358846	1.31115	0.976923	0.324231	1.07115	1.69885	1.72577
rpoB	0.424231	1.57577	0.353077	1.64692	0.55	1.45	1.40692	0.593077	1.48038	0.519615	0.317692	1.68231	1.39885	0.601154	0.554231	1.44577	0.406154	1.59385	1.01192	0.381154	1.60692	0.807692	0.323846	0.746154	2.12	1.82115	0.492308	0.832692	0.861154	1.24462	0.425385	0.832692	1.49769	1.32846	0.684615	0.46	1.52846	1.46038	0.249615	0.790769	1.5	2.01	0.914615	1.45308	0.320385	0.575769	0.726538	1.92923	1.27769
rpoC1	0.134615	1.86538	0.29	1.71	0.660769	1.33923	1.47577	0.524231	1.54	0.46	0.509231	1.49077	1.49538	0.504615	0.637692	1.36231	0.511154	1.48885	0.899231	0.753462	1.34769	1.26385	0.396923	0.306923	2.03462	1.28385	0.429231	1.27077	1.02538	1.28423	0.764615	0.557308	1.39846	0.956154	1.165	0.349615	1.53	1.25731	0.318846	0.830769	1.59269	1.88308	0.331923	1.43731	0.757308	0.781923	0.807308	1.94692	1.14769
rpoC2	0.363462	1.63654	0.183462	1.81654	0.624231	1.37577	1.74885	0.251154	1.50077	0.500385	0.738077	1.26192	1.54115	0.458846	0.579615	1.42038	0.430769	1.56923	0.811538	0.6	1.58923	1.09385	0.748846	0.744231	1.40885	1.75731	0.411923	0.821538	1.00769	1.29808	0.759615	0.661923	1.27538	1.63731	0.676923	0.44	1.24731	1.50269	0.535	0.665385	1.30269	1.85115	0.798462	1.84846	0.387308	0.341154	0.770769	1.88115	1.67038
rps11	0.383846	1.61615	0.0384615	1.96154	0	2	2	0	2	0	0	2	1.39654	0.603462	1.5	0.5	9	9	1.09423	0.271154	1.63462	2.27885	0.57	0.57	0.581154	0.755769	0.755769	0.755769	1.73269	0.855385	2.25462	0	0.89	1.33	1.33	0.44	0.89	1.665	0.329231	0.996923	1.00885	1.43	1.14	0.86	0	0.86	1.71	4.5	0
rps12	0.441538	1.55846	0	2	1	1	1.47231	0.527692	2	0	0.67	1.33	1.35846	0.641538	0	2	0	2	0.38	1.12	1.5	0.0257692	2.38462	0	1.58962	1.85577	0.310769	1.22115	0.621923	1.47462	1.48038	0.0576923	0.987308	0.4	1.2	0.8	1.6	1.30923	0.701154	0.666538	1.32308	2.4	0.8	1.2	0.4	0	1.2	3.75	0
rps18	0.676154	1.32385	0	2	9	9	2	0	1	1	2	0	0.91	1.09	0	2	0	2	0.318462	0.604615	2.07692	0	0	1.33	2.67	0.67	0	2	1.33	0	2.67	1.33	0	0	0.307692	1	2.69231	0	0	3.53846	0.461538	2.09231	0.736923	1.71962	0	0.391538	1.06	2.8	1.2
rps2	0.36	1.64	0.469231	1.53077	0	2	1.67	0.33	1.82	0.18	0.29	1.71	1.29	0.71	0.67	1.33	0	2	0.756923	0.876923	1.37538	1.60808	0.711538	0.276538	1.41346	1.13654	0.562308	0.562308	1.73038	1.48077	0.480769	0.519231	1.51923	1.14	0.29	1.43	1.14	1.5	0	0	2.5	2.405	0.901923	0.889615	0	0.300769	1.50308	2.34	1.31038
rps3	0.600769	1.39923	0.573846	1.42615	0.67	1.33	1.76	0.24	1.48	0.52	0.67	1.33	1.56346	0.436538	0.67	1.33	0	2	0.679615	0.866154	1.45385	1.97769	0.86	0.311538	0.86	1.71	0.233846	0.584615	1.46154	1.71	0	0	2.29	1.71	1.14	0	1.14	2	0.656923	0	1.34308	2.56346	0.444231	2.13462	0	0	0.857692	1.88	0.75
rps4	0.86	1.14	0	2	1	1	1.84846	0.151538	1.78	0.22	0.4	1.6	2	0	0.8	1.2	0.495385	1.50462	1.29692	0.211538	1.49077	0	2.48077	0.5	1.01923	1.33538	0.0119231	1.00385	1.64808	1.33	0.89	0.44	1.33	1.14	0	0.57	2.29	0.89	0.89	0	2.22	0.998462	0.508462	0.748846	0.499231	0.249615	2.99538	2.05615	1.39462
rps7	0.67	1.33	0.5	1.5	9	9	2	0	1.49346	0.506538	0.5	1.5	1.47	0.53	0.67	1.33	0	2	1.09	0.27	1.64	2.32	0.63	0	1.05	1.82692	0.732692	0.717308	0.732692	1.6	1.6	0.8	0	1.14	0	0	2.86	1.5	0	0.5	2	1	0	1.67	0.33	0	3	3.27	1.09
rps8	0.89	1.11	1.5	0.5	0	2	1.06346	0.936538	1.68846	0.311538	0	2	2	0	0	2	0	2	1.17	0.650385	1.18846	0	1.63923	0	2.36077	1	0.33	0.656923	2.01269	2	1	0	1	0.44	1.33	0.44	1.78	0.67	0	0.67	2.67	1.42731	1.07154	2.07385	0.355769	1.07154	0	2.31	0.92
ycf1	0.446154	1.55385	0.334615	1.66538	0.710769	1.28923	1.59077	0.409231	1.64769	0.352308	0.365769	1.63423	1.55346	0.446538	0.420769	1.57923	0.446538	1.55346	1.19038	0.5	1.30885	1.42462	0.625769	0.523077	1.43	1.99769	0.6	0.476538	0.925385	1.41538	0.981923	0.436154	1.16462	1.365	0.540769	0.585	1.51038	1.52192	0.855769	0.460385	1.16192	2.74385	0.718462	1.14808	0.207308	0.283462	0.900385	1.98962	1.06
ycf2	0.500385	1.49962	0.380385	1.61962	0.71	1.29	1.39962	0.600385	1.23192	0.768077	0.451923	1.54808	1.24077	0.759231	0.964231	1.03577	0.410769	1.58923	0.997692	0.770385	1.23192	0.976923	0.562308	0.396154	2.06462	1.83769	0.43	0.872308	0.86	1.22923	0.752308	0.749231	1.26923	1.24846	0.67	0.711538	1.38	1.10577	0.810769	0.812692	1.27077	1.90692	1.07	1.22192	0.49	0.613462	0.702692	1.00115	1.58308
ycf3	0.46	1.54	0	2	0	2	1.00538	0.994615	1.46846	0.531538	0	2	1.2	0.8	0.956923	1.04308	0.31	1.69	0.94	0.75	1.31	0.468846	0.938077	0.716923	1.87615	2.63231	0.437692	0.518462	0.403846	0.688077	1.32269	1.32269	0.666154	1.33	0.89	0.89	0.89	1.97423	0	2.02577	0	1.38	1.38	1.90308	0	0.866923	0.46	2.11769	1.05885
ycf4	0	2	0.396154	1.60385	1.33	0.67	1.2	0.8	1.44808	0.551923	0	2	2	0	0.699231	1.30077	0.29	1.71	0.866538	0.854615	1.28769	0.384615	0.5	0.615385	2.5	1.25	0.5	0.75	1.5	1.68808	0.0219231	0.57	1.71	1.33	0	0.67	2	1.33731	0.896538	1.32	0.436923	1.6	0	1.2	0.4	0.4	2.4	1.69769	1.92615
Note: The codons with an RSCU value of 9 indicate the corresponding amino acid that these codons encoded is missing.
[truncated: 10 more columns]
