# Supplementary material for: Comprehensive Analysis of Codon Usage in Quercus Chloroplast Genome and Focus on psbA Gene
Source: Genes (Basel). 2022 Nov 18;13(11):2156. doi: 10.3390/genes13112156 (PMC9690922; doi:10.3390/genes13112156)
Supplement: Supplementary file 1 [file genes-13-02156-s001.zip › Table S6. Codon usage frequency statistics in all the 26 Quercus chloroplast genomes.xlsx]

## Sheet: All genes in 26 genomes
Table S6. Codon usage frequency statistics in all the 26 Quercus chloroplast genomes.
Genomes	Genes	Asn_AAC	Asn_AAT	Asp_GAC	Asp_GAT	Cys_TGC	Cys_TGT	Gln_CAA	Gln_CAG	Glu_GAA	Glu_GAG	His_CAC	His_CAT	Lys_AAA	Lys_AAG	Phe_TTC	Phe_TTT	Tyr_TAC	Tyr_TAT	Ile_ATA	Ile_ATC	Ile_ATT	Ala_GCA	Ala_GCC	Ala_GCG	Ala_GCT	Gly_GGA	Gly_GGC	Gly_GGG	Gly_GGT	Pro_CCA	Pro_CCC	Pro_CCG	Pro_CCT	Thr_ACA	Thr_ACC	Thr_ACG	Thr_ACT	Val_GTA	Val_GTC	Val_GTG	Val_GTT	Arg2_AGA	Arg2_AGG	Arg4_CGA	Arg4_CGC	Arg4_CGG	Arg4_CGT	Leu2_TTA
NC_020152.1	accD	3	34	9	26	2	8	17	3	23	8	4	8	23	7	7	23	9	20	11	7	28	3	3	1	10	6	9	7	10	2	3	3	6	8	4	4	12	9	3	4	10	6	3	1	1	2	4	14
NC_020152.1	atpA	1	15	2	16	0	1	25	11	32	8	1	1	16	5	6	6	3	15	8	7	30	10	12	5	21	13	6	3	19	2	2	5	8	8	6	6	9	21	4	5	7	8	2	7	3	2	8	18
NC_020152.1	atpB	7	12	7	17	0	1	16	5	30	4	0	4	18	3	8	9	3	9	6	10	16	9	7	6	19	24	1	5	18	1	4	4	17	8	8	3	17	22	2	6	12	11	0	5	3	3	7	20
NC_020152.1	atpE	1	9	2	4	0	1	5	1	7	3	1	0	2	2	1	0	*	*	4	2	8	1	1	3	9	1	3	0	4	1	1	1	1	2	2	2	4	4	0	1	3	3	1	4	1	0	0	4
NC_020152.1	atpF	3	12	0	7	*	*	8	3	13	1	0	1	6	3	4	6	2	1	3	3	8	2	4	2	2	5	2	4	1	1	0	0	0	2	4	1	5	1	1	4	1	1	3	4	1	3	3	9
NC_020152.1	atpI	1	8	1	5	0	1	6	3	9	1	0	5	8	0	7	9	3	7	8	4	14	2	3	3	9	5	4	1	10	4	4	0	6	4	1	1	8	5	3	3	11	*	*	2	0	0	1	17
NC_020152.1	ccsA	5	11	0	5	2	1	7	0	7	3	2	10	7	2	2	16	2	11	14	4	24	8	1	3	3	7	4	1	6	4	1	1	1	7	5	0	8	8	4	0	6	3	2	2	0	0	3	22
NC_020152.1	cemA	3	8	3	7	0	3	5	0	14	1	3	5	8	5	5	9	3	7	5	8	14	3	1	0	1	5	0	0	4	0	4	2	0	4	1	2	4	4	2	1	5	0	1	0	0	0	3	7
NC_020152.1	clpP	2	1	2	10	1	0	7	1	10	5	0	4	3	1	1	8	0	6	5	2	7	6	2	1	5	8	2	3	2	2	3	0	6	5	2	0	1	10	2	0	7	3	2	3	1	1	1	2
NC_020152.1	matK	5	27	2	14	2	6	11	2	20	5	4	16	23	6	12	30	10	20	12	9	20	7	4	3	9	6	0	6	4	8	3	2	6	5	2	0	4	4	4	5	6	9	1	10	2	6	4	19
NC_020152.1	ndhA	2	10	2	7	0	2	10	0	14	4	1	0	9	0	6	15	3	13	12	11	19	7	3	3	7	10	4	5	10	4	3	1	7	9	2	1	5	9	3	2	11	6	2	1	0	1	3	24
NC_020152.1	ndhB	10	10	2	11	3	8	9	3	15	6	1	6	8	4	18	16	4	17	17	15	27	7	5	1	13	22	2	4	10	7	1	1	10	6	5	4	15	10	2	3	8	6	1	4	0	1	2	20
NC_020152.1	ndhC	*	*	0	4	*	*	1	0	6	1	*	*	3	0	3	9	1	6	5	1	8	6	1	0	4	3	0	1	3	3	0	1	1	0	0	1	0	2	0	1	8	*	*	2	1	1	0	2
NC_020152.1	ndhD	2	10	5	10	1	2	10	0	10	3	0	8	10	5	18	33	4	24	29	11	17	10	5	5	12	18	7	7	8	8	4	4	6	10	3	5	10	7	2	2	14	3	1	4	3	1	1	30
NC_020152.1	ndhF	7	39	2	19	2	4	16	1	13	3	1	10	26	3	11	53	3	36	36	10	38	10	5	3	21	22	5	8	17	7	5	2	13	12	0	5	23	10	5	4	20	9	1	5	1	4	2	50
NC_020152.1	ndhG	3	4	0	6	0	3	3	3	2	1	0	3	1	0	2	8	3	3	10	1	14	2	2	0	8	6	1	4	4	1	0	1	1	3	2	1	4	2	2	3	5	1	0	0	0	0	1	9
NC_020152.1	ndhH	1	9	4	19	1	3	9	4	27	3	3	5	15	1	8	10	3	16	13	5	22	4	2	4	7	10	6	7	9	6	4	4	9	5	2	1	6	8	4	2	8	13	1	8	0	1	6	11
NC_020152.1	ndhI	1	7	1	7	3	6	5	0	8	3	2	1	5	1	5	2	1	9	3	2	10	2	1	0	1	1	0	0	5	1	0	1	6	5	2	0	4	6	0	0	6	1	1	4	1	0	6	5
NC_020152.1	ndhJ	0	4	1	8	0	2	6	1	5	2	0	6	4	2	2	4	2	10	7	2	4	1	4	1	5	4	2	2	3	3	2	3	2	0	0	1	1	4	1	1	3	3	2	0	0	0	5	7
NC_020152.1	ndhK	3	10	4	10	1	8	4	2	10	4	1	2	15	3	5	9	1	13	4	4	13	3	1	2	6	5	2	5	4	6	3	2	7	8	2	1	8	4	3	2	5	6	2	6	0	2	3	9
NC_020152.1	petA	3	15	2	11	1	1	10	8	15	4	1	1	14	7	3	10	3	8	13	3	15	6	3	5	6	6	4	7	9	4	10	2	9	1	4	1	6	8	2	6	12	1	2	3	2	0	4	8
NC_020152.1	petB	2	0	1	3	0	2	5	1	5	3	3	2	5	1	2	12	1	9	6	2	6	4	1	1	8	5	5	0	6	2	2	1	6	3	3	2	10	13	2	4	5	*	*	2	2	1	5	10
NC_020152.1	petD	2	6	1	5	0	1	3	0	5	1	0	1	6	2	2	8	0	4	2	0	10	6	1	3	2	3	1	2	7	5	7	0	5	6	1	0	3	9	1	3	4	1	0	0	0	0	3	12
NC_020152.1	psaA	8	11	5	28	1	3	19	9	10	7	12	30	16	1	20	31	5	15	18	10	29	23	7	8	33	23	12	11	25	9	7	4	12	9	13	6	15	24	4	6	8	5	3	5	1	1	11	27
NC_020152.1	psaB	7	24	7	19	1	1	22	7	13	6	5	35	11	4	15	37	5	20	12	10	27	16	9	7	33	27	7	12	25	7	7	7	9	13	4	4	22	12	4	2	13	7	3	5	2	2	6	39
NC_020152.1	psbA	8	14	2	5	0	2	5	1	16	5	5	5	*	*	20	6	5	7	4	6	20	5	2	2	25	7	3	0	23	4	1	1	9	2	6	0	9	11	1	1	9	2	1	1	3	0	8	9
NC_020152.1	psbB	0	10	5	20	1	1	10	3	18	3	1	13	8	4	10	30	6	11	11	4	14	8	8	3	21	20	10	11	21	4	7	9	8	7	6	2	11	10	7	7	17	7	3	5	2	0	12	12
NC_020152.1	psbC	4	10	5	9	1	2	8	0	15	7	4	9	12	2	12	22	4	12	6	6	14	11	9	3	20	22	3	13	23	6	8	1	10	2	11	1	10	14	3	7	8	4	6	2	3	1	7	21
NC_020152.1	psbD	7	9	4	8	2	2	8	3	12	4	2	6	4	0	15	24	1	7	4	4	6	8	4	7	19	6	7	4	14	5	2	1	6	5	7	1	8	8	3	0	10	0	1	3	2	1	8	13
NC_020152.1	rbcL	3	12	5	21	3	6	10	2	22	12	5	10	20	4	8	13	6	12	1	12	10	13	7	2	24	15	4	10	18	4	4	3	11	5	6	0	20	15	1	3	13	4	3	7	4	0	12	9
NC_020152.1	rpl14	2	6	3	3	0	2	4	1	7	0	1	1	5	1	1	1	0	2	4	4	7	3	1	3	5	3	0	1	3	1	1	0	3	1	1	0	3	5	1	0	5	3	0	5	0	1	2	5
NC_020152.1	rpl16	1	2	1	0	1	0	3	1	6	0	0	1	8	1	2	2	0	4	7	2	4	5	2	3	3	6	1	1	6	1	3	1	3	2	0	3	0	6	0	0	2	9	0	4	2	1	4	*
NC_020152.1	rpl2	4	12	4	6	1	3	4	2	7	4	1	9	20	3	0	1	4	6	10	4	9	8	7	2	3	12	1	9	14	2	4	1	8	5	6	1	2	7	2	3	5	12	2	3	2	1	7	6
NC_020152.1	rpl20	0	7	0	1	0	2	3	2	0	1	1	1	5	3	1	4	2	4	8	1	7	3	0	1	5	1	0	2	1	*	*	*	*	1	1	0	5	1	0	0	0	8	1	3	1	4	4	3
NC_020152.1	rpoA	4	18	7	7	1	4	11	2	24	3	0	12	17	3	3	8	0	10	16	5	16	4	2	3	5	8	1	2	4	4	3	0	6	8	3	2	5	8	1	2	5	6	1	4	3	1	3	10
NC_020152.1	rpoB	9	34	8	38	3	8	37	16	55	19	4	20	42	18	12	28	8	32	32	13	50	10	4	9	27	41	11	19	21	15	6	10	18	15	6	5	16	23	4	13	24	25	11	18	4	7	9	35
NC_020152.1	rpoC1	2	27	4	24	6	12	20	7	40	12	4	12	27	9	8	17	8	23	18	15	27	10	4	2	15	15	5	14	13	12	8	5	12	6	7	2	10	12	3	8	15	17	3	13	7	7	7	22
NC_020152.1	rpoC2	13	60	5	50	5	11	57	8	58	19	16	27	64	19	17	42	11	40	36	27	71	15	11	10	20	44	11	20	25	18	10	8	17	29	12	8	22	32	11	14	28	29	13	29	6	5	12	40
NC_020152.1	rps11	1	4	0	4	0	2	4	0	1	0	0	2	4	3	3	1	*	*	4	1	6	8	2	2	2	3	3	3	7	1	6	0	2	3	3	1	2	5	1	3	3	5	4	3	0	3	6	3
NC_020152.1	rps12	1	4	0	3	1	1	5	2	2	0	1	2	7	3	0	1	0	3	1	3	4	0	3	0	2	6	1	4	2	3	3	0	2	1	3	2	4	4	2	2	4	6	2	3	1	0	3	5
NC_020152.1	rps18	3	5	0	5	*	*	6	0	2	2	1	0	5	6	0	5	0	2	1	2	7	0	0	2	4	1	0	3	2	0	2	1	0	0	0	1	3	0	0	1	0	6	2	5	0	1	3	7
NC_020152.1	rps2	2	9	3	10	0	6	5	1	10	1	1	6	9	5	2	4	0	8	6	7	11	5	3	3	6	4	2	2	6	3	1	1	3	4	1	5	4	3	0	0	5	8	3	3	0	1	5	9
NC_020152.1	rps3	3	7	2	5	1	2	15	2	11	4	1	2	14	4	2	4	0	7	7	9	15	6	3	2	3	9	1	4	7	3	0	0	4	3	2	0	2	6	2	0	4	6	1	5	0	0	2	5
NC_020152.1	rps4	3	4	0	8	1	1	11	1	8	1	1	4	18	0	2	3	2	7	6	1	7	0	5	1	2	4	0	3	5	3	2	1	3	2	0	1	4	2	2	0	5	4	2	3	2	1	12	9
NC_020152.1	rps7	2	4	1	3	*	*	6	0	6	2	1	3	11	4	1	2	0	3	4	1	6	11	3	0	5	5	2	2	2	2	2	1	0	2	0	0	5	3	0	1	4	3	0	5	1	0	9	6
NC_020152.1	rps8	4	5	3	1	0	2	1	1	6	1	0	2	8	0	0	2	0	4	7	4	7	0	1	0	2	3	1	2	6	2	1	0	1	1	3	1	4	1	0	1	4	4	3	6	1	3	0	5
NC_020152.1	ycf1	33	114	15	75	7	14	52	14	114	26	7	28	170	48	27	93	14	61	65	29	73	11	5	4	11	30	9	6	14	22	16	6	17	35	13	13	36	30	17	8	22	48	12	21	4	5	16	64
NC_020152.1	ycf2	37	107	25	105	10	18	66	28	84	53	13	45	90	55	78	84	17	66	60	46	74	12	7	5	26	43	10	20	20	28	17	17	29	30	16	17	33	22	16	16	25	47	26	29	12	15	17	41
NC_020152.1	ycf3	3	10	0	5	0	1	4	4	11	4	0	3	3	2	4	4	2	11	5	4	7	2	4	3	8	6	1	2	0	1	2	2	1	3	2	2	2	1	0	1	0	3	3	4	0	2	1	4
NC_020152.1	ycf4	0	6	1	3	2	1	3	2	8	3	0	2	6	0	5	12	1	6	6	6	9	1	1	1	5	5	2	3	6	3	0	1	3	2	0	1	3	3	2	3	1	4	0	3	1	1	6	5
NC_020152.1	Genome SUM	231	796	168	697	67	171	597	171	866	276	115	389	839	265	406	786	165	647	592	359	909	317	186	143	522	564	178	265	486	245	189	122	330	317	193	121	427	448	139	164	416	376	137	274	86	93	267	743
NC_026790.1	accD	3	34	9	26	2	8	17	3	23	8	4	8	23	7	7	23	9	20	12	7	28	3	3	1	10	6	9	7	10	2	3	3	6	8	4	4	12	9	3	4	10	5	3	2	1	2	4	14
NC_026790.1	atpA	1	15	2	16	0	1	25	11	32	8	1	1	16	5	6	6	3	15	8	7	30	11	12	4	21	13	6	3	19	2	2	5	8	8	6	6	9	21	4	5	7	8	2	7	4	2	7	18
NC_026790.1	atpB	7	12	7	17	0	1	16	5	30	4	0	4	18	3	8	9	3	9	6	10	16	9	7	6	19	23	2	5	18	1	4	4	17	8	8	3	17	22	2	6	12	11	0	5	3	3	7	20
NC_026790.1	atpE	1	9	2	4	0	1	5	1	7	3	1	0	2	2	1	0	*	*	4	2	8	1	1	3	9	1	3	0	4	1	1	1	1	2	2	2	4	4	0	1	3	3	1	4	1	0	0	4
NC_026790.1	atpF	3	11	0	7	0	1	8	3	13	1	0	1	6	3	4	6	2	1	3	3	8	2	4	2	2	6	2	3	1	1	0	0	0	2	4	1	6	2	1	4	1	1	3	4	1	3	3	8
NC_026790.1	atpI	1	8	1	5	0	1	6	3	9	1	0	5	8	0	7	9	3	7	8	4	14	2	3	3	9	5	4	1	10	4	4	0	6	4	1	1	8	5	3	3	11	*	*	2	0	0	1	18
NC_026790.1	ccsA	5	11	0	5	2	1	7	0	7	3	2	10	7	2	2	16	2	11	14	4	24	8	1	3	3	7	4	1	6	4	1	1	1	7	5	0	8	8	4	0	6	3	2	2	0	0	3	21
NC_026790.1	cemA	3	8	3	7	0	3	5	0	14	1	3	5	8	5	6	8	3	7	5	8	14	3	1	0	1	5	0	0	4	0	4	2	0	4	1	2	4	4	2	1	5	0	1	0	0	0	3	7
NC_026790.1	clpP	2	1	2	10	1	0	7	1	11	4	0	4	3	1	1	8	0	6	5	2	7	6	2	1	5	8	2	3	2	2	3	0	6	5	2	0	1	11	1	0	7	3	2	3	1	1	1	2
NC_026790.1	matK	5	27	1	15	2	6	11	1	20	5	4	16	22	6	12	30	10	20	15	9	20	7	4	3	10	6	0	6	4	8	3	2	5	5	2	0	4	4	4	5	6	8	1	10	2	7	4	19
NC_026790.1	ndhA	2	10	2	7	0	2	10	0	14	4	1	0	9	0	5	15	3	13	12	11	18	7	3	3	7	10	4	5	10	4	3	1	7	9	2	1	5	10	3	1	11	6	2	1	0	1	4	24
NC_026790.1	ndhB	10	10	2	11	3	8	9	3	15	6	1	6	8	4	18	16	4	17	17	15	27	6	5	2	12	22	2	4	10	7	1	1	10	6	5	4	16	10	2	3	8	6	1	4	0	1	2	20
NC_026790.1	ndhC	*	*	0	4	*	*	1	0	6	1	*	*	3	0	3	10	1	6	5	1	9	6	1	0	4	3	0	1	3	3	0	1	1	0	0	1	0	2	0	1	7	*	*	2	1	1	0	1
NC_026790.1	ndhD	1	11	4	11	1	1	10	0	10	3	0	8	10	5	17	33	4	24	29	11	17	10	5	5	12	18	7	7	8	8	4	4	6	10	3	5	10	7	2	2	14	3	1	4	3	1	2	31
NC_026790.1	ndhF	7	39	2	19	2	4	16	2	13	3	1	9	26	3	12	53	3	36	35	10	38	9	5	4	21	22	5	8	16	7	5	2	13	12	0	5	23	11	4	4	21	9	1	5	1	4	2	49
NC_026790.1	ndhG	3	4	0	6	0	3	3	3	2	1	0	3	1	0	2	8	3	3	10	1	14	2	2	0	8	6	1	4	4	1	0	1	1	3	2	1	4	2	2	3	5	1	0	0	0	0	1	9
NC_026790.1	ndhH	1	9	4	19	1	3	9	4	27	3	3	5	15	1	8	10	3	16	13	5	22	4	1	4	8	10	6	7	9	6	4	4	9	5	1	1	7	8	4	3	7	13	1	8	0	1	6	11
NC_026790.1	ndhI	1	7	1	7	3	6	5	0	8	3	2	1	5	1	5	2	1	9	3	2	10	1	1	0	1	1	0	0	5	1	0	1	6	5	2	0	4	6	0	0	6	1	1	4	1	0	6	5
NC_026790.1	ndhJ	0	4	1	8	0	2	6	1	5	2	0	6	4	2	2	4	2	10	7	2	4	1	4	0	5	4	2	2	3	3	2	3	2	0	0	1	1	4	1	2	3	3	2	0	0	0	5	7
NC_026790.1	ndhK	2	6	3	9	0	5	3	2	7	3	1	1	8	3	4	6	1	9	3	3	9	3	1	1	4	4	1	4	4	7	3	2	6	8	2	0	8	4	2	2	4	4	1	6	0	2	2	7
NC_026790.1	petA	3	15	2	11	1	1	10	8	15	4	1	1	14	7	3	10	3	8	13	3	15	7	3	5	6	6	4	7	9	4	10	2	9	0	4	1	6	8	2	6	12	1	2	3	2	0	4	8
NC_026790.1	petB	2	0	1	3	0	2	5	1	5	3	3	2	5	1	2	12	1	9	5	3	6	4	1	1	8	5	5	0	6	2	2	1	6	3	3	2	10	13	2	4	5	*	*	2	2	1	5	10
NC_026790.1	petD	2	6	1	4	0	1	2	0	5	1	0	1	5	2	2	8	0	4	2	0	8	6	1	3	2	4	1	1	7	5	7	0	5	6	1	0	3	9	1	2	4	1	0	0	0	0	3	12
NC_026790.1	psaA	8	11	5	28	1	3	19	9	10	7	12	30	16	1	20	31	5	15	18	10	29	23	7	8	33	23	12	11	25	9	7	4	12	9	13	6	15	24	4	6	8	5	3	5	1	1	11	27
NC_026790.1	psaB	7	24	7	19	1	1	22	7	13	6	5	35	11	4	15	37	5	20	12	10	26	16	9	7	33	27	7	12	25	7	6	7	10	13	4	4	22	12	4	2	13	7	3	5	2	2	6	39
NC_026790.1	psbA	9	13	2	5	0	2	5	1	17	5	5	5	*	*	20	6	5	7	4	6	20	5	2	1	26	6	4	0	23	4	1	1	9	2	6	0	9	11	1	1	9	2	1	1	3	0	8	9
NC_026790.1	psbB	1	9	5	20	1	1	10	3	18	3	1	13	8	4	10	30	6	11	12	5	14	8	8	3	21	20	10	11	21	4	6	9	9	7	6	2	11	9	6	7	17	7	3	5	2	0	12	12
NC_026790.1	psbC	4	10	5	9	1	2	8	0	16	6	4	9	12	3	12	22	4	12	6	6	14	11	9	3	20	24	3	11	23	5	8	2	10	2	11	1	10	15	4	6	7	4	5	2	3	1	7	21
NC_026790.1	psbD	7	9	4	8	2	2	8	3	13	3	2	6	4	0	15	24	1	7	4	4	6	8	4	7	19	5	7	5	14	5	2	1	6	5	7	1	8	8	3	0	10	0	1	3	2	1	8	13
NC_026790.1	rbcL	3	11	5	21	3	5	10	2	22	11	5	10	20	4	8	13	6	12	1	11	10	13	7	3	23	14	4	10	18	4	5	3	10	5	6	0	20	14	1	3	13	4	2	7	4	0	12	9
NC_026790.1	rpl14	2	6	3	3	0	2	4	1	7	0	1	1	5	1	1	1	0	2	4	4	7	3	1	3	5	3	0	1	3	1	1	0	3	1	1	0	3	5	0	1	5	3	0	5	0	1	2	5
NC_026790.1	rpl16	1	2	1	0	1	0	3	1	6	0	0	1	8	1	2	2	0	4	7	2	4	5	2	3	3	6	1	1	6	1	4	1	2	2	0	3	0	6	0	0	2	9	0	4	2	1	4	*
NC_026790.1	rpl2	4	12	4	5	1	3	3	2	5	3	1	9	19	3	0	1	4	6	10	4	8	8	7	2	3	12	1	9	14	2	4	1	8	5	6	1	1	6	3	3	4	12	2	3	2	1	7	6
NC_026790.1	rpl20	0	7	0	1	0	2	3	2	0	1	1	1	5	3	1	4	2	4	8	1	7	3	0	1	5	1	0	1	2	*	*	*	*	1	1	0	5	1	0	0	0	8	1	4	1	3	4	3
NC_026790.1	rpoA	4	18	7	7	1	4	11	2	23	4	0	12	17	3	3	8	0	10	16	5	16	4	2	3	5	8	1	2	4	4	3	0	6	9	3	1	5	8	1	2	5	6	1	4	3	1	3	10
NC_026790.1	rpoB	10	33	8	38	3	8	37	16	55	19	4	21	42	18	11	29	7	32	31	11	49	10	4	9	26	42	11	19	20	15	5	10	18	14	8	5	17	24	4	13	25	26	11	18	4	7	9	33
NC_026790.1	rpoC1	2	27	4	24	6	12	20	7	40	12	4	12	27	9	8	17	7	23	18	15	27	10	3	2	16	15	5	15	12	11	7	5	13	6	7	3	9	12	3	9	15	17	3	13	7	7	7	22
NC_026790.1	rpoC2	13	60	5	50	5	11	57	8	58	18	16	28	63	19	17	42	11	40	36	27	70	15	11	10	20	44	10	21	25	18	10	8	16	29	12	8	22	32	11	14	28	29	13	29	6	5	12	40
NC_026790.1	rps11	1	4	0	4	0	2	4	0	1	0	0	2	5	2	3	1	*	*	4	1	6	8	2	2	2	3	3	3	7	2	5	0	2	3	3	1	2	5	1	3	3	5	4	3	0	3	6	3
NC_026790.1	rps12	1	4	0	3	1	1	5	2	2	0	1	2	7	3	0	1	0	3	1	3	4	0	3	0	2	6	1	4	2	3	3	0	2	1	3	2	4	4	2	2	4	6	2	3	1	0	3	5
NC_026790.1	rps18	3	6	0	5	*	*	6	0	2	2	1	0	5	6	0	5	0	2	1	2	7	0	0	2	4	1	0	3	2	0	2	1	0	0	0	1	3	0	0	1	0	6	2	5	0	1	3	7
NC_026790.1	rps2	2	9	3	10	0	6	5	1	10	1	1	6	9	5	2	4	0	8	6	7	11	7	3	1	6	4	2	2	6	3	1	1	3	4	1	5	4	3	0	0	5	8	3	3	0	1	5	9
NC_026790.1	rps3	3	7	2	5	1	2	15	2	11	4	1	2	14	4	2	4	0	7	7	9	15	7	3	1	3	9	2	3	7	3	0	0	4	3	2	0	2	6	2	0	4	6	1	5	0	0	2	5
NC_026790.1	rps4	3	4	0	8	1	1	12	1	8	1	1	4	17	0	2	3	2	6	6	1	7	0	5	1	2	4	0	3	5	3	2	1	3	2	0	1	4	2	2	0	5	4	2	3	2	1	12	9
NC_026790.1	rps7	2	4	1	3	*	*	6	0	6	2	1	3	11	4	1	2	0	3	4	1	6	11	3	0	5	5	2	2	2	2	2	1	0	2	0	0	5	3	0	1	4	3	0	5	1	0	9	6
NC_026790.1	rps8	4	5	3	1	0	2	2	1	6	1	0	2	8	0	0	2	0	4	7	4	7	0	1	0	2	3	1	2	6	2	1	0	1	1	3	1	4	1	0	1	4	4	3	5	1	3	0	5
NC_026790.1	ycf1	32	111	15	77	7	13	53	15	117	25	6	28	170	46	26	89	16	58	66	29	73	11	5	4	11	30	9	6	14	22	15	7	18	33	13	14	37	30	16	9	22	49	13	20	4	5	16	65
NC_026790.1	ycf2	36	108	25	105	10	18	65	28	84	52	13	45	90	55	78	84	17	66	59	46	74	12	7	5	26	43	10	20	20	28	17	17	29	30	16	17	33	22	16	16	25	46	26	30	12	15	17	41
NC_026790.1	ycf3	3	10	0	5	0	1	4	4	11	4	0	3	3	2	4	4	2	11	5	4	7	2	4	3	8	6	1	2	1	1	2	2	1	3	2	2	2	1	0	1	0	3	3	5	0	1	1	4
NC_026790.1	ycf4	0	6	1	3	2	1	3	2	8	3	0	2	6	0	6	11	1	6	6	6	8	1	1	1	5	5	2	3	6	3	0	1	3	2	0	1	3	3	2	3	1	4	0	3	1	1	6	5
NC_026790.1	Genome SUM	230	787	165	698	66	166	596	172	867	268	114	389	828	263	404	779	165	639	593	357	898	319	184	139	521	564	179	261	485	245	185	124	329	314	194	121	430	451	135	166	413	373	135	276	87	92	267	738
NC_026907.1	accD	3	34	8	25	2	8	17	4	24	9	4	8	23	7	7	23	9	20	11	7	28	3	3	1	10	6	9	7	10	2	3	3	6	8	4	4	12	8	3	5	10	6	3	1	1	2	4	14
NC_026907.1	atpA	1	15	2	16	0	1	25	12	31	9	1	1	16	5	6	6	3	15	8	7	30	11	12	5	21	13	6	3	19	2	2	5	8	8	6	6	9	21	4	5	7	8	2	7	4	1	7	19
NC_026907.1	atpB	7	12	7	17	0	1	16	5	30	4	0	4	18	3	8	9	3	9	6	10	15	7	7	8	19	22	2	6	18	1	5	4	16	8	8	3	17	22	2	6	12	11	0	5	3	3	7	20
NC_026907.1	atpE	1	9	2	4	0	1	5	1	7	3	1	0	2	2	1	0	*	*	4	2	8	1	1	3	9	1	3	0	4	1	1	1	1	2	2	2	4	4	0	1	3	3	1	4	1	0	0	4
NC_026907.1	atpF	3	12	0	7	0	1	8	3	13	1	0	1	6	3	4	6	2	1	3	3	8	2	4	2	2	6	2	3	1	1	0	0	0	2	4	1	5	2	1	4	1	1	3	4	1	3	3	8
NC_026907.1	atpI	1	8	1	5	0	1	6	3	9	1	0	5	8	0	7	9	3	7	8	4	14	3	3	2	9	5	4	1	10	4	4	0	6	4	1	1	8	5	3	3	11	*	*	2	0	0	1	18
NC_026907.1	ccsA	5	11	0	5	2	1	7	0	7	3	2	10	7	2	2	15	2	11	14	4	24	8	1	3	3	7	4	1	6	4	1	1	1	7	5	0	8	8	4	0	6	3	2	2	0	0	3	22
NC_026907.1	cemA	3	8	3	7	0	3	5	0	14	1	3	5	8	5	5	8	3	7	5	8	14	3	1	0	1	5	0	0	4	0	4	2	0	4	1	2	4	4	2	1	5	0	1	0	0	0	3	8
NC_026907.1	clpP	2	1	2	10	1	0	7	1	11	4	0	4	3	1	1	8	0	6	5	2	7	6	2	1	5	8	2	3	2	2	3	0	6	5	2	0	1	11	1	0	7	3	2	3	1	1	1	2
NC_026907.1	matK	5	28	2	14	2	6	11	1	20	5	3	16	22	6	11	31	10	20	14	9	20	6	4	3	10	6	0	6	4	7	3	2	5	6	2	0	4	4	4	5	5	9	1	10	2	7	4	19
NC_026907.1	ndhA	2	8	2	7	0	2	9	0	14	4	1	1	8	0	5	14	3	13	12	11	18	7	3	3	7	9	2	5	10	4	3	0	5	8	1	2	6	8	4	2	10	6	2	1	0	1	3	20
NC_026907.1	ndhB	8	12	3	11	3	6	9	1	12	7	0	5	11	3	16	20	4	14	11	13	25	4	4	3	11	16	4	4	8	6	2	0	9	6	3	3	16	10	2	2	6	3	6	3	1	2	4	16
NC_026907.1	ndhC	*	*	0	4	*	*	1	0	6	1	*	*	3	0	3	10	1	6	5	1	8	6	1	0	4	3	0	1	3	3	0	1	1	0	0	1	0	2	0	1	8	*	*	2	1	1	0	1
NC_026907.1	ndhD	1	11	4	11	1	1	9	0	10	3	0	8	11	4	17	33	4	24	29	11	17	10	5	5	11	18	7	7	8	9	4	5	6	10	3	5	10	7	2	2	15	3	1	4	3	1	2	31
NC_026907.1	ndhF	7	41	3	16	2	4	16	2	13	3	1	9	26	3	13	54	3	38	35	10	39	9	5	4	21	22	6	8	15	7	5	2	13	12	0	5	24	11	4	5	21	8	1	5	1	4	2	50
NC_026907.1	ndhG	3	4	0	6	0	3	3	3	2	1	0	3	1	0	2	8	3	3	10	1	14	3	2	0	8	6	1	4	4	1	0	1	1	2	2	1	4	2	2	3	5	1	0	0	0	0	1	9
NC_026907.1	ndhH	1	8	4	15	1	4	8	1	22	3	3	5	11	1	8	6	4	14	10	3	17	4	0	4	7	8	6	5	6	7	4	2	5	4	2	2	6	8	3	1	6	10	1	7	0	1	4	10
NC_026907.1	ndhI	1	7	1	7	3	6	5	0	8	3	2	1	5	1	5	2	1	9	3	2	10	2	1	0	1	1	0	0	5	1	0	1	6	5	2	0	4	6	0	0	6	1	1	4	1	0	6	5
NC_026907.1	ndhJ	0	4	1	8	0	2	6	1	5	2	0	6	4	2	2	4	2	10	7	2	4	1	4	1	5	4	2	2	3	3	2	3	2	0	0	1	1	4	1	1	3	3	2	0	0	0	5	7
NC_026907.1	ndhK	2	6	3	9	0	5	4	2	7	3	1	1	8	3	4	6	1	9	4	3	9	3	1	1	4	4	1	4	4	7	3	1	6	8	2	0	8	4	2	2	4	4	1	6	0	2	2	7
NC_026907.1	petA	3	15	2	11	1	1	10	8	15	4	1	1	14	7	3	10	3	8	14	3	14	6	3	5	6	6	4	7	9	4	10	2	9	1	4	1	6	8	2	6	13	0	2	3	2	0	4	8
NC_026907.1	petB	2	0	1	3	0	2	5	1	5	3	3	2	5	1	2	12	1	9	5	3	6	4	1	1	8	4	5	0	7	2	2	1	6	3	3	2	10	13	2	4	5	*	*	2	2	1	5	10
NC_026907.1	petD	2	6	1	4	0	1	2	0	5	1	0	1	5	2	2	8	0	4	2	0	8	6	1	3	2	4	1	1	7	5	7	0	5	6	1	0	3	9	1	2	4	1	0	0	0	0	3	12
NC_026907.1	psaA	8	11	5	28	1	3	19	9	10	7	12	30	16	1	20	31	5	15	18	10	28	23	7	8	33	23	12	11	25	9	6	4	13	9	13	6	15	24	4	6	9	5	3	5	1	1	11	28
NC_026907.1	psaB	7	24	7	19	1	1	22	7	13	6	5	35	11	4	14	38	5	20	12	10	26	16	9	7	33	26	7	13	25	7	6	7	10	13	4	4	22	12	4	2	13	7	3	5	2	2	6	39
NC_026907.1	psbA	9	13	2	5	0	2	5	1	15	6	5	5	*	*	20	6	5	7	4	6	20	5	2	1	26	6	4	0	23	4	1	1	9	2	6	0	9	11	1	1	9	2	1	1	3	0	8	9
NC_026907.1	psbB	1	9	5	20	1	1	10	3	18	3	1	13	8	4	10	30	6	11	11	4	14	8	8	3	21	20	11	11	20	4	6	9	9	7	6	2	11	10	7	7	17	7	3	5	2	0	12	12
NC_026907.1	psbC	4	10	5	9	1	2	8	0	16	6	4	9	12	3	12	22	4	12	6	6	14	11	9	3	20	24	3	11	23	6	8	1	10	2	11	1	10	14	4	7	7	4	5	2	3	1	7	21
NC_026907.1	psbD	7	9	4	8	2	2	8	3	13	3	2	6	4	0	15	24	1	7	4	4	6	8	4	8	18	6	7	4	14	5	2	1	6	5	6	1	9	9	2	0	10	0	1	3	2	1	8	13
NC_026907.1	rbcL	3	12	5	21	3	5	10	2	22	11	5	10	20	4	8	13	6	12	1	11	11	13	6	2	24	14	4	10	18	4	4	3	11	5	6	0	20	14	1	3	13	4	2	7	4	0	12	9
NC_026907.1	rpl14	2	6	3	3	0	2	4	1	7	0	1	1	5	1	1	1	0	2	4	4	7	3	1	3	5	3	0	1	3	1	1	0	3	1	1	0	3	5	0	1	5	3	0	5	0	1	2	5
NC_026907.1	rpl16	1	2	1	0	1	0	3	1	7	0	0	1	8	1	2	2	0	4	7	2	4	5	2	3	3	6	1	1	6	1	4	1	2	2	0	3	0	6	0	0	2	9	0	4	2	1	4	*
NC_026907.1	rpl2	3	11	3	6	1	2	4	2	6	5	1	7	14	2	0	1	4	4	10	4	7	6	5	2	3	9	2	7	8	1	2	2	4	5	5	1	2	4	2	3	5	6	0	3	1	1	4	6
NC_026907.1	rpl20	0	7	0	1	0	2	3	2	0	1	1	1	5	3	2	4	2	4	8	1	7	3	0	1	5	1	0	2	1	*	*	*	*	1	1	0	5	1	0	0	0	8	1	4	1	3	4	2
NC_026907.1	rpoA	4	18	7	7	1	4	11	2	23	4	0	12	17	3	3	8	0	10	16	5	16	4	2	3	5	7	1	3	4	4	3	0	6	9	3	1	5	8	1	2	5	6	1	4	3	1	3	9
NC_026907.1	rpoB	9	34	8	38	3	8	37	16	55	19	4	22	42	18	11	29	8	30	32	12	50	10	4	10	26	42	12	19	19	14	5	11	18	15	7	5	17	23	4	12	24	24	12	18	4	7	9	35
NC_026907.1	rpoC1	2	27	4	24	6	12	20	7	40	12	5	11	27	9	8	17	7	23	19	15	27	10	3	2	16	15	5	15	12	11	7	5	13	6	7	2	10	12	3	9	15	16	3	13	8	7	6	22
NC_026907.1	rpoC2	14	59	6	51	5	11	57	8	56	19	16	26	64	19	17	42	11	41	37	27	71	16	10	10	21	44	10	20	25	17	10	9	17	30	12	7	21	32	11	14	27	29	13	29	6	5	12	40
NC_026907.1	rps11	1	4	1	3	0	2	4	0	1	0	0	2	5	2	3	1	*	*	4	1	5	7	2	2	3	3	3	3	7	2	5	0	2	3	3	1	2	5	1	3	4	5	4	3	0	3	6	3
NC_026907.1	rps12	1	4	0	3	1	1	5	2	2	0	1	2	7	3	0	1	0	3	1	3	4	0	3	0	2	6	1	4	2	3	3	0	2	1	3	2	4	4	2	2	4	6	2	3	1	0	3	5
NC_026907.1	rps18	3	6	0	5	*	*	6	0	2	2	1	0	5	6	0	5	0	2	1	2	7	0	0	2	4	1	0	3	2	0	2	1	0	0	0	1	3	0	0	1	0	6	2	5	0	1	3	7
NC_026907.1	rps2	2	9	3	10	0	6	5	1	10	1	1	6	9	5	2	4	0	8	6	7	11	7	3	1	6	5	2	2	6	3	1	1	3	4	1	5	4	3	0	0	5	8	3	2	0	1	5	9
NC_026907.1	rps3	3	7	2	5	1	2	15	2	11	4	1	2	14	4	2	4	0	7	7	9	15	7	3	1	3	9	1	3	8	3	0	0	4	3	2	0	2	6	2	0	4	6	1	5	0	0	2	5
NC_026907.1	rps4	3	4	0	9	1	1	12	1	8	1	1	4	17	0	2	3	2	6	6	1	6	0	5	1	2	4	0	3	4	3	2	1	3	2	0	1	4	2	2	0	5	4	2	3	2	1	12	9
NC_026907.1	rps7	2	4	1	3	*	*	6	0	6	2	1	3	11	4	1	2	0	3	4	1	6	11	3	0	5	5	2	2	2	2	2	1	0	2	0	0	5	3	0	1	4	3	0	5	1	0	9	6
NC_026907.1	rps8	4	5	3	1	0	2	1	1	5	2	0	2	8	0	0	2	0	4	7	4	7	0	1	0	2	3	1	2	6	2	1	0	1	1	3	1	4	1	0	1	4	4	3	6	1	3	0	5
NC_026907.1	ycf1	32	111	15	74	7	14	53	14	113	25	6	29	170	48	26	94	16	60	66	30	73	10	6	5	11	29	10	8	13	21	14	7	17	34	13	14	37	29	16	9	24	52	11	21	4	5	16	64
NC_026907.1	ycf2	36	108	25	105	10	18	65	28	84	53	13	45	90	55	78	84	18	65	60	46	74	12	7	5	26	43	10	20	20	28	17	17	29	30	16	17	33	22	16	16	25	47	26	30	12	15	17	41
NC_026907.1	ycf3	3	10	0	5	0	1	4	4	11	4	0	3	3	2	3	4	2	11	5	4	7	2	4	3	8	6	1	2	1	1	2	2	1	3	2	2	2	1	0	1	0	3	3	4	0	2	1	4
NC_026907.1	ycf4	0	6	1	3	2	1	3	2	8	3	0	2	6	0	6	11	1	6	6	6	9	1	1	1	5	5	2	3	6	3	0	1	3	2	0	1	3	3	2	3	1	4	0	3	1	1	6	5
NC_026907.1	Genome SUM	227	790	168	688	66	165	594	168	852	277	113	386	823	262	400	785	168	634	587	354	889	313	179	145	520	549	183	261	470	242	182	122	319	316	189	120	432	445	134	165	414	362	137	273	88	93	262	733
NC_026913.1	accD	3	33	9	26	2	8	17	3	23	8	4	8	23	7	7	22	9	21	10	7	28	3	3	1	10	7	8	7	10	2	3	3	6	8	4	4	13	9	3	4	10	6	3	1	1	2	4	14
NC_026913.1	atpA	1	15	2	16	0	1	25	11	32	8	1	1	16	5	6	6	3	15	7	7	30	11	12	5	21	13	6	3	19	2	2	5	8	8	6	6	9	21	4	5	7	8	2	6	4	3	7	19
NC_026913.1	atpB	7	12	7	17	0	1	16	5	30	4	0	4	18	3	8	9	3	9	6	10	15	9	7	6	19	23	2	5	18	1	4	4	17	8	8	3	17	21	3	6	12	11	0	5	3	3	7	20
NC_026913.1	atpE	1	9	2	4	0	1	5	1	7	3	1	0	2	2	1	0	*	*	4	2	8	1	1	3	9	1	4	0	3	1	1	1	1	2	2	3	4	4	0	1	3	3	1	4	1	0	0	4
NC_026913.1	atpF	3	12	0	7	0	1	8	3	13	1	0	1	6	3	4	6	2	1	3	3	8	2	3	2	2	6	2	3	2	1	0	0	0	2	4	1	5	2	2	4	1	1	3	4	1	3	3	7
NC_026913.1	atpI	1	8	1	5	0	1	6	3	8	2	0	5	8	0	7	9	3	7	8	4	14	2	3	3	9	5	5	1	9	4	4	0	6	4	1	1	8	5	3	3	11	*	*	2	0	0	1	18
NC_026913.1	ccsA	4	12	0	5	2	1	7	0	7	3	2	10	7	2	2	15	2	11	14	4	24	8	1	3	3	7	4	1	6	4	1	1	1	7	5	0	8	9	4	0	6	3	2	2	0	1	3	21
NC_026913.1	cemA	4	8	3	7	0	3	5	0	14	1	3	5	8	4	6	8	3	7	5	8	14	3	1	0	1	5	0	0	4	0	4	2	0	4	1	2	4	4	2	1	5	0	1	0	0	0	3	7
NC_026913.1	clpP	2	1	2	10	1	0	7	1	11	4	0	4	3	1	1	8	0	6	5	2	7	6	2	1	5	8	2	3	2	2	3	0	6	5	2	0	1	11	1	0	7	3	2	3	1	1	1	2
NC_026913.1	matK	6	25	2	14	2	6	11	1	19	5	4	16	22	6	12	30	10	20	14	9	19	7	4	3	10	7	0	6	4	8	3	2	5	5	2	0	5	4	4	5	6	9	1	9	2	8	4	19
NC_026913.1	ndhA	2	10	2	7	0	2	10	0	14	4	1	0	9	0	6	15	3	13	12	11	18	7	3	3	7	10	4	5	10	4	3	1	7	9	2	1	5	10	3	2	11	6	2	1	0	1	4	23
NC_026913.1	ndhB	10	10	3	11	3	8	9	3	15	6	1	6	8	4	18	16	4	17	17	15	27	6	5	3	12	21	2	4	10	7	1	1	10	6	5	4	15	10	2	3	8	6	1	4	0	1	2	20
NC_026913.1	ndhC	*	*	0	4	*	*	1	0	6	1	*	*	3	0	3	10	1	6	5	1	8	6	1	0	4	3	0	1	3	3	0	1	1	0	0	1	0	2	0	1	8	*	*	2	1	1	0	1
NC_026913.1	ndhD	1	12	4	11	1	1	10	0	10	3	0	8	11	5	17	35	4	23	30	11	17	10	5	5	11	17	7	9	8	8	4	5	6	10	3	5	11	7	2	2	13	3	1	3	3	2	2	31
NC_026913.1	ndhF	7	39	2	18	2	4	16	2	13	3	1	9	25	3	12	54	4	36	35	10	39	10	5	3	21	22	6	8	15	7	5	2	13	12	0	5	23	11	4	4	22	9	1	5	1	4	2	48
NC_026913.1	ndhG	3	4	0	6	0	3	3	3	2	1	0	3	1	0	2	8	3	3	10	1	14	2	2	0	8	6	1	4	4	1	0	1	1	3	2	1	4	2	2	3	5	1	0	0	0	0	1	9
NC_026913.1	ndhH	1	10	4	19	1	3	9	4	27	2	3	5	15	1	9	10	3	16	13	5	22	4	1	4	8	9	6	8	9	6	4	4	9	5	1	1	7	8	4	2	8	13	1	8	0	1	6	10
NC_026913.1	ndhI	1	7	1	7	3	6	5	0	8	3	2	1	5	1	5	2	1	9	3	2	10	3	0	0	1	1	0	0	5	1	0	1	6	5	2	0	4	6	0	0	6	1	1	4	1	0	6	5
NC_026913.1	ndhJ	0	4	1	8	0	2	6	1	5	2	0	6	4	2	2	4	2	10	7	2	4	1	4	1	5	4	2	2	3	3	2	3	2	0	0	1	1	4	1	1	3	3	2	0	0	0	5	7
NC_026913.1	ndhK	2	6	3	9	0	5	4	2	7	3	1	1	8	3	4	6	1	9	4	3	9	3	1	1	4	4	1	4	4	6	3	2	6	8	2	0	8	4	2	2	4	4	1	6	0	2	2	7
NC_026913.1	petA	3	15	2	11	1	1	10	8	15	4	1	1	13	8	3	10	3	8	14	3	15	6	3	5	6	6	4	7	9	4	10	2	9	1	4	1	6	8	2	6	12	0	2	3	2	0	4	8
NC_026913.1	petB	2	0	1	3	0	2	5	1	5	3	3	2	5	1	2	12	1	9	5	3	6	4	1	1	8	5	5	0	6	2	3	1	6	3	3	2	10	13	2	4	5	*	*	2	2	1	5	10
NC_026913.1	petD	2	6	1	5	0	1	2	0	5	1	0	1	7	2	2	8	0	4	2	0	10	6	1	3	2	4	1	1	7	5	7	0	5	6	1	0	3	9	1	3	4	1	0	0	0	0	3	13
NC_026913.1	psaA	8	11	5	28	1	3	19	9	10	7	11	31	16	1	20	31	5	15	18	10	29	23	7	8	33	23	13	11	24	9	7	4	12	8	13	7	15	23	5	6	8	5	3	5	1	1	11	27
NC_026913.1	psaB	7	24	7	18	1	1	22	7	13	7	5	35	11	5	14	38	5	20	12	10	26	16	9	7	33	27	7	12	25	7	6	7	10	13	4	4	22	12	4	2	13	7	3	5	2	2	6	39
NC_026913.1	psbA	9	13	2	5	0	2	5	1	16	5	5	5	*	*	20	6	5	7	4	6	20	5	2	1	26	6	4	0	23	4	1	1	9	2	6	0	9	11	1	1	9	2	1	1	3	0	8	9
NC_026913.1	psbB	1	9	5	20	1	1	10	3	18	3	1	13	9	3	10	30	6	11	11	4	14	8	8	3	21	19	11	11	21	4	6	9	9	7	6	2	11	10	7	7	17	7	3	5	2	0	12	12
NC_026913.1	psbC	4	10	5	9	1	2	8	0	16	6	4	9	11	1	10	22	3	11	6	5	14	10	9	3	20	23	3	11	23	6	7	1	10	2	10	1	10	14	4	6	7	4	3	2	3	0	7	20
NC_026913.1	psbD	7	9	4	8	2	2	8	3	13	3	2	6	4	0	15	24	1	7	4	4	6	8	4	7	19	6	7	4	14	5	2	1	6	5	6	1	9	8	3	0	10	0	1	3	2	1	8	13
NC_026913.1	rbcL	3	12	5	21	3	5	10	2	22	11	5	10	20	4	8	13	6	12	1	11	11	13	6	2	24	14	4	10	18	4	4	3	11	5	6	0	20	14	1	3	13	4	2	7	4	0	12	9
NC_026913.1	rpl14	2	6	3	3	0	2	4	1	7	0	1	1	5	1	1	1	0	2	4	4	7	3	1	3	5	3	0	1	3	1	1	0	3	1	1	0	3	5	0	1	5	3	0	5	0	1	2	5
NC_026913.1	rpl16	1	2	1	0	1	0	3	1	6	0	0	1	8	1	2	2	0	4	7	2	4	5	2	3	3	6	1	1	6	1	4	1	2	2	0	3	0	6	0	0	2	9	0	4	2	1	4	*
NC_026913.1	rpl2	4	12	4	6	1	3	4	2	7	4	1	9	20	3	0	1	4	6	10	4	9	8	7	2	3	12	1	9	14	2	4	1	8	5	6	1	2	7	2	3	5	12	2	3	2	1	7	6
NC_026913.1	rpl20	1	6	0	1	0	2	3	2	0	1	1	1	5	3	1	4	2	4	9	1	6	3	0	1	5	1	0	2	1	*	*	*	*	1	1	0	5	1	0	0	0	7	1	4	1	3	4	3
NC_026913.1	rpoA	4	18	7	7	1	4	11	2	23	4	0	12	17	3	3	8	0	10	16	5	15	4	2	3	5	8	1	2	4	4	3	0	6	9	3	1	5	8	1	2	6	6	1	4	3	1	3	10
NC_026913.1	rpoB	9	34	8	38	3	8	37	16	55	19	4	21	41	19	12	29	8	31	32	12	49	10	4	9	26	42	11	19	20	15	5	10	18	15	7	5	17	23	4	13	24	25	11	18	4	7	9	35
NC_026913.1	rpoC1	3	27	4	24	6	12	20	7	40	12	4	12	26	10	8	17	7	23	17	15	26	10	3	2	16	15	5	15	12	11	7	5	13	6	7	2	12	12	3	9	15	17	3	13	7	7	7	22
NC_026913.1	rpoC2	13	58	5	51	5	10	57	8	57	20	14	27	64	19	17	42	12	40	37	27	71	15	11	10	20	43	10	20	25	16	10	9	17	29	12	8	22	32	11	14	27	30	13	29	7	5	13	41
NC_026913.1	rps11	1	4	0	4	0	2	4	0	1	0	0	2	5	2	3	1	*	*	4	1	6	8	2	2	2	3	3	3	7	2	5	0	2	3	3	1	2	5	1	3	3	5	4	3	0	3	6	3
NC_026913.1	rps12	1	2	0	3	1	1	4	2	2	0	1	2	5	3	0	1	0	3	1	3	4	0	3	0	2	6	1	3	2	3	3	0	2	1	3	2	4	4	2	2	4	6	2	3	1	0	3	5
NC_026913.1	rps18	3	6	0	5	*	*	6	0	2	2	1	0	5	6	0	5	0	2	1	2	7	0	0	2	4	1	0	3	2	0	2	1	0	0	0	1	3	0	0	1	0	5	3	5	0	1	3	7
NC_026913.1	rps2	2	9	3	10	0	6	5	1	10	1	1	6	9	5	2	4	0	8	6	7	11	7	3	1	6	4	2	2	6	3	1	1	3	4	1	5	4	3	0	0	5	8	3	3	0	1	5	9
NC_026913.1	rps3	3	6	2	5	1	2	15	2	11	4	1	2	14	5	2	4	0	7	7	9	15	7	3	1	3	9	1	3	8	3	0	0	4	3	2	0	2	6	2	0	4	6	1	5	0	0	2	5
NC_026913.1	rps4	3	4	0	8	1	1	12	1	8	1	1	4	17	0	2	3	2	6	6	1	7	0	5	1	2	4	0	3	5	3	2	1	3	2	0	1	4	2	2	0	5	4	2	3	2	1	12	9
NC_026913.1	rps7	2	4	1	3	*	*	6	0	6	3	1	3	11	4	1	2	0	3	4	1	6	11	3	0	5	5	2	1	2	2	2	1	0	2	0	0	5	3	0	1	4	3	0	5	1	0	9	6
NC_026913.1	rps8	4	5	3	1	0	2	1	1	6	1	0	2	8	0	0	2	0	4	7	4	7	0	1	0	2	3	1	2	6	2	1	0	1	1	3	1	4	1	0	1	4	4	3	6	1	3	0	5
NC_026913.1	ycf1	33	111	15	77	7	13	53	15	111	29	6	29	166	49	27	95	16	59	66	27	74	10	4	5	12	29	9	7	14	21	15	7	17	34	12	14	37	30	16	10	21	48	13	22	3	4	17	62
NC_026913.1	ycf2	36	108	25	105	10	18	65	28	84	53	13	45	91	55	78	84	17	66	60	46	74	12	7	5	26	43	10	20	20	28	18	17	29	30	16	17	33	22	16	16	25	46	26	30	12	15	17	41
NC_026913.1	ycf3	3	10	0	5	0	1	4	4	11	4	0	3	3	2	4	4	2	11	5	4	7	2	4	3	8	6	1	2	1	1	2	2	1	3	2	2	2	1	0	1	0	3	3	4	0	2	1	4
NC_026913.1	ycf4	0	6	1	3	2	1	3	2	8	3	0	2	6	0	6	11	1	6	6	5	9	1	1	1	5	5	2	3	6	2	1	1	3	2	0	1	3	3	3	3	1	4	0	3	1	1	6	5
NC_026913.1	Genome SUM	233	784	167	698	66	165	596	172	859	278	111	390	824	267	405	787	167	638	594	353	900	319	180	141	522	560	182	262	482	241	186	125	330	316	190	122	436	450	139	167	414	371	134	274	87	95	269	735
NC_029490.1	accD	3	34	9	26	2	8	17	3	23	8	4	8	23	7	7	22	9	20	11	8	27	3	3	1	10	6	9	7	10	2	3	3	6	8	5	3	12	9	3	4	10	6	3	1	1	2	4	14
NC_029490.1	atpA	1	15	2	16	0	1	25	11	32	8	1	1	16	5	5	7	3	15	8	7	30	11	12	5	21	13	6	3	19	1	2	5	9	8	6	5	10	21	4	5	7	8	2	7	4	2	7	19
NC_029490.1	atpB	7	12	7	17	0	1	16	5	30	4	0	4	18	3	8	9	3	9	6	10	16	9	7	6	19	23	3	5	17	1	4	4	17	8	8	3	17	22	2	6	12	11	0	5	3	3	7	20
NC_029490.1	atpE	1	9	2	4	0	1	5	1	7	3	1	0	2	2	1	0	*	*	4	2	8	1	1	3	9	1	3	0	4	1	1	1	1	2	2	2	4	4	0	1	3	3	1	4	1	0	0	4
NC_029490.1	atpF	3	12	0	7	*	*	8	3	13	1	0	1	6	3	4	6	2	1	3	3	8	2	4	2	2	6	2	3	1	1	0	0	0	2	4	1	5	1	1	4	1	1	3	4	1	3	3	9
NC_029490.1	atpI	1	8	1	5	0	1	6	3	9	1	0	5	8	0	7	9	3	7	8	4	14	2	3	3	9	5	4	1	10	4	4	0	6	4	1	1	8	5	3	3	11	*	*	2	0	0	1	18
NC_029490.1	ccsA	5	11	0	5	2	1	7	0	7	3	2	10	7	2	2	15	2	11	14	5	24	7	1	3	3	7	3	1	7	5	1	1	1	7	4	0	8	8	4	0	6	3	2	2	0	0	3	22
NC_029490.1	cemA	3	8	3	7	0	3	6	0	13	1	3	5	8	5	6	8	3	7	5	8	14	3	1	0	1	5	0	0	4	0	4	2	0	4	1	2	4	4	2	1	5	0	1	0	0	0	3	7
NC_029490.1	clpP	2	1	2	10	1	0	7	1	11	4	0	4	3	1	1	8	0	6	5	2	7	6	2	1	5	8	2	3	2	2	3	0	6	5	2	0	1	11	1	0	7	3	2	3	1	1	1	2
NC_029490.1	matK	5	27	2	14	2	6	11	1	20	5	3	17	22	6	12	31	10	20	13	9	20	7	4	3	10	6	0	6	4	8	3	2	5	5	2	0	4	4	4	5	6	9	2	10	2	6	4	19
NC_029490.1	ndhA	2	10	2	7	0	2	10	0	14	3	1	0	9	0	6	16	3	13	13	10	18	7	3	3	7	10	4	6	10	4	3	1	7	9	2	1	5	9	3	2	11	6	2	1	0	1	3	24
NC_029490.1	ndhB	10	10	2	11	3	8	9	3	15	6	1	6	8	4	18	16	4	17	17	15	27	6	5	2	13	22	2	4	10	7	1	1	10	6	5	4	15	10	2	3	8	6	1	4	0	1	2	20
NC_029490.1	ndhC	*	*	0	4	*	*	1	0	6	1	*	*	3	0	3	10	1	6	5	1	8	6	1	0	4	3	0	1	3	3	0	1	1	0	0	1	0	2	0	1	8	*	*	2	1	1	0	1
NC_029490.1	ndhD	1	10	4	11	1	1	11	0	10	3	0	8	9	5	16	34	4	24	29	12	18	10	5	5	11	18	7	8	7	8	5	5	5	10	3	5	10	7	3	2	13	3	1	4	3	1	2	32
NC_029490.1	ndhF	7	42	2	17	2	4	15	3	13	3	1	9	25	4	12	55	3	38	33	10	38	9	5	4	21	22	6	8	15	7	5	2	13	13	1	5	22	11	4	4	21	8	1	5	2	4	1	49
NC_029490.1	ndhG	3	4	0	6	0	3	3	3	2	1	0	3	1	0	2	9	3	3	10	1	14	2	2	0	8	6	1	4	4	2	0	1	1	3	2	1	4	2	2	3	5	1	0	0	0	0	1	9
NC_029490.1	ndhH	1	9	4	19	1	3	9	4	27	3	4	4	15	1	8	10	3	16	13	5	22	4	1	4	8	10	6	7	9	6	4	4	9	5	1	1	7	8	4	2	8	13	1	8	0	1	6	11
NC_029490.1	ndhI	1	7	1	7	3	6	5	0	8	3	2	1	6	1	5	2	1	9	3	2	11	2	1	0	1	1	0	0	5	1	0	1	6	5	2	0	4	6	0	0	6	1	1	4	1	0	6	5
NC_029490.1	ndhJ	0	4	1	8	0	2	6	1	5	2	0	6	4	2	2	4	2	10	7	2	4	1	4	1	5	4	2	2	3	3	2	3	2	0	0	1	1	4	1	1	3	3	2	0	0	0	5	7
NC_029490.1	ndhK	2	6	3	9	0	5	4	2	7	3	1	1	8	3	4	6	1	9	4	3	9	3	1	1	4	4	1	4	4	6	3	2	6	8	2	0	8	4	2	2	4	4	1	6	0	2	2	7
NC_029490.1	petA	3	15	2	11	1	1	9	9	14	5	1	1	14	7	3	10	4	8	14	3	15	6	3	5	6	6	4	7	9	4	10	2	10	1	4	1	6	8	2	6	12	0	2	3	2	0	4	8
NC_029490.1	petB	2	0	1	3	0	2	5	1	5	3	3	2	5	1	2	12	1	9	5	3	6	4	1	1	8	5	5	0	6	2	2	1	6	3	3	2	10	13	2	4	5	*	*	2	2	1	5	10
NC_029490.1	petD	2	6	1	4	0	1	2	0	5	1	0	1	5	2	2	8	0	4	2	0	8	6	1	3	2	4	1	1	7	5	7	0	5	6	1	0	3	9	1	2	4	1	0	0	0	0	3	12
NC_029490.1	psaA	8	11	5	28	1	3	19	9	10	7	12	30	16	1	20	31	5	15	18	10	29	22	7	9	33	22	12	12	25	9	7	4	12	8	13	7	15	23	5	6	8	4	4	5	1	1	11	27
NC_029490.1	psaB	7	24	7	19	1	1	22	7	13	6	5	35	11	4	14	38	5	20	12	10	26	16	9	7	33	27	7	12	26	7	6	7	10	13	4	4	22	11	4	2	13	7	3	5	2	2	6	40
NC_029490.1	psbA	9	13	2	5	0	2	5	1	16	5	5	5	*	*	20	6	5	7	4	6	20	5	2	1	26	6	4	0	23	4	1	1	9	2	6	0	9	11	1	1	9	2	1	1	3	0	8	9
NC_029490.1	psbB	1	9	5	20	1	1	10	3	18	3	1	13	8	4	10	30	6	11	11	4	14	8	8	3	21	20	10	11	21	4	6	9	9	7	6	2	11	10	7	7	17	7	3	5	2	0	12	12
NC_029490.1	psbC	4	10	5	9	1	2	8	0	16	6	4	9	12	3	12	22	4	12	6	6	14	11	10	3	19	23	3	12	23	6	8	1	10	2	11	1	10	14	4	7	7	4	5	2	3	1	7	22
NC_029490.1	psbD	7	9	4	8	2	2	8	3	13	3	2	6	4	0	15	24	1	7	4	4	6	8	4	7	19	6	6	4	15	5	2	1	6	5	6	1	9	8	3	0	10	0	1	3	2	1	8	13
NC_029490.1	rbcL	3	12	5	21	3	6	10	2	22	12	5	10	20	4	8	13	6	12	1	11	11	13	6	2	25	16	4	9	18	4	5	3	10	5	6	0	20	14	1	3	12	4	3	7	4	0	12	9
NC_029490.1	rpl14	2	6	3	3	0	2	4	1	7	0	1	1	5	1	1	1	0	2	4	4	7	3	1	3	5	3	0	1	3	1	1	0	3	1	1	0	3	4	0	2	5	3	0	5	0	1	2	5
NC_029490.1	rpl16	1	2	1	0	1	0	3	1	6	0	0	1	8	1	2	2	0	4	7	2	4	5	2	3	3	6	1	1	6	1	4	1	2	2	0	3	0	6	0	0	2	8	1	4	2	1	4	*
NC_029490.1	rpl2	4	12	4	6	1	3	4	2	7	4	1	9	20	3	0	1	4	6	10	4	9	8	7	2	3	12	1	9	14	2	4	1	8	5	6	1	2	7	2	3	5	12	2	3	2	1	7	6
NC_029490.1	rpl20	0	6	0	1	0	2	3	2	0	1	1	1	5	3	1	4	2	4	8	1	7	3	0	1	5	1	0	2	1	*	*	*	*	1	1	0	5	1	0	0	0	8	1	4	1	3	4	3
NC_029490.1	rpoA	4	17	7	7	1	4	11	2	23	4	0	11	17	3	3	8	0	10	17	4	16	4	2	3	5	8	1	2	4	4	3	0	6	9	3	1	6	8	1	2	5	6	1	4	3	1	4	10
NC_029490.1	rpoB	9	34	8	38	3	8	37	16	54	20	4	21	42	18	11	29	8	31	32	12	50	10	4	9	26	42	11	19	20	15	5	10	18	14	8	5	17	23	4	13	24	25	11	18	4	7	9	35
NC_029490.1	rpoC1	2	28	4	24	6	12	20	7	40	12	4	13	27	9	8	17	8	22	18	15	27	10	3	2	16	16	5	15	12	12	7	5	13	6	8	2	9	11	3	8	15	17	3	13	6	7	8	22
NC_029490.1	rpoC2	13	59	5	50	6	11	57	7	58	20	16	27	64	19	17	42	10	41	38	26	72	15	11	10	20	44	10	21	25	18	10	8	17	28	12	9	22	32	11	14	27	29	12	28	6	6	12	40
NC_029490.1	rps11	1	4	0	4	0	2	4	0	1	0	0	2	5	2	3	1	*	*	4	1	6	8	2	2	2	3	3	3	7	2	5	0	2	3	3	1	2	5	1	3	3	5	4	3	0	3	6	3
NC_029490.1	rps12	1	4	0	3	1	1	5	2	2	0	1	2	7	3	0	1	0	3	1	3	4	0	3	0	2	6	1	4	2	3	3	0	2	1	3	2	4	4	2	2	4	6	2	3	1	0	3	5
NC_029490.1	rps18	3	6	0	5	*	*	6	0	2	2	1	0	5	6	0	5	0	2	1	2	7	0	0	2	4	1	0	3	2	0	2	1	0	0	1	1	2	0	0	1	0	6	2	5	0	1	3	7
NC_029490.1	rps2	2	9	3	10	0	6	5	1	10	1	1	6	9	5	2	4	0	8	6	7	11	7	3	1	6	4	2	2	6	3	1	1	3	4	1	5	4	3	0	0	5	8	3	3	0	1	5	9
NC_029490.1	rps3	3	8	2	5	1	2	15	2	11	4	1	2	14	3	2	4	0	7	7	9	15	7	3	1	3	9	1	3	8	3	0	0	4	3	2	0	2	6	2	0	4	6	1	5	0	0	2	5
NC_029490.1	rps4	3	4	0	8	1	1	12	1	8	1	1	4	17	0	2	3	2	6	6	1	7	0	5	1	2	4	0	3	5	3	2	1	3	2	0	1	4	2	2	0	5	4	2	3	2	1	12	9
NC_029490.1	rps7	2	4	1	3	*	*	6	0	6	2	1	3	11	4	1	2	0	3	4	1	6	11	3	0	5	5	2	2	2	2	2	1	0	2	0	0	5	3	0	1	4	3	0	5	1	0	9	6
NC_029490.1	rps8	4	5	3	1	0	2	1	1	6	1	0	2	8	0	0	2	0	4	7	4	7	0	1	0	2	3	1	1	7	2	1	0	1	1	3	1	4	1	0	1	4	4	3	6	1	3	0	5
NC_029490.1	ycf1	31	112	16	76	8	13	55	14	112	22	7	28	171	48	23	94	18	58	68	27	78	12	5	4	11	29	7	7	15	21	14	6	17	33	16	15	36	28	18	9	22	49	13	20	3	5	17	64
NC_029490.1	ycf2	36	108	25	105	10	18	65	28	84	53	13	45	90	55	78	84	17	66	60	46	74	13	7	5	26	42	10	21	20	28	17	17	29	29	16	18	33	22	16	16	25	47	27	30	12	15	17	41
NC_029490.1	ycf3	3	10	0	5	0	1	4	4	11	4	0	3	3	2	4	4	2	11	5	4	7	2	4	3	8	6	1	1	1	1	2	2	1	3	2	2	2	1	0	1	0	3	3	4	0	2	1	4
NC_029490.1	ycf4	0	6	1	3	2	1	3	2	8	3	0	2	6	0	6	11	1	6	6	6	9	1	1	1	5	5	2	3	6	3	0	1	3	2	0	1	3	3	2	3	1	4	0	3	1	1	6	5
NC_029490.1	Genome SUM	228	792	167	695	68	166	599	172	860	271	115	388	830	265	399	790	169	640	597	355	909	319	184	141	522	564	176	264	487	246	185	123	330	313	199	122	429	443	139	166	412	371	139	274	86	93	268	745
NC_031356.1	accD	3	34	9	26	2	8	17	3	23	8	4	8	23	7	7	22	9	20	11	7	29	3	3	1	10	6	9	7	10	2	3	3	6	8	4	4	12	9	3	4	10	6	3	1	1	2	4	14
NC_031356.1	atpA	1	15	2	16	0	1	25	11	31	8	1	1	16	5	5	7	3	15	8	7	30	12	12	4	21	14	6	3	19	2	2	5	8	8	6	5	10	21	4	5	7	8	2	8	4	2	6	19
NC_031356.1	atpB	7	12	7	17	0	1	16	5	30	4	0	4	18	3	8	9	3	9	6	10	16	9	7	6	19	23	3	5	17	1	4	4	17	8	8	3	17	22	2	6	12	11	0	5	3	3	7	20
NC_031356.1	atpE	1	9	2	4	0	1	5	1	7	3	1	0	2	2	1	0	*	*	4	2	8	1	1	3	9	1	3	0	4	1	1	1	1	2	2	2	4	4	0	1	3	3	1	4	1	0	0	4
NC_031356.1	atpF	3	12	0	7	*	*	8	3	13	1	0	1	6	3	4	6	2	1	3	3	8	2	4	2	2	6	2	3	1	1	0	0	0	2	4	1	5	1	1	4	1	1	3	4	1	3	3	9
NC_031356.1	atpI	1	8	1	5	0	1	6	3	9	1	0	5	8	0	7	9	3	7	8	4	14	2	4	2	9	5	4	1	10	4	4	0	6	4	1	1	8	5	3	3	11	*	*	2	0	0	1	18
NC_031356.1	ccsA	5	12	0	5	2	1	7	0	7	3	2	10	7	2	2	15	2	11	14	5	23	7	1	3	3	7	3	1	7	5	1	1	1	7	4	0	8	8	4	0	6	3	2	2	0	0	3	22
NC_031356.1	cemA	3	8	3	7	0	3	6	0	13	1	3	5	8	5	6	8	3	7	5	8	14	3	1	0	1	5	0	0	4	0	4	2	0	4	1	2	4	4	2	1	5	0	1	0	0	0	3	7
NC_031356.1	clpP	2	1	2	10	1	0	7	1	11	4	0	4	3	1	1	8	0	6	5	2	7	6	2	1	5	8	2	3	2	2	3	0	6	5	2	0	1	11	1	0	7	3	2	3	1	1	1	2
NC_031356.1	matK	5	27	2	14	2	6	10	1	20	5	3	17	22	6	11	31	10	20	13	9	20	7	4	3	10	6	0	6	4	8	3	2	5	5	2	0	4	4	4	5	6	9	2	11	2	6	4	20
NC_031356.1	ndhA	2	10	2	7	0	2	10	0	14	3	1	0	9	0	6	15	3	13	13	10	18	7	3	3	7	10	4	6	10	4	3	1	7	9	2	1	5	9	3	2	11	6	2	1	0	1	3	24
NC_031356.1	ndhB	10	10	2	11	3	8	9	3	15	6	1	6	8	4	18	16	4	17	17	15	27	6	5	2	13	22	2	4	10	7	1	1	10	6	5	4	15	10	2	3	8	6	1	4	0	1	2	20
NC_031356.1	ndhC	*	*	0	4	*	*	1	0	6	1	*	*	3	0	3	10	1	6	5	1	8	6	1	0	4	3	0	1	3	3	0	1	1	0	0	1	0	2	0	1	8	*	*	2	1	1	0	1
NC_031356.1	ndhD	1	10	4	11	1	1	10	0	10	3	0	8	9	5	16	33	4	23	29	12	19	10	4	5	11	18	7	8	7	8	5	5	5	10	4	5	10	7	2	2	13	3	1	4	3	1	2	32
NC_031356.1	ndhF	7	41	2	18	2	4	15	3	13	3	1	9	24	4	12	54	3	38	35	10	39	9	5	4	21	22	6	8	14	7	5	2	13	12	0	6	22	11	4	4	21	8	1	5	2	4	1	50
NC_031356.1	ndhG	3	4	0	6	0	3	3	3	2	1	0	3	1	0	2	8	3	3	10	2	14	2	2	0	8	6	1	4	4	2	0	1	1	3	2	1	4	2	2	3	4	1	0	0	0	0	1	9
NC_031356.1	ndhH	1	9	4	19	1	3	9	4	26	4	4	4	15	1	8	10	3	16	13	5	22	4	1	4	8	10	6	7	9	6	4	4	9	5	1	1	7	8	4	2	8	13	1	8	0	1	6	11
NC_031356.1	ndhI	1	7	1	7	3	6	5	0	8	3	2	1	6	1	5	2	1	9	3	2	11	2	1	0	1	1	0	0	5	1	0	1	6	5	2	0	4	6	0	0	6	1	1	4	1	0	6	5
NC_031356.1	ndhJ	0	4	1	8	0	2	6	1	5	2	0	6	4	2	2	4	2	10	7	2	4	1	4	1	5	4	2	2	3	3	2	3	2	0	0	1	1	4	1	1	3	3	2	0	0	0	5	7
NC_031356.1	ndhK	2	6	3	9	0	5	3	2	7	3	1	1	8	3	4	6	1	9	4	3	9	3	1	1	4	4	1	4	4	7	3	2	6	8	2	0	8	4	2	2	4	4	1	6	0	2	2	7
NC_031356.1	petA	3	15	2	12	1	1	9	9	14	4	1	1	14	7	3	10	4	8	14	3	15	6	3	5	6	6	4	7	9	4	10	2	10	1	4	1	6	8	2	6	12	0	2	3	2	0	4	8
NC_031356.1	petB	2	0	1	3	0	2	5	1	5	3	3	2	5	1	2	12	1	9	5	3	6	4	1	1	8	5	5	0	6	2	2	1	6	3	3	2	10	13	2	4	5	*	*	2	2	1	5	10
NC_031356.1	petD	2	6	1	4	0	1	2	0	5	1	0	1	5	2	2	8	0	4	2	0	8	6	1	3	2	4	1	1	7	5	7	0	5	6	1	0	3	9	1	2	4	1	0	0	0	0	3	12
NC_031356.1	psaA	8	11	5	28	1	3	19	9	10	7	12	30	16	1	20	31	5	15	18	10	29	22	7	9	33	22	12	12	25	9	7	4	12	9	13	6	15	23	5	6	8	4	4	5	1	1	11	27
NC_031356.1	psaB	7	24	7	19	1	1	22	7	13	6	5	35	11	4	13	38	5	20	12	10	26	16	8	7	34	27	7	12	26	7	6	7	10	13	4	4	22	11	4	2	13	7	3	5	2	2	6	40
NC_031356.1	psbA	9	13	2	5	0	2	5	1	16	5	5	5	*	*	20	6	5	7	4	6	20	5	3	1	25	6	4	0	23	4	1	1	9	2	6	0	9	11	1	1	9	2	1	1	3	0	8	9
NC_031356.1	psbB	1	9	5	20	1	1	10	3	18	3	1	13	8	4	10	30	6	11	11	4	14	8	8	3	21	20	10	11	21	4	6	9	9	7	6	2	11	10	7	7	17	7	3	5	2	0	12	12
NC_031356.1	psbC	4	10	5	9	1	2	8	0	16	6	4	9	12	3	12	22	4	12	6	6	14	11	10	3	19	22	3	13	23	6	8	1	10	2	11	1	10	15	3	7	7	4	5	2	3	1	7	22
NC_031356.1	psbD	7	9	4	8	2	2	8	3	13	3	2	6	4	0	15	24	1	7	4	4	6	8	4	7	19	5	7	5	14	5	2	1	6	5	6	1	9	8	3	0	10	0	1	3	2	1	8	13
NC_031356.1	rbcL	3	12	5	21	3	6	10	2	22	12	5	10	20	4	8	13	6	12	1	11	11	13	7	2	25	16	4	9	18	4	5	3	10	5	6	0	20	15	1	3	12	4	3	7	4	0	12	9
NC_031356.1	rpl14	2	6	3	3	0	2	4	1	7	0	1	1	5	1	1	1	0	2	4	4	7	3	1	3	5	3	0	1	3	1	1	0	3	1	1	0	3	4	0	2	5	3	0	5	0	1	2	5
NC_031356.1	rpl16	1	2	1	0	1	0	3	1	6	0	0	1	8	1	2	2	0	4	7	2	4	5	2	3	3	6	1	1	6	1	4	1	2	2	0	3	0	6	0	0	2	8	1	4	2	1	4	*
NC_031356.1	rpl2	4	12	4	6	1	3	4	2	7	4	1	9	20	3	0	1	4	6	10	4	9	8	7	2	3	12	1	9	14	2	4	1	8	5	6	1	2	7	2	3	5	12	2	3	2	1	7	6
NC_031356.1	rpl20	0	7	0	1	0	2	3	2	0	1	1	1	5	3	1	4	2	4	8	1	7	3	0	1	5	1	0	2	1	*	*	*	*	1	1	0	5	1	0	0	0	8	1	4	1	3	4	3
NC_031356.1	rpoA	4	17	7	7	1	4	11	2	23	4	0	11	17	3	3	8	0	10	17	4	16	4	2	3	5	8	1	2	4	4	3	0	6	10	2	1	6	8	1	2	5	6	1	4	3	1	4	10
NC_031356.1	rpoB	9	34	8	38	3	8	37	16	54	20	4	21	43	17	11	29	8	31	32	12	50	10	4	9	26	41	11	20	20	15	5	10	18	14	8	5	17	23	4	13	24	25	11	18	4	7	9	35
NC_031356.1	rpoC1	2	28	4	24	6	12	20	7	40	12	4	13	27	9	8	17	8	22	18	15	27	10	3	2	16	15	5	15	12	12	7	5	13	6	8	2	9	12	3	8	15	17	3	13	6	7	8	23
NC_031356.1	rpoC2	13	56	5	48	5	11	56	7	59	21	15	28	62	19	17	42	12	40	38	27	72	15	11	10	19	42	10	21	25	17	10	9	17	29	11	8	24	31	11	15	28	28	12	29	6	6	12	39
NC_031356.1	rps11	1	4	0	4	0	2	4	0	1	0	0	2	5	2	3	1	*	*	4	1	6	8	2	2	2	3	3	3	6	2	5	0	2	3	3	1	2	5	1	3	3	5	4	3	0	3	6	3
NC_031356.1	rps12	1	4	0	3	1	1	5	2	2	0	1	2	7	3	0	1	0	3	1	3	4	0	3	0	2	6	1	4	2	3	3	0	2	1	3	2	4	4	2	2	4	6	2	3	1	0	3	5
NC_031356.1	rps18	3	6	0	5	*	*	6	0	2	2	1	0	5	6	0	5	0	2	1	2	7	0	0	2	4	1	0	3	2	0	2	1	0	0	1	1	2	0	0	1	0	6	2	5	0	1	3	7
NC_031356.1	rps2	2	9	3	10	0	6	5	1	10	1	1	6	9	5	2	4	0	8	6	7	11	7	3	1	6	4	2	2	6	3	1	1	3	4	1	5	4	3	0	0	5	8	3	3	0	1	5	9
NC_031356.1	rps3	3	7	2	5	1	2	15	2	11	4	1	2	14	4	2	4	0	7	7	9	15	7	3	1	3	9	1	3	8	3	0	0	4	3	2	0	2	6	2	0	4	6	1	5	0	0	2	5
NC_031356.1	rps4	3	4	0	8	1	1	12	1	8	1	1	4	17	0	2	3	2	6	6	1	7	0	5	1	2	4	0	3	5	3	2	1	3	2	0	1	4	2	2	0	5	4	2	3	2	1	12	9
NC_031356.1	rps7	2	4	1	3	*	*	6	0	6	2	1	3	11	4	1	2	0	3	4	1	6	11	3	0	5	5	2	2	2	2	2	1	0	2	0	0	5	3	0	1	4	3	0	5	1	0	9	6
NC_031356.1	rps8	4	5	3	1	0	2	1	1	6	1	0	2	8	0	0	2	0	4	7	3	8	0	1	0	2	3	1	2	6	2	1	0	1	1	3	1	4	1	0	1	4	4	3	6	1	3	0	5
NC_031356.1	ycf1	30	113	16	76	8	13	54	13	113	22	7	28	171	49	23	94	18	57	68	27	78	12	5	4	12	29	8	7	15	21	14	6	17	33	14	16	36	29	17	9	22	48	13	20	3	5	17	64
NC_031356.1	ycf2	36	108	25	105	10	18	65	28	84	53	13	45	90	55	78	84	17	66	60	46	74	13	7	5	26	42	10	21	20	28	17	17	29	30	16	17	33	22	16	16	25	47	27	30	12	15	17	41
NC_031356.1	ycf3	3	10	0	5	0	1	4	4	11	4	0	3	3	2	4	4	2	11	5	4	7	2	4	3	8	6	1	1	1	1	2	2	1	3	2	2	2	1	0	1	0	3	3	4	0	2	1	4
NC_031356.1	ycf4	0	6	1	3	2	1	3	2	8	3	0	2	6	0	6	11	1	6	6	6	9	1	1	1	5	5	2	3	6	3	0	1	3	2	0	1	3	3	2	3	1	4	0	3	1	1	6	5
NC_031356.1	Genome SUM	227	790	167	695	67	166	594	171	860	272	114	389	828	266	397	786	171	637	599	355	913	320	185	139	522	559	178	268	483	247	185	124	329	316	194	122	431	446	136	167	412	369	139	277	86	93	267	747
NC_031357.1	accD	3	36	9	26	2	8	19	3	23	8	4	8	23	7	7	22	9	23	10	7	27	3	3	1	10	6	9	7	10	2	3	4	6	8	5	5	11	8	3	4	10	7	3	0	1	2	4	15
NC_031357.1	atpA	1	15	2	16	0	1	25	11	32	8	1	1	16	5	5	7	3	15	8	7	30	11	12	5	21	13	6	3	19	2	1	5	9	8	6	5	10	21	4	5	7	8	2	7	4	2	7	19
NC_031357.1	atpB	7	12	7	17	0	1	16	5	30	4	0	4	18	3	8	9	3	9	6	10	16	9	8	6	18	23	3	5	17	1	4	4	17	8	8	3	17	22	2	6	12	11	0	5	3	3	7	20
NC_031357.1	atpE	1	9	2	4	0	1	5	1	7	3	1	0	2	2	1	0	*	*	4	2	8	1	1	3	9	1	3	0	4	1	1	1	1	2	2	2	4	4	0	1	3	3	1	4	1	0	0	4
NC_031357.1	atpF	3	12	0	7	*	*	8	3	13	1	0	1	6	3	4	6	2	1	3	3	8	2	4	2	2	6	2	3	1	1	0	0	0	2	4	1	5	1	1	4	1	1	3	4	1	3	3	9
NC_031357.1	atpI	1	8	1	5	0	1	6	3	9	1	0	5	8	0	7	9	3	7	8	4	14	2	3	3	9	5	4	1	10	4	4	0	6	4	1	1	8	5	3	3	11	*	*	2	0	0	1	18
NC_031357.1	ccsA	5	11	0	5	2	1	7	0	7	3	2	10	7	2	2	15	2	11	14	5	24	7	1	3	3	7	3	1	7	4	1	1	1	8	4	0	8	8	4	0	6	3	2	2	0	0	3	22
NC_031357.1	cemA	3	8	3	7	0	3	6	0	13	1	3	5	8	5	6	8	3	7	5	8	14	3	1	0	1	5	0	0	4	0	4	2	0	4	1	2	4	4	2	1	5	0	1	0	0	0	3	7
NC_031357.1	clpP	2	1	2	10	1	0	7	1	11	4	0	4	3	1	1	8	0	6	5	2	7	6	2	1	5	8	2	3	2	2	3	0	6	5	2	0	1	11	1	0	7	3	2	3	1	1	1	2
NC_031357.1	matK	5	27	2	14	2	6	11	1	20	5	3	17	23	6	12	31	10	20	12	9	20	7	4	3	10	6	0	6	4	8	3	2	5	5	2	0	4	4	4	5	6	9	2	10	2	6	4	19
NC_031357.1	ndhA	2	10	2	7	0	2	10	0	14	3	1	0	9	0	6	15	3	13	13	10	18	7	3	3	7	10	4	6	10	4	3	1	7	9	2	1	5	9	3	2	11	6	2	1	0	1	3	24
NC_031357.1	ndhB	10	10	2	11	3	8	9	3	15	6	1	6	8	4	18	16	4	17	18	15	27	6	5	2	13	22	2	4	10	7	1	1	10	6	5	4	15	10	2	3	8	5	1	4	0	1	2	20
NC_031357.1	ndhC	*	*	0	4	*	*	1	0	6	1	*	*	3	0	3	11	1	6	5	1	8	6	1	0	4	3	0	1	3	3	0	1	1	0	0	1	0	2	0	1	8	*	*	2	1	1	0	1
NC_031357.1	ndhD	1	10	4	11	1	1	10	0	10	3	0	8	9	5	16	33	4	23	29	12	19	10	5	5	11	18	7	8	7	8	5	5	5	10	3	5	10	7	2	2	13	3	1	4	3	1	2	32
NC_031357.1	ndhF	7	42	2	17	2	4	15	3	13	3	1	9	25	4	12	55	2	39	34	10	39	9	5	4	21	22	5	8	16	7	5	2	13	12	0	5	23	11	4	4	21	8	1	5	2	4	1	50
NC_031357.1	ndhG	3	4	0	6	0	3	3	3	2	1	0	3	1	0	2	8	3	3	10	1	14	2	2	0	8	6	1	4	4	2	0	1	1	3	2	1	4	2	2	3	5	1	0	0	0	0	1	9
NC_031357.1	ndhH	1	9	4	19	1	3	9	4	27	3	4	4	15	1	8	10	3	16	13	5	22	4	1	4	8	10	6	7	9	6	4	4	9	5	1	1	7	8	4	2	8	13	1	8	0	1	6	11
NC_031357.1	ndhI	1	7	1	7	3	6	5	0	8	3	2	1	6	1	5	2	1	9	3	2	11	2	1	0	1	1	0	0	5	1	0	1	6	5	2	0	4	6	0	0	6	1	1	4	1	0	6	5
NC_031357.1	ndhJ	0	4	1	8	0	2	6	1	5	2	0	6	4	2	2	4	2	10	7	2	4	1	4	1	5	4	2	2	3	3	2	3	2	0	0	1	1	4	1	1	3	3	2	0	0	0	5	7
NC_031357.1	ndhK	2	6	3	9	0	5	3	2	7	3	1	1	8	3	4	6	1	9	4	3	9	3	1	1	4	4	1	4	4	7	3	2	6	8	2	0	8	4	2	2	4	4	1	6	0	2	2	7
NC_031357.1	petA	3	15	2	11	1	1	9	9	14	5	1	1	14	7	3	10	4	8	14	3	15	6	3	5	6	6	4	7	9	4	10	2	10	1	4	1	6	8	2	6	12	0	2	3	2	0	4	8
NC_031357.1	petB	2	0	1	3	0	2	5	1	5	3	3	2	5	1	2	12	1	9	5	3	6	4	1	1	8	5	5	0	6	2	2	1	6	3	3	2	10	13	2	4	5	*	*	2	2	1	5	10
NC_031357.1	petD	2	6	1	4	0	1	2	0	5	1	0	1	5	2	2	8	0	4	2	0	8	6	1	3	2	4	1	1	7	5	7	0	5	6	1	0	3	9	1	2	4	1	0	0	0	0	3	12
NC_031357.1	psaA	8	11	5	28	1	3	19	9	10	7	12	30	16	1	20	31	5	15	18	10	29	22	7	9	33	22	12	12	25	9	7	4	12	8	13	7	15	23	5	6	8	4	4	5	1	1	11	27
NC_031357.1	psaB	7	24	7	19	1	1	22	7	13	6	5	35	11	4	14	38	5	20	12	10	26	16	9	7	33	27	7	12	26	7	6	7	10	13	4	4	22	11	4	2	13	7	3	5	2	2	6	40
NC_031357.1	psbA	9	13	2	5	0	2	5	1	16	5	5	5	*	*	20	6	5	7	4	6	20	5	2	1	26	6	4	0	23	4	1	1	9	2	6	0	9	11	1	1	9	2	1	1	3	0	8	9
NC_031357.1	psbB	1	9	5	20	1	1	10	3	18	3	1	13	8	4	10	30	6	11	11	4	14	8	8	3	21	20	10	11	21	4	6	9	9	7	6	2	11	10	7	7	17	7	3	5	2	0	12	12
NC_031357.1	psbC	4	10	5	9	1	2	8	0	16	6	4	9	12	3	12	22	4	12	6	6	14	11	10	3	19	23	3	12	23	6	8	1	10	2	11	1	10	14	4	7	7	4	5	2	3	1	7	22
NC_031357.1	psbD	7	9	4	8	2	2	8	3	13	3	2	6	4	0	15	24	1	7	4	4	6	8	4	7	19	6	7	4	14	5	2	1	6	5	6	1	9	8	3	0	10	0	1	3	2	1	8	13
NC_031357.1	rbcL	3	12	5	21	3	6	10	2	22	12	5	10	20	4	8	13	6	12	1	11	11	13	6	2	25	16	4	9	18	4	5	3	10	5	6	0	20	14	1	3	12	4	3	7	4	0	12	9
NC_031357.1	rpl14	2	6	3	3	0	2	4	1	7	0	1	1	5	1	1	1	0	2	4	4	7	3	1	3	5	3	0	1	3	1	1	0	3	1	1	0	3	4	0	2	5	3	0	5	0	1	2	5
NC_031357.1	rpl16	1	2	1	0	1	0	3	1	6	0	0	1	8	1	2	2	0	4	7	2	4	5	2	3	3	6	1	1	6	1	4	1	2	2	0	3	0	6	0	0	2	8	1	4	2	1	4	*
NC_031357.1	rpl2	4	12	4	6	1	3	4	2	7	4	1	9	20	3	0	1	4	6	10	4	9	8	7	2	3	12	1	9	14	2	4	1	8	5	6	1	2	7	2	3	5	12	2	3	2	1	7	6
NC_031357.1	rpl20	0	6	0	1	0	2	3	2	0	1	1	1	5	3	1	4	2	4	7	1	7	3	0	1	5	1	0	2	1	*	*	*	*	1	1	0	5	2	0	0	0	8	1	4	1	3	4	3
NC_031357.1	rpoA	4	17	7	7	1	4	11	2	23	4	0	11	17	3	3	8	0	10	17	4	16	4	2	3	5	8	1	2	4	4	3	0	6	9	3	1	6	8	1	2	5	6	1	4	3	1	4	10
NC_031357.1	rpoB	9	34	8	38	3	8	37	16	54	20	4	21	43	17	11	29	8	31	32	12	50	10	4	9	26	42	11	19	20	15	5	10	18	14	8	5	17	23	4	13	24	25	11	18	4	7	9	35
NC_031357.1	rpoC1	2	28	4	24	6	12	20	7	40	12	4	13	27	9	8	17	8	22	18	15	27	9	3	3	16	15	5	15	12	12	7	5	12	6	8	2	9	12	3	8	15	17	3	13	6	7	8	22
NC_031357.1	rpoC2	13	59	5	50	5	11	57	7	58	20	16	27	64	19	17	42	11	41	38	26	72	15	11	10	20	43	10	21	25	17	10	9	17	28	12	9	22	33	11	14	27	29	12	28	6	6	12	40
NC_031357.1	rps11	1	4	0	4	0	2	4	0	1	0	0	2	4	3	3	1	*	*	4	1	6	8	2	2	2	3	3	3	7	2	5	0	2	3	3	1	2	5	1	3	3	5	4	3	0	3	6	3
NC_031357.1	rps12	1	4	0	3	1	1	5	2	2	0	1	2	7	3	0	1	0	3	1	3	4	0	3	0	2	6	1	4	2	3	3	0	2	1	3	2	4	4	2	2	4	6	2	3	1	0	3	5
NC_031357.1	rps18	3	6	0	5	*	*	6	0	2	2	1	0	5	6	0	5	0	2	2	1	7	0	0	2	4	1	0	3	2	0	2	1	0	0	1	1	2	0	0	1	0	6	2	5	0	1	3	7
NC_031357.1	rps2	2	9	3	10	0	6	5	1	10	1	1	6	9	5	2	4	0	8	6	7	11	7	3	1	6	4	2	2	6	3	0	1	4	4	1	5	4	3	0	0	5	8	3	3	0	1	5	9
NC_031357.1	rps3	3	7	2	5	1	2	15	2	11	4	1	2	14	4	2	4	0	7	7	9	15	7	3	1	3	9	1	3	8	3	0	0	4	3	2	0	2	6	2	0	4	6	1	5	0	0	2	5
NC_031357.1	rps4	3	4	0	8	1	1	12	1	8	1	1	4	17	0	2	3	2	6	6	1	7	0	5	1	2	4	0	3	5	3	2	1	3	2	0	1	4	2	2	0	5	4	2	3	2	1	12	9
NC_031357.1	rps7	2	4	1	3	*	*	6	0	6	2	1	3	11	4	1	2	0	3	4	1	6	11	3	0	5	5	2	2	2	2	2	1	0	2	0	0	5	3	0	1	4	3	0	5	1	0	9	6
NC_031357.1	rps8	4	5	3	1	0	2	1	1	6	1	0	2	8	0	0	2	0	4	7	4	7	0	1	0	2	3	1	2	6	2	1	0	1	1	3	1	4	1	0	1	4	4	3	6	1	3	0	5
NC_031357.1	ycf1	31	111	16	76	8	13	54	14	115	23	7	28	171	48	23	94	18	58	68	27	78	12	5	4	11	30	8	7	15	21	14	6	17	33	16	15	36	28	17	9	22	49	15	21	3	5	17	64
NC_031357.1	ycf2	36	108	25	105	10	18	65	28	84	53	13	45	90	55	78	84	17	66	60	46	74	13	7	5	26	42	10	21	20	28	17	17	29	30	16	17	33	22	16	16	25	47	27	30	12	15	17	41
NC_031357.1	ycf3	3	10	0	5	0	1	4	4	11	4	0	3	3	2	4	4	2	11	5	4	7	2	4	3	8	6	1	1	1	1	2	2	1	3	2	2	2	1	0	1	0	3	3	4	0	2	1	4
NC_031357.1	ycf4	0	6	2	3	2	1	3	2	7	3	0	2	6	0	6	11	1	6	6	6	9	1	1	1	5	5	2	3	6	3	0	1	3	2	0	1	3	3	2	3	1	4	0	3	1	1	6	5
NC_031357.1	Genome SUM	228	792	168	695	67	166	598	172	862	272	115	388	831	266	399	788	169	643	597	353	911	318	185	142	521	563	177	265	486	246	183	125	330	314	198	123	429	445	137	166	412	371	141	274	86	93	268	747
NC_036370.1	accD	3	34	9	26	2	8	17	3	23	8	4	8	23	7	7	23	9	20	11	7	28	3	3	1	10	5	9	8	10	2	3	3	6	8	4	4	12	9	3	4	10	6	3	1	1	2	4	14
NC_036370.1	atpA	1	15	2	16	0	1	25	11	32	8	1	1	16	5	5	7	3	15	8	7	30	11	12	5	21	13	6	3	19	2	2	5	8	8	6	5	10	21	4	5	7	8	2	7	4	2	7	19
NC_036370.1	atpB	7	12	7	17	0	1	16	5	30	4	0	4	18	3	8	9	3	9	6	10	16	8	7	7	19	22	3	6	17	1	4	4	17	8	8	3	17	22	2	6	12	11	0	5	3	3	7	20
NC_036370.1	atpE	2	9	2	4	0	1	5	1	7	3	1	0	2	1	1	0	*	*	4	2	8	1	1	3	9	1	3	0	4	1	1	1	1	2	2	2	4	4	0	1	3	3	1	4	1	0	0	4
NC_036370.1	atpF	3	12	0	7	*	*	8	3	13	1	0	1	6	3	4	6	2	1	3	3	8	2	4	2	2	6	2	3	1	1	0	0	0	2	4	1	5	1	1	4	1	1	3	4	1	3	3	9
NC_036370.1	atpI	1	8	1	5	0	1	6	3	9	1	0	5	8	0	7	9	3	7	8	4	14	2	3	3	9	5	4	1	10	4	4	0	6	4	1	1	8	5	3	3	11	*	*	2	0	0	1	18
NC_036370.1	ccsA	5	11	0	5	2	1	7	0	7	3	2	10	7	2	2	15	2	11	14	5	24	7	1	3	3	7	3	1	7	5	1	1	1	8	4	0	8	8	4	0	6	3	2	1	0	0	3	22
NC_036370.1	cemA	3	8	3	7	0	3	6	0	13	1	3	5	8	5	6	8	3	7	5	8	14	3	1	0	1	5	0	0	4	0	4	2	0	4	1	2	4	4	2	1	5	0	1	0	0	0	3	7
NC_036370.1	clpP	2	1	2	10	1	0	7	1	11	4	0	4	3	1	1	8	0	6	5	2	7	6	2	1	5	8	2	3	2	2	3	0	6	5	2	0	1	11	1	0	7	3	2	3	1	1	1	2
NC_036370.1	matK	5	27	2	14	2	6	11	1	20	5	3	17	22	6	12	30	10	20	13	9	20	6	4	4	10	6	0	6	4	8	3	1	5	5	2	0	4	4	4	5	6	9	2	9	2	7	4	19
NC_036370.1	ndhA	2	10	2	7	0	2	10	0	14	3	1	0	9	0	6	15	3	13	13	10	18	7	3	3	7	10	4	5	11	4	3	1	7	9	2	1	5	10	3	2	11	6	2	1	0	1	3	24
NC_036370.1	ndhB	10	10	2	11	3	8	9	3	15	6	1	6	8	4	18	16	4	17	17	15	27	6	5	2	13	22	2	4	10	7	1	1	10	6	5	4	15	10	2	3	8	6	1	4	0	1	2	20
NC_036370.1	ndhC	*	*	0	4	*	*	1	0	6	1	*	*	3	0	3	10	1	6	5	1	8	6	1	0	4	3	0	1	3	3	0	1	1	0	0	1	0	2	0	1	8	*	*	2	1	1	0	1
NC_036370.1	ndhD	1	10	4	11	1	1	10	0	10	3	0	8	9	5	14	33	5	22	29	12	19	10	5	5	11	18	7	8	7	8	4	5	6	10	3	5	10	7	2	2	13	3	1	4	3	1	2	34
NC_036370.1	ndhF	7	42	2	17	2	4	15	3	13	3	1	9	26	4	11	54	3	38	34	10	38	10	5	3	21	22	6	8	15	7	6	2	12	12	0	5	22	11	4	4	21	8	1	5	2	4	1	51
NC_036370.1	ndhG	3	4	0	6	0	3	3	3	2	1	0	3	1	0	2	8	3	3	10	1	14	2	2	0	8	6	1	4	4	2	0	1	1	3	2	1	4	2	2	3	5	1	0	0	0	0	1	9
NC_036370.1	ndhH	1	9	5	18	1	3	10	3	27	3	3	5	15	1	8	10	3	16	13	4	23	4	1	4	8	10	6	7	9	6	4	4	9	5	1	1	7	8	4	2	8	13	1	8	0	1	6	11
NC_036370.1	ndhI	1	7	1	7	3	6	5	0	8	3	2	1	6	1	5	2	1	9	3	2	11	2	1	0	1	1	0	0	5	1	0	1	6	5	2	0	4	6	0	0	6	1	1	4	1	0	6	5
NC_036370.1	ndhJ	0	4	1	8	0	2	6	1	5	2	0	6	4	2	2	4	2	10	7	2	4	1	4	1	5	4	2	2	3	3	2	2	2	0	0	2	1	4	1	1	3	3	2	0	0	0	5	7
NC_036370.1	ndhK	2	6	3	9	0	5	3	2	7	3	1	1	8	3	4	6	1	9	4	3	9	3	1	1	4	4	1	4	4	7	3	2	6	8	2	0	8	4	2	2	4	4	1	6	0	2	2	7
NC_036370.1	petA	3	15	2	11	1	1	9	9	15	4	1	1	14	7	3	10	4	8	15	3	15	6	3	5	6	6	4	7	9	4	10	2	9	1	4	1	6	7	2	6	12	0	2	3	2	0	4	8
NC_036370.1	petB	2	0	1	3	0	2	5	1	5	3	3	2	5	1	2	12	1	9	5	3	6	4	1	1	8	5	5	0	6	2	2	1	6	3	3	2	10	13	2	4	5	*	*	2	2	1	5	10
NC_036370.1	petD	2	6	1	4	0	1	2	0	5	1	0	1	5	2	2	8	0	4	2	0	8	6	1	3	2	4	1	1	7	5	7	0	5	6	1	0	3	9	1	2	4	1	0	0	0	0	3	12
NC_036370.1	psaA	8	11	5	28	1	3	19	9	10	7	12	30	16	1	21	30	5	15	18	10	29	22	7	9	33	22	12	12	25	9	7	4	12	9	13	6	15	24	4	6	8	4	4	5	1	1	11	27
NC_036370.1	psaB	7	24	7	19	1	1	23	6	13	5	5	35	11	5	14	38	5	20	12	10	26	15	9	7	33	25	7	14	26	7	6	7	10	13	4	4	22	11	4	2	13	7	3	5	2	2	6	40
NC_036370.1	psbA	9	13	2	5	0	2	5	1	16	5	5	5	*	*	20	6	5	7	4	6	20	5	2	1	26	6	5	0	22	4	1	1	9	2	6	0	9	11	1	1	9	2	1	1	3	0	8	9
NC_036370.1	psbB	1	9	5	20	1	1	10	3	18	3	1	13	8	4	10	30	6	11	11	4	14	8	8	3	21	20	10	11	21	4	6	9	9	7	6	2	11	10	7	7	17	7	3	5	2	0	12	12
NC_036370.1	psbC	4	10	5	9	1	2	8	0	16	6	4	9	12	3	12	22	4	12	6	6	14	11	10	3	19	23	3	12	23	6	8	1	10	2	11	1	10	15	3	7	7	4	5	2	3	1	7	22
NC_036370.1	psbD	7	9	4	8	2	2	8	3	13	3	2	6	4	0	15	24	1	7	4	4	6	8	4	7	19	6	7	4	14	5	2	1	6	5	6	1	9	8	3	0	10	0	1	3	2	1	8	13
NC_036370.1	rbcL	3	12	5	21	3	6	10	2	22	12	5	10	20	4	8	13	6	12	2	11	11	13	6	2	24	16	4	9	18	4	5	3	10	5	6	0	20	14	1	3	13	4	3	7	4	0	12	9
NC_036370.1	rpl14	2	6	3	3	0	2	4	1	7	0	1	1	5	1	1	1	0	2	4	4	7	3	1	3	5	3	0	1	3	1	1	0	3	1	1	0	3	4	0	2	5	3	0	5	0	1	2	5
NC_036370.1	rpl16	1	1	1	1	1	0	3	1	6	0	0	1	8	1	2	2	0	4	7	2	4	5	2	2	3	6	1	1	6	1	4	1	2	2	0	4	0	6	0	0	2	9	0	4	2	1	4	*
NC_036370.1	rpl2	4	12	4	6	1	3	4	2	7	4	1	9	20	3	0	1	4	6	10	4	9	8	7	2	3	12	1	9	14	2	4	1	8	5	6	1	2	7	2	3	5	12	2	3	2	1	7	6
NC_036370.1	rpl20	0	7	0	1	0	2	3	2	0	1	1	1	5	3	1	4	2	4	8	1	7	3	0	1	5	1	0	2	1	*	*	*	*	1	1	0	5	1	0	0	0	8	1	4	1	3	4	3
NC_036370.1	rpoA	4	17	7	7	1	4	11	2	23	4	0	11	17	2	3	8	0	10	17	4	16	4	2	3	5	8	1	2	4	4	3	0	6	9	3	1	6	8	1	2	5	6	2	4	3	1	4	10
NC_036370.1	rpoB	9	34	8	38	3	8	37	15	54	20	4	21	42	18	11	29	8	31	32	11	51	10	4	9	26	42	11	19	20	15	5	10	18	14	8	5	17	23	4	13	24	25	11	18	4	8	9	35
NC_036370.1	rpoC1	2	28	4	24	5	12	20	7	40	12	4	13	27	9	8	17	9	23	18	15	27	9	3	3	16	15	5	15	12	12	6	6	12	6	8	2	9	12	3	8	15	17	3	13	6	7	8	22
NC_036370.1	rpoC2	13	59	5	51	5	11	57	8	58	19	16	27	64	19	17	42	11	40	37	27	72	15	11	11	20	44	10	20	26	17	10	9	17	28	12	9	22	32	11	13	27	29	12	28	6	6	12	40
NC_036370.1	rps11	1	4	0	4	0	2	4	0	1	0	0	2	5	2	3	1	*	*	4	1	6	8	2	2	2	3	3	3	7	2	5	0	2	3	3	1	2	5	1	3	3	5	4	3	0	3	6	3
NC_036370.1	rps12	1	4	0	3	1	1	5	2	2	0	1	2	7	3	0	1	0	3	1	3	4	0	3	0	2	6	1	4	2	2	3	1	2	1	3	2	4	4	2	2	4	6	2	3	1	0	3	5
NC_036370.1	rps18	3	6	0	5	*	*	6	0	2	2	1	0	5	6	0	5	0	2	1	2	7	0	0	2	4	1	0	3	2	0	2	1	0	0	1	1	2	0	0	1	0	6	2	4	0	2	3	7
NC_036370.1	rps2	2	9	3	10	0	6	5	1	10	1	1	6	9	5	2	4	0	8	6	7	11	7	3	1	6	4	2	2	6	3	1	1	3	4	1	5	4	3	0	0	5	8	3	3	0	1	5	8
NC_036370.1	rps3	3	7	2	5	1	2	15	2	11	4	1	2	14	3	2	4	0	7	7	9	15	7	3	1	3	9	1	3	8	3	0	0	4	3	2	0	2	6	2	0	4	6	2	5	0	0	2	5
NC_036370.1	rps4	3	4	0	8	1	1	12	1	8	1	1	4	17	0	2	3	2	6	6	1	7	0	5	1	2	4	0	3	5	3	2	1	3	2	0	1	4	2	2	0	5	4	2	3	2	1	12	9
NC_036370.1	rps7	2	4	1	3	*	*	6	0	6	2	1	3	11	4	1	2	0	3	4	1	6	11	3	0	5	5	2	2	2	2	2	1	0	2	0	0	5	3	0	1	4	3	0	5	1	0	9	6
NC_036370.1	rps8	4	5	3	1	0	2	1	1	6	1	0	2	8	0	0	2	0	4	7	4	7	0	1	0	2	3	1	2	6	2	1	0	1	1	3	1	4	1	0	1	4	4	3	6	1	3	0	5
NC_036370.1	ycf1	30	112	16	76	9	14	54	14	115	23	7	29	171	50	23	94	17	59	68	27	78	12	4	4	11	30	9	7	15	21	15	6	16	34	14	15	37	28	17	8	22	50	14	21	4	5	16	64
NC_036370.1	ycf2	36	108	25	105	10	18	65	28	84	53	13	45	90	55	78	84	17	66	60	46	74	13	7	5	26	42	10	21	20	28	17	17	29	30	16	17	33	21	16	17	25	47	27	30	12	15	17	41
NC_036370.1	ycf3	3	10	0	5	0	1	4	4	11	4	0	3	3	2	4	4	2	11	5	4	7	2	4	3	8	6	1	1	1	1	2	2	1	3	2	2	2	1	0	1	0	3	3	4	0	2	1	4
NC_036370.1	ycf4	0	6	1	3	2	1	3	2	8	3	0	2	6	0	6	11	1	6	6	6	9	1	1	1	5	5	2	3	6	3	0	1	3	2	0	1	3	3	2	3	1	4	0	3	1	1	6	5
NC_036370.1	Genome SUM	228	791	168	696	67	167	598	170	864	269	114	390	831	266	397	785	171	639	599	353	913	316	183	143	521	560	180	267	486	246	185	124	326	316	195	123	430	445	135	165	413	373	141	272	87	96	267	748
NC_036930.1	accD	3	34	9	25	2	8	17	4	23	9	4	8	23	7	7	23	9	20	12	7	28	3	3	1	10	6	8	7	11	1	3	4	6	7	4	4	12	9	3	4	10	6	3	1	1	2	4	14
NC_036930.1	atpA	1	15	2	16	0	1	25	11	32	8	1	1	16	5	6	6	3	15	8	7	30	10	12	6	21	13	6	3	19	2	2	5	8	9	6	5	9	21	4	5	7	8	2	7	4	1	8	19
NC_036930.1	atpB	7	12	7	17	0	1	16	5	30	4	0	4	18	3	8	9	3	9	6	10	16	9	7	6	19	23	2	5	18	1	4	4	17	8	8	3	17	22	2	6	12	11	0	5	3	3	7	19
NC_036930.1	atpE	1	9	2	4	0	1	5	1	7	3	1	0	2	2	1	0	*	*	4	2	8	1	1	3	9	1	3	0	4	1	1	1	1	2	2	2	4	4	0	1	3	3	1	4	1	0	0	4
NC_036930.1	atpF	3	12	0	7	*	*	8	3	13	1	0	1	6	3	4	6	2	1	3	3	8	2	4	2	2	6	2	3	1	1	0	0	0	2	4	1	5	1	1	4	1	1	3	4	1	3	3	9
NC_036930.1	atpI	1	8	1	5	0	1	6	3	9	1	0	5	8	0	7	9	3	7	8	4	14	2	3	3	9	5	4	1	10	4	4	0	6	4	1	1	8	5	3	3	11	*	*	2	0	0	1	18
NC_036930.1	ccsA	5	11	0	5	2	1	7	0	7	3	2	10	7	2	2	15	2	11	14	4	24	8	1	3	3	7	4	1	6	3	1	1	1	8	5	0	8	8	4	0	6	3	2	2	0	0	3	22
NC_036930.1	cemA	3	8	3	7	0	3	5	0	14	1	3	5	8	5	6	8	3	7	5	8	14	3	1	0	1	5	0	0	4	0	4	2	0	4	1	2	4	4	2	1	5	0	1	0	0	0	3	7
NC_036930.1	clpP	2	1	2	10	1	0	7	1	11	4	0	4	3	1	1	8	0	6	5	2	7	6	2	1	5	8	2	3	2	2	3	0	6	5	2	0	1	11	1	0	7	3	2	3	1	1	1	2
NC_036930.1	matK	5	27	2	14	2	6	11	0	20	5	3	17	22	6	12	31	10	20	14	8	20	7	4	3	10	6	0	6	4	8	3	2	5	5	2	0	4	4	3	5	6	9	1	10	2	7	4	19
NC_036930.1	ndhA	2	10	2	7	0	2	10	0	14	4	1	0	9	0	6	15	3	13	12	11	18	7	3	3	7	10	4	5	10	4	3	1	7	9	2	1	5	9	3	2	11	6	2	1	0	1	3	24
NC_036930.1	ndhB	10	10	2	11	3	8	9	3	15	6	1	6	8	4	18	16	4	17	17	15	27	6	5	2	13	22	2	4	10	7	1	1	10	6	5	4	15	10	2	3	8	6	1	4	0	1	2	20
NC_036930.1	ndhC	*	*	0	4	*	*	1	0	6	1	*	*	3	0	3	10	1	6	5	1	8	6	1	0	4	3	0	1	3	3	0	1	1	0	0	1	0	2	0	1	8	*	*	2	1	1	0	1
NC_036930.1	ndhD	1	11	4	11	1	1	10	0	10	3	0	8	9	5	17	33	4	23	29	11	17	10	5	5	11	18	7	7	8	8	4	5	6	10	3	6	10	7	2	2	15	3	1	4	3	1	2	32
NC_036930.1	ndhF	7	40	2	16	2	4	16	2	13	4	1	9	24	3	12	55	3	37	35	10	37	9	5	4	21	22	6	8	16	7	5	2	13	12	0	5	24	11	4	4	21	8	1	5	1	4	2	49
NC_036930.1	ndhG	3	4	0	6	0	3	3	3	2	1	0	3	1	0	2	8	3	3	10	1	14	2	3	0	7	6	1	4	4	1	0	1	1	3	2	1	4	2	2	3	5	1	0	0	0	0	1	9
NC_036930.1	ndhH	1	9	4	19	1	3	9	4	26	4	3	5	15	0	8	10	4	15	13	5	22	4	1	4	8	11	6	8	9	5	4	5	9	5	2	1	5	9	3	2	8	13	0	8	0	1	6	10
NC_036930.1	ndhI	1	7	1	7	3	6	5	0	8	3	2	1	5	1	5	2	1	9	3	2	10	2	1	0	1	1	0	0	5	1	0	1	6	5	2	0	4	6	0	0	6	2	1	3	1	0	6	5
NC_036930.1	ndhJ	0	4	1	8	0	2	6	1	5	2	0	6	4	2	2	4	2	10	7	2	4	1	4	1	5	4	2	2	3	3	2	3	2	0	0	1	1	4	1	1	3	3	2	0	0	0	5	7
NC_036930.1	ndhK	2	6	3	9	0	5	3	2	7	3	1	1	8	3	4	6	1	9	4	3	9	3	1	1	4	4	1	4	4	7	3	2	6	8	2	0	8	4	2	2	4	4	1	6	0	2	2	7
NC_036930.1	petA	3	15	2	11	1	1	10	8	15	4	1	1	15	6	3	10	3	8	14	3	14	6	3	5	6	6	4	7	9	4	10	2	9	1	4	1	6	8	2	6	13	0	2	3	2	0	4	8
NC_036930.1	petB	2	0	1	3	0	2	5	1	5	3	3	2	5	1	2	12	1	9	5	3	6	4	1	1	8	4	6	0	6	2	2	1	6	3	3	2	10	13	2	4	5	*	*	2	2	1	5	10
NC_036930.1	petD	2	6	2	3	0	1	2	0	5	1	0	1	5	2	2	8	0	4	2	0	8	6	1	3	2	4	1	1	7	5	7	0	5	6	1	0	3	9	1	2	4	1	0	0	0	0	3	13
NC_036930.1	psaA	8	11	5	28	1	3	19	9	10	7	12	30	16	1	20	31	5	15	18	10	29	23	8	8	33	24	12	10	25	9	7	4	12	9	12	6	15	24	4	6	8	5	3	5	1	1	11	27
NC_036930.1	psaB	7	24	7	19	1	1	22	7	13	6	5	35	11	4	14	38	5	20	12	10	26	16	8	7	34	27	7	12	25	6	6	8	10	13	4	4	22	12	4	2	13	7	3	5	2	2	6	39
NC_036930.1	psbA	9	13	2	5	0	2	5	1	16	5	5	5	*	*	20	6	5	7	4	6	20	5	2	1	26	6	4	0	23	4	1	1	9	2	6	0	9	11	1	1	9	2	1	1	3	0	8	9
NC_036930.1	psbB	1	9	5	20	1	1	10	3	18	3	1	13	8	4	10	30	6	11	11	4	14	8	8	3	21	20	10	11	21	4	6	8	10	7	6	2	11	10	7	7	17	7	3	5	2	0	12	12
NC_036930.1	psbC	4	10	5	9	0	3	8	0	16	6	4	9	12	3	12	22	4	12	6	6	14	11	9	3	20	24	3	11	23	6	8	1	10	2	11	1	10	15	3	7	7	4	5	2	3	1	7	21
NC_036930.1	psbD	7	9	4	8	3	1	8	3	13	3	2	6	4	0	16	23	1	7	4	4	6	8	3	8	19	6	6	4	15	5	2	1	6	5	6	1	9	8	3	0	10	0	1	3	2	1	8	13
NC_036930.1	rbcL	3	12	5	21	3	6	10	2	22	12	5	10	19	5	8	13	6	12	1	11	11	13	8	2	24	15	4	10	18	4	4	3	11	5	6	0	20	14	1	3	12	4	3	7	4	0	12	9
NC_036930.1	rpl14	2	6	3	3	0	2	4	1	7	0	1	1	5	1	1	1	0	2	4	4	7	3	1	3	5	3	0	1	3	1	1	0	3	1	1	0	3	5	0	1	5	3	0	5	0	1	2	5
NC_036930.1	rpl16	1	2	1	0	1	0	3	1	6	0	0	1	8	1	2	2	0	4	7	2	4	5	2	3	3	6	1	1	6	1	4	1	2	2	0	3	0	6	0	0	2	9	0	4	2	1	4	*
NC_036930.1	rpl2	4	12	4	6	1	3	4	2	7	4	1	9	20	3	0	1	4	6	10	4	9	8	7	2	3	12	1	9	14	2	4	1	8	5	6	1	2	7	2	3	5	12	2	3	2	1	7	6
NC_036930.1	rpl20	0	7	0	1	0	2	3	2	0	1	1	1	5	3	0	4	2	4	8	2	7	3	0	1	5	1	0	2	1	*	*	*	*	1	1	0	5	1	0	0	0	8	1	4	1	3	4	3
NC_036930.1	rpoA	4	18	7	7	1	4	11	2	23	4	0	12	17	3	3	8	0	10	16	5	16	4	2	3	5	8	1	2	4	4	3	0	6	9	3	1	5	8	1	2	5	6	1	4	3	1	3	10
NC_036930.1	rpoB	9	34	8	38	3	8	37	15	55	19	4	22	42	19	11	29	8	30	31	12	50	10	4	10	27	42	12	19	19	15	5	10	18	15	7	5	16	24	4	12	24	24	12	18	4	7	9	35
NC_036930.1	rpoC1	2	28	4	24	6	12	20	7	40	12	4	12	27	9	8	17	8	23	18	15	27	10	3	3	16	15	5	15	12	12	7	5	13	6	7	2	10	12	3	7	15	17	3	13	7	7	7	22
NC_036930.1	rpoC2	13	59	5	51	5	11	56	9	57	19	16	26	65	19	17	42	11	41	35	27	71	16	9	11	19	45	11	21	25	16	10	9	17	30	12	7	22	31	12	14	27	29	12	29	6	5	12	40
NC_036930.1	rps11	1	5	0	4	0	2	4	0	1	0	0	2	5	2	3	1	*	*	4	1	6	8	2	2	2	3	3	3	7	2	5	0	2	3	3	1	2	5	1	3	3	5	4	3	0	3	6	3
NC_036930.1	rps12	1	4	0	3	1	1	5	1	2	0	1	2	7	4	0	1	0	3	1	3	4	0	3	0	2	6	1	4	2	3	3	0	2	1	3	2	4	4	2	2	4	6	2	3	1	0	3	5
NC_036930.1	rps18	3	6	0	5	*	*	6	0	2	2	1	0	5	6	0	5	0	2	1	2	6	0	0	2	4	1	0	3	2	0	2	1	0	0	0	1	3	0	0	1	1	6	2	5	0	1	3	7
NC_036930.1	rps2	2	9	3	9	0	6	5	1	10	1	1	6	9	5	2	4	0	8	6	7	11	7	3	1	6	4	2	2	6	3	1	1	3	4	1	5	4	3	0	0	5	8	3	3	0	1	5	9
NC_036930.1	rps3	3	7	2	5	1	2	15	2	11	4	1	2	14	4	2	4	0	7	7	9	15	7	3	1	3	9	1	3	8	3	0	0	4	3	2	0	2	6	2	0	4	6	1	5	0	0	2	5
NC_036930.1	rps4	3	4	0	8	1	1	12	1	8	1	1	4	17	0	2	3	2	6	6	1	7	0	5	1	2	4	0	3	5	3	2	1	3	2	0	1	4	2	2	0	5	4	2	3	2	1	12	9
NC_036930.1	rps7	2	4	1	3	*	*	6	0	6	2	1	3	11	4	1	2	0	3	4	1	6	11	3	0	5	5	2	2	2	2	2	1	0	2	0	0	5	3	0	1	4	3	0	5	1	0	9	6
NC_036930.1	rps8	4	5	3	1	0	2	1	1	6	1	0	2	8	0	0	2	0	4	7	4	7	0	2	0	1	3	1	2	6	2	1	0	1	1	3	1	4	1	0	1	4	4	3	6	1	3	0	5
NC_036930.1	ycf1	33	111	15	78	7	14	53	13	114	24	6	28	170	49	25	94	18	58	70	30	73	11	5	4	11	29	9	8	12	22	15	7	19	33	12	14	38	29	16	9	23	51	13	21	4	6	16	64
NC_036930.1	ycf2	35	108	25	105	10	18	65	28	84	53	13	44	90	55	78	83	17	66	60	46	74	12	8	5	26	43	10	20	20	28	17	17	29	30	16	17	33	21	16	16	25	47	26	30	12	15	18	40
NC_036930.1	ycf3	3	10	0	5	0	1	4	4	11	4	0	3	3	2	3	4	2	11	5	4	7	2	4	3	8	6	1	1	1	1	2	2	1	3	2	2	2	1	0	1	0	3	3	4	0	2	1	4
NC_036930.1	ycf4	0	6	0	4	2	1	3	2	8	3	0	2	6	0	6	11	1	6	6	6	9	0	1	2	5	5	2	3	6	3	0	1	3	2	0	1	3	3	2	3	1	4	0	3	1	1	6	5
NC_036930.1	Genome SUM	229	792	166	695	66	167	595	169	863	274	113	388	828	267	402	785	170	637	597	358	899	318	185	146	521	567	180	262	484	241	184	127	333	318	191	119	430	449	133	163	417	375	135	275	87	93	268	741
NC_036936.1	accD	3	30	9	26	2	8	16	3	23	8	4	8	23	7	7	20	9	19	8	7	26	3	3	1	10	7	8	7	10	2	3	3	6	8	4	4	12	8	3	4	9	6	3	0	1	2	4	13
NC_036936.1	atpA	1	15	2	16	0	1	25	11	32	8	1	1	16	5	6	6	3	15	7	8	29	11	12	5	21	13	6	3	19	2	2	5	8	8	6	6	9	21	4	5	7	8	2	7	4	2	7	19
NC_036936.1	atpB	7	12	7	17	0	1	16	5	30	4	0	4	18	3	8	9	3	9	6	10	15	9	7	5	19	23	2	6	18	1	4	4	17	8	8	3	17	22	2	6	12	11	0	5	3	3	7	20
NC_036936.1	atpE	1	9	2	4	0	1	5	1	7	3	1	0	2	2	1	0	*	*	4	2	8	1	1	3	9	1	3	0	4	1	1	1	1	2	2	2	4	4	0	1	3	3	1	4	1	0	0	4
NC_036936.1	atpF	3	12	0	7	*	*	8	3	13	1	0	1	6	3	4	6	2	1	3	3	8	2	3	2	2	6	2	3	1	1	0	0	0	2	4	1	5	1	2	4	1	1	3	4	1	3	3	9
NC_036936.1	atpI	1	8	1	5	0	1	6	3	8	2	0	5	8	0	7	9	3	7	8	4	14	2	3	3	9	5	4	1	10	4	4	0	6	4	1	1	8	5	3	3	11	*	*	2	0	0	1	18
NC_036936.1	ccsA	4	12	0	5	2	1	7	0	7	3	2	10	7	2	2	15	2	11	14	4	24	8	1	3	3	7	4	1	6	3	1	1	1	8	5	0	8	9	4	0	6	3	2	2	0	1	3	21
NC_036936.1	cemA	4	8	3	7	0	3	5	0	14	1	3	5	8	4	6	8	3	7	5	8	14	3	1	0	1	4	0	0	4	0	4	2	0	4	1	2	4	4	2	1	5	1	1	0	0	0	3	7
NC_036936.1	clpP	2	1	2	10	1	0	7	1	11	4	0	4	3	1	1	8	0	6	5	2	7	6	2	1	5	8	2	3	2	2	3	0	6	4	2	1	1	11	1	0	7	3	2	3	1	1	1	2
NC_036936.1	matK	6	26	3	13	2	6	11	1	20	5	4	16	22	6	12	30	10	20	16	9	19	7	4	3	10	6	0	6	4	8	3	2	5	5	2	0	5	3	4	5	6	9	1	9	2	8	4	19
NC_036936.1	ndhA	2	10	2	7	0	2	10	0	14	4	1	0	9	0	6	15	3	13	12	11	18	7	3	3	7	10	4	5	10	4	3	1	7	9	2	1	5	9	3	2	11	6	2	1	0	1	3	24
NC_036936.1	ndhB	10	10	2	11	3	8	9	3	15	6	1	6	8	4	18	16	4	17	17	15	27	6	5	3	12	22	2	4	10	7	1	1	10	6	5	4	15	10	2	3	8	6	1	4	0	1	2	20
NC_036936.1	ndhC	*	*	0	4	*	*	1	0	6	1	*	*	3	0	3	10	1	6	5	1	8	6	1	0	4	3	0	1	3	3	0	1	1	0	0	1	0	2	0	1	8	*	*	2	1	1	0	1
NC_036936.1	ndhD	1	11	4	11	1	1	10	0	10	3	0	8	9	5	17	33	4	23	29	11	17	9	5	5	12	17	7	8	8	8	4	5	6	11	3	5	10	7	2	2	14	3	1	3	3	2	2	32
NC_036936.1	ndhF	7	40	2	18	2	4	15	2	13	3	1	9	26	3	13	55	4	36	33	10	37	10	5	3	21	22	6	8	15	8	5	2	13	12	0	5	23	11	4	4	21	9	1	5	1	4	2	49
NC_036936.1	ndhG	3	4	0	6	0	3	3	3	2	1	0	3	1	0	2	8	3	3	9	1	14	2	2	0	8	6	1	4	4	1	0	1	1	3	2	1	4	2	1	3	6	1	0	0	0	0	1	9
NC_036936.1	ndhH	1	9	4	20	1	3	9	4	27	2	3	5	15	1	9	10	3	16	13	5	22	4	1	4	8	10	6	7	9	6	4	4	9	5	1	1	7	8	5	2	7	13	1	8	0	1	6	10
NC_036936.1	ndhI	1	7	1	7	3	6	5	0	8	3	2	1	5	1	5	2	1	9	3	2	10	3	0	0	1	1	0	0	5	1	0	1	6	5	2	0	4	6	0	0	6	1	1	4	1	0	6	5
NC_036936.1	ndhJ	0	4	1	8	0	2	6	1	5	2	0	6	4	2	2	4	2	10	7	2	4	1	4	1	5	4	2	2	4	3	2	3	2	0	0	1	1	4	1	1	3	3	2	0	0	0	5	7
NC_036936.1	ndhK	2	6	3	9	0	5	4	2	7	3	1	1	8	3	4	6	1	9	3	3	10	3	1	1	4	3	1	5	4	6	2	2	6	8	2	0	8	4	2	2	4	4	1	6	0	2	3	7
NC_036936.1	petA	4	14	2	11	1	1	10	8	15	4	1	1	14	7	3	10	3	8	14	3	15	6	3	5	6	6	4	7	9	4	9	2	10	1	4	1	6	8	2	6	12	0	2	3	2	0	4	8
NC_036936.1	petB	2	0	1	3	0	2	5	1	5	3	3	2	5	1	2	12	1	9	5	3	6	4	1	1	8	5	5	0	6	2	3	1	6	3	3	2	10	13	2	4	5	*	*	2	2	1	5	10
NC_036936.1	petD	2	6	1	4	0	1	2	0	5	1	0	1	7	2	2	8	0	4	2	0	9	6	1	3	2	4	1	1	7	5	7	0	5	6	1	0	3	9	1	3	4	1	0	0	0	0	3	13
NC_036936.1	psaA	8	11	5	28	1	3	19	9	10	7	11	31	16	1	20	31	5	15	18	10	29	23	7	8	33	23	12	11	25	9	7	4	12	8	13	7	15	23	5	6	8	5	3	5	1	1	11	27
NC_036936.1	psaB	7	24	7	19	1	1	22	7	13	6	6	34	11	4	14	38	5	20	12	10	26	16	9	7	33	27	7	12	25	7	6	7	10	13	4	4	22	12	4	2	13	7	3	5	2	2	6	39
NC_036936.1	psbA	9	13	2	5	0	2	5	1	16	5	5	5	*	*	20	6	5	7	4	6	20	5	2	1	25	6	4	0	23	4	1	1	9	2	6	0	9	11	1	1	10	2	1	1	3	0	8	9
NC_036936.1	psbB	1	9	5	20	1	1	10	3	18	3	1	13	9	3	10	30	6	11	11	4	14	8	8	3	21	19	10	12	21	4	6	9	9	7	6	2	11	10	7	7	17	7	3	5	2	0	12	12
NC_036936.1	psbC	4	10	5	9	1	2	8	0	17	5	4	9	12	3	12	22	4	12	7	6	13	11	9	3	20	24	3	11	23	6	8	1	10	1	12	1	10	14	4	7	7	4	5	2	3	1	7	21
NC_036936.1	psbD	7	9	4	8	2	2	8	3	13	3	2	6	4	0	15	24	1	7	4	4	6	7	4	8	19	6	7	4	14	5	2	1	6	5	6	1	9	8	3	0	10	0	1	3	2	1	8	13
NC_036936.1	rbcL	3	12	5	21	3	6	10	2	22	12	5	10	20	4	8	13	6	12	1	11	11	13	6	2	24	15	4	10	18	4	4	3	11	5	6	0	20	14	1	3	13	4	3	7	4	0	12	9
NC_036936.1	rpl14	2	6	3	3	0	2	4	1	7	0	1	1	5	1	1	1	0	2	4	4	7	3	1	3	5	3	0	1	3	1	1	0	3	1	1	0	3	5	0	1	5	3	0	5	0	1	2	5
NC_036936.1	rpl16	1	2	1	0	1	0	3	1	6	0	0	1	8	1	2	2	0	4	7	2	4	5	2	3	3	6	1	1	6	1	4	1	2	2	0	3	0	6	0	0	2	9	0	4	2	1	4	*
NC_036936.1	rpl2	4	12	4	5	1	3	4	2	7	5	1	9	20	3	0	1	4	6	10	4	9	8	7	2	3	12	1	9	14	2	4	1	8	5	6	1	2	7	2	3	5	12	2	3	2	1	7	6
NC_036936.1	rpl20	0	7	0	1	0	2	3	2	0	1	1	1	5	3	1	4	2	4	9	1	7	3	0	1	5	1	0	2	1	*	*	*	*	1	1	0	5	1	0	0	0	7	1	4	1	3	4	3
NC_036936.1	rpoA	4	18	7	7	1	4	11	2	23	4	0	12	17	3	3	8	0	10	16	5	15	4	2	3	5	8	1	2	4	4	3	0	6	9	3	1	5	8	1	2	6	6	1	4	3	1	3	10
NC_036936.1	rpoB	9	33	8	38	3	8	37	16	55	19	4	21	42	19	11	29	9	30	32	12	50	10	4	9	26	42	11	19	20	15	5	10	18	15	7	5	17	22	4	14	24	25	11	18	4	7	9	36
NC_036936.1	rpoC1	2	28	4	24	6	12	20	7	40	12	4	12	26	10	8	17	8	23	17	15	26	10	3	2	16	15	5	15	12	12	7	5	13	6	7	2	12	12	3	8	15	17	3	13	7	7	7	22
NC_036936.1	rpoC2	13	58	5	52	5	11	57	8	57	20	15	27	64	19	17	42	12	40	35	27	72	15	11	10	20	43	10	20	25	17	10	9	18	29	12	8	22	32	11	14	27	29	14	29	6	5	12	41
NC_036936.1	rps11	1	4	0	4	0	2	4	0	1	0	0	2	5	2	3	1	*	*	4	1	6	8	2	2	2	3	3	3	7	2	5	0	2	3	3	1	2	5	1	3	3	5	4	3	0	3	6	3
NC_036936.1	rps12	1	4	0	3	1	1	5	2	2	0	1	2	7	3	0	1	0	3	1	3	4	0	3	0	2	6	1	4	2	3	3	0	2	1	3	2	4	4	2	2	4	6	2	3	1	0	3	5
NC_036936.1	rps18	3	6	0	5	*	*	6	0	2	2	1	0	5	6	0	5	0	2	1	2	7	0	0	2	4	1	0	3	2	0	2	1	0	0	0	1	3	0	0	1	0	5	3	5	0	1	3	7
NC_036936.1	rps2	2	9	3	10	0	6	5	1	10	1	1	6	9	5	2	4	0	8	6	7	11	7	3	1	6	4	2	2	6	3	1	1	3	4	1	5	4	3	0	0	5	8	3	3	0	1	5	9
NC_036936.1	rps3	3	7	2	5	1	2	15	2	11	4	1	2	14	4	2	4	0	7	6	9	16	7	3	1	3	9	1	3	8	3	0	0	4	3	2	0	2	6	2	0	4	6	1	5	0	0	2	5
NC_036936.1	rps4	3	4	0	8	1	1	12	1	8	1	1	4	17	0	2	3	2	6	6	1	7	0	5	1	2	4	0	3	5	3	2	1	3	2	0	1	4	2	2	0	5	4	2	3	2	1	12	9
NC_036936.1	rps7	2	4	1	3	*	*	6	0	6	2	1	3	11	4	1	2	0	3	4	1	6	11	3	0	5	5	2	2	2	2	2	1	0	2	0	0	5	3	0	1	4	3	0	5	1	0	9	6
NC_036936.1	rps8	4	5	3	1	0	2	1	1	6	1	0	2	8	0	0	2	0	4	7	4	7	0	1	0	2	3	1	2	6	2	1	0	1	1	3	1	4	1	0	1	4	4	3	6	1	3	0	5
NC_036936.1	ycf1	33	112	16	76	7	13	54	15	110	26	6	29	163	52	26	93	17	59	69	26	74	11	5	4	12	29	9	7	14	21	15	7	17	34	12	14	38	29	17	10	21	50	13	23	3	4	17	63
NC_036936.1	ycf2	36	108	25	105	10	18	65	28	84	53	13	45	91	55	79	84	17	66	59	46	74	12	7	5	26	43	10	20	20	28	18	17	29	30	16	17	33	22	16	16	25	46	26	30	12	15	17	40
NC_036936.1	ycf3	3	10	0	5	0	1	4	4	11	4	0	3	3	2	4	4	2	11	5	4	7	2	4	3	8	6	1	1	1	1	2	2	1	3	2	2	2	1	0	1	0	3	3	4	0	2	1	4
NC_036936.1	ycf4	0	6	1	3	2	1	3	2	8	3	0	2	6	0	6	12	1	6	6	5	8	1	1	1	5	5	2	3	6	3	0	1	3	2	0	1	3	3	3	3	1	4	0	3	1	1	6	5
NC_036936.1	Genome SUM	232	785	168	697	66	166	596	172	860	274	113	389	825	269	407	783	171	636	589	354	897	319	181	140	522	561	178	264	485	244	184	125	332	316	192	122	435	445	139	168	414	373	138	275	86	95	268	741
NC_036941.1	accD	3	34	9	25	2	8	17	4	23	9	4	8	23	7	7	23	9	20	12	7	28	3	3	1	10	6	8	7	11	1	3	4	6	7	4	4	12	9	3	4	10	6	3	1	1	2	4	14
NC_036941.1	atpA	1	15	2	16	0	1	25	11	32	8	1	1	16	5	6	6	3	15	8	7	30	10	12	6	21	13	6	3	19	2	2	5	8	9	6	5	9	21	4	5	7	8	2	7	4	1	8	19
NC_036941.1	atpB	7	12	7	17	0	1	16	5	30	4	0	4	18	3	8	9	3	9	6	10	16	9	7	6	19	23	2	5	18	1	4	4	17	8	8	3	17	22	2	6	12	11	0	5	3	3	7	20
NC_036941.1	atpE	1	9	2	4	0	1	5	1	7	3	1	0	2	2	1	0	*	*	4	2	8	1	1	3	9	1	3	0	4	1	1	1	1	2	2	2	4	4	0	1	3	3	1	4	1	0	0	4
NC_036941.1	atpF	3	12	0	7	*	*	8	3	13	1	0	1	6	3	4	6	2	1	3	3	8	2	4	2	2	6	2	3	1	1	0	0	0	2	4	1	5	1	1	4	1	1	3	4	1	3	3	9
NC_036941.1	atpI	1	8	1	5	0	1	6	3	9	1	0	5	8	0	7	9	3	7	8	4	14	2	3	3	9	5	4	1	10	4	4	0	6	4	1	1	8	5	3	3	11	*	*	2	0	0	1	18
NC_036941.1	ccsA	5	11	0	5	2	1	7	0	7	3	2	10	7	2	2	15	2	11	14	4	24	8	1	3	3	7	4	1	6	4	1	1	1	7	5	0	8	8	4	0	6	3	2	2	0	0	3	22
NC_036941.1	cemA	3	8	3	7	0	3	5	0	14	1	3	5	8	5	6	8	3	7	5	8	14	3	1	0	1	5	0	0	4	0	4	2	0	4	1	2	4	4	2	1	5	0	1	0	0	0	3	7
NC_036941.1	clpP	2	1	2	10	1	0	7	1	11	4	0	4	3	1	1	8	0	6	5	2	7	6	2	1	5	8	2	3	2	2	3	0	6	5	2	0	1	11	1	0	7	3	2	3	1	1	1	2
NC_036941.1	matK	5	27	2	14	2	6	11	0	20	5	3	17	22	6	12	31	10	21	14	8	20	7	4	3	10	6	0	6	4	8	3	2	5	5	2	0	4	4	3	5	6	9	1	10	2	7	4	19
NC_036941.1	ndhA	2	10	2	7	0	2	10	0	14	4	1	0	9	0	6	15	3	13	12	11	19	7	3	3	7	10	4	5	10	4	4	1	7	9	2	1	5	9	3	2	10	6	2	1	0	1	3	24
NC_036941.1	ndhB	10	10	2	11	3	8	9	3	15	6	1	6	8	4	18	16	4	17	17	15	27	6	5	2	13	22	2	4	10	7	1	1	10	6	5	4	15	10	2	3	8	6	1	4	0	1	2	20
NC_036941.1	ndhC	*	*	0	4	*	*	1	0	6	1	*	*	3	0	3	10	1	6	5	1	8	6	1	0	4	3	0	1	3	3	0	1	1	0	0	1	0	2	0	1	8	*	*	2	1	1	0	1
NC_036941.1	ndhD	1	11	4	11	1	1	10	0	10	3	0	8	9	5	17	33	4	23	29	11	17	10	5	5	11	18	7	7	8	8	4	5	6	10	3	6	10	7	2	2	15	3	1	4	3	1	2	32
NC_036941.1	ndhF	7	40	2	17	2	4	16	2	13	3	1	9	24	3	12	55	3	37	35	10	37	9	5	4	21	22	6	8	16	7	5	2	13	12	0	5	24	11	4	4	21	8	1	5	1	4	2	49
NC_036941.1	ndhG	3	4	0	6	0	3	3	3	2	1	0	3	1	0	2	8	3	3	10	1	14	2	3	0	7	6	1	4	4	1	0	1	1	3	2	1	4	2	2	3	5	1	0	0	0	0	1	9
NC_036941.1	ndhH	1	9	4	19	1	3	9	4	26	4	3	5	15	0	8	10	4	15	13	5	22	4	1	4	8	11	6	8	9	5	4	5	9	5	2	1	5	9	3	2	8	13	0	8	0	1	6	10
NC_036941.1	ndhI	1	7	1	7	3	6	5	0	8	3	2	1	5	1	5	2	1	9	3	2	10	2	1	0	1	1	0	0	5	1	0	1	6	5	2	0	4	6	0	0	6	2	1	3	1	0	6	5
NC_036941.1	ndhJ	0	4	1	8	0	2	6	1	5	2	0	6	4	2	2	4	2	10	7	2	4	1	4	1	5	4	2	2	3	3	2	3	2	0	0	1	1	3	1	2	3	3	2	0	0	0	5	7
NC_036941.1	ndhK	2	6	3	9	0	5	4	2	7	3	1	1	8	3	4	6	1	9	4	3	9	3	1	1	4	4	1	4	4	6	3	2	6	8	2	0	8	4	2	2	4	4	1	6	0	2	2	7
NC_036941.1	petA	3	15	2	11	1	1	10	8	15	4	1	1	15	6	3	10	3	8	14	3	14	6	3	5	6	6	4	7	9	4	10	2	9	1	4	1	6	8	2	6	13	0	2	3	2	0	4	8
NC_036941.1	petB	2	0	1	3	0	2	5	1	5	3	3	2	5	1	2	12	1	9	5	3	6	4	1	1	8	4	6	0	6	2	2	1	6	3	3	2	10	13	2	4	5	*	*	2	2	1	5	10
NC_036941.1	petD	1	7	2	3	0	1	2	0	5	1	0	1	5	2	2	8	0	4	2	0	8	6	1	3	2	4	1	1	7	5	7	0	5	6	1	0	3	9	1	2	4	1	0	0	0	0	3	13
NC_036941.1	psaA	8	11	5	28	1	3	19	9	10	7	12	30	16	1	20	31	5	15	18	10	29	23	8	8	33	24	12	10	25	9	7	4	12	9	12	6	15	24	4	6	8	5	3	5	1	1	11	27
NC_036941.1	psaB	7	24	7	19	1	1	22	7	13	6	5	35	11	4	14	38	5	20	12	10	26	16	8	7	34	27	7	12	25	6	6	8	10	13	4	4	22	12	4	2	13	7	3	5	2	2	6	39
NC_036941.1	psbA	9	13	2	5	0	2	5	1	16	5	5	5	*	*	20	6	5	7	4	6	20	5	2	1	26	6	4	0	23	4	1	1	9	2	6	0	9	11	1	1	9	2	1	1	3	0	8	9
NC_036941.1	psbB	1	9	5	20	1	1	10	3	18	3	1	13	8	4	10	30	6	11	11	4	14	8	8	3	21	20	10	11	21	4	6	8	10	7	6	2	11	10	7	7	17	7	3	5	2	0	12	12
NC_036941.1	psbC	4	10	5	9	0	3	8	0	16	6	4	9	12	3	12	22	4	12	6	6	14	11	9	3	20	24	3	11	23	6	8	1	10	2	11	1	10	15	3	7	7	4	5	2	3	1	7	21
NC_036941.1	psbD	7	9	4	8	3	1	8	3	13	3	2	6	4	0	16	23	1	7	4	4	6	8	3	8	19	6	6	4	15	5	2	1	6	5	6	1	9	8	3	0	10	0	1	3	2	1	8	13
NC_036941.1	rbcL	3	12	5	21	3	6	10	2	22	12	5	10	19	5	8	13	6	12	1	11	11	13	8	2	24	15	4	10	18	4	4	3	11	5	6	0	20	14	1	3	12	4	3	7	4	0	12	9
NC_036941.1	rpl14	2	6	3	3	0	2	4	1	7	0	1	1	5	1	1	1	0	2	4	4	7	3	1	3	5	3	0	1	3	1	1	0	3	1	1	0	3	5	0	1	5	3	0	5	0	1	2	5
NC_036941.1	rpl16	1	2	1	0	1	0	3	1	6	0	0	1	8	1	2	2	0	4	7	2	4	5	2	3	3	6	1	1	6	1	4	1	2	2	0	3	0	6	0	0	2	9	0	4	2	1	4	*
NC_036941.1	rpl2	4	12	4	6	1	3	4	2	7	4	1	9	20	3	0	1	4	6	10	4	9	8	7	2	3	12	1	9	14	2	4	1	8	5	6	1	2	7	2	3	5	12	2	3	2	1	7	6
NC_036941.1	rpl20	0	7	0	1	0	2	3	2	0	1	1	1	5	3	0	4	2	4	8	2	7	3	0	1	5	1	0	2	1	*	*	*	*	1	1	0	5	1	0	0	0	8	1	4	1	3	4	3
NC_036941.1	rpoA	4	18	7	7	1	4	11	2	23	4	0	12	17	3	3	8	0	10	16	5	16	4	2	3	5	8	1	2	4	4	3	0	6	9	3	1	5	8	1	2	5	6	1	4	3	1	3	10
NC_036941.1	rpoB	9	34	8	38	3	8	37	15	55	19	4	22	42	19	11	29	8	30	31	12	50	10	4	10	27	42	12	19	19	15	5	10	18	15	7	5	16	24	4	12	24	24	12	18	4	7	9	35
NC_036941.1	rpoC1	2	28	4	24	6	12	21	7	40	12	4	12	27	9	8	17	8	23	18	15	27	10	3	3	15	15	5	15	12	12	7	5	13	6	7	2	10	12	3	7	16	17	3	12	7	7	7	22
NC_036941.1	rpoC2	13	59	5	51	5	11	56	9	57	19	16	26	65	19	17	42	11	41	35	27	71	16	9	11	19	45	11	21	25	16	10	9	17	30	12	7	22	31	12	14	27	29	12	29	6	5	12	40
NC_036941.1	rps11	1	5	0	4	0	2	4	0	1	0	0	2	5	2	3	1	*	*	4	1	6	8	2	2	2	3	3	3	7	2	5	0	2	3	3	1	2	5	1	3	3	5	4	3	0	3	6	3
NC_036941.1	rps12	1	4	0	3	1	1	5	1	2	0	1	2	7	4	0	1	0	3	1	3	4	1	3	0	2	6	1	4	2	3	3	0	2	1	3	2	4	3	2	2	4	6	2	3	1	0	3	5
NC_036941.1	rps18	3	6	0	5	*	*	6	0	2	2	1	0	5	6	0	5	0	2	1	2	6	0	0	2	4	1	0	3	2	0	2	1	0	0	0	1	3	0	0	1	1	6	2	5	0	1	3	7
NC_036941.1	rps2	2	9	3	9	0	6	5	1	10	1	1	6	9	5	2	4	0	8	7	7	11	7	3	1	6	4	2	2	7	3	1	1	3	4	1	5	4	3	0	0	5	8	3	3	0	1	5	9
NC_036941.1	rps3	3	7	2	4	1	2	15	2	11	4	1	2	14	4	2	4	0	8	7	9	15	7	3	1	3	9	1	3	8	3	0	0	4	3	2	0	2	6	2	0	4	6	1	5	0	0	2	5
NC_036941.1	rps4	3	4	0	8	1	1	12	1	8	1	1	4	17	0	2	3	2	6	6	1	7	0	5	1	2	4	0	3	5	3	2	1	3	2	0	1	4	2	2	0	5	4	2	3	2	1	12	9
NC_036941.1	rps7	2	4	1	3	*	*	6	0	6	2	1	3	11	4	1	2	0	3	4	1	6	11	3	0	5	5	2	2	2	2	2	1	0	2	0	0	5	3	0	1	4	3	0	5	1	0	9	6
NC_036941.1	rps8	4	5	3	1	0	2	1	1	6	1	0	2	8	0	0	2	0	4	7	4	7	0	2	0	1	3	1	2	6	2	1	0	1	1	3	1	4	1	0	1	4	4	3	6	1	3	0	5
NC_036941.1	ycf1	33	111	15	78	7	14	53	13	114	24	6	28	170	49	25	94	18	58	69	30	73	11	5	4	11	29	9	8	12	22	15	7	19	33	12	14	38	29	16	9	23	52	13	21	4	6	16	64
NC_036941.1	ycf2	36	108	25	105	10	18	65	28	84	53	13	44	90	55	79	83	17	66	60	46	74	12	7	5	26	43	10	20	20	28	17	17	29	30	16	17	33	22	16	16	25	47	26	30	12	15	18	40
NC_036941.1	ycf3	3	10	0	5	0	1	4	4	11	4	0	3	3	2	3	4	2	11	5	4	7	2	4	3	8	6	1	1	1	1	2	2	1	3	2	2	2	1	0	1	0	3	3	4	0	2	1	4
NC_036941.1	ycf4	0	6	0	4	2	1	3	2	8	3	0	2	6	0	6	11	1	6	6	6	9	0	1	2	5	5	2	3	6	3	0	1	3	2	0	1	3	3	2	3	1	4	0	3	1	1	6	5
NC_036941.1	Genome SUM	229	793	166	695	66	167	597	169	863	273	113	388	828	267	403	785	170	639	597	358	900	319	184	146	520	567	180	262	485	241	185	127	333	317	191	119	430	448	133	164	417	376	135	274	87	93	268	742
NC_039428.1	accD	3	34	9	26	2	8	17	3	23	8	4	8	23	7	7	22	9	20	11	7	29	3	3	1	10	6	9	7	10	2	3	3	6	8	4	4	12	9	3	4	10	6	3	1	1	2	4	14
NC_039428.1	atpA	1	15	2	16	0	1	25	11	31	8	1	1	16	5	5	7	3	15	8	7	30	12	12	4	21	14	6	3	19	2	2	5	8	8	6	5	10	21	4	5	7	8	2	8	4	2	6	19
NC_039428.1	atpB	7	12	7	17	0	1	16	5	30	4	0	4	18	3	8	9	3	9	6	10	16	9	7	6	19	23	3	5	17	1	4	4	17	8	8	3	17	22	2	6	12	11	0	5	3	3	7	20
NC_039428.1	atpE	1	9	2	4	0	1	5	1	7	3	1	0	2	2	1	0	*	*	4	2	8	1	1	3	9	1	3	0	4	1	1	1	1	2	2	2	4	4	0	1	3	3	1	4	1	0	0	4
NC_039428.1	atpF	3	12	0	7	*	*	8	3	13	1	0	1	6	3	4	6	2	1	3	3	8	2	4	2	2	6	2	3	1	1	0	0	0	2	4	1	5	1	1	4	1	1	3	4	1	3	3	9
NC_039428.1	atpI	1	8	1	5	0	1	6	3	9	1	0	5	8	0	7	9	3	7	8	4	14	2	4	2	9	5	4	1	10	4	4	0	6	4	1	1	8	5	3	3	11	*	*	2	0	0	1	18
NC_039428.1	ccsA	5	12	0	5	2	1	7	0	7	3	2	10	7	2	2	15	2	11	14	5	23	7	1	3	3	7	3	1	7	5	1	1	1	7	4	0	8	8	4	0	6	3	2	2	0	0	3	22
NC_039428.1	cemA	3	8	3	7	0	3	6	0	13	1	3	5	8	5	6	8	3	7	5	8	14	3	1	0	1	5	0	0	4	0	4	2	0	4	1	2	4	4	2	1	5	0	1	0	0	0	3	7
NC_039428.1	clpP	2	1	2	10	1	0	7	1	11	4	0	4	3	1	1	8	0	6	5	2	7	6	2	1	5	8	2	3	2	2	3	0	6	5	2	0	1	11	1	0	7	3	2	3	1	1	1	2
NC_039428.1	matK	5	27	2	14	2	6	10	1	20	5	3	17	22	6	12	31	10	20	13	9	20	7	4	3	10	6	0	6	4	8	3	2	5	5	2	0	4	4	4	5	6	9	2	11	2	6	4	19
NC_039428.1	ndhA	2	10	2	7	0	2	10	0	14	3	1	0	9	0	6	15	3	13	13	10	18	7	3	3	7	10	4	6	10	4	3	1	7	9	2	1	5	9	3	2	11	6	2	1	0	1	3	24
NC_039428.1	ndhB	10	10	2	11	3	8	9	3	15	6	1	6	8	4	18	16	4	17	17	15	27	6	5	2	13	22	2	4	10	7	1	1	10	6	5	4	15	10	2	3	8	6	1	4	0	1	2	20
NC_039428.1	ndhC	*	*	0	4	*	*	1	0	6	1	*	*	3	0	3	10	1	6	5	1	8	6	1	0	4	3	0	1	3	3	0	1	1	0	0	1	0	2	0	1	8	*	*	2	1	1	0	1
NC_039428.1	ndhD	1	10	4	11	1	1	10	0	10	3	0	8	9	5	16	33	4	23	29	12	19	10	4	5	11	18	7	8	7	8	5	5	5	10	4	5	10	7	2	2	13	3	1	4	3	1	2	32
NC_039428.1	ndhF	7	42	2	17	2	4	15	3	13	3	1	9	25	4	12	54	3	38	35	10	39	9	5	4	21	22	6	8	15	7	5	2	13	12	0	6	22	11	4	4	21	8	1	5	2	4	1	50
NC_039428.1	ndhG	3	4	0	6	0	3	3	3	2	1	0	3	1	0	2	8	3	3	10	2	14	2	2	0	8	6	1	4	4	2	0	1	1	3	2	1	4	2	2	3	4	1	0	0	0	0	1	9
NC_039428.1	ndhH	1	9	4	19	1	3	9	4	26	4	4	4	15	1	8	10	3	16	13	5	22	4	1	4	8	10	6	7	9	6	4	4	9	5	1	1	7	8	4	2	8	13	1	8	0	1	6	11
NC_039428.1	ndhI	1	7	1	7	3	6	5	0	8	3	2	1	6	1	5	2	1	9	3	2	11	2	1	0	1	1	0	0	5	1	0	1	6	5	2	0	4	6	0	0	6	1	1	4	1	0	6	5
NC_039428.1	ndhJ	0	4	1	8	0	2	6	1	5	2	0	6	4	2	2	4	2	10	7	2	4	1	4	1	5	4	2	2	3	3	2	3	2	0	0	1	1	4	1	1	3	3	2	0	0	0	5	7
NC_039428.1	ndhK	2	6	3	9	0	5	3	2	7	3	1	1	8	3	4	6	1	9	4	3	9	3	1	1	4	4	1	4	4	7	3	2	6	8	2	0	8	4	2	2	4	4	1	6	0	2	2	7
NC_039428.1	petA	3	15	2	12	1	1	9	9	14	4	1	1	14	7	3	10	4	8	14	3	15	6	3	5	6	6	4	7	9	4	10	2	10	1	4	1	6	8	2	6	12	0	2	3	2	0	4	8
NC_039428.1	petB	2	0	1	3	0	2	5	1	5	3	3	2	5	1	2	12	1	9	5	3	6	4	1	1	8	5	5	0	6	2	2	1	6	3	3	2	10	13	2	4	5	*	*	2	2	1	5	10
NC_039428.1	petD	2	6	1	4	0	1	2	0	5	1	0	1	5	2	2	8	0	4	2	0	8	6	1	3	2	4	1	1	7	5	7	0	5	6	1	0	3	9	1	2	4	1	0	0	0	0	3	12
NC_039428.1	psaA	8	11	5	28	1	3	19	9	10	7	12	30	16	1	20	31	5	15	18	10	29	22	7	9	33	22	12	12	25	9	7	4	12	9	13	6	15	23	5	6	8	4	4	5	1	1	11	27
NC_039428.1	psaB	7	24	7	19	1	1	22	7	13	6	5	35	11	4	14	38	5	20	12	10	26	16	9	7	33	27	7	12	26	7	6	7	10	13	4	4	22	11	4	2	13	7	3	5	2	2	6	40
NC_039428.1	psbA	9	13	2	5	0	2	5	1	16	5	5	5	*	*	20	6	5	7	4	6	20	5	3	1	25	6	4	0	23	4	1	1	9	2	6	0	9	11	1	1	9	2	1	1	3	0	8	9
NC_039428.1	psbB	1	9	5	20	1	1	10	3	18	3	1	13	8	4	10	30	6	11	11	4	14	8	8	3	21	20	10	11	21	4	6	9	9	7	6	2	11	10	7	7	17	7	3	5	2	0	12	12
NC_039428.1	psbC	4	10	5	9	1	2	8	0	16	6	4	9	12	3	12	22	4	12	6	6	14	11	10	3	19	22	3	13	23	6	8	1	10	2	11	1	10	15	3	7	7	4	5	2	3	1	7	22
NC_039428.1	psbD	7	9	4	8	2	2	8	3	13	3	2	6	4	0	15	24	1	7	4	4	6	8	4	7	19	5	7	5	14	5	2	1	6	5	6	1	9	8	3	0	10	0	1	3	2	1	8	13
NC_039428.1	rbcL	3	12	5	21	3	6	10	2	22	12	5	10	20	4	8	13	6	12	1	11	11	13	7	2	25	16	4	9	18	4	5	3	10	5	6	0	20	15	1	3	12	4	3	7	4	0	12	9
NC_039428.1	rpl14	2	6	3	3	0	2	4	1	7	0	1	1	5	1	1	1	0	2	4	4	7	3	1	3	5	3	0	1	3	1	1	0	3	1	1	0	3	4	0	2	5	3	0	5	0	1	2	5
NC_039428.1	rpl16	1	2	1	0	1	0	3	1	6	0	0	1	8	1	2	2	0	4	7	2	4	5	2	3	3	6	1	1	6	1	4	1	2	2	0	3	0	6	0	0	2	8	1	4	2	1	4	*
NC_039428.1	rpl2	4	12	4	6	1	3	4	2	7	4	1	9	20	3	0	1	4	6	10	4	9	8	7	2	3	12	1	9	14	2	4	1	8	5	6	1	2	7	2	3	5	12	2	3	2	1	7	6
NC_039428.1	rpl20	0	7	0	1	0	2	3	2	0	1	1	1	5	3	1	4	2	4	8	1	7	3	0	1	5	1	0	2	1	*	*	*	*	1	1	0	5	1	0	0	0	8	1	4	1	3	4	3
NC_039428.1	rpoA	4	17	7	7	1	4	11	2	23	4	0	11	17	3	3	8	0	10	17	4	16	4	2	3	5	8	1	2	4	4	3	0	6	10	2	1	6	8	1	2	5	6	1	4	3	1	4	10
NC_039428.1	rpoB	9	34	8	38	3	8	37	16	54	20	4	21	43	17	11	29	8	31	32	12	50	10	4	9	26	41	11	20	20	15	5	10	18	14	8	5	17	23	4	13	24	25	11	18	4	7	9	35
NC_039428.1	rpoC1	2	28	4	24	6	12	20	7	40	12	4	13	27	9	8	17	8	22	18	15	27	10	3	2	16	15	5	15	12	12	7	5	13	6	8	2	9	12	3	8	15	17	3	13	6	7	8	23
NC_039428.1	rpoC2	13	56	5	48	5	11	56	7	59	21	15	28	62	19	17	42	12	40	38	27	72	15	11	10	19	42	10	21	25	17	10	9	17	29	12	8	23	31	11	15	28	28	12	29	6	6	12	39
NC_039428.1	rps11	1	4	0	4	0	2	4	0	1	0	0	2	5	2	3	1	*	*	4	1	6	8	2	2	2	3	3	3	6	2	5	0	2	3	3	1	2	5	1	3	3	5	4	3	0	3	6	3
NC_039428.1	rps12	1	4	0	3	1	1	5	2	2	0	1	2	7	3	0	1	0	3	1	3	4	0	3	0	2	6	1	4	2	3	3	0	2	1	3	2	4	4	2	2	4	6	2	3	1	0	3	5
NC_039428.1	rps18	3	6	0	5	*	*	6	0	2	2	1	0	5	6	0	5	0	2	1	2	7	0	0	2	4	1	0	3	2	0	2	1	0	0	1	1	2	0	0	1	0	6	2	5	0	1	3	7
NC_039428.1	rps2	2	9	3	10	0	6	5	1	10	1	1	6	9	5	2	4	0	8	6	7	11	7	3	1	6	4	2	2	6	3	1	1	3	4	1	5	4	3	0	0	5	8	3	3	0	1	5	9
NC_039428.1	rps3	3	7	2	5	1	2	15	2	12	3	1	2	14	4	2	4	0	7	7	9	15	7	3	1	3	9	1	3	8	3	0	0	4	3	2	0	2	6	2	0	4	6	1	5	0	0	2	5
NC_039428.1	rps4	3	4	0	8	1	1	12	1	8	1	1	4	17	0	2	3	2	6	6	1	7	0	5	1	2	4	0	3	5	3	2	1	3	2	0	1	4	2	2	0	5	4	2	3	2	1	12	9
NC_039428.1	rps7	2	4	1	3	*	*	6	0	6	2	1	3	11	4	1	2	0	3	4	1	6	11	3	0	5	5	2	2	2	2	2	1	0	2	0	0	5	3	0	1	4	3	0	5	1	0	9	6
NC_039428.1	rps8	4	5	3	1	0	2	1	1	6	1	0	2	8	0	0	2	0	4	7	3	8	0	1	0	2	3	1	2	6	2	1	0	1	1	3	1	4	1	0	1	4	4	3	6	1	3	0	5
NC_039428.1	ycf1	31	112	16	77	8	13	54	13	112	23	7	27	171	49	23	94	18	57	68	27	78	12	5	4	12	29	8	7	15	20	15	7	17	33	14	16	36	30	17	8	22	48	13	20	3	5	17	64
NC_039428.1	ycf2	36	108	25	105	10	18	65	28	84	53	13	45	90	55	78	84	17	66	60	46	74	13	7	5	26	42	10	21	20	28	17	17	29	30	16	17	33	22	16	16	25	47	27	30	12	15	17	41
NC_039428.1	ycf3	3	10	0	5	0	1	4	4	11	4	0	3	3	2	4	4	2	11	5	4	7	2	4	3	8	6	1	1	1	1	2	2	1	3	2	2	2	1	0	1	0	3	3	4	0	2	1	4
NC_039428.1	ycf4	0	6	1	3	2	1	3	2	8	3	0	2	6	0	6	11	1	6	6	6	9	1	1	1	5	5	2	3	6	3	0	1	3	2	0	1	3	3	2	3	1	4	0	3	1	1	6	5
NC_039428.1	Genome SUM	228	790	167	695	67	166	594	171	860	272	114	388	829	266	399	786	171	637	599	355	913	320	186	139	521	559	178	268	484	246	186	125	329	316	195	122	430	447	136	166	412	369	139	277	86	93	267	746
NC_039429.1	accD	3	34	9	26	2	8	17	3	23	8	4	8	23	7	7	22	9	20	11	7	29	3	3	1	10	6	9	7	10	2	3	3	6	8	4	4	12	9	3	4	10	6	3	1	1	2	4	14
NC_039429.1	atpA	1	15	2	16	0	1	25	11	31	8	1	1	16	5	5	7	3	15	8	7	30	12	12	4	21	14	6	3	19	2	2	5	8	8	6	5	10	21	4	5	7	8	2	8	4	2	6	19
NC_039429.1	atpB	7	12	7	17	0	1	16	5	30	4	0	4	18	3	8	9	3	9	6	10	16	9	7	6	19	23	3	5	17	1	4	4	17	8	8	3	17	22	2	6	12	11	0	5	3	3	7	20
NC_039429.1	atpE	1	9	2	4	0	1	5	1	7	3	1	0	2	2	1	0	*	*	4	2	8	1	1	3	9	1	3	0	4	1	1	1	1	2	2	2	4	4	0	1	3	3	1	4	1	0	0	4
NC_039429.1	atpF	3	12	0	7	*	*	8	3	13	1	0	1	6	3	4	6	2	1	3	3	8	2	4	2	2	6	2	3	1	1	0	0	0	2	4	1	5	1	1	4	1	1	3	4	1	3	3	9
NC_039429.1	atpI	1	8	1	5	0	1	6	3	9	1	0	5	8	0	7	9	3	7	8	4	14	2	4	2	9	5	4	1	10	4	4	0	6	4	1	1	8	5	3	3	11	*	*	2	0	0	1	18
NC_039429.1	ccsA	5	12	0	5	2	1	7	0	7	3	2	10	7	2	2	15	2	11	14	5	23	7	1	3	3	7	3	1	7	5	1	1	1	7	4	0	8	8	4	0	6	3	2	2	0	0	3	22
NC_039429.1	cemA	3	8	3	7	0	3	6	0	13	1	3	5	8	5	6	8	3	7	5	8	14	3	1	0	1	5	0	0	4	0	4	2	0	4	1	2	4	4	2	1	5	0	1	0	0	0	3	7
NC_039429.1	clpP	2	1	2	10	1	0	7	1	11	4	0	4	3	1	1	8	0	6	5	2	7	6	2	1	5	8	2	3	2	2	3	0	6	5	2	0	1	11	1	0	7	3	2	3	1	1	1	2
NC_039429.1	matK	5	27	2	14	2	6	10	1	20	5	3	17	22	6	12	31	10	20	13	9	20	7	4	3	10	6	0	6	4	8	3	2	5	5	2	0	4	4	4	5	6	9	2	11	2	6	4	19
NC_039429.1	ndhA	2	10	2	7	0	2	10	0	14	3	1	0	9	0	6	15	3	13	13	10	18	7	3	3	7	9	4	7	10	4	3	1	7	9	2	1	5	9	3	2	11	6	2	1	0	1	3	24
NC_039429.1	ndhB	10	10	2	11	3	8	9	3	15	6	1	6	8	4	18	16	4	17	17	15	27	6	5	2	13	22	2	4	10	7	1	1	10	6	5	4	15	10	2	3	8	6	1	4	0	1	2	20
NC_039429.1	ndhC	*	*	0	4	*	*	1	0	6	1	*	*	3	0	3	10	1	6	5	1	8	6	1	0	4	3	0	1	3	3	0	1	1	0	0	1	0	2	0	1	8	*	*	2	1	1	0	1
NC_039429.1	ndhD	1	10	4	11	1	1	10	0	10	3	0	8	9	5	16	33	4	23	29	12	19	10	4	5	11	18	7	8	7	8	5	5	5	10	4	5	10	7	2	2	13	3	1	4	3	1	2	32
NC_039429.1	ndhF	7	42	2	17	2	4	15	3	13	3	1	9	25	4	12	54	3	37	35	10	39	9	5	4	21	22	6	8	15	7	5	2	13	12	0	6	22	11	4	4	21	8	1	5	2	4	1	50
NC_039429.1	ndhG	3	4	0	6	0	3	3	3	2	1	0	3	1	0	2	8	3	3	10	2	14	2	2	0	8	6	1	4	4	2	0	1	1	3	2	1	4	2	2	3	4	1	0	0	0	0	1	9
NC_039429.1	ndhH	1	9	4	19	1	3	9	4	26	4	4	4	15	1	8	10	3	16	13	5	22	4	1	4	8	10	6	7	9	6	4	4	9	5	1	1	7	8	4	2	8	13	1	8	0	1	6	11
NC_039429.1	ndhI	1	7	1	7	3	6	5	0	8	3	2	1	6	1	5	2	1	9	3	2	11	2	1	0	1	1	0	0	5	1	0	1	6	5	2	0	4	6	0	0	6	1	1	4	1	0	6	5
NC_039429.1	ndhJ	0	4	1	8	0	2	6	1	5	2	0	6	4	2	2	4	2	10	7	2	4	1	4	1	5	4	2	2	3	3	2	3	2	0	0	1	1	4	1	1	3	3	2	0	0	0	5	7
NC_039429.1	ndhK	2	6	3	9	0	5	3	2	7	3	1	1	8	3	4	6	1	9	4	3	9	3	1	1	4	4	1	4	4	7	3	2	6	8	2	0	8	4	2	2	4	4	1	6	0	2	2	7
NC_039429.1	petA	3	15	2	12	1	1	9	9	14	4	1	1	14	7	3	10	4	8	14	3	15	6	3	5	6	6	4	7	9	4	10	2	10	1	4	1	6	8	2	6	12	0	2	3	2	0	4	8
NC_039429.1	petB	2	0	1	3	0	2	5	1	5	3	3	2	5	1	2	12	1	9	5	3	6	4	1	1	8	5	5	0	6	2	2	1	6	3	3	2	10	14	1	4	5	*	*	2	2	1	5	10
NC_039429.1	petD	2	6	1	4	0	1	2	0	5	1	0	1	5	2	2	8	0	4	2	0	8	6	1	3	2	4	1	1	7	5	7	0	5	6	1	0	3	9	1	2	4	1	0	0	0	0	3	12
NC_039429.1	psaA	8	11	5	28	1	3	19	9	10	7	12	30	16	1	20	31	5	15	18	10	29	22	7	9	33	22	12	12	25	9	7	4	12	9	13	6	15	23	5	6	8	4	4	5	1	1	11	27
NC_039429.1	psaB	7	24	7	19	1	1	22	7	13	6	5	35	11	4	14	38	5	20	12	10	26	16	9	7	33	27	7	12	26	7	6	7	10	13	4	4	22	11	4	2	13	7	3	5	2	2	6	40
NC_039429.1	psbA	9	13	2	5	0	2	5	1	16	5	5	5	*	*	20	6	5	7	4	6	20	5	3	1	25	6	4	0	23	4	1	1	9	2	6	0	9	11	1	1	9	2	1	1	3	0	8	9
NC_039429.1	psbB	1	9	5	20	1	1	10	3	18	3	1	13	8	4	10	30	6	11	11	4	14	8	8	3	21	20	10	11	21	4	6	9	9	7	6	2	11	10	7	7	17	7	3	5	2	0	12	12
NC_039429.1	psbC	4	10	5	9	1	2	8	0	16	6	4	9	12	3	12	22	4	12	6	6	14	11	10	3	19	22	3	13	23	6	8	1	10	2	11	1	10	15	3	7	7	4	5	2	3	1	7	22
NC_039429.1	psbD	7	9	4	8	2	2	8	3	13	3	2	6	4	0	15	24	1	7	4	4	6	8	4	7	19	5	7	5	14	5	2	1	6	5	6	1	9	8	3	0	10	0	1	3	2	1	8	13
NC_039429.1	rbcL	3	12	5	21	3	6	10	2	22	12	5	10	20	4	8	13	6	12	1	11	11	13	7	2	25	16	4	9	18	4	5	3	10	5	6	0	20	15	1	3	12	4	3	7	4	0	12	9
NC_039429.1	rpl14	2	6	3	3	0	2	4	1	7	0	1	1	5	1	1	1	0	2	4	4	7	3	1	3	5	3	0	1	3	1	1	0	3	1	1	0	3	4	0	2	5	3	0	5	0	1	2	5
NC_039429.1	rpl16	1	2	1	0	1	0	3	1	6	0	0	1	8	1	2	2	0	4	7	2	4	5	2	3	3	6	1	1	6	1	4	1	2	2	0	3	0	6	0	0	2	8	1	4	2	1	4	*
NC_039429.1	rpl2	4	12	4	6	1	3	4	2	7	4	1	9	20	3	0	1	4	6	10	4	9	8	7	2	3	12	1	9	14	2	4	1	8	5	6	1	2	7	2	3	5	12	2	3	2	1	7	6
NC_039429.1	rpl20	0	7	0	1	0	2	3	2	0	1	1	1	5	3	1	4	2	4	8	1	7	3	0	1	5	1	0	2	1	*	*	*	*	1	1	0	5	1	0	0	0	8	1	4	1	3	4	3
NC_039429.1	rpoA	4	17	7	7	1	4	11	2	23	4	0	11	17	3	3	8	0	10	17	4	16	4	2	3	5	8	1	2	4	4	3	0	6	10	2	1	6	8	1	2	5	6	1	4	3	1	4	10
NC_039429.1	rpoB	9	34	8	38	3	8	37	16	54	20	4	21	43	17	11	29	8	31	32	12	50	10	4	9	26	41	11	20	20	15	5	10	18	14	8	5	17	23	4	13	24	25	11	18	4	7	9	35
NC_039429.1	rpoC1	2	28	4	24	6	12	20	7	40	12	4	13	27	9	8	17	8	22	18	15	27	10	3	2	16	15	5	15	12	12	7	5	13	6	8	2	9	12	3	8	15	17	3	13	6	7	8	23
NC_039429.1	rpoC2	13	56	5	48	5	11	56	7	59	21	15	28	62	19	17	42	12	40	38	27	72	15	11	10	19	42	10	21	25	17	10	9	17	29	12	8	23	31	11	15	28	28	12	29	6	6	12	39
NC_039429.1	rps11	1	4	0	4	0	2	4	0	1	0	0	2	5	2	3	1	*	*	4	1	6	8	2	2	2	3	3	3	6	2	5	0	2	3	3	1	2	5	1	3	3	5	4	3	0	3	6	3
NC_039429.1	rps12	1	4	0	3	1	1	5	2	2	0	1	2	7	3	0	1	0	3	1	3	4	0	3	0	2	6	1	4	2	3	3	0	2	1	3	2	4	4	2	2	4	6	2	3	1	0	3	5
NC_039429.1	rps18	3	6	0	5	*	*	6	0	2	2	1	0	5	6	0	5	0	2	1	2	7	0	0	2	4	1	0	3	2	0	2	1	0	0	1	1	2	0	0	1	0	6	2	5	0	1	3	7
NC_039429.1	rps2	2	9	3	10	0	6	5	1	10	1	1	6	9	5	2	4	0	8	6	7	11	7	3	1	6	4	2	2	6	3	1	1	3	4	1	5	4	3	0	0	5	8	3	3	0	1	5	9
NC_039429.1	rps3	3	7	2	5	1	2	15	2	12	3	1	2	14	4	2	4	0	7	7	9	15	7	3	1	3	9	1	3	8	3	0	0	4	3	2	0	2	6	2	0	4	6	1	5	0	0	2	5
NC_039429.1	rps4	3	4	0	8	1	1	12	1	8	1	1	4	17	0	2	3	2	6	6	1	7	0	5	1	2	4	0	3	5	3	2	1	3	2	0	1	4	2	2	0	5	4	2	3	2	1	12	9
NC_039429.1	rps7	2	4	1	3	*	*	6	0	6	2	1	3	11	4	1	2	0	3	4	1	6	11	3	0	5	5	2	2	2	2	2	1	0	2	0	0	5	3	0	1	4	3	0	5	1	0	9	6
NC_039429.1	rps8	4	5	3	1	0	2	1	1	6	1	0	2	8	0	0	2	0	4	7	3	8	0	1	0	2	3	1	2	6	2	1	0	1	1	3	1	4	1	0	1	4	4	3	6	1	3	0	5
NC_039429.1	ycf1	31	112	16	77	8	13	54	13	112	23	7	27	171	49	23	94	18	57	68	27	77	12	5	4	12	29	8	7	15	20	15	6	17	33	14	16	37	30	17	8	22	48	13	20	3	5	17	64
NC_039429.1	ycf2	36	108	25	105	10	18	65	28	84	53	13	45	90	55	78	84	17	66	60	46	74	13	7	5	26	42	10	21	20	28	17	17	29	30	16	17	33	22	16	16	25	47	27	30	12	15	17	41
NC_039429.1	ycf3	3	10	0	5	0	1	4	4	11	4	0	3	3	2	4	4	2	11	5	4	7	2	4	3	8	6	1	1	1	1	2	2	1	3	2	2	2	1	0	1	0	3	3	4	0	2	1	4
NC_039429.1	ycf4	0	6	1	3	2	1	3	2	8	3	0	2	6	0	6	11	1	6	6	6	9	1	1	1	5	5	2	3	6	3	0	1	3	2	0	1	3	3	2	3	1	4	0	3	1	1	6	5
NC_039429.1	Genome SUM	228	790	167	695	67	166	594	171	860	272	114	388	829	266	399	786	171	636	599	355	912	320	186	139	521	558	178	269	484	246	186	124	329	316	195	122	431	448	135	166	412	369	139	277	86	93	267	746
NC_039725.1	accD	3	34	9	26	2	8	17	3	23	8	4	8	23	7	7	23	9	20	12	7	28	3	3	1	10	6	9	7	10	2	3	3	6	8	4	4	12	9	3	4	10	5	3	2	1	2	4	14
NC_039725.1	atpA	1	15	2	16	0	1	25	11	32	8	1	1	16	5	6	6	3	15	8	7	30	11	12	4	21	13	6	3	19	2	2	5	8	8	6	6	9	21	4	5	7	8	2	7	4	2	7	18
NC_039725.1	atpB	7	12	7	17	0	1	16	5	30	4	0	4	18	3	8	9	3	9	6	10	16	9	7	6	19	23	2	5	18	1	4	4	17	8	8	3	17	22	2	6	12	11	0	5	3	3	7	20
NC_039725.1	atpE	1	9	2	4	0	1	5	1	7	3	1	0	2	2	1	0	*	*	4	2	8	1	1	3	9	1	3	0	4	1	1	1	1	2	2	2	4	4	0	1	3	3	1	4	1	0	0	4
NC_039725.1	atpF	3	11	0	7	*	*	8	3	13	1	0	1	6	3	4	6	2	1	3	3	8	2	4	2	2	6	2	3	1	1	0	0	0	2	4	1	6	1	1	4	1	1	3	4	1	3	3	9
NC_039725.1	atpI	1	8	1	5	0	1	6	3	9	1	0	5	8	0	7	9	3	7	8	4	14	2	3	3	9	5	4	1	10	4	4	0	6	4	1	1	8	5	3	3	11	*	*	2	0	0	1	18
NC_039725.1	ccsA	5	11	0	5	2	1	7	0	7	3	2	10	7	2	2	16	2	11	14	4	24	8	1	3	3	7	4	1	6	4	1	1	1	7	5	0	8	8	4	0	6	3	2	2	0	0	3	21
NC_039725.1	cemA	3	8	3	7	0	3	5	0	14	1	3	5	8	5	6	8	3	7	5	8	14	3	1	0	1	5	0	0	4	0	4	2	0	4	1	2	4	4	2	1	5	0	1	0	0	0	3	7
NC_039725.1	clpP	2	1	2	10	1	0	7	1	11	4	0	4	3	1	1	8	0	6	4	3	7	6	2	1	5	8	2	3	2	2	3	0	6	5	2	0	1	11	1	0	7	3	2	3	2	0	1	2
NC_039725.1	matK	5	27	1	15	2	6	11	1	20	5	4	16	22	6	12	30	10	20	15	9	20	7	4	3	10	6	0	6	4	8	3	2	5	5	2	0	4	4	4	5	6	8	1	10	2	7	4	19
NC_039725.1	ndhA	2	10	2	7	0	2	10	0	14	4	1	0	9	0	5	15	3	13	12	11	18	7	3	3	7	10	4	5	10	4	3	1	7	9	2	1	5	9	3	1	11	6	2	1	0	1	3	24
NC_039725.1	ndhB	10	10	2	11	3	8	9	3	15	6	1	6	8	4	18	16	4	17	17	15	27	6	5	2	13	22	2	4	10	7	1	1	10	6	5	4	15	10	2	3	8	6	1	4	0	1	2	20
NC_039725.1	ndhC	*	*	0	4	*	*	1	0	6	1	*	*	3	0	3	10	1	6	5	1	9	6	1	0	4	3	0	1	3	3	0	1	1	0	0	1	0	2	0	1	7	*	*	2	1	1	0	1
NC_039725.1	ndhD	1	11	4	11	1	1	10	0	10	3	0	8	10	5	17	33	4	24	29	11	17	10	5	5	12	18	7	7	8	8	4	4	6	10	3	5	10	7	2	2	14	3	1	4	3	1	2	31
NC_039725.1	ndhF	7	39	2	19	2	4	16	2	13	3	1	9	26	3	12	55	3	36	35	10	38	9	5	4	21	22	5	8	16	7	5	2	13	12	0	5	23	11	4	4	21	9	1	5	1	4	2	49
NC_039725.1	ndhG	3	4	0	6	0	3	3	3	2	1	0	3	1	0	2	8	3	3	10	1	14	2	2	0	8	6	1	4	4	1	0	1	1	3	2	1	4	2	2	3	5	1	0	0	0	0	1	9
NC_039725.1	ndhH	1	9	4	19	1	3	9	4	27	3	3	5	15	1	8	10	3	16	13	5	22	4	1	4	8	10	6	7	9	6	4	4	9	5	1	1	7	8	4	3	7	13	1	8	0	1	6	11
NC_039725.1	ndhI	1	7	1	7	3	6	5	0	8	3	2	1	5	1	5	2	1	9	3	2	10	1	1	0	1	1	0	0	5	1	0	1	6	5	2	0	4	6	0	0	6	1	1	4	1	0	6	5
NC_039725.1	ndhJ	0	4	1	8	0	2	6	1	5	2	0	6	4	2	2	4	2	10	7	2	4	1	4	0	5	4	2	2	3	3	2	3	2	0	0	1	1	4	1	2	3	3	2	0	0	0	5	7
NC_039725.1	ndhK	2	6	3	9	0	5	3	2	7	3	1	1	8	3	4	6	1	9	3	3	9	3	1	1	4	4	1	4	4	7	3	2	6	8	2	0	8	4	2	2	4	4	1	6	0	2	2	7
NC_039725.1	petA	3	15	2	11	1	1	10	8	15	4	1	1	14	7	3	10	3	8	13	3	15	7	3	5	6	6	4	7	9	4	10	2	9	0	4	1	6	8	2	6	12	1	2	3	2	0	4	8
NC_039725.1	petB	2	0	1	3	0	2	5	1	5	3	3	2	5	1	2	12	1	9	5	3	6	4	1	1	8	5	5	0	6	2	2	1	6	3	3	2	10	13	2	4	5	*	*	2	2	1	5	10
NC_039725.1	petD	2	6	1	4	0	1	2	0	5	1	0	1	5	2	2	8	0	4	2	0	8	6	1	3	2	4	1	1	7	5	7	0	5	6	1	0	3	9	1	2	4	1	0	0	0	0	3	12
NC_039725.1	psaA	8	11	5	28	1	3	19	9	10	7	12	30	16	1	20	31	5	15	18	10	29	23	7	8	33	23	12	11	25	9	7	4	12	9	13	6	15	24	4	6	8	5	3	5	1	1	11	27
NC_039725.1	psaB	7	24	7	19	1	1	22	7	13	6	5	35	11	4	15	37	5	20	12	10	26	16	9	7	33	27	7	12	25	7	6	7	10	13	4	4	22	12	4	2	13	7	3	5	2	2	6	39
NC_039725.1	psbA	9	13	2	5	0	2	5	1	17	5	5	5	*	*	20	6	5	7	4	6	20	5	2	1	26	6	4	0	23	4	1	1	9	2	6	0	9	11	1	1	9	2	1	1	3	0	8	9
NC_039725.1	psbB	1	9	5	20	1	1	10	3	18	3	1	13	8	4	10	30	6	11	12	5	14	8	8	3	21	20	10	11	21	4	6	9	9	7	6	2	11	9	6	7	17	7	3	5	2	0	12	12
NC_039725.1	psbC	4	10	5	9	1	2	8	0	16	6	4	9	12	3	12	22	4	12	6	6	14	11	9	3	20	24	3	11	23	5	8	2	10	2	11	1	10	15	4	6	7	4	5	2	3	1	7	21
NC_039725.1	psbD	7	9	4	8	2	2	8	3	13	3	2	6	4	0	16	23	1	7	4	4	6	8	4	7	19	5	7	5	14	5	2	1	6	5	7	1	8	8	3	0	10	0	1	3	2	1	8	13
NC_039725.1	rbcL	3	11	5	21	3	6	10	2	22	12	5	10	20	4	8	13	6	12	1	11	10	13	7	3	23	15	4	10	18	4	5	3	10	5	6	0	20	14	1	3	13	4	3	7	4	0	12	9
NC_039725.1	rpl14	2	6	3	3	0	2	4	1	7	0	1	1	5	1	1	1	0	2	4	4	7	3	1	3	5	3	0	1	3	1	1	0	3	1	1	0	3	5	0	1	5	3	0	5	0	1	2	5
NC_039725.1	rpl16	1	2	1	0	1	0	3	1	6	0	0	1	8	1	2	2	0	4	7	2	4	5	2	3	3	6	1	1	6	1	4	1	2	2	0	3	0	6	0	0	2	9	0	4	2	1	4	*
NC_039725.1	rpl2	4	12	4	6	1	3	4	2	7	4	1	9	20	3	0	1	4	6	10	4	9	8	7	2	3	12	1	9	14	2	4	1	8	5	6	1	2	6	3	3	5	12	2	3	2	1	7	6
NC_039725.1	rpl20	0	7	0	1	0	2	3	2	0	1	1	1	5	3	1	4	2	4	8	1	7	3	0	1	5	1	0	1	2	*	*	*	*	1	1	0	5	1	0	0	0	8	1	4	1	3	4	3
NC_039725.1	rpoA	4	18	7	7	1	4	11	2	23	4	0	12	17	3	3	8	0	10	16	5	16	4	2	3	5	8	1	2	4	4	3	0	6	9	3	1	5	8	1	2	5	6	1	4	3	1	3	10
NC_039725.1	rpoB	10	33	8	38	3	8	37	16	55	19	4	21	42	18	11	29	7	32	31	11	50	10	4	9	26	42	11	19	20	15	5	10	18	14	8	5	17	24	4	13	24	26	11	18	4	7	9	33
NC_039725.1	rpoC1	2	28	4	24	6	12	20	7	40	12	4	12	27	9	8	17	8	23	18	15	27	10	3	2	16	15	5	15	12	12	7	5	13	6	7	3	9	12	3	8	15	17	3	13	7	7	7	22
NC_039725.1	rpoC2	13	60	5	50	5	11	57	8	58	18	16	28	63	19	17	42	11	40	36	27	70	15	11	10	20	44	10	21	25	18	10	8	16	29	12	8	22	32	11	14	28	29	13	29	6	5	12	40
NC_039725.1	rps11	1	4	0	4	0	2	4	0	1	0	0	2	5	2	3	1	*	*	4	1	6	8	2	2	2	3	3	3	7	2	5	0	2	3	3	1	2	5	1	3	3	5	4	3	0	3	6	3
NC_039725.1	rps12	1	4	0	3	1	1	5	2	2	0	1	2	7	3	0	1	0	3	1	3	4	0	3	0	2	6	1	4	2	3	3	0	2	1	3	2	4	4	2	2	4	6	2	3	1	0	3	5
NC_039725.1	rps18	3	6	0	5	*	*	6	0	2	2	1	0	5	6	0	5	0	2	1	2	7	0	0	2	4	1	0	3	2	0	2	1	0	0	0	1	3	0	0	1	0	6	2	5	0	1	3	7
NC_039725.1	rps2	2	9	3	10	0	6	5	1	10	1	1	6	9	5	2	4	0	8	6	7	11	7	3	1	6	4	2	2	6	3	1	1	3	4	1	5	4	3	0	0	5	8	3	3	0	1	5	9
NC_039725.1	rps3	3	7	2	5	1	2	15	2	11	4	1	2	14	4	2	4	0	7	7	9	15	7	3	1	3	9	2	3	7	3	0	0	4	3	2	0	2	6	2	0	4	6	1	5	0	0	2	5
NC_039725.1	rps4	3	4	0	8	1	1	12	1	8	1	1	4	17	0	2	3	2	6	6	1	7	0	5	1	2	4	0	3	5	3	2	1	3	2	0	1	4	2	2	0	5	4	2	3	2	1	12	9
NC_039725.1	rps7	2	4	1	3	*	*	6	0	6	2	1	3	11	4	1	2	0	3	4	1	6	11	3	0	5	5	2	2	2	2	2	1	0	2	0	0	5	3	0	1	4	3	0	5	1	0	9	6
NC_039725.1	rps8	4	5	3	1	0	2	2	1	6	1	0	2	8	0	0	2	0	4	7	4	7	0	1	0	2	3	1	2	6	2	1	0	1	1	3	1	4	1	0	1	4	4	3	5	1	3	0	5
NC_039725.1	ycf1	32	111	15	77	7	13	53	14	117	25	6	29	170	47	26	89	16	58	67	29	73	11	5	4	11	30	9	6	14	22	15	7	18	33	13	14	37	30	16	9	22	49	13	20	4	5	16	65
NC_039725.1	ycf2	36	108	25	105	10	18	65	28	84	52	13	45	90	55	78	84	17	66	59	46	74	12	7	5	26	43	10	20	20	28	17	17	29	30	16	17	33	22	16	16	25	46	26	30	12	15	17	41
NC_039725.1	ycf3	3	10	0	5	0	1	4	4	11	4	0	3	3	2	4	4	2	11	5	4	7	2	4	3	8	6	1	1	1	1	2	2	1	3	2	2	2	1	0	1	0	3	3	5	0	1	1	4
NC_039725.1	ycf4	0	6	1	3	2	1	3	2	8	3	0	2	6	0	6	11	1	6	6	6	9	1	1	1	5	5	2	3	6	3	0	1	3	2	0	1	3	3	2	3	1	4	0	3	1	1	6	5
NC_039725.1	Genome SUM	230	788	165	699	66	166	597	171	869	270	114	390	829	264	405	780	166	639	593	358	901	319	184	139	522	565	179	260	485	246	185	124	329	314	194	121	430	449	135	165	413	373	136	276	88	91	266	739
NC_039972.1	accD	3	34	9	25	2	8	17	4	23	9	4	8	23	7	7	23	9	20	12	7	28	3	3	1	10	6	8	7	11	1	3	4	6	7	4	4	12	9	3	4	10	6	3	1	1	2	4	14
NC_039972.1	atpA	1	15	2	16	0	1	25	11	32	8	1	1	16	5	6	6	3	15	8	7	30	10	12	6	21	13	6	3	19	2	2	5	8	9	6	5	9	21	4	5	7	8	2	7	4	1	8	19
NC_039972.1	atpB	7	12	7	17	0	1	16	5	30	4	0	4	18	3	8	9	3	9	6	10	16	9	7	6	19	23	2	5	18	1	4	4	17	8	8	3	17	22	2	6	12	11	0	5	3	3	7	19
NC_039972.1	atpE	1	9	2	4	0	1	5	1	7	3	1	0	2	2	1	0	*	*	4	2	8	1	1	3	9	1	3	0	4	1	1	1	1	2	2	2	4	4	0	1	3	3	1	4	1	0	0	4
NC_039972.1	atpF	3	12	0	7	*	*	8	3	13	1	0	1	6	3	4	6	2	1	3	3	8	2	4	2	2	6	2	3	1	1	0	0	0	2	4	1	5	1	1	4	1	1	3	4	1	3	3	9
NC_039972.1	atpI	1	8	1	5	0	1	6	3	9	1	0	5	8	0	7	9	3	7	8	4	14	2	3	3	9	5	4	1	10	4	4	0	6	4	1	1	8	5	3	3	11	*	*	2	0	0	1	18
NC_039972.1	ccsA	5	11	0	5	2	1	7	0	7	3	2	10	7	2	2	15	2	11	14	4	24	8	1	3	3	7	4	1	6	4	1	1	1	7	5	0	8	8	4	0	6	3	2	2	0	0	3	22
NC_039972.1	cemA	3	8	3	7	0	3	5	0	14	1	3	5	8	5	6	8	3	7	5	8	14	3	1	0	1	5	0	0	4	0	4	2	0	4	1	2	4	4	2	1	5	0	1	0	0	0	3	7
NC_039972.1	clpP	2	1	2	10	1	0	7	1	11	4	0	4	3	1	1	8	0	6	5	2	7	6	2	1	5	8	2	3	2	2	3	0	6	5	2	0	1	11	1	0	7	3	2	3	1	1	1	2
NC_039972.1	matK	5	27	2	14	2	6	11	0	20	5	3	17	22	6	12	31	10	20	14	8	20	7	4	3	10	6	0	6	4	8	3	2	5	5	2	0	4	4	3	5	6	9	1	10	2	7	4	19
NC_039972.1	ndhA	2	10	2	7	0	2	10	0	14	4	1	0	9	0	6	15	3	13	12	11	18	7	3	3	7	10	4	5	10	4	3	1	7	9	2	1	5	9	3	2	11	6	2	1	0	1	3	24
NC_039972.1	ndhB	10	10	2	11	3	8	9	3	15	6	1	6	8	4	18	16	4	17	17	15	27	6	5	2	13	22	2	4	10	7	1	1	10	6	5	4	15	10	2	3	8	6	1	4	0	1	2	20
NC_039972.1	ndhC	*	*	0	4	*	*	1	0	6	1	*	*	3	0	3	10	1	6	5	1	8	6	1	0	4	3	0	1	3	3	0	1	1	0	0	1	0	2	0	1	8	*	*	2	1	1	0	1
NC_039972.1	ndhD	1	11	4	11	1	1	10	0	10	3	0	8	9	5	17	33	4	23	29	11	17	10	5	5	11	18	7	7	8	8	4	5	6	10	3	6	10	7	2	2	15	3	1	4	3	1	2	32
NC_039972.1	ndhF	7	40	2	16	2	4	16	2	13	4	1	9	24	3	12	55	3	37	35	10	37	9	5	4	21	22	6	8	16	7	5	2	13	12	0	5	24	11	4	4	21	8	1	5	1	4	2	49
NC_039972.1	ndhG	3	4	0	6	0	3	3	3	2	1	0	3	1	0	2	8	3	3	10	1	14	2	3	0	7	6	1	4	4	1	0	1	1	3	2	1	4	2	2	3	5	1	0	0	0	0	1	9
NC_039972.1	ndhH	1	9	4	19	1	3	9	4	26	4	3	5	15	0	8	10	4	15	13	5	22	4	1	4	8	11	6	8	9	5	4	5	9	5	2	1	5	9	3	2	8	13	0	8	0	1	6	10
NC_039972.1	ndhI	4	7	1	10	4	6	7	1	10	4	2	1	7	2	8	5	2	11	6	2	14	2	1	0	3	1	0	0	5	2	0	1	6	6	3	0	5	7	0	0	7	2	2	3	1	1	6	5
NC_039972.1	ndhJ	0	4	1	8	0	2	6	1	5	2	0	6	4	2	2	4	2	10	7	2	4	1	4	1	5	4	2	2	3	3	2	3	2	0	0	1	1	4	1	1	3	3	2	0	0	0	5	7
NC_039972.1	ndhK	2	6	3	9	0	5	3	2	7	3	1	1	8	3	4	6	1	9	4	3	9	3	1	1	4	4	1	4	4	7	3	2	6	8	2	0	8	4	2	2	4	4	1	6	0	2	2	7
NC_039972.1	petA	3	15	2	11	1	1	10	8	15	4	1	1	15	6	3	10	3	8	14	3	14	6	3	5	6	6	4	7	9	4	10	2	9	1	4	1	6	8	2	6	13	0	2	3	2	0	4	8
NC_039972.1	petB	2	0	1	3	0	2	5	1	5	3	3	2	5	1	2	12	1	9	5	3	6	4	1	1	8	4	6	0	6	2	2	1	6	3	3	2	10	13	2	4	5	*	*	2	2	1	5	10
NC_039972.1	petD	2	6	2	3	0	1	2	0	5	1	0	1	5	2	2	8	0	4	2	0	8	6	1	3	2	4	1	1	7	5	7	0	5	6	1	0	3	9	1	2	4	1	0	0	0	0	3	13
NC_039972.1	psaA	8	11	5	28	1	3	19	9	10	7	12	30	16	1	20	31	5	15	18	10	29	23	8	8	33	24	12	10	25	9	7	4	12	9	12	6	15	24	4	6	8	5	3	5	1	1	11	27
NC_039972.1	psaB	7	24	7	19	1	1	22	7	13	6	5	35	11	4	14	38	5	20	12	10	26	16	8	7	34	27	7	12	25	6	6	8	10	13	4	4	22	12	4	2	13	7	3	5	2	2	6	39
NC_039972.1	psbA	9	13	2	5	0	2	5	1	16	5	5	5	*	*	20	6	5	7	4	6	20	5	2	1	26	6	4	0	23	4	1	1	9	2	6	0	9	11	1	1	9	2	1	1	3	0	8	9
NC_039972.1	psbB	1	9	5	20	1	1	10	3	18	3	1	13	8	4	10	30	6	11	11	4	14	8	8	3	21	20	10	11	21	4	6	8	10	7	6	2	11	10	7	7	17	7	3	5	2	0	12	12
NC_039972.1	psbC	4	10	5	9	0	3	8	0	16	6	4	9	12	3	12	22	4	12	6	6	14	11	9	3	20	24	3	11	23	6	8	1	10	2	11	1	10	15	3	7	7	4	5	2	3	1	7	21
NC_039972.1	psbD	7	9	4	8	3	1	8	3	13	3	2	6	4	0	16	23	1	7	4	4	6	8	3	8	19	6	6	4	15	5	2	1	6	5	6	1	9	8	3	0	10	0	1	3	2	1	8	13
NC_039972.1	rbcL	3	12	5	21	3	6	10	2	22	12	5	10	19	5	8	13	6	12	1	11	11	13	8	2	24	15	4	10	18	4	4	3	11	5	6	0	20	14	1	3	12	4	3	7	4	0	12	9
NC_039972.1	rpl14	2	6	3	3	0	2	4	1	7	0	1	1	5	1	1	1	0	2	4	4	7	3	1	3	5	3	0	1	3	1	1	0	3	1	1	0	3	5	0	1	5	3	0	5	0	1	2	5
NC_039972.1	rpl16	1	2	1	0	1	0	3	1	6	0	0	1	8	1	2	2	0	4	7	2	4	5	2	3	3	6	1	1	6	1	4	1	2	2	0	3	0	6	0	0	2	9	0	4	2	1	4	*
NC_039972.1	rpl2	4	12	4	6	1	3	4	2	7	4	1	9	20	3	0	1	4	6	10	4	9	8	7	2	3	12	1	9	14	2	4	1	8	5	6	1	2	7	2	3	5	12	2	3	2	1	7	6
NC_039972.1	rpl20	0	7	0	1	0	2	3	2	0	1	1	1	5	3	0	4	2	4	8	2	7	3	0	1	5	1	0	2	1	*	*	*	*	1	1	0	5	1	0	0	0	8	1	4	1	3	4	3
NC_039972.1	rpoA	4	18	7	7	1	4	11	2	23	4	0	12	17	3	3	8	0	10	16	5	16	4	2	3	5	8	1	2	4	4	3	0	6	9	3	1	5	8	1	2	5	6	1	4	3	1	3	10
NC_039972.1	rpoB	9	34	8	38	3	8	37	15	55	19	4	22	42	19	11	29	8	30	31	12	50	10	4	10	27	42	12	19	19	15	5	10	18	15	7	5	16	24	4	12	24	24	12	18	4	7	9	35
NC_039972.1	rpoC1	2	28	4	24	6	12	20	7	40	12	4	12	27	9	8	17	8	23	18	15	27	10	3	3	16	15	5	15	12	12	7	5	13	6	7	2	10	12	3	7	15	17	3	13	7	7	7	22
NC_039972.1	rpoC2	13	59	5	51	5	11	56	9	57	19	16	26	65	19	17	42	11	41	35	27	71	16	9	11	19	45	11	21	25	16	10	9	17	30	12	7	22	31	12	14	27	29	12	29	6	5	12	40
NC_039972.1	rps11	1	5	0	4	0	2	4	0	1	0	0	2	5	2	3	1	*	*	4	1	6	8	2	2	2	3	3	3	7	2	5	0	2	3	3	1	2	5	1	3	3	5	4	3	0	3	6	3
NC_039972.1	rps12	1	4	0	3	1	1	5	1	2	0	1	2	7	4	0	1	0	3	1	3	4	0	3	0	2	6	1	4	2	3	3	0	2	1	3	2	4	4	2	2	4	6	2	3	1	0	3	5
NC_039972.1	rps18	3	6	0	5	*	*	6	0	2	2	1	0	5	6	0	5	0	2	1	2	6	0	0	2	4	1	0	3	2	0	2	1	0	0	0	1	3	0	0	1	1	6	2	5	0	1	3	7
NC_039972.1	rps2	2	9	3	9	0	6	5	1	10	1	1	6	9	5	2	4	0	8	6	7	11	7	3	1	6	4	2	2	6	3	1	1	3	4	1	5	4	3	0	0	5	8	3	3	0	1	5	9
NC_039972.1	rps3	3	7	2	5	1	2	15	2	11	4	1	2	14	4	2	4	0	7	7	9	15	7	3	1	3	9	1	3	8	3	0	0	4	3	2	0	2	6	2	0	4	6	1	5	0	0	2	5
NC_039972.1	rps4	3	4	0	8	1	1	12	1	8	1	1	4	17	0	2	3	2	6	6	1	7	0	5	1	2	4	0	3	5	3	2	1	3	2	0	1	4	2	2	0	5	4	2	3	2	1	12	9
NC_039972.1	rps7	2	4	1	3	*	*	6	0	6	2	1	3	11	4	1	2	0	3	4	1	6	11	3	0	5	5	2	2	2	2	2	1	0	2	0	0	5	3	0	1	4	3	0	5	1	0	9	6
NC_039972.1	rps8	4	5	3	1	0	2	1	1	6	1	0	2	8	0	0	2	0	4	7	4	7	0	2	0	1	3	1	2	6	2	1	0	1	1	3	1	4	1	0	1	4	4	3	6	1	3	0	5
NC_039972.1	ycf1	33	111	15	78	7	14	53	13	114	24	6	28	170	49	25	94	18	58	70	30	73	11	5	4	11	29	9	8	12	22	15	7	19	33	12	14	38	29	16	9	23	51	13	21	4	6	16	64
NC_039972.1	ycf2	35	108	25	105	10	18	65	28	84	53	13	44	90	55	78	83	17	66	60	46	74	12	8	5	26	43	10	20	20	28	17	17	29	30	16	17	33	21	16	16	25	47	26	30	12	15	18	40
NC_039972.1	ycf3	3	10	0	5	0	1	4	4	11	4	0	3	3	2	3	4	2	11	5	4	7	2	4	3	8	6	1	1	1	1	2	2	1	3	2	2	2	1	0	1	0	3	3	4	0	2	1	4
NC_039972.1	ycf4	0	6	0	4	2	1	3	2	8	3	0	2	6	0	6	11	1	6	6	6	9	0	1	2	5	5	2	3	6	3	0	1	3	2	0	1	3	3	2	3	1	4	0	3	1	1	6	5
NC_039972.1	Genome SUM	232	792	166	698	67	167	597	170	865	275	113	388	830	268	405	788	171	639	600	358	903	318	185	146	523	567	180	262	484	243	184	127	333	318	192	119	431	450	133	163	418	375	136	275	87	94	268	741
NC_043857.1	accD	3	34	9	26	2	8	17	3	23	8	4	8	23	7	7	23	9	20	12	7	28	3	3	1	10	6	9	7	10	2	3	3	6	8	4	4	12	9	3	4	10	6	3	1	1	2	4	14
NC_043857.1	atpA	1	15	2	16	0	1	25	11	32	8	1	1	16	5	6	6	3	15	8	7	30	11	12	4	21	13	6	3	19	2	2	5	8	8	6	6	9	21	4	5	7	8	2	7	4	2	7	18
NC_043857.1	atpB	7	12	7	17	0	1	16	5	30	4	0	4	18	3	8	9	3	9	6	10	16	9	7	6	19	23	2	5	18	1	4	4	17	8	8	3	17	22	2	6	12	11	0	5	3	3	7	20
NC_043857.1	atpE	1	9	2	4	0	1	5	1	7	3	1	0	2	2	1	0	*	*	4	2	8	1	1	3	9	1	3	0	4	1	1	1	1	2	2	2	4	4	0	1	3	3	1	4	1	0	0	4
NC_043857.1	atpF	3	11	0	7	*	*	8	3	13	1	0	1	6	3	4	6	2	1	3	3	8	2	4	2	2	6	2	3	1	1	0	0	0	2	4	1	6	1	1	4	1	1	3	4	1	3	3	9
NC_043857.1	atpI	1	8	1	5	0	1	6	3	9	1	0	5	8	0	7	9	3	7	8	4	14	2	3	3	9	5	4	1	10	4	4	0	6	4	1	1	8	5	3	3	11	*	*	2	0	0	1	18
NC_043857.1	ccsA	5	11	0	5	2	1	7	0	7	3	2	10	7	2	2	16	2	11	14	4	24	8	1	3	3	7	4	1	6	4	1	1	1	7	5	0	8	8	4	0	6	3	2	2	0	0	3	21
NC_043857.1	cemA	3	8	3	7	0	3	5	0	14	1	3	5	8	5	6	8	3	7	5	8	14	3	1	0	1	5	0	0	4	0	4	2	0	4	1	2	4	4	2	1	5	0	1	0	0	0	3	7
NC_043857.1	clpP	2	1	2	10	1	0	7	1	11	4	0	4	3	1	1	8	0	6	5	2	7	6	2	1	5	8	2	3	2	2	3	0	6	5	2	0	1	11	1	0	7	3	2	3	1	1	1	2
NC_043857.1	matK	5	27	1	15	2	6	11	1	20	5	4	16	22	6	12	30	10	20	15	9	20	7	4	3	10	6	0	6	4	8	3	2	5	5	2	0	4	4	4	5	6	8	1	10	2	7	4	19
NC_043857.1	ndhA	2	10	2	7	0	2	10	0	14	4	1	0	9	0	6	15	3	13	12	11	18	7	3	3	7	10	4	5	10	4	3	1	7	9	2	1	5	9	3	1	11	6	2	1	0	1	3	24
NC_043857.1	ndhB	10	10	2	11	3	8	9	3	15	6	1	6	8	4	18	16	4	17	17	15	27	6	5	2	13	22	2	4	10	7	1	1	10	6	5	4	15	10	2	3	8	6	1	4	0	1	2	20
NC_043857.1	ndhC	*	*	0	4	*	*	1	0	6	1	*	*	3	0	3	10	1	6	5	1	8	6	1	0	4	3	0	1	3	3	0	1	1	0	0	1	0	2	0	1	8	*	*	2	1	1	0	1
NC_043857.1	ndhD	1	11	4	11	1	1	10	0	9	4	0	8	9	5	18	32	4	23	29	11	17	10	5	5	12	18	7	7	8	8	4	4	6	10	3	5	10	7	2	2	14	3	1	4	3	1	2	32
NC_043857.1	ndhF	7	39	2	19	2	4	16	2	13	3	1	9	26	3	12	54	3	36	35	10	38	9	5	4	21	22	5	8	16	7	5	2	13	12	0	5	23	11	4	4	21	9	1	5	1	4	2	50
NC_043857.1	ndhG	3	4	0	6	0	3	3	3	2	1	0	3	1	0	2	8	3	3	10	1	14	2	2	0	8	6	1	4	4	1	0	1	1	3	2	1	4	2	2	3	5	1	0	0	0	0	1	9
NC_043857.1	ndhH	1	9	4	19	1	3	9	4	27	3	3	5	15	1	8	10	3	16	13	5	22	4	1	4	8	10	6	7	9	6	4	4	9	5	1	1	7	8	4	3	7	13	1	8	0	1	6	11
NC_043857.1	ndhI	1	7	1	7	3	6	5	0	8	3	2	1	5	1	5	2	1	9	3	2	10	1	1	0	1	1	0	0	5	1	0	1	6	5	2	0	4	6	0	0	6	1	1	4	1	0	6	5
NC_043857.1	ndhJ	0	4	1	8	0	2	6	1	5	2	0	6	4	2	2	4	2	10	7	2	4	1	4	0	5	4	2	2	3	3	2	3	2	0	0	1	1	4	1	2	3	3	2	0	0	0	5	7
NC_043857.1	ndhK	2	6	3	9	0	5	3	2	7	3	1	1	8	3	4	6	1	9	3	3	9	3	1	1	4	4	1	4	4	7	3	2	6	8	2	0	8	4	2	2	4	4	1	6	0	2	2	7
NC_043857.1	petA	3	15	2	11	1	1	10	8	15	4	1	1	14	7	3	10	3	8	13	3	15	7	3	5	6	6	4	7	9	4	10	2	9	0	4	1	6	8	2	6	12	1	2	3	2	0	4	8
NC_043857.1	petB	2	0	1	3	0	2	5	1	5	3	3	2	5	1	2	12	1	9	5	3	6	4	1	1	8	5	5	0	6	2	2	1	6	3	3	2	10	13	2	4	5	*	*	2	2	1	5	10
NC_043857.1	petD	2	6	1	4	0	1	2	0	5	1	0	1	5	2	2	8	0	4	2	0	8	6	1	3	2	4	1	1	7	5	7	0	5	6	1	0	3	9	1	2	4	1	0	0	0	0	3	12
NC_043857.1	psaA	8	11	5	28	1	3	19	9	10	7	12	30	16	1	20	31	5	15	18	10	29	23	7	8	33	23	12	11	25	9	7	4	12	9	13	6	15	24	4	6	8	5	3	5	1	1	11	27
NC_043857.1	psaB	7	24	7	19	1	1	22	7	13	6	5	35	11	4	15	37	5	20	12	10	26	16	9	7	33	27	7	12	25	7	6	7	10	13	4	4	22	12	4	2	13	7	3	5	2	2	6	39
NC_043857.1	psbA	9	13	2	5	0	2	5	1	17	5	5	5	*	*	20	6	5	7	4	6	20	5	2	1	26	6	4	0	23	4	1	1	9	2	6	0	9	11	1	1	9	2	1	1	3	0	8	9
NC_043857.1	psbB	1	9	5	20	1	1	10	3	18	3	1	13	8	4	10	30	6	11	12	5	14	8	8	3	21	20	10	11	21	4	6	9	9	7	6	2	11	9	6	7	17	7	3	5	2	0	12	12
NC_043857.1	psbC	4	10	5	9	1	2	8	0	16	6	4	9	12	3	12	22	4	12	6	6	14	11	9	3	20	24	3	11	23	5	8	2	10	2	11	1	10	15	4	6	7	4	5	2	3	1	7	21
NC_043857.1	psbD	7	9	4	8	2	2	8	3	13	3	2	6	4	0	15	24	1	7	4	4	6	8	4	7	19	5	7	5	14	5	2	1	6	5	7	1	8	8	3	0	10	0	1	3	2	1	8	13
NC_043857.1	rbcL	3	11	5	21	3	6	10	2	22	12	5	10	20	4	8	13	6	12	1	11	10	13	7	3	23	15	4	10	18	4	5	3	10	5	6	0	20	14	1	3	13	4	3	7	4	0	12	9
NC_043857.1	rpl14	2	6	3	3	0	2	4	1	7	0	1	1	5	1	1	1	0	2	4	4	7	3	1	3	5	3	0	1	3	1	1	0	3	1	1	0	3	5	0	1	5	3	0	5	0	1	2	5
NC_043857.1	rpl16	1	2	1	0	1	0	3	1	6	0	0	1	8	1	2	2	0	4	7	2	4	5	2	3	3	6	1	1	6	1	4	1	2	2	0	3	0	6	0	0	2	9	0	4	2	1	4	*
NC_043857.1	rpl2	4	12	4	6	1	3	4	2	7	4	1	9	20	3	0	1	4	6	10	4	9	8	7	2	3	12	1	9	14	2	4	1	8	5	6	1	2	6	3	3	5	12	2	3	2	1	7	6
NC_043857.1	rpl20	0	7	0	1	0	2	3	2	0	1	1	1	5	3	1	4	2	4	9	1	7	3	0	1	5	1	0	1	2	*	*	*	*	1	1	0	5	1	0	0	0	7	1	4	1	3	4	3
NC_043857.1	rpoA	4	18	7	7	1	4	11	2	23	4	0	12	17	3	3	8	0	10	16	5	16	4	2	3	5	8	1	2	4	4	3	0	6	9	3	1	5	8	1	2	5	6	1	4	3	1	3	10
NC_043857.1	rpoB	9	34	8	38	3	8	37	16	55	19	4	21	42	18	11	29	7	32	31	11	50	10	4	9	26	42	11	20	20	15	5	10	18	14	8	5	17	24	4	12	24	26	11	18	4	7	9	34
NC_043857.1	rpoC1	2	28	4	24	6	12	20	7	40	12	4	12	27	9	8	17	8	23	18	15	27	10	3	2	16	15	5	15	12	12	7	5	13	6	7	3	9	12	3	8	15	17	3	13	7	7	7	22
NC_043857.1	rpoC2	13	60	5	51	5	11	57	8	58	19	16	27	63	19	17	42	11	40	36	27	70	15	11	10	20	44	10	20	25	18	10	8	16	29	12	8	22	32	11	14	28	29	13	29	6	5	12	40
NC_043857.1	rps11	1	4	0	4	0	2	4	0	1	0	0	2	5	2	3	1	*	*	4	1	6	8	2	2	2	3	3	3	7	2	5	0	2	3	3	1	2	5	1	3	3	5	4	3	0	3	6	3
NC_043857.1	rps12	1	4	0	3	1	1	5	2	2	0	1	2	7	3	0	1	0	3	1	3	4	0	3	0	2	6	1	4	2	3	3	0	2	1	3	2	4	4	2	2	4	6	2	3	1	0	3	5
NC_043857.1	rps18	3	6	0	5	*	*	6	0	2	2	1	0	5	6	0	5	0	2	1	2	7	0	0	2	4	1	0	3	2	0	2	1	0	0	0	1	3	0	0	1	0	6	2	5	0	1	3	7
NC_043857.1	rps2	2	9	3	10	0	6	5	1	10	1	1	6	9	5	2	4	0	8	6	7	11	7	3	1	6	4	2	2	6	3	1	1	3	4	1	5	4	3	0	0	5	8	3	3	0	1	5	9
NC_043857.1	rps3	3	7	2	5	1	2	15	2	11	4	1	2	14	4	2	4	0	7	7	9	15	7	3	1	3	9	2	3	7	3	0	0	4	3	2	0	2	6	2	0	4	6	1	5	0	0	2	5
NC_043857.1	rps4	3	4	0	8	1	1	12	1	8	1	1	4	17	0	2	3	2	6	6	1	7	0	5	1	2	4	0	3	5	3	2	1	3	2	0	1	4	2	2	0	5	4	2	3	2	1	12	8
NC_043857.1	rps7	2	4	1	3	*	*	6	0	6	2	1	3	11	4	1	2	0	3	4	1	6	11	3	0	5	5	2	2	2	2	2	1	0	2	0	0	5	3	0	1	4	3	0	5	1	0	9	6
NC_043857.1	rps8	4	5	3	1	0	2	2	1	6	1	0	2	8	0	0	2	0	4	7	4	7	0	1	0	2	3	1	2	6	2	1	0	1	1	3	1	4	1	0	1	4	4	3	5	1	3	0	5
NC_043857.1	ycf1	32	111	15	77	7	13	53	14	117	25	6	29	169	48	26	90	16	58	69	29	73	11	4	4	11	30	9	6	13	22	15	7	18	33	14	14	37	30	16	9	23	47	13	20	4	5	16	65
NC_043857.1	ycf2	36	108	25	105	10	18	65	28	84	52	13	45	90	55	78	84	17	66	59	46	74	12	7	5	26	43	10	20	20	28	17	17	29	30	16	17	33	22	16	16	25	46	26	30	12	15	17	41
NC_043857.1	ycf3	3	10	0	5	0	1	4	4	11	4	0	3	3	2	4	4	2	11	5	4	7	2	4	3	8	6	1	1	1	1	2	2	1	3	2	2	2	1	0	1	0	3	3	4	0	2	1	4
NC_043857.1	ycf4	0	6	1	3	2	1	3	2	8	3	0	2	6	0	6	11	1	6	6	6	9	1	1	1	5	5	2	3	6	3	0	1	3	2	0	1	3	3	2	3	1	4	0	3	1	1	6	5
NC_043857.1	Genome SUM	229	789	165	700	66	166	597	171	868	272	114	389	827	265	406	780	166	638	597	357	900	319	183	139	522	565	179	260	484	246	185	124	329	314	195	121	430	449	135	164	415	371	136	274	87	93	266	741
NC_043858.1	accD	3	34	9	26	2	8	17	3	23	8	4	7	23	7	7	23	9	20	11	7	28	3	3	1	10	6	9	7	10	2	3	3	7	8	4	4	12	9	3	4	10	7	3	1	1	2	4	14
NC_043858.1	atpA	1	15	2	16	0	1	25	11	32	8	1	1	16	5	6	6	3	15	8	7	30	11	12	4	21	13	6	3	19	2	2	5	8	8	6	6	9	21	4	5	7	8	2	7	4	2	7	18
NC_043858.1	atpB	7	12	7	17	0	1	16	5	30	4	0	4	18	3	8	9	3	9	6	10	16	9	7	6	19	23	2	5	18	1	4	4	17	8	8	3	17	22	2	6	12	11	0	5	3	3	7	20
NC_043858.1	atpE	1	9	2	4	0	1	5	1	7	3	1	0	2	2	1	0	*	*	4	2	8	1	1	3	9	1	3	0	4	1	1	1	1	2	2	2	4	4	0	1	3	3	1	4	1	0	0	4
NC_043858.1	atpF	3	11	0	7	*	*	8	3	13	1	0	1	6	3	4	6	2	1	3	3	8	2	4	2	2	6	2	3	1	1	0	0	0	2	4	1	6	1	1	4	1	1	3	4	1	3	3	9
NC_043858.1	atpI	1	8	1	5	0	1	6	3	9	1	0	5	8	0	7	9	3	7	8	4	14	2	3	3	9	5	4	1	10	4	4	0	6	4	1	1	8	5	3	3	11	*	*	2	0	0	1	18
NC_043858.1	ccsA	5	11	0	5	2	1	7	0	7	3	2	10	7	2	2	16	2	11	14	4	24	8	1	3	3	7	4	1	6	4	1	1	1	7	5	0	8	8	4	0	6	3	2	2	0	0	3	21
NC_043858.1	cemA	3	8	3	7	0	3	5	0	14	1	3	5	8	5	6	8	3	7	5	8	14	3	1	0	1	5	0	0	4	0	4	2	0	4	1	2	4	4	2	1	5	0	1	0	0	0	3	7
NC_043858.1	clpP	2	1	2	10	1	0	7	1	11	4	0	4	3	1	1	8	0	6	5	2	7	6	2	1	5	8	2	3	2	2	3	0	6	5	2	0	1	11	1	0	7	3	2	3	1	1	1	2
NC_043858.1	matK	5	27	1	15	2	6	11	1	20	5	4	16	22	6	12	30	10	20	15	9	20	7	4	3	10	6	0	6	4	8	3	2	5	5	2	0	4	4	4	5	6	8	1	10	2	7	4	19
NC_043858.1	ndhA	2	10	2	7	0	2	10	0	14	4	1	0	9	0	6	15	3	13	12	11	18	7	3	3	7	10	4	5	10	4	3	1	7	9	2	1	5	9	3	1	11	6	2	1	0	1	3	24
NC_043858.1	ndhB	10	10	2	11	3	8	9	3	15	6	1	6	8	4	18	16	4	17	17	15	27	6	5	2	13	22	2	4	10	7	1	1	10	6	5	4	15	10	2	3	8	6	1	4	0	1	2	20
NC_043858.1	ndhC	*	*	0	4	*	*	1	0	6	1	*	*	3	0	3	10	1	6	5	1	8	6	1	0	4	3	0	1	3	3	0	1	1	0	0	1	0	2	0	1	8	*	*	2	1	1	0	1
NC_043858.1	ndhD	1	11	4	11	1	1	10	0	10	3	0	8	9	5	17	33	4	23	29	11	16	10	5	5	12	18	7	7	8	8	4	4	6	10	3	5	10	7	2	2	15	3	1	4	3	1	2	32
NC_043858.1	ndhF	7	39	2	19	2	4	16	2	13	3	1	9	26	3	12	54	3	36	35	10	38	9	5	4	21	22	5	8	16	7	5	2	13	12	0	5	23	11	4	4	21	9	1	5	1	4	2	50
NC_043858.1	ndhG	3	4	0	6	0	3	3	3	2	1	0	3	1	0	2	8	3	3	10	1	14	2	2	0	8	6	1	4	4	1	0	1	1	3	2	1	4	2	2	3	5	1	0	0	0	0	1	9
NC_043858.1	ndhH	1	9	4	19	1	3	9	4	27	3	3	5	15	1	8	10	3	16	13	5	22	4	1	4	8	10	6	7	9	6	4	4	9	5	1	1	7	8	4	3	7	13	1	8	0	1	6	11
NC_043858.1	ndhI	1	7	1	7	3	6	5	0	8	3	2	1	5	1	5	2	1	9	3	2	10	1	1	0	1	1	0	0	5	1	0	1	6	5	2	0	4	6	0	0	6	1	1	4	1	0	6	5
NC_043858.1	ndhJ	0	4	1	8	0	2	6	1	5	2	0	6	4	2	2	4	2	10	7	2	4	1	4	0	5	4	2	2	3	3	2	3	2	0	0	1	1	4	1	2	3	3	2	0	0	0	5	7
NC_043858.1	ndhK	2	6	3	9	0	5	3	2	7	3	1	1	8	3	4	6	1	9	3	3	9	3	1	1	4	4	1	4	4	7	3	2	6	8	2	0	8	4	2	2	4	4	1	6	0	2	2	7
NC_043858.1	petA	3	15	2	11	1	1	10	8	15	4	1	1	14	7	3	10	3	8	13	3	15	7	3	5	6	6	4	7	9	4	10	2	9	0	4	1	6	8	2	6	12	1	2	3	2	0	4	8
NC_043858.1	petB	2	0	1	3	0	2	5	1	5	3	3	2	5	1	2	12	1	9	5	3	6	4	1	1	8	5	5	0	6	2	2	1	6	3	3	2	10	13	2	4	5	*	*	2	2	1	5	10
NC_043858.1	petD	2	6	1	4	0	1	2	0	5	1	0	1	5	2	2	8	1	3	2	0	8	6	1	3	2	4	1	1	7	5	7	0	5	6	1	0	3	9	1	2	4	1	0	0	0	0	3	12
NC_043858.1	psaA	8	11	5	28	1	3	19	9	10	7	12	30	16	1	20	31	5	15	18	10	29	23	7	8	33	23	12	11	25	9	7	4	12	9	13	6	15	24	4	6	8	5	3	5	1	1	11	27
NC_043858.1	psaB	7	24	7	19	1	1	22	7	13	6	5	35	11	4	15	37	5	20	12	10	26	16	9	7	33	27	7	12	25	7	6	7	10	13	4	4	22	12	4	2	13	7	3	5	2	2	6	39
NC_043858.1	psbA	9	13	2	5	0	2	5	1	17	5	5	5	*	*	20	6	5	7	4	6	20	5	2	1	26	6	4	0	23	4	1	1	9	2	6	0	9	11	1	1	9	2	1	1	3	0	8	9
NC_043858.1	psbB	1	9	5	20	1	1	10	3	18	3	1	13	8	4	10	30	6	11	12	5	14	8	8	3	21	20	10	11	21	4	6	9	9	7	6	2	11	9	6	7	17	7	3	5	2	0	12	12
NC_043858.1	psbC	4	10	5	9	1	2	8	0	16	6	4	9	12	3	12	22	4	12	6	6	14	11	9	3	20	24	3	11	23	5	8	2	10	2	11	1	10	15	4	6	7	4	5	2	3	1	7	21
NC_043858.1	psbD	7	9	4	8	2	2	8	3	13	3	2	6	4	0	15	24	1	7	4	4	6	8	4	7	19	5	7	5	14	5	2	1	6	5	7	1	8	8	3	0	10	0	1	3	2	1	8	13
NC_043858.1	rbcL	3	11	5	21	3	6	10	2	22	12	5	10	20	4	8	13	6	12	1	11	10	13	7	3	23	15	4	10	18	4	5	3	10	5	6	0	20	14	1	3	13	4	3	7	4	0	12	9
NC_043858.1	rpl14	2	6	3	3	0	2	4	1	7	0	1	1	5	1	1	1	0	2	4	4	7	3	1	3	5	3	0	1	3	1	1	0	3	1	1	0	3	5	0	1	5	3	0	5	0	1	2	5
NC_043858.1	rpl16	1	2	1	0	1	0	3	1	6	0	0	1	8	1	2	2	0	4	7	2	4	5	2	3	3	6	1	1	6	1	4	1	2	2	0	3	0	6	0	0	2	9	0	4	2	1	4	*
NC_043858.1	rpl2	4	12	4	6	1	3	4	2	7	4	1	9	20	3	0	1	4	6	10	4	9	8	7	2	3	12	1	9	14	2	4	1	8	5	6	1	2	6	3	3	5	12	2	3	2	1	7	6
NC_043858.1	rpl20	0	7	0	1	0	2	3	2	0	1	1	1	5	3	1	4	2	4	9	1	7	3	0	1	5	1	0	1	2	*	*	*	*	1	1	0	5	1	0	0	0	7	1	4	1	3	4	3
NC_043858.1	rpoA	4	18	7	7	1	4	11	2	23	4	0	12	17	3	3	8	0	10	16	5	16	4	2	3	5	8	1	2	4	4	3	0	6	9	3	1	5	8	1	2	5	6	1	4	3	1	3	10
NC_043858.1	rpoB	9	34	8	38	3	8	37	16	55	19	4	21	42	18	11	29	7	32	31	11	50	10	4	9	26	42	11	19	20	15	5	10	18	14	8	5	17	24	4	13	24	26	11	18	4	7	9	34
NC_043858.1	rpoC1	2	28	4	24	6	12	20	7	40	12	4	12	27	9	8	17	8	23	18	15	27	10	3	2	16	15	5	15	12	12	7	5	13	6	7	3	9	12	3	8	15	17	3	13	7	7	7	22
NC_043858.1	rpoC2	13	60	5	51	5	11	57	8	58	19	16	27	63	19	17	42	11	40	36	27	70	15	11	10	20	44	10	20	25	18	10	8	16	29	12	8	22	32	12	14	27	28	13	30	6	5	12	40
NC_043858.1	rps11	1	4	0	4	0	2	4	0	1	0	0	2	5	2	3	1	*	*	4	1	6	8	2	2	2	3	3	3	7	2	5	0	2	3	3	1	2	5	1	3	3	5	4	3	0	3	6	3
NC_043858.1	rps12	1	4	0	3	1	1	5	2	2	0	1	2	7	3	0	1	0	3	1	3	4	0	3	0	2	6	1	4	2	3	3	0	2	1	3	2	4	4	2	2	4	6	2	3	1	0	3	5
NC_043858.1	rps18	3	6	0	5	*	*	6	0	2	2	1	0	5	6	0	5	0	2	1	2	7	0	0	2	4	1	0	3	2	0	2	1	0	0	0	1	3	0	0	1	0	6	2	5	0	1	3	7
NC_043858.1	rps2	2	9	3	10	0	6	5	1	10	1	1	6	9	5	2	4	0	8	6	7	11	7	3	1	6	4	2	2	6	3	1	1	3	4	1	5	4	3	0	0	5	8	3	3	0	1	5	9
NC_043858.1	rps3	3	7	2	5	1	2	15	2	11	4	1	2	14	4	2	4	0	7	7	9	15	7	3	1	3	9	2	3	7	3	0	0	4	3	2	0	2	6	2	0	4	6	1	5	0	0	2	5
NC_043858.1	rps4	3	4	0	8	1	1	12	1	8	1	1	4	17	0	2	3	2	6	6	1	7	0	5	1	2	4	0	3	5	3	2	1	3	2	0	1	4	2	2	0	5	4	2	3	2	1	12	8
NC_043858.1	rps7	2	4	1	3	*	*	6	0	6	2	1	3	11	4	1	2	0	3	4	1	6	11	3	0	5	5	2	2	2	2	2	1	0	2	0	0	5	3	0	1	4	3	0	5	1	0	9	6
NC_043858.1	rps8	4	5	3	1	0	2	2	1	6	1	0	2	8	0	0	2	0	4	7	4	7	0	1	0	2	3	1	2	6	2	1	0	1	1	3	1	4	1	0	1	4	4	3	5	1	3	0	5
NC_043858.1	ycf1	32	111	15	77	7	13	53	14	117	25	6	29	169	48	25	91	16	58	68	29	73	11	4	4	11	30	9	6	14	22	15	7	18	33	14	14	37	30	16	9	22	48	13	20	4	5	16	65
NC_043858.1	ycf2	36	108	25	105	10	18	65	28	84	52	13	46	90	55	78	84	17	65	59	46	74	12	7	5	26	43	10	20	20	28	17	17	29	30	16	17	33	22	16	16	25	46	26	30	12	15	17	41
NC_043858.1	ycf3	3	10	0	5	0	1	4	4	11	4	0	3	3	2	4	4	2	11	5	4	7	2	4	3	8	6	1	1	1	1	2	2	1	3	2	2	2	1	0	1	0	3	3	4	0	2	1	4
NC_043858.1	ycf4	0	6	1	3	2	1	3	2	8	3	0	2	6	0	6	11	1	6	6	6	9	1	1	1	5	5	2	3	6	3	0	1	3	2	0	1	3	3	2	3	1	4	0	3	1	1	6	5
NC_043858.1	Genome SUM	229	789	165	700	66	166	597	171	869	271	114	389	827	265	404	782	167	636	595	357	899	319	183	139	522	565	179	259	485	246	185	124	330	314	195	121	430	449	136	165	414	372	136	275	87	93	266	741
NC_046388.1	accD	3	36	9	26	2	8	19	3	23	8	4	8	23	7	7	24	9	24	11	7	28	3	3	1	10	6	9	7	11	2	3	4	6	8	4	5	12	8	3	4	10	7	3	1	1	2	4	15
NC_046388.1	atpA	1	15	2	16	0	1	25	10	32	8	1	1	16	5	6	6	3	15	8	7	30	11	12	4	21	13	6	3	19	2	2	6	8	8	6	6	9	21	4	5	7	8	2	7	4	2	7	18
NC_046388.1	atpB	7	12	7	17	0	1	16	5	30	4	0	4	18	3	8	9	3	9	6	10	16	9	7	6	19	23	2	5	18	1	4	4	17	8	8	3	17	22	2	6	12	11	0	5	3	3	7	20
NC_046388.1	atpE	1	9	2	4	0	1	5	1	7	3	1	0	2	2	1	0	*	*	4	2	8	1	1	3	9	1	3	0	4	1	1	1	1	2	2	2	4	4	0	1	3	3	1	4	1	0	0	4
NC_046388.1	atpF	3	11	0	7	*	*	8	3	13	1	0	1	6	3	4	6	2	1	3	3	8	2	4	2	2	6	2	3	1	1	0	0	0	2	4	1	6	1	1	4	1	1	3	4	1	3	3	9
NC_046388.1	atpI	1	8	1	5	0	1	6	3	9	1	0	5	8	0	7	9	3	7	8	4	14	2	3	3	9	5	4	1	10	4	4	0	6	4	1	1	8	5	3	3	11	*	*	2	0	0	1	18
NC_046388.1	ccsA	5	11	0	5	2	1	7	0	7	3	2	10	7	2	1	16	2	11	14	4	24	8	1	3	3	7	4	1	6	4	1	1	1	7	5	0	8	8	4	0	6	3	2	2	0	0	3	22
NC_046388.1	cemA	3	8	3	6	0	3	5	0	14	2	3	5	8	5	6	8	3	7	5	8	14	3	1	0	1	5	0	0	4	0	4	2	0	4	1	2	4	4	2	1	5	0	1	0	0	0	3	7
NC_046388.1	clpP	2	1	2	10	1	0	7	1	11	4	0	4	3	1	1	8	0	6	5	2	7	6	2	1	5	8	2	3	2	2	3	0	6	5	2	0	1	11	1	0	7	3	2	3	1	1	1	2
NC_046388.1	matK	5	27	1	15	2	6	11	1	20	5	4	16	22	6	12	30	10	20	15	9	20	7	4	3	10	6	0	6	4	8	3	2	5	5	2	0	4	4	4	5	6	8	1	10	2	7	4	19
NC_046388.1	ndhA	2	10	2	7	0	2	10	0	14	4	1	0	9	0	6	15	3	13	12	11	18	7	3	3	7	10	4	5	10	4	3	1	7	9	2	1	5	9	3	1	11	6	2	1	0	1	3	24
NC_046388.1	ndhB	10	10	2	11	3	8	9	3	15	6	1	6	8	4	18	16	4	17	17	15	27	6	5	2	13	22	2	4	10	7	1	1	10	6	5	4	15	10	2	3	8	6	1	4	0	1	2	20
NC_046388.1	ndhC	*	*	0	4	*	*	1	0	6	1	*	*	3	0	3	10	1	6	5	1	8	6	1	0	4	3	0	1	3	3	0	1	1	0	0	1	0	2	0	1	8	*	*	2	1	1	0	1
NC_046388.1	ndhD	1	11	4	11	1	1	10	0	10	3	0	8	9	5	17	33	4	23	30	11	17	10	5	5	12	18	7	7	8	8	4	4	6	10	3	5	10	7	2	2	14	3	1	4	3	1	2	32
NC_046388.1	ndhF	7	39	2	19	2	4	16	2	13	3	1	9	26	3	13	55	3	37	35	10	39	9	5	4	21	22	5	8	16	7	5	2	13	12	0	5	23	11	4	4	21	8	1	5	1	4	2	50
NC_046388.1	ndhG	3	4	0	6	0	3	3	3	2	1	0	3	1	0	2	8	3	3	10	1	14	2	2	0	8	6	1	4	4	1	0	1	1	3	2	1	4	2	2	3	5	1	0	0	0	0	1	9
NC_046388.1	ndhH	1	9	4	19	1	3	9	4	27	3	3	5	15	1	8	10	3	16	13	5	22	4	1	4	8	10	6	7	9	6	4	4	9	5	1	1	7	8	4	3	7	13	1	8	0	1	6	11
NC_046388.1	ndhI	1	7	1	7	3	6	5	0	8	3	2	1	5	1	5	2	1	9	3	2	10	1	1	0	1	1	0	0	5	1	0	1	6	5	2	0	4	6	0	0	6	1	1	4	1	0	6	5
NC_046388.1	ndhJ	0	4	1	8	0	2	6	1	5	2	0	6	4	2	2	4	2	10	7	2	4	1	4	0	5	4	2	2	3	3	2	3	2	0	0	1	1	4	1	2	3	3	2	0	0	0	5	7
NC_046388.1	ndhK	2	6	3	9	0	5	3	2	7	3	1	1	8	3	4	6	1	9	4	3	9	3	1	1	4	4	1	4	4	7	3	2	6	8	2	0	8	4	2	2	4	4	1	6	0	2	2	7
NC_046388.1	petA	3	15	2	11	1	1	10	8	15	4	1	1	14	7	3	10	3	8	13	4	14	7	3	5	6	6	4	7	9	4	11	2	8	0	4	1	6	8	2	6	12	1	2	3	2	0	4	8
NC_046388.1	petB	2	0	1	3	0	2	5	1	5	3	3	2	5	1	2	12	1	9	5	3	6	4	1	1	8	5	5	0	6	2	2	1	6	3	3	2	10	13	2	4	5	*	*	2	2	1	5	10
NC_046388.1	petD	2	6	1	4	0	1	2	0	5	1	0	1	5	2	2	8	0	4	2	0	8	6	1	3	2	4	1	1	7	5	7	0	5	6	1	0	3	9	1	2	4	1	0	0	0	0	3	12
NC_046388.1	psaA	8	11	5	28	1	3	19	9	10	7	12	30	16	1	20	31	5	15	18	10	29	23	7	8	33	23	12	11	25	9	7	4	12	9	13	6	15	24	4	6	8	5	3	5	1	1	11	27
NC_046388.1	psaB	7	24	7	19	1	1	22	7	13	6	5	35	11	4	15	37	5	20	12	10	26	16	9	7	33	27	7	12	25	7	6	7	10	13	4	4	22	12	4	2	13	7	3	5	2	2	6	39
NC_046388.1	psbA	9	13	2	5	0	2	5	1	17	5	5	5	*	*	20	6	5	7	4	6	20	5	2	1	26	6	4	0	23	4	1	1	9	2	6	0	9	11	1	1	9	2	1	1	3	0	8	9
NC_046388.1	psbB	1	9	5	20	1	1	10	3	18	3	1	13	8	4	10	30	6	11	12	5	14	8	8	3	21	20	10	11	21	4	6	9	9	7	6	2	11	9	6	7	17	7	3	5	2	0	12	12
NC_046388.1	psbC	4	10	5	9	1	2	8	0	16	6	4	9	12	3	12	22	4	12	6	6	14	11	9	3	20	24	3	11	23	5	8	2	10	2	11	1	10	15	4	6	7	4	5	2	3	1	7	21
NC_046388.1	psbD	7	9	4	8	2	2	8	3	13	3	2	6	4	0	15	24	1	7	4	4	6	8	4	7	19	5	7	5	14	5	2	1	6	5	7	1	8	8	3	0	10	0	1	3	2	1	8	13
NC_046388.1	rbcL	3	12	5	21	3	6	10	2	22	12	5	10	20	4	8	13	6	12	1	12	10	13	7	2	24	15	4	10	18	4	5	3	10	5	6	0	20	14	1	3	13	4	3	7	4	0	12	9
NC_046388.1	rpl14	2	6	3	3	0	2	4	1	7	0	1	1	5	1	1	1	0	2	4	4	7	3	1	3	5	3	0	1	3	1	1	0	3	1	1	0	3	5	0	1	5	3	0	5	0	1	2	5
NC_046388.1	rpl16	1	2	1	0	1	0	3	1	6	0	0	1	8	1	2	2	0	4	7	2	4	5	2	3	3	6	1	1	6	1	4	1	2	2	0	3	0	6	0	0	2	9	0	4	2	1	4	*
NC_046388.1	rpl2	4	12	4	6	1	3	4	2	7	4	1	9	20	3	0	1	4	6	10	4	9	8	7	2	3	12	1	9	14	2	4	1	8	5	6	1	2	7	2	3	5	12	2	3	2	1	7	6
NC_046388.1	rpl20	0	7	0	1	0	2	3	2	0	1	1	1	5	3	1	4	2	4	10	1	7	3	0	1	5	1	0	1	2	*	*	*	*	1	1	0	5	1	0	0	0	7	1	4	1	3	4	2
NC_046388.1	rpoA	4	18	7	7	1	4	11	2	23	4	0	12	17	3	3	8	0	10	16	5	16	4	2	3	5	8	1	2	4	4	3	0	6	9	3	1	5	8	1	2	5	6	1	4	3	1	3	10
NC_046388.1	rpoB	9	34	8	38	3	8	37	16	55	19	4	21	42	18	11	29	8	31	31	11	50	10	4	9	26	42	11	19	20	15	5	10	18	14	8	5	17	24	4	13	24	26	11	18	4	7	9	34
NC_046388.1	rpoC1	2	28	4	24	6	12	20	7	40	12	4	12	27	9	8	17	8	23	18	15	27	10	3	2	16	15	5	15	12	12	7	5	13	6	7	3	9	12	3	8	15	17	3	13	7	7	7	22
NC_046388.1	rpoC2	13	60	5	51	5	11	57	8	58	19	16	27	63	19	17	42	11	40	36	26	71	15	11	10	20	44	10	20	25	18	10	8	16	29	12	8	22	32	11	14	28	29	13	29	6	5	12	40
NC_046388.1	rps11	1	4	0	4	0	2	4	0	1	0	0	2	5	2	3	1	*	*	4	1	6	8	2	2	2	3	3	3	7	2	5	0	2	3	3	1	2	5	1	3	3	5	4	3	0	3	6	3
NC_046388.1	rps12	1	4	0	3	1	1	5	2	2	0	1	2	7	3	0	1	0	3	1	3	4	0	3	0	2	6	1	4	2	3	3	0	2	1	3	2	4	4	2	2	4	6	2	3	1	0	3	5
NC_046388.1	rps18	3	6	0	5	*	*	6	0	2	2	1	0	5	6	0	5	0	2	1	2	7	0	0	2	4	1	0	3	2	0	2	1	0	0	0	1	3	0	0	1	0	6	2	5	0	1	3	7
NC_046388.1	rps2	2	9	3	10	0	6	5	1	10	1	1	6	9	5	2	4	0	8	6	7	11	7	3	1	6	4	2	2	6	3	1	1	3	4	1	5	4	3	0	0	5	8	3	3	0	1	5	9
NC_046388.1	rps3	3	7	2	5	1	2	15	2	11	4	1	2	14	4	2	4	0	7	7	9	15	7	3	1	3	9	2	3	7	3	0	0	4	3	2	0	2	6	2	0	4	6	1	5	0	0	2	5
NC_046388.1	rps4	3	4	0	8	1	1	12	1	8	1	1	4	17	0	2	3	2	6	6	1	7	0	5	1	2	4	1	3	5	3	2	1	3	2	0	1	4	2	2	0	5	4	2	3	2	1	12	9
NC_046388.1	rps7	2	4	1	3	*	*	6	0	6	2	1	3	11	4	1	2	0	3	4	1	6	11	3	0	5	5	2	2	2	2	2	1	0	2	0	0	5	3	0	1	4	3	0	5	1	0	9	6
NC_046388.1	rps8	4	5	3	1	0	2	2	1	6	1	0	2	8	0	0	2	0	4	7	4	7	0	1	0	2	3	1	2	6	2	1	0	1	1	3	1	4	1	0	1	4	4	3	5	1	3	0	5
NC_046388.1	ycf1	32	112	15	77	7	13	52	14	116	26	6	29	168	49	26	91	16	57	68	29	74	11	5	4	11	30	9	6	14	22	15	7	18	33	13	14	37	30	16	9	22	46	13	20	4	5	16	65
NC_046388.1	ycf2	36	108	25	105	10	18	65	28	84	52	13	45	90	55	78	84	17	66	59	46	73	12	7	5	26	43	10	20	20	28	17	17	29	30	16	17	33	22	16	16	25	46	26	30	12	15	17	41
NC_046388.1	ycf3	3	10	0	5	0	1	4	4	11	4	0	3	3	2	4	4	2	11	5	4	7	2	4	3	8	6	1	1	1	1	2	2	1	3	2	2	2	1	0	1	0	3	3	4	0	2	1	4
NC_046388.1	ycf4	0	6	1	3	2	1	3	2	8	3	0	2	6	0	6	11	1	6	6	6	9	1	1	1	5	5	2	3	6	3	0	1	3	2	0	1	3	3	2	3	1	4	0	3	1	1	6	5
NC_046388.1	Genome SUM	229	793	165	699	66	166	598	170	868	273	114	389	826	266	405	784	167	641	598	358	901	319	184	138	523	565	180	259	486	246	186	126	328	314	194	122	430	449	134	165	414	370	136	274	87	93	266	743
NC_046583.1	accD	3	36	9	26	2	8	19	3	23	8	4	8	23	7	8	24	10	23	10	7	28	3	3	1	10	7	9	7	11	3	3	3	6	8	4	5	12	8	3	4	10	7	3	0	1	2	4	15
NC_046583.1	atpA	1	15	2	16	0	1	25	11	32	8	1	1	16	5	5	7	3	15	8	7	30	11	11	5	22	13	6	3	19	2	2	5	8	9	6	4	10	21	4	5	7	8	2	7	4	2	7	19
NC_046583.1	atpB	7	12	7	17	0	1	16	5	30	4	0	4	18	3	8	9	3	9	6	10	16	8	7	7	19	22	3	6	17	1	4	4	17	8	8	3	17	22	2	6	12	11	0	5	3	3	7	20
NC_046583.1	atpE	2	9	2	4	0	1	5	1	7	3	1	0	2	1	1	0	*	*	4	2	8	1	1	3	9	1	3	0	4	1	1	1	1	2	2	2	4	4	0	1	3	3	1	4	1	0	0	4
NC_046583.1	atpF	3	12	0	7	*	*	8	3	13	1	0	1	6	3	4	6	2	1	3	3	8	2	4	2	2	6	2	3	1	1	0	0	0	2	4	1	5	1	1	4	1	1	3	4	1	3	3	9
NC_046583.1	atpI	1	8	1	5	0	1	6	3	9	1	0	5	8	0	7	9	3	7	8	4	14	2	3	3	9	5	4	1	10	4	4	0	6	4	1	1	8	5	3	3	11	*	*	2	0	0	1	18
NC_046583.1	ccsA	5	11	0	5	2	1	7	0	7	3	2	10	7	2	2	15	2	11	14	5	24	7	1	3	3	7	3	1	7	5	1	1	1	7	4	0	8	8	4	0	6	3	2	2	0	0	3	22
NC_046583.1	cemA	3	8	3	7	0	3	6	0	13	1	3	5	8	5	6	8	3	7	5	8	14	3	1	0	1	5	0	0	4	0	4	2	0	4	1	2	4	4	2	1	5	0	1	0	0	0	3	7
NC_046583.1	clpP	2	1	2	10	1	0	7	1	11	4	0	4	3	1	1	8	0	6	5	2	7	6	2	1	5	8	2	3	2	2	3	0	6	5	2	0	1	11	1	0	7	3	2	3	1	1	1	2
NC_046583.1	matK	5	27	2	14	2	6	11	1	20	5	3	17	22	6	12	30	10	20	13	9	20	6	4	4	10	6	0	6	4	8	3	2	5	5	2	0	4	4	4	5	6	9	2	9	2	7	4	19
NC_046583.1	ndhA	2	10	2	7	0	2	10	0	14	3	1	0	9	0	6	15	3	13	13	10	18	7	3	3	7	10	4	5	11	4	3	1	7	9	2	1	5	10	3	2	11	6	2	1	0	1	3	24
NC_046583.1	ndhB	10	10	2	11	3	8	9	3	15	6	1	6	8	4	18	16	4	17	17	15	27	6	5	2	13	22	2	4	10	7	1	1	10	6	5	4	15	10	2	3	8	6	1	4	0	1	2	20
NC_046583.1	ndhC	*	*	0	4	*	*	1	0	6	1	*	*	3	0	3	10	1	6	5	1	8	6	1	0	4	3	0	1	3	3	0	1	1	0	0	1	0	2	0	1	8	*	*	2	1	1	0	1
NC_046583.1	ndhD	1	10	4	11	1	1	10	0	10	3	0	8	9	5	15	33	5	22	29	12	19	10	5	5	11	18	7	8	7	8	4	5	6	10	3	5	10	7	2	2	13	3	1	4	3	1	2	33
NC_046583.1	ndhF	7	42	2	17	1	5	15	3	13	3	1	9	25	4	12	54	3	38	33	10	38	10	5	3	21	22	6	8	15	7	5	2	13	12	0	5	22	11	4	4	21	8	1	5	2	4	1	50
NC_046583.1	ndhG	3	4	0	6	0	3	3	3	2	1	0	3	1	0	2	8	3	3	10	1	14	2	2	0	8	6	1	4	4	2	0	1	1	3	2	1	4	2	2	3	5	1	0	0	0	0	1	9
NC_046583.1	ndhH	1	9	4	19	1	3	10	3	27	3	3	5	15	1	8	10	2	17	13	4	23	4	1	4	8	10	6	7	9	6	4	4	9	5	1	1	7	8	4	2	8	13	1	8	0	1	6	11
NC_046583.1	ndhI	1	7	1	7	3	6	5	0	8	3	2	1	6	1	5	2	1	9	3	2	11	2	1	0	1	1	0	0	5	1	0	1	6	5	2	0	4	6	0	0	6	1	1	4	1	0	6	5
NC_046583.1	ndhJ	0	4	1	8	0	2	6	1	5	2	0	6	4	2	2	4	2	10	7	2	4	1	4	1	5	4	2	2	3	3	2	2	2	0	0	2	1	4	1	1	3	3	2	0	0	0	5	7
NC_046583.1	ndhK	2	6	3	9	0	5	3	2	7	3	1	1	8	3	4	6	1	9	4	3	9	3	1	1	4	4	1	4	4	7	3	2	6	8	2	0	8	4	2	2	4	4	1	6	0	2	2	7
NC_046583.1	petA	3	15	2	11	1	1	9	9	15	4	1	1	14	7	3	11	4	8	15	3	15	6	3	5	6	6	4	7	9	4	10	2	9	1	4	1	6	7	2	6	12	0	2	3	2	0	4	8
NC_046583.1	petB	2	0	1	3	0	2	5	1	5	3	3	2	5	1	2	12	1	9	5	3	6	4	1	1	8	5	5	0	6	2	2	1	6	3	3	2	10	13	2	4	5	*	*	2	2	1	5	10
NC_046583.1	petD	2	6	1	4	0	1	2	0	5	1	0	1	5	2	2	8	0	4	2	0	8	6	1	3	2	4	1	1	7	5	7	0	5	6	1	0	3	9	1	2	4	1	0	0	0	0	3	12
NC_046583.1	psaA	8	11	5	28	1	3	19	9	10	7	12	30	16	1	20	31	5	15	18	10	29	22	7	9	33	22	12	12	25	9	7	4	12	9	13	6	15	24	4	6	8	4	4	5	1	1	11	27
NC_046583.1	psaB	7	24	7	20	1	1	23	6	13	5	5	35	11	5	14	38	5	20	12	10	26	15	9	7	33	26	7	13	25	7	6	7	10	13	4	4	22	11	4	2	13	7	3	5	2	2	6	40
NC_046583.1	psbA	9	13	2	5	0	2	5	1	16	5	5	5	*	*	20	6	5	7	4	6	20	5	2	1	26	6	4	0	23	4	1	1	9	2	6	0	9	11	1	1	9	2	1	1	3	0	8	9
NC_046583.1	psbB	1	9	5	20	1	1	10	3	18	3	1	13	8	4	10	30	6	11	11	4	14	8	8	3	21	20	10	11	21	4	6	9	9	7	6	2	11	10	7	7	17	7	3	5	2	0	12	12
NC_046583.1	psbC	4	10	5	9	1	2	8	0	16	6	4	9	12	3	12	22	4	12	6	6	14	11	10	3	19	23	3	12	23	6	8	1	10	2	11	1	10	15	3	7	7	4	5	2	3	1	7	22
NC_046583.1	psbD	7	9	3	9	2	2	8	3	13	3	2	6	4	0	15	24	1	7	4	4	6	8	4	7	19	6	7	4	14	5	2	1	6	5	6	1	9	8	3	0	10	0	1	3	2	1	8	13
NC_046583.1	rbcL	3	12	5	21	3	6	10	2	22	12	5	10	20	4	8	13	6	12	2	11	11	13	6	2	24	16	4	9	18	4	5	3	10	5	6	0	20	14	1	3	13	4	3	7	4	0	12	9
NC_046583.1	rpl14	2	6	3	3	0	2	4	1	7	0	1	1	5	1	1	1	0	2	4	4	7	3	1	3	5	3	0	1	3	1	1	0	3	1	1	0	3	4	0	2	5	3	0	5	0	1	2	5
NC_046583.1	rpl16	1	1	1	1	1	0	3	1	6	0	0	1	8	1	2	2	0	4	7	2	4	5	2	2	3	6	1	1	6	1	4	1	2	2	0	4	0	6	0	0	2	9	0	4	2	1	4	*
NC_046583.1	rpl2	4	12	4	6	1	3	4	2	7	4	1	9	20	3	0	1	4	6	10	4	9	8	7	2	3	12	1	9	14	2	4	1	8	5	6	1	2	7	2	3	5	12	2	3	2	1	7	6
NC_046583.1	rpl20	0	7	0	1	0	2	3	2	0	1	1	1	5	3	1	4	2	4	8	1	7	3	0	1	5	1	0	2	1	*	*	*	*	1	1	0	5	1	0	0	0	8	1	4	1	3	4	3
NC_046583.1	rpoA	4	17	7	7	1	4	11	2	23	4	0	11	17	2	3	8	0	10	16	5	16	4	2	3	5	8	1	2	4	4	3	0	6	9	3	1	6	8	1	2	5	6	2	4	3	1	4	10
NC_046583.1	rpoB	9	34	8	38	3	8	37	15	54	20	4	21	42	18	11	29	8	31	32	12	50	10	4	9	26	42	11	19	20	15	5	10	18	14	8	6	17	23	4	13	24	25	11	18	4	8	9	35
NC_046583.1	rpoC1	2	28	4	24	5	12	20	7	40	12	5	12	27	9	8	17	9	23	18	15	27	9	3	3	16	15	5	15	12	12	6	6	12	6	8	2	9	12	3	8	15	17	3	13	6	7	8	22
NC_046583.1	rpoC2	13	59	5	51	5	11	57	8	58	19	16	27	64	19	17	42	11	40	37	27	72	15	11	12	20	44	10	20	26	17	10	9	17	28	12	9	22	32	11	12	27	29	12	28	6	6	12	40
NC_046583.1	rps11	1	4	0	4	0	2	4	0	1	0	0	2	5	2	3	1	*	*	4	1	6	8	2	2	2	3	3	3	7	2	5	0	2	3	3	1	2	5	1	3	3	5	4	3	0	3	6	3
NC_046583.1	rps12	1	4	0	3	1	1	5	2	2	0	1	2	7	3	0	1	0	3	1	3	4	0	3	0	2	6	1	4	2	2	3	1	2	1	3	2	4	4	2	2	4	6	2	3	1	0	3	5
NC_046583.1	rps18	3	6	0	5	*	*	6	0	2	2	1	0	5	6	0	5	0	2	1	2	7	0	0	2	4	1	0	3	2	0	2	1	0	0	1	1	2	0	0	1	0	6	2	4	0	2	3	7
NC_046583.1	rps2	2	9	3	10	0	6	5	1	10	1	1	6	9	5	2	4	0	8	6	7	11	7	3	1	6	4	2	2	6	3	1	1	3	4	1	5	4	3	0	0	5	8	3	3	0	1	5	9
NC_046583.1	rps3	3	7	2	5	1	2	15	2	11	4	1	2	14	4	2	4	0	7	7	9	15	7	3	1	3	9	1	3	8	3	0	0	4	3	2	0	2	6	2	0	4	6	1	5	0	0	2	5
NC_046583.1	rps4	3	4	0	8	1	1	12	1	8	1	1	4	17	0	2	3	2	6	6	1	7	0	5	1	2	4	0	3	5	3	2	1	3	2	0	1	4	2	2	0	5	4	2	3	2	1	12	9
NC_046583.1	rps7	2	4	1	3	*	*	6	0	6	2	1	3	11	4	1	2	0	3	4	1	6	11	3	0	5	5	2	2	2	2	2	1	0	2	0	0	5	3	0	1	4	3	0	5	1	0	9	6
NC_046583.1	rps8	4	5	3	1	0	2	1	1	6	1	0	2	8	0	0	2	0	4	7	4	7	0	1	0	2	3	1	2	6	2	1	0	1	1	3	1	4	1	0	1	4	4	3	6	1	3	0	5
NC_046583.1	ycf1	30	112	16	76	9	13	54	14	116	23	7	28	173	50	23	95	17	60	68	27	78	12	5	4	11	30	9	8	14	21	15	6	17	34	14	15	37	28	17	8	22	51	14	21	4	5	16	63
NC_046583.1	ycf2	36	109	25	104	10	18	65	28	84	53	13	45	90	55	78	84	17	66	60	46	74	13	7	5	26	42	10	21	20	28	17	17	29	30	16	17	33	22	16	16	25	47	27	30	12	15	17	41
NC_046583.1	ycf3	3	10	0	5	0	1	4	4	11	4	0	3	3	2	4	4	2	11	5	4	7	2	4	3	8	6	1	1	1	1	2	2	1	3	2	2	2	1	0	1	0	3	3	4	0	2	1	4
NC_046583.1	ycf4	0	6	1	3	2	1	3	2	8	3	0	2	6	0	6	11	1	6	6	6	9	1	1	1	5	5	2	3	6	3	0	1	3	2	0	1	3	3	2	3	1	4	0	3	1	1	6	5
NC_046583.1	Genome SUM	228	794	166	698	66	167	600	170	865	269	115	388	832	267	399	789	171	644	596	355	912	316	183	144	522	563	179	266	486	247	184	125	328	316	195	124	430	445	135	163	413	375	140	272	87	96	267	747
NC_047481.1	accD	3	34	9	26	2	8	17	3	23	8	4	8	23	7	7	24	9	21	11	7	29	3	3	1	10	6	9	7	10	2	3	3	6	8	4	4	12	9	3	4	10	6	3	2	1	2	4	14
NC_047481.1	atpA	1	15	2	16	0	1	25	11	32	8	1	1	16	5	6	6	3	15	8	7	30	10	12	5	21	13	6	3	19	2	2	5	8	8	6	6	9	21	4	5	7	8	2	7	3	2	8	18
NC_047481.1	atpB	9	15	8	18	0	1	17	5	31	4	0	4	21	3	10	14	3	13	7	10	22	10	7	6	20	25	1	5	18	2	5	4	17	8	9	4	17	23	2	7	12	11	0	6	4	3	7	22
NC_047481.1	atpE	1	9	2	4	0	1	5	1	7	3	1	0	2	2	1	0	*	*	4	2	8	1	1	3	9	1	3	0	4	1	1	1	1	2	2	2	4	4	0	1	3	3	1	4	1	0	0	4
NC_047481.1	atpF	3	11	0	5	0	2	9	2	13	2	0	1	5	3	4	7	2	1	3	3	8	2	4	3	2	5	2	4	1	1	0	0	0	2	4	1	5	1	1	4	1	1	2	3	1	3	3	7
NC_047481.1	atpI	1	8	1	5	0	1	6	3	9	1	0	5	8	0	7	9	3	7	8	4	14	2	3	3	9	5	4	1	10	4	4	0	6	4	1	1	8	5	3	3	11	*	*	2	0	0	1	17
NC_047481.1	ccsA	5	11	0	5	2	1	7	0	7	3	2	10	7	2	2	16	2	11	14	4	24	8	1	3	3	7	4	1	6	4	1	1	1	7	5	0	8	8	4	0	6	3	2	2	0	0	3	22
NC_047481.1	cemA	3	8	3	7	0	3	5	0	14	1	3	5	8	5	5	9	3	7	5	8	14	3	1	0	1	5	0	0	4	0	4	2	0	4	1	2	4	4	2	1	5	0	1	0	0	0	3	7
NC_047481.1	clpP	1	0	1	7	1	0	5	1	9	3	0	4	2	1	1	6	0	5	4	2	4	4	2	1	5	7	1	3	0	1	3	0	3	5	2	0	1	9	2	0	4	2	1	0	1	2	1	0
NC_047481.1	matK	5	27	2	14	2	6	11	2	20	5	4	16	23	6	12	30	10	20	12	9	20	7	4	3	9	6	0	6	4	8	3	2	6	5	2	0	4	4	4	5	6	9	1	10	2	6	4	19
NC_047481.1	ndhA	2	10	2	7	0	2	10	0	14	4	1	0	9	0	6	15	3	13	12	11	19	7	3	3	7	10	4	5	10	4	3	1	7	9	2	1	5	9	3	2	11	6	2	2	0	1	3	24
NC_047481.1	ndhB	10	11	4	11	3	8	9	3	15	6	1	6	10	4	20	16	4	17	17	15	27	7	5	1	13	22	2	4	10	7	1	1	11	6	5	4	15	10	2	5	8	6	2	4	0	2	2	20
NC_047481.1	ndhC	*	*	0	4	*	*	1	0	6	1	*	*	3	0	3	10	1	6	5	1	8	6	1	0	4	3	0	1	3	3	0	1	1	0	0	1	0	2	0	1	8	*	*	2	1	1	0	1
NC_047481.1	ndhD	2	10	5	10	1	2	10	0	10	3	0	8	10	5	18	33	4	24	29	11	17	10	5	5	12	18	7	7	8	8	4	4	6	10	3	5	10	7	2	2	14	3	1	4	3	1	1	30
NC_047481.1	ndhF	7	39	2	19	2	4	16	1	13	3	1	10	26	3	11	53	3	36	36	10	38	10	5	3	21	22	5	8	17	7	5	2	13	12	0	5	23	10	5	4	20	9	1	5	1	4	2	50
NC_047481.1	ndhG	3	4	0	6	0	3	3	3	2	1	0	3	1	0	2	8	3	3	10	1	14	2	2	0	8	6	1	4	4	1	0	1	1	3	2	1	4	2	2	3	5	1	0	0	0	0	1	9
NC_047481.1	ndhH	1	9	4	19	1	3	9	4	27	3	3	5	15	1	8	10	3	16	13	5	22	4	2	4	7	10	6	7	9	6	4	4	9	5	2	1	6	8	4	2	8	13	1	8	0	1	6	11
NC_047481.1	ndhI	2	7	1	9	4	6	6	0	9	4	2	1	7	2	6	2	2	9	5	2	12	2	1	0	2	1	0	0	5	1	0	1	6	6	2	0	4	6	0	0	6	1	1	4	1	0	6	5
NC_047481.1	ndhJ	0	4	1	8	0	2	6	1	5	2	0	6	4	2	2	4	2	10	7	2	4	1	4	1	5	4	2	2	3	3	2	3	2	0	0	1	1	4	1	1	3	3	2	0	0	0	5	7
NC_047481.1	ndhK	2	6	3	9	0	5	4	2	7	3	1	1	8	3	4	6	1	9	4	3	9	3	1	1	4	4	1	4	4	6	3	2	6	8	2	0	8	4	2	2	4	4	1	6	0	2	2	7
NC_047481.1	petA	3	15	2	11	1	1	10	8	15	4	1	1	14	7	3	10	3	8	13	3	15	6	3	5	6	6	4	7	9	4	10	2	9	1	4	1	6	8	2	6	12	1	2	3	2	0	4	8
NC_047481.1	petB	2	0	1	0	0	2	5	0	3	2	3	1	3	1	1	12	1	7	5	2	4	3	1	0	8	5	5	0	6	2	1	1	5	2	3	3	9	12	1	4	5	*	*	2	2	1	4	10
NC_047481.1	petD	2	8	1	4	0	1	2	0	5	1	0	1	5	2	2	8	0	5	3	2	8	6	1	3	2	3	1	3	8	6	7	0	6	6	1	0	3	9	1	1	4	1	0	0	0	0	3	12
NC_047481.1	psaA	8	11	5	28	1	3	19	9	10	7	12	30	16	1	20	31	5	15	18	10	29	23	7	8	33	23	12	11	25	9	7	4	12	9	13	6	15	24	4	6	8	5	3	5	1	1	11	27
NC_047481.1	psaB	7	24	7	19	1	1	22	7	13	6	5	35	11	4	15	37	5	20	12	10	27	16	9	7	33	27	7	12	25	7	7	7	9	13	4	4	22	12	4	2	13	7	3	5	2	2	6	39
NC_047481.1	psbA	8	14	2	5	0	2	5	1	16	5	5	5	*	*	20	6	5	7	4	6	20	5	2	2	25	7	3	0	23	4	1	1	9	2	6	0	9	11	1	1	9	2	1	1	3	0	8	9
NC_047481.1	psbB	0	10	5	20	1	1	10	3	18	3	1	13	8	4	10	30	6	11	11	4	14	8	8	3	21	20	10	11	21	4	7	9	8	7	6	2	11	10	7	7	17	7	3	5	2	0	12	12
NC_047481.1	psbC	4	10	5	9	1	2	8	0	15	7	4	9	11	1	10	22	3	11	6	5	14	10	9	3	20	21	3	13	23	6	7	1	10	2	10	1	10	14	3	6	8	4	3	2	3	0	7	20
NC_047481.1	psbD	7	9	4	8	2	2	8	3	12	4	2	6	4	0	15	24	1	7	4	4	6	8	4	7	19	6	7	4	14	5	2	1	6	5	7	1	8	8	3	0	10	0	1	3	2	1	8	13
NC_047481.1	rbcL	3	12	5	21	3	5	10	2	22	11	5	10	20	4	8	13	6	12	1	12	10	13	7	2	24	14	4	10	18	4	4	3	11	5	6	0	20	15	1	3	13	4	2	7	4	0	12	9
NC_047481.1	rpl14	2	7	3	4	0	2	5	1	7	1	1	1	8	1	1	1	0	2	5	4	7	3	1	3	5	3	0	1	3	1	1	0	3	1	1	0	3	5	1	1	5	3	0	5	0	1	2	5
NC_047481.1	rpl16	1	2	1	0	1	0	3	1	6	0	0	1	8	1	2	2	0	4	7	2	4	5	2	3	3	6	1	1	6	1	3	1	3	2	0	3	0	6	0	0	2	9	0	4	2	1	4	*
NC_047481.1	rpl2	4	12	4	6	1	4	4	2	10	4	1	9	20	4	0	1	4	7	11	4	9	8	7	3	5	12	1	9	14	2	4	2	8	7	6	1	2	7	2	3	7	13	2	3	2	1	7	6
NC_047481.1	rpl20	1	8	0	1	0	2	5	2	3	1	1	1	8	6	2	6	3	7	10	3	12	4	1	1	5	4	1	4	1	*	*	*	*	1	1	0	6	2	0	1	5	9	2	3	1	4	5	5
NC_047481.1	rpoA	4	18	7	7	1	4	11	2	24	3	0	12	17	3	3	8	0	10	16	5	16	4	2	3	5	8	1	2	4	4	3	0	6	8	3	2	5	8	1	2	5	6	1	4	3	1	3	10
NC_047481.1	rpoB	9	35	8	38	3	8	37	16	56	19	4	20	44	18	12	30	8	33	32	13	51	10	4	9	27	41	11	19	22	15	6	10	18	15	6	5	16	23	4	13	24	26	12	18	4	7	9	35
NC_047481.1	rpoC1	2	26	4	24	6	12	20	7	40	12	4	12	27	9	8	17	7	23	18	15	27	10	4	2	15	15	5	14	13	11	8	5	12	6	7	2	10	12	3	8	16	17	3	13	7	7	7	22
NC_047481.1	rpoC2	13	60	5	50	5	11	57	8	58	18	16	27	64	19	17	42	11	40	36	27	71	15	11	10	20	44	11	20	25	18	10	8	17	29	12	8	22	31	11	14	28	29	13	29	6	5	12	40
NC_047481.1	rps11	1	4	0	4	0	2	4	0	1	0	0	2	4	3	3	1	*	*	4	1	6	8	2	2	2	3	3	3	7	1	6	0	2	3	3	1	2	5	1	3	3	5	4	3	0	3	6	3
NC_047481.1	rps12	1	4	0	3	1	1	5	2	2	0	1	2	7	3	0	1	0	3	1	3	4	0	3	0	2	6	1	4	2	3	3	0	2	1	3	2	4	4	2	2	4	6	2	3	1	0	3	5
NC_047481.1	rps18	3	5	0	5	*	*	6	0	2	2	1	0	5	6	0	5	0	2	1	2	7	0	0	2	4	1	0	3	2	0	2	1	0	0	0	1	3	0	0	1	0	6	2	5	0	1	3	7
NC_047481.1	rps2	2	9	3	10	0	6	5	1	10	1	1	6	9	5	2	4	0	8	6	7	11	5	3	3	6	4	2	2	6	3	1	1	3	4	1	5	4	3	0	0	5	8	3	3	0	1	5	9
NC_047481.1	rps3	3	7	2	5	1	2	15	2	11	4	1	2	14	4	2	4	0	7	7	9	15	6	3	2	3	9	1	4	7	3	0	0	4	3	2	0	2	6	2	0	4	6	1	5	0	0	2	5
NC_047481.1	rps4	3	4	0	8	1	1	11	1	8	1	1	4	18	0	2	3	2	7	6	1	7	0	4	1	3	4	0	3	5	3	2	1	3	2	0	1	4	2	2	0	5	4	2	3	2	1	12	9
NC_047481.1	rps7	2	4	1	3	*	*	6	0	6	2	1	3	11	4	1	2	0	3	4	1	6	11	3	0	5	5	2	2	2	2	2	1	0	2	0	0	5	3	0	1	4	3	0	5	1	0	9	6
NC_047481.1	rps8	4	5	3	1	0	2	1	1	6	1	0	2	8	0	0	2	0	4	7	4	7	0	1	0	2	3	1	2	6	2	1	0	1	1	3	1	4	1	0	1	4	4	3	6	1	3	0	5
NC_047481.1	ycf1	33	114	15	75	7	14	52	14	114	26	7	28	170	48	27	93	14	61	65	29	73	11	5	4	11	30	9	6	14	22	16	6	17	35	13	13	36	30	17	8	22	48	12	21	4	5	16	64
NC_047481.1	ycf2	37	107	25	105	10	18	66	28	84	53	13	45	90	55	78	84	17	66	60	46	74	12	7	5	26	43	10	20	20	28	17	17	29	30	16	17	33	22	16	16	25	47	26	29	12	15	17	41
NC_047481.1	ycf3	3	10	0	5	0	1	4	3	10	4	0	3	3	2	4	4	2	11	5	4	7	2	4	4	8	5	1	1	1	2	2	2	1	3	2	2	2	1	0	2	0	3	3	5	0	1	1	4
NC_047481.1	ycf4	0	6	1	3	2	1	3	2	8	3	0	2	6	0	5	12	1	6	6	6	9	1	1	1	5	5	2	3	6	3	0	1	3	2	0	1	3	3	2	3	1	4	0	3	1	1	6	5
NC_047481.1	Genome SUM	233	798	169	691	67	170	600	168	868	273	115	387	841	269	408	793	165	650	598	361	913	315	186	144	525	563	177	266	487	246	188	123	327	319	193	122	427	447	137	167	420	376	133	274	87	93	266	739
NC_048488.1	accD	3	36	9	26	2	8	19	3	23	8	4	8	23	7	8	24	10	23	10	7	28	3	3	1	10	7	9	7	11	3	3	3	6	8	4	5	12	8	3	4	10	7	3	0	1	2	4	14
NC_048488.1	atpA	1	15	2	16	0	1	25	11	32	8	1	1	16	5	5	7	3	15	8	7	30	11	12	5	21	13	6	3	19	2	2	5	8	8	6	5	10	21	4	5	7	8	2	7	4	2	7	19
NC_048488.1	atpB	7	12	7	17	0	1	16	5	30	4	0	4	18	3	8	9	3	9	6	10	16	8	7	7	19	22	3	6	17	1	4	4	17	8	8	3	17	22	2	6	12	11	0	5	3	3	7	20
NC_048488.1	atpE	2	9	2	4	0	1	5	1	7	3	1	0	2	1	1	0	*	*	4	2	8	1	1	3	9	1	3	0	4	1	1	1	1	2	2	2	4	4	0	1	3	3	1	4	1	0	0	4
NC_048488.1	atpF	3	12	0	7	*	*	8	3	13	1	0	1	6	3	4	6	2	1	3	3	8	2	4	2	2	6	2	3	1	1	0	0	0	2	4	1	5	1	1	4	1	1	3	4	1	3	3	9
NC_048488.1	atpI	1	8	1	5	0	1	6	3	9	1	0	5	8	0	7	9	3	7	8	4	14	2	3	3	9	5	4	1	10	4	4	0	6	4	1	1	8	5	3	3	11	*	*	2	0	0	1	18
NC_048488.1	ccsA	5	11	0	5	2	1	7	0	7	3	2	10	7	2	2	15	2	11	14	5	24	7	1	3	3	7	3	1	7	5	1	1	1	7	4	0	8	8	4	0	6	3	2	2	0	0	3	22
NC_048488.1	cemA	3	8	3	7	0	3	6	0	13	1	3	5	8	5	6	8	3	7	5	8	14	3	1	0	1	5	0	0	4	0	4	2	0	4	1	2	4	4	2	1	5	0	1	0	0	0	3	7
NC_048488.1	clpP	2	1	2	10	1	0	7	1	11	4	0	4	3	1	1	8	0	6	5	2	7	6	2	1	5	8	2	3	2	2	3	0	6	5	2	0	1	11	1	0	7	3	2	3	1	1	1	2
NC_048488.1	matK	5	27	2	14	2	6	11	1	20	5	3	17	22	6	12	30	10	20	13	9	20	6	4	4	10	6	0	6	4	8	3	2	5	5	2	0	4	4	4	5	6	9	2	9	2	7	4	19
NC_048488.1	ndhA	2	10	2	7	0	2	10	0	14	3	1	0	9	0	6	15	3	13	13	10	18	7	3	3	7	10	4	5	11	4	3	1	7	9	2	1	5	10	3	2	11	6	2	1	0	1	3	24
NC_048488.1	ndhB	10	10	2	11	3	8	9	3	15	6	1	6	8	4	18	16	4	17	17	15	27	6	5	2	13	22	2	4	10	7	1	1	10	6	5	4	15	10	2	3	8	6	1	4	0	1	2	20
NC_048488.1	ndhC	*	*	0	4	*	*	1	0	6	1	*	*	3	0	3	10	1	6	5	1	8	6	1	0	4	3	0	1	3	3	0	1	1	0	0	1	0	2	0	1	8	*	*	2	1	1	0	1
NC_048488.1	ndhD	1	10	4	11	1	1	10	0	10	3	0	8	9	5	15	33	5	22	29	12	19	10	5	5	11	18	7	8	7	8	4	5	6	10	3	5	10	7	2	2	13	3	1	4	3	1	2	33
NC_048488.1	ndhF	7	42	2	17	2	4	15	3	13	3	1	9	26	4	12	54	3	37	34	10	39	10	5	3	21	22	6	8	15	7	5	2	13	12	0	5	22	11	4	4	21	8	1	5	2	4	1	50
NC_048488.1	ndhG	3	4	0	6	0	3	3	3	2	1	0	3	1	0	2	8	3	3	10	1	14	2	2	0	8	6	1	4	4	2	0	1	1	3	2	1	4	2	2	3	5	1	0	0	0	0	1	9
NC_048488.1	ndhH	1	9	4	19	1	3	10	3	27	3	3	5	15	1	8	10	3	16	13	4	23	4	1	4	8	10	6	7	9	6	4	4	9	5	1	1	7	8	4	2	8	13	1	8	0	1	6	11
NC_048488.1	ndhI	1	7	1	7	3	6	5	0	8	3	2	1	6	1	5	2	1	9	3	2	11	2	1	0	1	1	0	0	5	1	0	1	6	5	2	0	4	6	0	0	6	1	1	4	1	0	6	5
NC_048488.1	ndhJ	0	4	1	8	0	2	6	1	5	2	0	6	4	2	2	4	2	10	7	2	4	1	4	1	5	4	2	2	3	3	2	2	2	0	0	2	1	4	1	1	3	3	2	0	0	0	5	7
NC_048488.1	ndhK	2	6	3	9	0	5	3	2	7	3	1	1	8	3	4	6	1	9	4	3	9	3	1	1	4	4	1	4	4	7	3	2	6	8	2	0	8	4	2	2	4	4	1	6	0	2	2	7
NC_048488.1	petA	3	15	2	11	1	1	9	9	15	4	1	1	14	7	3	10	4	8	15	3	15	6	3	5	6	6	4	7	9	4	10	2	9	1	4	1	6	7	2	6	12	0	2	3	2	0	4	8
NC_048488.1	petB	2	0	1	3	0	2	5	1	5	3	3	2	5	1	2	12	1	9	5	3	6	4	1	1	8	5	5	0	6	2	2	1	6	3	3	2	10	13	2	4	5	*	*	2	2	1	5	10
NC_048488.1	petD	2	6	1	4	0	1	2	0	5	1	0	1	5	2	2	8	0	4	2	0	8	6	1	3	2	4	1	1	7	5	7	0	5	6	1	0	3	9	1	2	4	1	0	0	0	0	3	12
NC_048488.1	psaA	8	11	5	28	1	3	19	9	10	7	12	30	16	1	20	31	5	15	18	10	29	22	7	9	33	22	12	12	25	9	7	4	12	9	13	6	15	24	4	6	8	4	4	5	1	1	11	27
NC_048488.1	psaB	7	24	7	19	1	1	23	6	13	5	5	35	11	5	14	38	5	20	12	10	26	15	9	7	33	26	7	13	26	7	5	7	11	13	4	4	22	11	4	2	13	7	3	5	2	2	6	40
NC_048488.1	psbA	9	13	2	5	0	2	5	1	16	5	5	5	*	*	20	6	5	7	4	6	20	5	2	1	26	6	4	0	23	4	1	1	9	2	6	0	9	11	1	1	9	2	1	1	3	0	8	9
NC_048488.1	psbB	1	9	5	20	1	1	10	3	18	3	1	13	8	4	10	30	6	11	11	4	14	8	8	3	21	20	10	11	21	4	6	9	9	7	6	2	11	10	7	7	17	7	3	5	2	0	12	12
NC_048488.1	psbC	4	10	5	9	1	2	8	0	16	6	4	9	12	3	12	22	4	12	6	6	14	11	10	3	19	23	3	12	23	6	8	1	10	2	11	1	10	15	3	7	7	4	5	2	3	1	7	22
NC_048488.1	psbD	7	9	4	8	2	2	8	3	13	3	2	6	4	0	15	24	1	7	4	4	6	8	4	7	19	6	7	4	14	5	2	1	6	5	6	1	9	8	3	0	10	0	1	3	2	1	8	13
NC_048488.1	rbcL	3	12	5	21	3	6	10	2	22	12	5	10	20	4	8	13	6	12	2	11	11	13	6	2	24	16	4	9	18	4	5	3	10	5	6	0	20	14	1	3	13	4	3	7	4	0	12	9
NC_048488.1	rpl14	2	6	3	3	0	2	4	1	8	0	1	1	4	1	1	1	0	2	4	4	7	3	1	3	5	3	0	1	3	1	1	0	3	1	1	0	3	4	0	2	5	3	0	5	0	1	2	5
NC_048488.1	rpl16	1	1	1	1	1	0	3	1	6	0	0	1	8	1	2	2	0	4	7	2	4	5	2	2	3	6	1	1	6	1	4	1	2	2	0	4	0	6	0	0	2	9	0	4	2	1	4	*
NC_048488.1	rpl2	4	12	4	6	1	3	4	2	7	4	1	9	20	3	0	1	4	6	10	4	9	8	7	2	3	12	1	9	14	2	4	1	8	5	6	1	2	7	2	3	5	12	2	3	2	1	7	6
NC_048488.1	rpl20	0	7	0	1	0	2	3	2	0	1	1	1	5	3	1	4	2	4	8	1	7	3	0	1	5	1	0	2	1	*	*	*	*	1	1	0	5	1	0	0	0	8	1	4	1	3	4	3
NC_048488.1	rpoA	4	17	7	7	1	4	11	2	23	4	0	11	17	2	3	8	0	10	17	4	16	4	2	3	5	8	1	2	4	4	3	0	6	9	3	1	6	8	1	2	5	6	2	4	3	1	4	10
NC_048488.1	rpoB	9	34	8	38	3	8	37	15	54	20	4	21	42	18	11	29	8	31	32	12	50	10	4	9	26	42	11	19	20	15	5	10	18	14	8	5	17	23	4	13	24	25	11	18	4	8	9	35
NC_048488.1	rpoC1	2	28	4	24	5	12	20	7	40	12	5	12	27	9	8	17	9	23	18	15	27	9	3	3	16	15	5	15	12	12	6	6	12	6	8	2	9	12	3	8	15	17	3	13	6	7	8	22
NC_048488.1	rpoC2	12	60	5	51	5	12	57	8	58	19	16	27	64	19	17	42	11	40	37	27	72	15	11	11	20	44	10	20	26	17	10	9	17	28	12	9	22	32	11	13	27	29	12	28	6	6	12	40
NC_048488.1	rps11	1	4	0	4	0	2	4	0	1	0	0	2	5	2	3	1	*	*	4	1	6	8	2	2	2	3	3	3	7	2	5	0	2	3	3	1	2	5	1	3	3	5	4	3	0	3	6	3
NC_048488.1	rps12	1	4	0	3	1	1	5	2	2	0	1	2	7	3	0	1	0	3	1	3	4	0	3	0	2	6	1	4	2	2	3	1	2	1	3	2	4	4	2	2	4	6	2	3	1	0	3	5
NC_048488.1	rps18	3	6	0	5	*	*	6	0	2	2	1	0	5	6	0	5	0	2	1	2	7	0	0	2	4	1	0	3	2	0	2	1	0	0	1	1	2	0	0	1	0	6	2	4	0	2	3	7
NC_048488.1	rps2	2	9	3	10	0	6	5	1	10	1	1	6	9	5	2	4	0	8	6	7	11	7	3	1	6	4	2	2	6	3	1	1	3	4	1	5	4	3	0	0	5	8	3	3	0	1	5	9
NC_048488.1	rps3	3	7	2	5	1	2	15	2	11	4	1	2	14	4	2	4	0	7	7	9	15	7	3	1	3	9	1	3	8	3	0	0	4	3	2	0	2	6	2	0	4	6	1	5	0	0	2	5
NC_048488.1	rps4	3	4	0	8	1	1	12	1	8	1	1	4	17	0	2	3	2	6	6	1	7	0	5	1	2	4	0	3	5	3	2	1	3	2	0	1	4	2	2	0	5	4	2	3	2	1	12	9
NC_048488.1	rps7	2	4	1	3	*	*	6	0	6	2	1	3	11	4	1	2	0	3	4	1	6	11	3	0	5	5	2	2	2	2	2	1	0	2	0	0	5	3	0	1	4	3	0	5	1	0	9	6
NC_048488.1	rps8	4	5	3	1	0	2	1	1	6	1	0	2	8	0	0	2	0	4	7	4	7	0	1	0	2	3	1	2	6	2	1	0	1	1	3	1	4	1	0	1	4	4	3	6	1	3	0	5
NC_048488.1	ycf1	30	113	16	76	9	13	54	14	116	23	7	28	173	50	24	93	17	59	68	27	79	12	5	4	11	30	9	8	14	21	15	6	17	34	14	15	37	28	17	8	22	51	14	21	4	5	16	64
NC_048488.1	ycf2	36	108	25	105	10	18	65	28	84	53	13	45	90	55	78	84	17	66	60	46	74	13	7	5	26	42	10	21	20	28	17	17	29	30	16	17	33	22	16	16	25	47	27	30	12	15	17	41
NC_048488.1	ycf3	3	10	0	5	0	1	4	4	11	4	0	3	3	2	4	4	2	11	5	4	7	2	4	3	8	6	1	1	1	1	2	2	1	3	2	2	2	1	0	1	0	3	3	4	0	2	1	4
NC_048488.1	ycf4	0	6	1	3	2	1	3	2	8	3	0	2	6	0	6	11	1	6	6	6	9	1	1	1	5	5	2	3	6	3	0	1	3	2	0	1	3	3	2	3	1	4	0	3	1	1	6	5
NC_048488.1	Genome SUM	227	795	167	697	67	167	600	170	866	269	115	388	832	267	400	786	172	641	598	354	914	316	184	143	521	563	179	266	487	247	183	125	329	315	195	124	430	445	135	164	413	375	140	272	87	96	267	747
NC_049876.1	accD	3	34	9	25	2	7	15	4	23	9	4	7	22	7	7	21	9	18	12	7	27	3	3	1	10	6	7	7	11	1	3	4	6	7	4	4	11	9	3	3	10	6	3	1	1	2	4	14
NC_049876.1	atpA	2	14	2	16	1	0	25	11	32	8	1	1	16	5	6	6	3	15	8	7	30	10	12	6	21	13	6	3	19	2	3	5	7	9	6	5	9	21	4	5	7	8	2	7	4	1	8	19
NC_049876.1	atpB	7	12	7	17	0	1	16	5	30	4	0	4	18	3	8	9	3	9	6	10	16	9	7	6	19	23	2	5	18	1	4	4	17	8	8	3	17	22	2	6	12	11	0	5	3	3	7	20
NC_049876.1	atpE	1	9	2	4	0	1	5	1	7	3	1	0	2	2	1	0	*	*	4	2	8	1	1	3	9	1	3	0	4	1	1	1	1	2	2	2	4	4	0	1	3	3	1	4	1	0	0	4
NC_049876.1	atpF	3	12	0	7	*	*	8	3	13	1	0	1	6	3	4	6	2	1	3	3	8	2	4	2	2	6	2	3	1	1	0	0	0	2	4	1	5	1	1	4	1	1	3	4	1	3	3	9
NC_049876.1	atpI	1	8	1	5	0	1	6	3	9	1	0	5	8	0	7	9	3	7	8	4	14	2	3	3	9	5	4	1	10	4	4	0	6	4	1	1	8	5	3	3	11	*	*	2	0	0	1	18
NC_049876.1	ccsA	5	11	0	5	2	1	7	0	7	3	2	10	7	2	2	15	2	11	14	4	24	8	1	3	3	7	4	1	6	4	1	1	1	7	5	0	8	8	4	0	6	3	2	2	0	0	3	22
NC_049876.1	cemA	3	8	3	7	0	3	5	0	14	1	3	5	8	5	6	8	3	7	5	8	14	3	1	0	1	5	0	0	4	0	4	2	0	4	1	2	4	4	2	1	5	0	1	0	0	0	3	7
NC_049876.1	clpP	2	1	2	10	1	0	7	1	11	4	0	4	3	1	1	8	1	6	5	2	7	6	3	1	4	8	2	3	2	2	3	0	6	5	2	0	1	11	1	0	7	3	2	3	1	0	1	2
NC_049876.1	matK	5	27	2	14	2	6	11	0	20	5	3	17	22	6	12	31	10	20	14	8	20	7	4	3	10	6	0	6	4	8	3	2	5	5	2	0	4	4	3	5	6	9	1	10	2	7	4	19
NC_049876.1	ndhA	2	10	2	7	0	2	10	0	14	4	1	0	9	0	6	15	3	13	12	11	18	7	3	3	7	10	4	5	10	4	3	1	7	9	2	1	5	9	3	2	11	6	2	1	0	1	3	23
NC_049876.1	ndhB	10	10	2	11	3	8	9	3	15	6	1	6	8	4	18	16	4	17	17	15	27	6	5	2	13	22	2	4	10	7	1	1	10	6	5	4	15	10	2	3	8	6	1	4	0	1	2	20
NC_049876.1	ndhC	*	*	0	4	*	*	1	0	6	1	*	*	3	0	3	10	1	6	5	1	8	6	1	0	4	3	0	1	3	3	0	1	1	0	0	1	0	2	0	1	8	*	*	2	1	1	0	1
NC_049876.1	ndhD	1	11	4	11	1	1	10	0	10	3	0	8	9	5	17	32	4	22	29	11	17	10	5	5	11	18	7	7	8	8	4	5	6	10	3	6	9	7	2	1	14	3	1	4	3	1	2	32
NC_049876.1	ndhF	7	40	2	17	2	4	16	2	13	3	1	9	24	3	12	55	3	37	35	10	37	9	5	4	21	22	6	8	16	6	5	3	13	12	0	5	24	11	4	4	21	8	1	5	1	4	2	49
NC_049876.1	ndhG	3	4	0	6	0	3	3	3	2	1	0	3	1	0	2	8	3	3	10	1	14	2	3	0	7	6	1	4	4	1	0	1	1	3	2	1	4	2	2	3	5	1	0	0	0	0	1	9
NC_049876.1	ndhH	1	9	4	19	1	3	9	4	26	4	3	5	15	0	8	10	4	15	13	5	22	4	1	4	8	11	6	8	9	5	4	5	9	5	2	1	5	9	3	2	8	13	0	8	0	1	6	10
NC_049876.1	ndhI	2	7	1	9	4	6	6	0	9	4	2	1	7	2	6	2	2	9	5	2	12	2	1	0	2	1	0	0	5	1	0	1	6	6	2	0	4	6	0	0	6	2	1	3	1	0	6	5
NC_049876.1	ndhJ	0	4	1	8	0	2	6	1	5	2	0	6	4	2	2	4	2	10	7	2	4	1	4	1	5	4	2	2	3	3	2	3	2	0	0	1	1	4	1	1	3	3	2	0	0	0	5	7
NC_049876.1	ndhK	2	6	3	9	0	5	4	2	7	3	1	1	8	3	4	6	1	9	4	3	9	3	1	1	4	4	1	4	4	6	3	2	6	8	2	0	8	4	2	2	4	4	1	6	0	2	2	7
NC_049876.1	petA	3	15	2	11	1	1	10	8	15	4	1	1	15	6	3	10	3	8	13	3	14	6	3	5	6	6	4	7	9	4	10	2	9	2	4	1	6	8	2	6	13	0	2	3	2	0	4	8
NC_049876.1	petB	2	0	1	3	0	2	5	1	5	3	3	2	5	1	2	12	1	9	5	3	6	4	1	1	8	4	6	0	6	2	2	1	6	3	3	2	10	13	2	4	5	*	*	2	2	1	5	10
NC_049876.1	petD	2	6	2	3	0	1	2	0	5	1	0	1	5	2	2	8	0	4	2	0	8	6	1	3	2	4	1	1	7	5	7	0	5	6	1	0	3	10	1	1	4	1	0	0	0	0	3	13
NC_049876.1	psaA	8	11	5	28	1	3	19	9	10	7	12	30	16	1	20	31	5	15	18	10	29	23	8	8	33	24	12	10	25	9	7	4	12	9	12	6	15	24	4	6	8	5	3	5	1	1	11	27
NC_049876.1	psaB	7	24	7	19	1	1	22	7	12	7	5	35	11	4	14	38	5	20	12	10	26	16	8	7	34	27	7	12	25	6	6	8	10	13	4	4	22	12	4	2	13	7	3	5	2	2	6	39
NC_049876.1	psbA	9	13	2	5	0	2	5	1	16	5	5	5	*	*	20	6	5	7	4	6	20	5	2	1	26	6	4	0	23	4	1	1	9	2	6	0	9	11	1	1	9	2	1	1	3	0	8	9
NC_049876.1	psbB	1	9	5	20	1	1	10	3	18	3	1	13	8	4	10	30	6	11	11	4	14	8	8	3	21	20	10	11	21	4	6	8	10	7	6	2	11	10	7	7	17	7	3	5	2	0	12	12
NC_049876.1	psbC	4	10	5	9	0	3	8	0	16	6	4	9	12	1	11	22	4	12	6	5	14	10	9	3	20	23	3	11	23	6	8	1	10	2	11	1	10	15	3	6	7	4	5	2	3	0	7	21
NC_049876.1	psbD	7	9	4	8	3	1	8	3	13	3	2	6	4	0	16	23	1	7	4	4	6	8	3	8	19	6	6	4	15	5	2	1	6	5	6	1	9	8	3	0	10	0	1	3	2	1	8	13
NC_049876.1	rbcL	3	12	5	21	3	6	10	2	22	12	5	10	19	5	8	13	6	12	1	11	11	13	8	2	24	15	4	10	18	4	4	3	11	5	6	0	20	14	1	3	12	4	3	7	4	0	12	9
NC_049876.1	rpl14	2	6	3	3	0	2	4	1	7	0	1	1	5	1	1	1	0	2	4	4	7	3	1	3	5	3	0	1	3	1	1	0	3	1	1	0	3	5	0	1	5	3	0	5	0	1	2	5
NC_049876.1	rpl16	1	2	1	0	1	0	3	1	6	0	0	1	8	1	2	2	0	4	7	2	4	5	2	3	3	6	1	1	6	1	4	1	2	2	0	3	0	6	0	0	2	9	0	4	2	1	4	*
NC_049876.1	rpl2	4	12	4	5	1	3	3	2	5	3	1	9	19	3	0	1	4	6	10	4	8	8	7	2	3	12	1	9	14	2	4	1	8	5	6	1	1	7	2	3	4	12	2	3	2	1	7	6
NC_049876.1	rpl20	0	7	0	1	0	2	3	2	0	1	1	1	5	3	0	4	2	4	8	2	7	3	0	1	5	1	0	2	1	*	*	*	*	1	1	0	5	1	0	0	0	8	1	4	1	3	4	3
NC_049876.1	rpoA	4	18	7	7	1	4	11	2	23	4	0	12	17	3	3	8	0	10	16	5	16	4	2	3	5	8	1	2	4	4	3	0	6	9	3	1	5	8	1	2	5	6	1	4	3	1	3	10
NC_049876.1	rpoB	9	33	8	38	3	8	37	15	55	18	4	22	42	19	11	29	8	30	31	12	50	10	4	10	27	42	12	17	18	15	5	10	18	15	7	5	16	24	4	12	24	23	12	18	4	7	9	35
NC_049876.1	rpoC1	2	27	4	24	6	12	20	7	40	12	4	12	27	9	8	17	7	23	18	15	27	11	3	3	16	15	5	15	12	12	7	4	13	6	7	2	10	11	3	7	15	17	3	13	7	7	7	22
NC_049876.1	rpoC2	13	59	5	51	5	11	56	9	57	18	16	26	65	19	17	42	11	41	35	27	71	16	9	11	19	45	11	21	25	16	11	9	16	30	12	7	22	30	12	14	27	29	12	29	6	5	12	40
NC_049876.1	rps11	1	5	0	4	0	2	4	0	1	0	0	2	5	2	3	1	*	*	4	1	6	8	2	2	2	3	3	3	7	2	5	0	2	3	3	1	2	5	1	3	3	5	4	3	0	3	6	3
NC_049876.1	rps12	1	2	0	3	1	1	4	1	2	0	1	2	8	5	0	1	0	4	1	3	4	0	3	0	2	6	1	4	2	4	3	0	2	1	3	2	4	4	3	2	4	6	2	3	1	0	3	5
NC_049876.1	rps18	3	6	0	5	*	*	6	0	2	2	1	0	5	6	0	5	0	2	1	2	6	0	0	2	4	1	0	3	2	0	2	1	0	0	0	1	3	0	0	1	1	6	2	5	0	1	3	7
NC_049876.1	rps2	2	9	3	9	0	6	5	1	10	1	1	6	9	5	2	4	0	8	6	7	11	7	3	1	6	4	2	2	7	3	1	1	3	4	1	5	4	3	0	0	5	8	3	3	0	1	5	9
NC_049876.1	rps3	3	7	2	5	1	2	15	2	11	4	1	2	14	4	2	4	0	7	7	9	15	7	3	1	3	9	1	3	8	3	0	0	4	3	2	0	2	6	2	0	4	6	1	5	0	0	2	5
NC_049876.1	rps4	3	4	0	8	1	1	12	1	8	1	1	4	17	0	2	3	2	6	6	1	7	0	5	1	2	4	0	3	5	3	2	1	3	2	0	1	4	2	2	0	5	4	2	3	2	1	12	9
NC_049876.1	rps7	2	4	1	3	*	*	6	0	6	2	1	3	11	4	1	2	0	3	4	1	6	11	3	0	5	5	2	2	2	2	2	1	0	2	0	0	5	3	0	1	4	3	0	5	1	0	9	6
NC_049876.1	rps8	4	5	3	1	0	2	1	1	6	1	0	2	8	0	0	2	0	4	7	4	7	0	2	0	1	3	1	2	6	2	1	0	1	1	3	1	4	1	0	1	4	4	3	6	1	3	0	5
NC_049876.1	ycf1	33	111	15	78	7	14	53	13	114	24	6	28	170	49	25	95	18	58	70	30	73	11	5	4	11	29	9	8	12	22	15	7	19	33	12	14	38	29	16	9	23	51	13	21	4	6	16	64
NC_049876.1	ycf2	36	108	25	105	10	18	65	28	84	53	13	44	90	55	79	83	17	66	60	46	74	12	7	5	26	43	10	20	20	28	17	17	29	30	16	17	33	22	16	16	25	47	26	30	12	15	18	40
NC_049876.1	ycf3	3	10	0	5	0	1	4	4	11	4	0	3	3	2	3	4	2	11	5	4	7	2	4	3	8	6	1	2	0	1	2	2	1	3	2	2	2	1	0	1	0	3	3	4	0	2	1	4
NC_049876.1	ycf4	0	6	0	4	2	1	3	2	8	3	0	2	6	0	6	11	1	6	6	6	9	0	1	2	5	5	2	3	6	3	0	1	3	2	0	1	3	3	2	3	1	4	0	3	1	1	6	5
NC_049876.1	Genome SUM	232	787	166	697	68	165	593	169	861	272	113	387	829	267	403	783	171	635	598	357	899	318	185	146	521	566	179	261	483	241	186	127	331	319	191	119	427	449	134	159	415	374	135	275	87	91	268	741
NC_050963.1	accD	3	35	8	24	2	8	17	4	24	9	4	8	23	7	7	24	9	21	11	7	29	3	3	1	10	6	9	7	10	2	3	3	6	8	4	4	12	8	3	5	10	6	3	2	1	2	4	14
NC_050963.1	atpA	1	15	2	16	0	1	25	12	31	9	1	1	16	5	6	6	3	15	8	7	30	11	12	5	21	13	6	3	19	2	2	5	8	8	6	6	9	21	4	5	7	8	2	7	4	1	7	19
NC_050963.1	atpB	7	12	7	17	0	1	16	5	30	4	0	4	18	3	8	9	3	9	6	10	15	7	7	8	19	22	4	6	16	1	5	4	16	8	8	3	17	21	2	7	12	11	0	5	3	3	7	20
NC_050963.1	atpE	1	9	2	4	0	1	5	1	7	3	1	0	2	2	1	0	*	*	4	2	8	1	1	3	9	1	3	0	4	1	1	1	1	2	2	2	4	4	0	1	3	3	1	4	1	0	0	4
NC_050963.1	atpF	3	12	0	7	*	*	8	3	13	1	0	1	6	3	4	6	2	1	3	3	8	2	4	2	2	6	2	3	1	1	0	0	0	2	4	1	5	1	1	4	1	1	3	4	1	3	3	9
NC_050963.1	atpI	1	8	1	5	0	1	6	3	9	1	0	5	8	0	7	9	3	7	8	4	14	2	3	3	9	5	4	1	10	4	4	0	6	4	1	1	8	5	3	3	11	*	*	2	0	0	1	18
NC_050963.1	ccsA	5	11	0	5	2	1	7	0	7	3	2	10	7	2	2	15	2	11	14	4	24	8	1	3	3	7	4	1	6	4	1	1	1	7	5	0	8	8	4	0	6	3	2	2	0	0	3	22
NC_050963.1	cemA	3	8	3	6	0	3	5	0	14	2	3	5	8	5	4	8	3	7	5	8	14	3	1	0	1	5	0	0	4	0	4	2	0	4	1	2	4	4	2	1	5	0	1	0	0	0	3	8
NC_050963.1	clpP	2	1	2	10	1	0	7	1	11	4	0	4	3	1	1	8	1	6	5	2	7	6	2	1	5	8	2	3	2	2	3	0	6	5	2	0	1	11	1	0	7	3	2	3	1	0	1	2
NC_050963.1	matK	5	27	2	14	2	6	11	1	20	5	3	17	22	6	11	31	10	20	14	9	20	6	4	3	10	6	0	6	4	8	3	2	5	5	2	0	4	4	4	5	5	9	1	10	2	7	4	19
NC_050963.1	ndhA	2	10	2	7	0	2	9	0	14	4	1	0	9	0	6	15	3	13	12	11	18	7	3	3	7	10	4	5	10	4	3	1	7	9	2	1	5	9	3	2	11	6	2	2	0	1	3	24
NC_050963.1	ndhB	10	10	2	11	3	8	9	3	15	6	1	6	8	4	18	16	4	17	17	15	27	6	5	2	13	22	2	4	10	7	1	1	10	6	5	4	15	10	2	3	8	6	1	4	0	1	2	20
NC_050963.1	ndhC	*	*	0	4	*	*	1	0	6	1	*	*	3	0	3	10	1	6	5	1	8	6	1	0	4	3	0	1	3	3	0	1	1	0	0	1	0	2	0	1	8	*	*	2	1	1	0	1
NC_050963.1	ndhD	1	11	4	11	1	1	9	0	10	3	0	8	10	4	17	33	4	23	29	11	17	10	5	5	11	18	7	7	8	9	4	5	6	10	3	5	10	7	2	2	15	3	1	4	3	1	2	32
NC_050963.1	ndhF	7	41	2	17	2	4	16	2	13	3	1	9	26	3	13	54	3	38	35	10	39	9	5	4	21	22	6	8	15	7	5	2	13	12	0	5	23	11	4	4	22	8	1	5	1	4	2	48
NC_050963.1	ndhG	3	4	0	6	0	3	3	3	2	1	0	3	1	0	2	9	3	3	10	1	14	3	2	0	8	6	1	4	4	1	0	1	1	2	2	1	4	2	2	3	5	1	0	0	0	0	1	9
NC_050963.1	ndhH	1	9	4	19	1	3	9	4	27	3	3	5	15	1	8	10	4	15	13	5	22	4	1	4	8	10	6	8	9	5	4	5	9	5	2	2	6	9	3	2	8	13	0	8	0	1	6	11
NC_050963.1	ndhI	2	7	1	9	4	6	6	0	9	4	2	1	7	2	6	2	2	9	5	2	12	2	1	0	2	1	0	0	5	1	0	1	6	6	2	0	4	6	0	0	6	1	1	4	1	0	6	5
NC_050963.1	ndhJ	0	4	1	8	0	2	6	1	5	2	0	6	4	2	2	4	2	10	7	2	4	1	4	1	5	4	2	2	3	3	2	3	2	0	0	1	1	4	1	1	3	3	2	0	0	0	5	7
NC_050963.1	ndhK	2	6	3	9	0	5	4	2	7	3	1	1	8	3	4	6	1	9	4	3	9	3	1	1	4	4	1	4	4	6	3	2	6	8	2	0	8	4	2	2	4	4	1	6	0	2	2	7
NC_050963.1	petA	3	15	2	11	1	1	10	8	15	4	1	1	14	7	3	10	3	8	14	3	14	6	3	5	6	6	4	7	9	4	10	2	9	1	4	1	6	8	2	6	13	0	2	3	2	0	4	8
NC_050963.1	petB	2	0	1	3	0	2	5	1	5	3	3	2	5	1	2	12	1	9	5	3	6	4	1	1	8	4	5	0	7	2	2	1	6	3	3	2	10	13	2	4	5	*	*	2	2	1	5	10
NC_050963.1	petD	2	6	1	4	0	1	2	0	5	1	0	1	5	2	2	8	0	4	2	0	8	6	1	3	2	4	1	1	7	5	7	0	5	6	1	0	3	10	1	1	4	1	0	0	0	0	3	12
NC_050963.1	psaA	8	11	5	28	1	3	19	9	10	7	12	30	16	1	20	31	6	14	18	10	28	23	7	8	33	23	12	11	25	9	6	4	13	9	13	6	15	24	4	6	9	5	3	5	1	1	11	27
NC_050963.1	psaB	7	24	7	19	1	1	22	7	13	6	5	35	11	4	14	38	5	20	12	10	26	16	9	7	33	27	7	12	25	7	6	7	10	13	4	4	22	12	4	2	13	7	3	5	2	2	6	39
NC_050963.1	psbA	9	13	2	5	0	2	5	1	15	6	5	5	*	*	20	6	5	7	4	6	20	5	2	1	26	6	4	0	23	4	1	1	9	2	6	0	9	11	1	1	9	2	1	1	3	0	8	9
NC_050963.1	psbB	1	9	5	20	1	1	10	3	18	3	1	13	8	4	11	29	6	11	11	4	14	8	8	3	21	20	11	11	20	4	6	9	9	7	6	2	11	10	7	7	17	7	3	5	2	0	12	12
NC_050963.1	psbC	4	10	5	9	1	2	8	0	16	6	4	9	12	1	11	22	4	12	6	5	14	10	9	3	20	23	3	11	23	6	8	1	10	2	11	1	10	13	4	7	7	4	5	2	3	0	7	21
NC_050963.1	psbD	7	9	4	8	2	2	8	3	13	3	2	6	4	0	15	24	1	7	4	4	6	8	4	8	18	6	7	4	14	5	2	1	6	5	6	1	9	8	3	0	10	0	1	3	2	1	8	13
NC_050963.1	rbcL	3	12	5	21	3	5	10	2	22	11	5	10	20	4	8	13	6	12	1	11	11	12	6	3	24	14	4	10	18	4	4	3	11	5	6	0	20	14	1	3	13	4	2	7	4	0	12	8
NC_050963.1	rpl14	2	6	3	3	0	2	4	1	7	0	1	1	5	1	1	1	0	2	4	4	7	3	1	3	5	3	0	1	3	1	1	0	3	1	1	0	3	5	0	1	5	3	0	5	0	1	2	5
NC_050963.1	rpl16	1	2	1	0	1	0	3	1	7	0	0	1	8	1	2	2	0	4	7	2	4	5	2	3	3	6	1	1	6	1	4	1	2	2	0	3	0	6	0	0	2	9	0	4	2	1	4	*
NC_050963.1	rpl2	4	12	4	5	1	3	3	2	5	3	1	9	19	3	0	1	4	6	10	4	8	8	7	2	3	12	1	9	14	2	4	1	8	5	6	1	1	7	2	3	4	12	2	3	2	1	7	6
NC_050963.1	rpl20	0	7	0	1	0	2	3	2	0	1	1	1	5	3	2	4	2	4	9	1	7	3	0	1	5	1	0	2	1	*	*	*	*	1	1	0	5	1	0	0	0	7	1	4	1	3	4	2
NC_050963.1	rpoA	4	17	7	7	1	4	11	2	23	4	0	12	18	3	3	8	0	10	16	5	16	4	2	3	5	7	1	3	4	4	3	0	6	9	3	1	5	8	1	2	5	6	1	4	3	1	3	9
NC_050963.1	rpoB	9	34	8	38	3	8	37	16	55	19	4	22	42	18	11	29	8	30	32	12	50	10	4	10	26	42	12	19	19	15	5	10	18	15	7	5	17	23	4	12	24	24	12	18	4	7	9	35
NC_050963.1	rpoC1	2	29	4	24	6	12	20	8	40	12	5	11	27	9	8	18	7	23	18	16	27	10	3	2	16	15	5	15	12	11	7	5	13	6	7	2	10	12	3	8	15	16	3	13	8	7	6	22
NC_050963.1	rpoC2	14	59	6	51	5	11	57	8	56	19	16	26	64	19	17	42	11	41	37	27	71	16	10	10	20	44	10	20	26	17	10	9	17	30	12	7	22	32	11	14	27	29	13	29	6	5	12	40
NC_050963.1	rps11	1	4	1	3	0	2	4	0	1	0	0	2	5	2	3	1	*	*	4	1	6	8	2	2	2	3	3	3	7	2	5	0	2	3	3	1	2	5	1	3	3	5	4	3	0	3	6	3
NC_050963.1	rps12	1	4	0	3	1	1	5	2	2	0	1	2	7	3	0	1	0	3	1	3	4	0	3	0	2	6	1	4	2	3	3	0	2	1	3	2	4	4	2	2	4	6	2	3	1	0	3	5
NC_050963.1	rps18	3	6	0	5	*	*	6	0	2	2	1	0	5	6	0	5	0	2	1	2	7	0	0	2	4	1	0	3	2	0	2	1	0	0	0	1	3	0	0	1	0	6	2	5	0	1	3	7
NC_050963.1	rps2	2	9	3	10	0	6	5	1	10	1	1	6	9	5	2	4	0	8	6	7	11	7	3	1	6	4	2	2	6	3	1	1	3	4	1	5	4	3	0	0	5	8	3	3	0	1	5	9
NC_050963.1	rps3	3	7	2	5	1	2	15	2	11	4	1	2	14	4	2	4	0	7	7	9	15	7	3	1	3	9	1	3	8	3	0	0	4	3	2	0	2	6	2	0	4	6	1	5	0	0	2	5
NC_050963.1	rps4	3	4	0	9	1	1	12	1	8	1	1	4	17	0	2	3	2	6	6	1	6	0	5	1	2	4	0	3	4	3	2	1	3	2	0	1	4	2	2	0	5	4	2	3	2	1	12	9
NC_050963.1	rps7	2	4	1	3	*	*	6	0	6	2	1	3	11	4	1	2	0	3	4	1	6	11	3	0	5	5	2	2	2	2	2	1	0	2	0	0	5	3	0	1	4	3	0	5	1	0	9	6
NC_050963.1	rps8	4	5	3	1	0	2	1	1	5	2	0	2	8	0	0	2	0	4	7	4	7	0	1	0	2	3	1	2	6	2	1	0	1	1	3	1	4	1	0	1	4	4	3	6	1	3	0	5
NC_050963.1	ycf1	33	111	15	74	7	13	52	14	113	26	6	29	171	49	25	93	17	60	67	30	73	10	6	5	12	28	10	7	13	21	14	7	18	34	13	14	39	30	16	9	24	52	12	21	4	5	16	64
NC_050963.1	ycf2	36	108	25	105	10	18	64	28	84	53	13	45	90	55	78	84	17	66	60	46	74	12	7	5	26	43	10	20	20	28	17	17	29	30	16	17	33	22	16	16	25	47	26	31	12	15	17	41
NC_050963.1	ycf3	3	10	0	5	0	1	4	4	11	4	0	3	3	2	3	4	2	11	5	4	7	2	4	3	8	6	1	1	1	1	2	2	1	3	2	2	2	1	0	1	0	3	3	4	0	2	1	4
NC_050963.1	ycf4	0	6	1	3	2	1	3	2	8	3	0	2	6	0	6	11	1	6	6	6	9	1	1	1	5	5	2	3	6	3	0	1	3	2	0	1	3	3	2	3	1	4	0	3	1	1	6	5
NC_050963.1	Genome SUM	232	793	167	692	67	165	593	174	860	277	114	389	833	264	402	787	171	640	599	358	901	315	183	146	523	559	184	263	480	243	183	126	331	318	193	120	431	448	134	165	418	373	134	279	88	90	265	740
NC_050972.1	accD	3	35	9	25	2	8	16	3	23	8	4	8	24	7	7	25	9	22	11	7	29	3	3	1	10	6	9	7	10	2	3	3	6	8	4	4	12	9	3	4	10	6	3	2	1	2	4	14
NC_050972.1	atpA	1	15	2	16	0	1	25	11	32	8	1	1	16	5	6	6	3	15	8	7	30	11	12	4	21	13	5	3	20	2	2	5	8	8	6	6	9	21	4	5	7	8	2	7	4	2	7	18
NC_050972.1	atpB	7	12	7	17	0	1	16	5	31	3	0	4	18	3	8	9	3	9	6	10	16	9	7	6	19	23	2	5	18	1	4	4	17	8	8	3	17	22	2	6	12	11	0	5	3	3	7	20
NC_050972.1	atpE	2	8	2	4	0	1	5	1	7	3	1	0	2	2	1	0	*	*	4	2	7	1	1	3	9	1	3	0	4	1	1	1	1	2	2	2	4	4	0	1	4	3	1	4	1	0	0	4
NC_050972.1	atpF	3	12	0	7	*	*	8	3	13	1	0	1	6	3	4	6	2	1	3	3	8	2	4	2	2	6	2	3	1	1	0	0	0	2	4	1	5	1	1	4	1	1	3	4	1	3	3	9
NC_050972.1	atpI	1	8	1	5	0	1	6	3	9	1	0	5	8	0	7	9	3	7	8	4	14	2	3	3	9	5	4	1	10	4	4	0	6	4	1	1	8	5	3	3	11	*	*	2	0	0	1	18
NC_050972.1	ccsA	5	11	0	5	2	1	7	0	7	3	2	10	7	2	3	15	2	11	14	4	24	8	1	3	3	7	4	1	6	4	1	1	1	7	6	0	7	8	4	0	6	3	2	2	0	0	3	21
NC_050972.1	cemA	3	8	3	7	0	3	5	0	14	1	3	5	8	5	6	8	3	7	5	8	14	3	1	0	1	5	0	0	4	0	4	2	0	4	1	3	4	4	2	1	5	0	1	0	0	0	3	7
NC_050972.1	clpP	2	1	2	10	1	0	7	1	11	4	0	4	3	1	1	8	1	6	5	2	7	6	2	1	5	8	2	3	2	2	3	0	6	5	2	0	1	11	1	0	7	3	2	4	0	0	1	2
NC_050972.1	matK	5	27	2	13	2	6	11	1	20	5	4	16	22	6	12	31	10	21	14	9	21	7	4	3	10	6	0	6	4	8	3	2	5	5	2	0	4	4	4	5	5	9	1	10	2	7	4	19
NC_050972.1	ndhA	2	10	2	7	0	2	10	0	14	4	1	0	9	0	6	16	3	13	12	11	18	7	3	3	7	10	4	5	10	4	3	1	7	9	2	1	5	9	3	2	12	6	2	1	0	1	3	24
NC_050972.1	ndhB	9	9	2	10	3	8	9	2	14	6	1	5	8	4	17	15	4	17	17	14	25	6	5	2	13	22	2	4	10	7	1	1	10	6	5	3	15	9	2	3	8	5	1	4	0	1	2	20
NC_050972.1	ndhC	*	*	0	4	*	*	1	0	6	1	*	*	3	0	3	10	1	6	5	1	8	6	1	0	4	3	0	1	3	3	0	1	1	0	0	1	0	2	0	1	8	*	*	2	1	1	0	1
NC_050972.1	ndhD	1	12	5	11	1	2	13	0	10	3	0	8	11	5	17	38	4	24	30	12	19	11	5	5	13	18	7	7	8	8	4	4	6	10	4	5	10	7	3	2	14	4	1	5	3	2	3	32
NC_050972.1	ndhF	7	40	2	19	2	3	15	2	14	3	1	9	26	3	13	54	3	36	35	10	38	10	6	3	20	20	5	10	16	7	5	2	13	12	1	5	23	10	4	5	21	8	1	5	1	4	2	50
NC_050972.1	ndhG	3	4	0	6	0	3	3	3	2	1	0	3	1	0	2	8	3	3	10	1	14	2	2	0	8	6	1	4	4	1	0	1	1	3	2	1	4	2	2	3	5	1	0	0	0	0	1	9
NC_050972.1	ndhH	1	9	4	19	1	3	8	4	27	3	3	5	15	1	8	10	3	16	13	5	22	4	1	4	8	10	6	7	9	6	4	4	9	5	1	1	7	8	3	3	8	13	1	9	0	1	6	11
NC_050972.1	ndhI	2	7	1	8	4	6	6	0	9	4	2	1	7	2	6	2	2	10	5	2	12	2	1	0	2	1	0	0	5	2	0	1	6	6	2	0	4	6	0	0	6	1	1	4	1	0	6	5
NC_050972.1	ndhJ	0	4	1	8	0	2	6	1	5	2	0	6	4	2	2	4	2	10	7	2	4	1	4	1	5	4	2	2	3	3	2	3	2	0	0	1	1	4	1	1	3	3	2	0	0	0	5	7
NC_050972.1	ndhK	2	6	3	9	0	5	4	2	7	3	1	1	8	3	4	6	1	9	5	2	9	3	1	1	4	4	1	4	4	6	3	2	6	8	2	0	8	5	1	2	4	4	1	6	0	2	2	7
NC_050972.1	petA	3	15	2	11	1	1	10	8	15	4	1	1	14	7	3	10	3	8	13	3	15	6	3	5	6	6	4	7	9	4	10	2	9	1	3	1	7	8	2	6	12	1	2	3	2	0	4	8
NC_050972.1	petB	2	0	1	3	0	2	5	1	5	3	3	2	5	1	2	12	1	9	5	3	6	4	1	1	8	5	5	0	6	2	2	1	6	3	3	2	10	14	2	3	5	*	*	2	2	1	5	10
NC_050972.1	petD	2	6	1	4	0	1	2	0	5	1	0	1	5	2	2	8	0	4	2	0	8	6	1	3	2	4	1	1	7	5	7	0	5	6	1	0	3	10	1	1	4	1	0	0	0	0	3	12
NC_050972.1	psaA	8	11	5	28	1	3	19	9	10	7	12	30	16	1	20	31	5	15	18	10	29	23	7	8	33	23	12	11	25	9	7	4	12	9	14	6	14	24	4	6	8	5	3	5	1	1	11	27
NC_050972.1	psaB	7	24	7	19	1	1	22	7	13	6	5	35	11	4	15	37	5	20	12	10	26	15	9	8	33	27	7	12	25	6	8	7	10	13	4	4	22	12	4	2	13	7	3	5	2	2	6	40
NC_050972.1	psbA	9	13	2	5	0	2	5	1	16	5	5	5	*	*	20	6	5	7	4	6	20	5	2	1	26	6	4	0	23	4	1	1	9	2	6	0	9	11	1	1	9	2	1	1	3	0	8	9
NC_050972.1	psbB	1	9	5	20	1	1	10	3	18	3	1	13	8	4	10	30	6	11	11	4	14	8	8	3	21	20	10	11	21	4	6	9	9	7	6	2	11	10	7	7	17	7	3	5	2	0	12	12
NC_050972.1	psbC	4	10	5	9	1	2	8	0	16	6	4	9	12	1	11	22	4	12	6	5	14	10	9	3	20	23	3	11	23	6	8	1	10	2	11	1	10	14	4	6	7	4	5	2	3	0	7	21
NC_050972.1	psbD	7	9	4	8	2	2	8	3	13	3	2	6	4	0	15	24	1	7	4	4	6	8	5	7	18	6	8	4	13	5	2	1	6	5	7	1	8	8	3	0	10	0	1	3	1	1	9	13
NC_050972.1	rbcL	3	12	5	21	3	5	10	2	22	11	5	10	20	4	8	13	6	12	1	10	10	12	7	3	24	14	4	10	18	4	4	3	11	5	6	0	20	14	2	3	12	4	2	6	5	0	12	9
NC_050972.1	rpl14	2	6	3	3	0	2	4	1	7	0	1	1	5	1	1	1	0	2	4	4	7	3	1	3	5	3	0	1	3	1	1	0	3	1	1	0	3	5	0	1	5	3	0	5	0	1	2	5
NC_050972.1	rpl16	1	2	1	0	1	0	3	1	6	0	0	1	8	1	2	2	0	4	7	2	4	5	2	3	3	6	1	1	6	1	4	1	2	2	0	3	0	6	0	0	2	9	0	4	2	1	4	*
NC_050972.1	rpl2	4	12	4	5	1	3	3	2	5	3	1	9	19	3	0	1	4	6	10	4	8	7	7	3	3	12	1	9	14	2	4	1	8	5	6	1	1	7	2	3	4	12	2	3	2	1	7	6
NC_050972.1	rpl20	0	7	0	1	0	2	3	2	0	1	1	1	5	3	1	4	2	4	8	1	7	3	0	1	5	1	0	2	1	*	*	*	*	1	1	0	5	1	0	0	0	8	1	3	2	3	4	3
NC_050972.1	rpoA	4	18	7	7	1	4	11	2	23	4	0	12	17	3	3	8	0	10	16	5	16	3	2	4	5	8	1	2	4	4	3	0	6	9	3	1	5	8	1	2	5	6	1	5	3	1	3	10
NC_050972.1	rpoB	9	34	10	36	3	8	37	16	54	20	4	21	42	18	11	29	8	31	31	13	50	10	4	9	26	42	11	19	20	15	5	10	18	15	8	5	16	23	4	13	24	25	11	18	4	7	9	35
NC_050972.1	rpoC1	2	29	4	24	6	12	20	8	40	12	4	12	27	9	8	18	7	23	18	15	27	10	3	2	17	16	5	15	12	11	7	5	13	6	7	2	9	12	3	8	15	16	3	13	7	7	7	22
NC_050972.1	rpoC2	13	60	5	51	5	11	57	8	57	20	16	26	64	19	17	43	11	40	37	27	71	15	11	11	20	44	10	20	25	18	9	9	16	29	12	7	23	32	11	14	28	29	13	29	6	5	12	40
NC_050972.1	rps11	1	4	0	4	0	2	4	0	1	0	0	2	5	2	3	1	*	*	4	1	6	8	2	2	2	3	3	3	7	2	5	0	2	3	3	1	2	5	1	3	3	5	4	3	0	3	6	3
NC_050972.1	rps12	1	2	0	3	1	1	4	2	2	0	1	2	8	4	0	1	0	4	1	3	4	0	3	0	2	6	1	4	2	4	3	0	2	1	3	2	4	4	3	2	4	6	2	3	1	0	3	5
NC_050972.1	rps18	3	6	0	5	*	*	6	0	2	2	1	0	5	6	0	5	0	2	1	2	7	0	0	2	4	1	0	3	2	0	2	1	0	0	0	1	3	0	0	1	0	6	2	5	0	1	3	7
NC_050972.1	rps2	2	9	3	10	0	6	5	1	10	1	1	6	9	5	2	4	0	8	6	7	11	6	3	1	6	4	2	2	6	2	1	2	3	4	1	5	4	3	0	0	5	8	3	3	0	1	5	9
NC_050972.1	rps3	3	7	2	5	1	2	15	2	11	4	1	2	14	4	2	4	0	7	8	8	15	7	3	1	3	9	2	3	7	3	0	0	4	3	2	0	2	6	1	0	5	6	1	5	0	0	2	5
NC_050972.1	rps4	3	4	0	8	1	1	12	1	8	1	1	4	17	0	2	3	2	6	6	1	7	0	5	1	2	4	0	3	5	3	2	1	3	2	0	1	4	2	2	0	5	4	3	3	2	1	12	9
NC_050972.1	rps7	2	4	1	3	*	*	6	0	6	2	1	3	11	4	1	2	0	3	4	1	6	11	3	0	5	5	2	2	2	2	2	1	0	2	0	0	5	3	0	1	4	3	0	5	1	0	9	6
NC_050972.1	rps8	4	5	3	1	0	2	1	1	6	1	0	2	8	0	0	2	0	4	7	4	7	0	1	0	2	3	1	2	6	2	1	0	1	1	3	1	4	1	0	1	4	4	3	6	1	3	0	5
NC_050972.1	ycf1	33	110	15	76	6	13	54	14	114	26	6	30	168	48	25	92	16	59	68	29	73	12	5	4	12	30	9	6	13	22	15	7	18	34	14	13	34	29	16	9	23	49	12	20	4	5	16	64
NC_050972.1	ycf2	37	107	25	105	10	18	65	28	84	53	13	45	90	55	78	85	17	66	60	46	74	12	7	5	26	43	10	20	20	28	17	17	29	30	16	17	33	22	16	16	25	47	26	30	12	15	17	41
NC_050972.1	ycf3	3	10	0	5	0	1	4	4	11	4	0	3	3	2	4	4	2	11	5	4	7	2	4	3	8	6	1	1	1	1	2	2	1	3	2	2	2	1	0	1	0	3	3	4	0	2	1	4
NC_050972.1	ycf4	0	6	1	3	2	1	3	2	8	3	0	2	6	0	6	11	1	6	6	6	9	1	1	1	5	5	2	3	6	3	0	1	3	2	0	1	3	4	1	3	1	4	0	3	1	1	6	5
NC_050972.1	Genome SUM	232	789	169	693	66	165	597	171	863	273	114	388	832	265	405	793	168	644	600	354	903	316	186	143	525	563	179	261	483	245	185	125	330	318	198	118	424	450	134	164	416	373	135	278	87	92	268	743
NC_054352.1	accD	3	34	9	25	2	8	17	4	23	9	4	8	23	7	7	23	9	20	12	7	28	3	3	1	10	6	8	7	11	1	3	4	6	7	4	4	12	9	3	4	10	6	3	1	1	2	4	14
NC_054352.1	atpA	1	15	2	16	0	1	25	11	32	8	1	1	16	5	6	6	3	15	8	7	30	10	12	6	21	13	6	3	19	2	2	5	8	9	6	5	9	21	4	5	7	8	2	7	4	1	8	19
NC_054352.1	atpB	7	12	7	17	0	1	16	5	30	4	0	4	18	3	8	9	3	9	6	10	16	9	7	6	19	23	2	5	18	1	4	4	17	8	8	3	17	22	2	6	12	11	0	5	3	3	7	20
NC_054352.1	atpE	1	9	2	4	0	1	5	1	7	3	1	0	2	2	1	0	*	*	4	2	8	1	1	3	9	1	3	0	4	1	1	1	1	2	2	2	4	4	0	1	3	3	1	4	1	0	0	4
NC_054352.1	atpF	3	12	0	7	*	*	8	3	13	1	0	1	6	3	4	6	2	1	3	3	8	2	4	2	2	6	2	3	1	1	0	0	0	2	4	1	5	1	1	4	1	1	3	4	1	3	3	9
NC_054352.1	atpI	1	8	1	5	0	1	6	3	9	1	0	5	8	0	7	9	3	7	8	4	14	2	3	3	9	5	4	1	10	4	4	0	6	4	1	1	8	5	3	3	11	*	*	2	0	0	1	18
NC_054352.1	ccsA	5	11	0	5	2	1	7	0	7	3	2	10	7	2	2	15	2	11	14	4	24	8	1	3	3	7	4	1	6	4	1	1	1	7	5	0	8	8	4	0	6	3	2	2	0	0	3	22
NC_054352.1	cemA	3	8	3	7	0	3	5	0	14	1	3	5	8	5	6	8	3	7	5	8	14	3	1	0	1	5	0	0	4	0	4	2	0	4	1	2	4	4	2	1	5	0	1	0	0	0	3	7
NC_054352.1	clpP	2	1	2	10	1	0	7	1	11	4	0	4	3	1	1	8	0	6	4	3	7	6	2	1	5	8	2	3	2	2	3	0	6	5	2	0	1	11	1	0	7	3	2	3	2	0	1	2
NC_054352.1	matK	5	27	2	14	2	6	11	0	20	5	3	17	22	6	12	31	10	20	14	8	20	7	4	3	10	6	0	6	4	8	3	2	5	5	2	0	4	4	3	5	6	9	1	10	2	7	4	19
NC_054352.1	ndhA	2	10	2	7	0	2	10	0	14	4	1	0	9	0	6	15	3	13	12	11	18	7	3	3	7	10	4	5	10	4	3	1	7	9	2	1	5	9	3	2	11	6	2	1	0	1	3	23
NC_054352.1	ndhB	10	10	2	11	3	8	9	3	15	6	1	6	8	4	18	16	4	17	17	15	27	6	5	2	13	22	2	4	10	7	1	1	10	6	5	4	15	10	2	3	8	6	1	4	0	1	2	20
NC_054352.1	ndhC	*	*	0	4	*	*	1	0	6	1	*	*	3	0	3	10	1	6	5	1	8	6	1	0	4	3	0	1	3	3	0	1	1	0	0	1	0	2	0	1	8	*	*	2	1	1	0	1
NC_054352.1	ndhD	1	11	4	11	1	1	10	0	10	3	0	8	9	5	17	33	4	23	29	11	17	10	5	5	11	18	7	7	8	8	4	5	6	10	3	6	10	7	2	2	15	3	1	4	3	1	2	32
NC_054352.1	ndhF	7	40	2	17	2	4	16	2	13	3	1	9	24	3	12	55	3	37	35	10	37	9	5	4	21	22	6	8	16	7	5	2	13	12	0	5	24	11	4	4	21	8	1	5	1	4	2	49
NC_054352.1	ndhG	3	4	0	6	0	3	3	3	2	1	0	3	1	0	2	8	3	3	10	1	14	2	3	0	7	6	1	4	4	1	0	1	1	3	2	1	4	2	2	3	5	1	0	0	0	0	1	9
NC_054352.1	ndhH	1	9	4	19	1	3	9	4	26	4	3	5	15	0	8	10	4	15	13	5	22	4	1	4	8	11	6	8	9	5	4	5	9	5	2	1	5	9	3	2	8	13	0	8	0	1	6	10
NC_054352.1	ndhI	1	7	1	7	3	6	5	0	8	3	2	1	5	1	5	2	1	9	3	2	10	2	1	0	1	1	0	0	5	1	0	1	6	5	2	0	4	6	0	0	6	2	1	3	1	0	6	5
NC_054352.1	ndhJ	0	4	1	8	0	2	6	1	5	2	0	6	4	2	2	4	2	10	7	2	4	1	4	1	5	4	2	2	3	3	2	3	2	0	0	1	1	4	1	1	3	3	2	0	0	0	5	7
NC_054352.1	ndhK	2	6	3	9	0	5	4	2	7	3	1	1	8	3	4	6	1	9	4	3	9	3	1	1	4	4	1	4	4	6	3	2	6	8	2	0	8	4	2	2	4	4	1	6	0	2	2	7
NC_054352.1	petA	3	15	2	11	1	1	10	8	15	4	1	1	15	6	3	10	3	8	14	3	14	6	3	5	6	6	4	7	9	4	10	2	9	1	4	1	6	8	2	6	13	0	2	3	2	0	4	8
NC_054352.1	petB	2	0	1	3	0	2	5	1	5	3	3	2	5	1	2	12	1	9	5	3	6	4	1	1	8	4	6	0	6	2	2	1	6	3	3	2	10	13	2	4	5	*	*	2	2	1	5	10
NC_054352.1	petD	2	6	2	3	0	1	2	0	5	1	0	1	5	2	2	8	0	4	2	0	8	6	1	3	2	4	1	1	7	5	7	0	5	6	1	0	3	9	1	2	4	1	0	0	0	0	3	13
NC_054352.1	psaA	8	11	5	28	1	3	19	9	10	7	12	30	16	1	20	31	5	15	18	10	29	23	8	8	33	24	12	10	25	9	7	4	12	9	12	6	15	24	4	6	8	5	3	5	1	1	11	27
NC_054352.1	psaB	7	24	7	19	1	1	22	7	13	6	5	35	11	4	14	38	5	20	12	10	26	16	8	7	34	27	7	12	25	6	6	8	10	13	4	4	22	12	4	2	13	7	3	5	2	2	6	39
NC_054352.1	psbA	9	13	2	5	0	2	5	1	16	5	5	5	*	*	20	6	5	7	4	6	20	5	2	1	26	6	4	0	23	4	1	1	9	2	6	0	9	11	1	1	9	2	1	1	3	0	8	9
NC_054352.1	psbB	1	9	5	20	1	1	10	3	18	3	1	13	8	4	10	30	6	11	11	4	14	8	8	3	21	20	10	11	21	4	6	8	10	7	6	2	11	10	7	7	17	7	3	5	2	0	12	12
NC_054352.1	psbC	4	10	5	9	0	3	8	0	16	6	4	9	12	3	12	22	4	12	6	6	14	11	9	3	20	24	3	11	23	6	8	1	10	2	11	1	10	15	3	7	7	4	6	2	3	1	7	21
NC_054352.1	psbD	7	9	4	8	3	1	8	3	13	4	2	6	4	0	16	23	1	7	4	4	6	8	3	8	19	6	6	4	15	5	2	1	6	5	6	1	9	8	3	0	10	0	1	3	2	1	8	13
NC_054352.1	rbcL	3	12	5	21	3	6	10	2	22	12	5	10	19	5	8	13	6	12	1	11	11	13	8	2	24	15	4	10	18	4	4	3	11	5	6	0	20	14	1	3	12	4	3	7	4	0	12	9
NC_054352.1	rpl14	2	6	3	3	0	2	4	1	7	0	1	1	5	1	1	1	0	2	4	4	7	3	1	3	5	3	0	1	3	1	1	0	3	1	1	0	3	5	0	1	5	3	0	5	0	1	2	5
NC_054352.1	rpl16	1	2	1	0	1	0	3	1	6	0	0	1	8	1	2	2	0	4	7	2	4	5	3	3	3	6	1	1	6	1	3	1	2	2	0	3	0	6	0	0	2	9	0	4	2	1	4	*
NC_054352.1	rpl2	4	12	4	6	1	3	4	2	7	4	1	9	20	3	0	1	4	6	10	4	9	8	7	2	3	12	1	9	14	2	4	1	8	5	6	1	2	7	2	3	5	12	2	3	2	1	7	6
NC_054352.1	rpl20	0	7	0	1	0	2	3	2	0	1	1	1	5	3	0	4	2	4	8	2	7	3	0	1	5	1	0	2	1	*	*	*	*	1	1	0	5	1	0	0	0	8	1	4	1	3	4	3
NC_054352.1	rpoA	4	18	7	7	1	4	11	2	23	4	0	12	17	3	3	8	0	10	16	5	16	4	2	3	5	8	1	2	4	4	3	0	6	9	3	1	5	8	1	2	5	6	1	4	3	1	3	10
NC_054352.1	rpoB	9	34	8	38	3	8	37	15	55	19	4	22	42	19	11	29	8	30	31	12	50	10	4	10	27	42	12	19	19	15	5	10	18	15	7	5	16	24	4	12	24	24	12	18	4	7	9	35
NC_054352.1	rpoC1	2	28	4	24	6	12	20	7	40	12	4	12	27	9	8	17	8	23	18	15	27	10	3	3	16	15	5	15	12	12	7	5	13	6	7	2	10	12	3	7	15	17	3	13	7	7	7	22
NC_054352.1	rpoC2	13	59	5	51	5	11	56	9	57	19	16	26	65	19	17	42	11	41	35	27	71	16	9	11	19	45	11	21	25	16	10	9	17	30	12	7	22	31	12	14	27	29	12	29	6	5	12	40
NC_054352.1	rps11	1	5	0	4	0	2	4	0	1	0	0	2	5	2	3	1	*	*	4	1	6	8	2	2	2	3	3	3	7	2	5	0	2	3	3	1	2	5	1	3	3	5	4	3	0	3	6	3
NC_054352.1	rps12	1	4	0	3	1	1	5	1	2	0	1	2	7	4	0	1	0	3	1	3	4	0	3	0	2	6	1	4	2	3	3	0	2	1	3	2	4	4	2	2	4	6	2	3	1	0	3	5
NC_054352.1	rps18	3	6	0	5	*	*	6	0	2	2	1	0	5	6	0	5	0	2	1	2	6	0	0	2	4	1	0	3	2	0	2	1	0	0	0	1	3	0	0	1	1	6	2	5	0	1	3	7
NC_054352.1	rps2	2	9	3	9	0	6	5	1	10	1	1	6	9	5	2	4	0	8	6	7	11	7	3	1	6	4	2	2	7	3	1	1	3	4	1	5	4	3	0	0	5	8	3	3	0	1	5	9
NC_054352.1	rps3	3	7	2	5	1	2	15	2	11	4	1	2	14	4	2	4	0	7	7	9	15	7	3	1	3	9	1	3	8	3	0	0	4	3	2	0	2	6	2	0	4	6	1	5	0	0	2	5
NC_054352.1	rps4	3	4	0	8	1	1	12	1	8	1	1	4	17	0	2	3	2	6	6	1	7	0	5	1	2	4	0	3	5	3	2	1	3	2	0	1	4	2	2	0	5	4	2	3	2	1	12	9
NC_054352.1	rps7	2	4	1	3	*	*	6	0	6	2	1	3	11	4	1	2	0	3	4	1	6	11	3	0	5	5	2	2	2	2	2	1	0	2	0	0	5	3	0	1	4	3	0	5	1	0	9	6
NC_054352.1	rps8	4	5	3	1	0	2	1	1	6	1	0	2	8	0	0	2	0	4	7	4	7	0	2	0	1	3	1	2	6	2	1	0	1	1	3	1	4	1	0	1	4	4	3	6	1	3	0	5
NC_054352.1	ycf1	33	111	15	78	7	14	53	13	114	24	6	28	170	49	25	94	18	58	70	30	73	11	5	4	11	29	9	8	12	22	15	7	19	33	12	14	38	29	16	9	23	51	13	21	4	6	16	64
NC_054352.1	ycf2	36	108	25	105	10	18	65	28	84	53	13	44	90	55	79	83	17	66	60	46	74	12	7	5	26	43	10	20	20	28	17	17	29	30	16	17	33	22	16	16	25	47	26	30	12	15	18	40
NC_054352.1	ycf3	3	10	0	5	0	1	4	4	11	4	0	3	3	2	3	4	2	11	5	4	7	2	4	3	8	6	1	1	1	1	2	2	1	3	2	2	2	1	0	1	0	3	3	4	0	2	1	4
NC_054352.1	ycf4	0	6	0	4	2	1	3	2	8	3	0	2	6	0	6	11	1	6	6	6	9	0	1	2	5	5	2	3	6	3	0	1	3	2	0	1	3	3	2	3	1	4	0	3	1	1	6	5
NC_054352.1	Genome SUM	230	792	166	696	66	167	596	169	863	274	113	388	828	267	403	785	170	637	596	359	899	318	185	146	521	567	180	262	485	241	183	127	333	317	191	119	430	450	133	163	417	375	136	275	88	92	268	741
NC_057248.1	accD	3	34	9	25	2	8	17	4	23	9	4	8	23	7	7	24	9	21	12	7	29	3	3	1	10	6	8	7	11	1	3	4	6	7	4	4	12	9	3	4	10	6	3	2	1	2	4	14
NC_057248.1	atpA	1	15	2	16	0	1	25	11	32	8	1	1	16	5	6	6	3	15	8	7	30	10	12	6	21	13	6	3	19	2	2	5	8	9	6	5	9	21	4	5	7	8	2	7	4	1	8	19
NC_057248.1	atpB	7	12	7	17	0	1	16	5	30	4	0	4	18	3	8	9	3	9	6	10	16	9	7	6	19	23	2	5	18	1	4	4	17	8	8	3	17	22	2	6	12	11	0	5	3	3	7	20
NC_057248.1	atpE	1	9	2	4	0	1	5	1	7	3	1	0	2	2	1	0	*	*	4	2	8	1	1	3	9	1	3	0	4	1	1	1	1	2	2	2	4	4	0	1	3	3	1	4	1	0	0	4
NC_057248.1	atpF	3	12	0	7	*	*	8	3	13	1	0	1	6	3	4	6	2	1	3	3	8	2	4	2	2	6	2	3	1	1	0	0	0	2	4	1	5	1	1	4	1	1	3	4	1	3	3	9
NC_057248.1	atpI	1	8	1	5	0	1	6	3	9	1	0	5	8	0	7	9	3	7	8	4	14	2	3	3	9	5	4	1	10	4	4	0	6	4	1	1	8	5	3	3	11	*	*	2	0	0	1	18
NC_057248.1	ccsA	5	11	0	5	2	1	7	0	7	3	2	10	7	2	2	15	2	11	14	4	24	8	1	3	3	7	4	1	6	4	1	1	1	7	5	0	8	8	4	0	6	3	2	2	0	0	3	22
NC_057248.1	cemA	3	8	3	7	0	3	5	0	14	1	3	5	8	5	6	8	3	7	5	8	14	3	1	0	1	5	0	0	4	0	4	2	0	4	1	2	4	4	2	1	5	0	1	0	0	0	3	7
NC_057248.1	clpP	2	1	3	9	1	0	7	1	11	4	0	4	3	1	1	8	1	6	5	2	7	6	2	1	5	8	2	3	2	2	3	0	6	5	2	0	1	11	1	0	7	3	2	3	1	0	1	2
NC_057248.1	matK	5	27	2	14	2	6	11	0	20	5	3	17	22	6	12	31	10	20	14	8	20	7	4	3	10	6	0	6	4	8	3	2	5	5	2	0	4	4	3	5	6	9	1	10	2	7	4	19
NC_057248.1	ndhA	2	10	2	8	0	2	10	0	14	4	1	0	9	0	6	15	3	13	12	10	18	7	3	3	7	10	4	5	10	4	3	1	7	9	2	1	5	9	3	2	11	7	2	1	0	1	3	24
NC_057248.1	ndhB	9	9	2	10	3	8	9	2	14	6	1	5	8	4	17	15	4	17	17	14	25	6	5	2	13	22	2	4	10	7	1	1	10	6	5	3	15	9	2	3	8	5	1	4	0	1	2	20
NC_057248.1	ndhC	*	*	0	4	*	*	1	0	6	1	*	*	3	0	3	10	1	6	5	1	8	6	1	0	4	3	0	1	3	3	0	1	1	0	0	1	0	2	0	1	8	*	*	2	1	1	0	1
NC_057248.1	ndhD	2	12	4	11	1	2	11	0	11	3	0	8	12	5	17	37	4	24	32	11	18	11	5	5	11	18	7	7	8	8	4	5	6	10	3	6	10	7	3	3	15	3	1	5	3	2	2	31
NC_057248.1	ndhF	7	40	2	17	2	4	16	2	13	3	1	9	24	3	12	55	3	37	35	10	37	9	5	4	21	22	6	9	15	7	5	2	13	12	0	5	24	11	4	4	21	8	1	5	1	4	2	49
NC_057248.1	ndhG	3	4	0	6	0	3	3	3	2	1	0	3	1	0	2	8	3	3	10	1	14	2	3	0	7	6	1	4	4	1	0	1	1	3	2	1	4	2	2	3	5	1	0	0	0	0	1	9
NC_057248.1	ndhH	1	9	4	19	1	3	9	4	26	4	3	5	15	0	8	10	4	15	13	5	22	4	1	4	8	11	6	8	9	5	4	5	9	5	2	1	5	9	3	2	8	13	0	8	0	1	6	10
NC_057248.1	ndhI	4	7	1	10	4	6	7	1	10	4	2	1	7	2	8	5	2	11	6	2	14	2	1	0	3	1	0	0	5	2	0	1	6	6	3	0	5	7	0	0	7	2	2	3	1	1	6	5
NC_057248.1	ndhJ	0	4	1	8	0	2	6	1	5	2	0	6	4	2	2	4	2	10	7	2	4	1	4	1	5	4	2	2	3	3	2	3	2	0	0	1	1	4	1	1	3	3	2	0	0	0	5	7
NC_057248.1	ndhK	2	6	3	9	0	5	4	2	7	3	1	1	8	3	4	6	1	9	4	3	9	3	1	1	4	4	1	4	4	6	3	2	6	8	2	0	8	4	2	2	4	4	1	6	0	2	2	7
NC_057248.1	petA	3	15	2	11	1	1	10	8	15	4	1	1	15	6	3	10	3	8	14	3	14	6	3	5	6	6	4	7	9	4	10	2	9	1	4	1	6	8	2	6	13	0	2	3	2	0	4	8
NC_057248.1	petB	2	0	1	3	0	2	5	1	5	3	3	2	5	1	2	12	1	9	5	3	6	4	1	1	8	4	6	0	6	2	2	1	6	3	3	2	10	13	2	4	5	*	*	2	2	1	5	10
NC_057248.1	petD	2	6	2	3	0	1	2	0	5	1	0	1	5	2	2	8	0	4	2	0	8	6	1	3	2	4	1	1	7	5	7	0	5	6	1	0	3	10	1	1	4	1	0	0	0	0	3	13
NC_057248.1	psaA	8	11	5	28	1	3	19	9	10	7	12	30	16	1	19	32	5	15	18	10	29	23	8	8	33	24	12	10	25	9	7	4	12	9	12	6	15	24	4	6	8	5	3	5	1	1	11	27
NC_057248.1	psaB	7	24	7	19	1	1	22	7	13	6	5	35	11	4	14	38	5	20	12	10	26	16	8	7	34	27	7	12	25	6	6	8	10	13	4	4	22	12	4	2	13	7	3	5	2	2	6	39
NC_057248.1	psbA	9	13	2	5	0	2	5	1	16	5	5	5	*	*	20	6	5	7	4	6	20	5	2	1	26	6	4	0	23	4	1	1	9	2	6	0	9	11	1	1	9	2	1	1	3	0	8	9
NC_057248.1	psbB	1	9	5	20	1	1	10	3	18	3	1	13	8	4	10	30	6	11	11	4	14	8	8	3	21	20	10	11	21	4	6	8	10	7	6	2	11	10	7	7	17	7	3	5	2	0	12	12
NC_057248.1	psbC	4	10	5	9	0	3	8	0	16	6	4	9	12	1	11	22	4	12	6	5	14	10	9	3	20	23	3	11	23	6	8	1	10	2	11	1	10	15	3	6	7	4	5	2	3	0	7	21
NC_057248.1	psbD	7	9	4	8	3	1	8	3	13	3	2	6	4	0	16	23	1	7	4	4	6	8	3	8	19	6	6	4	15	5	2	1	6	5	6	1	9	8	3	0	10	0	1	3	2	1	8	13
NC_057248.1	rbcL	3	12	5	21	3	5	10	2	22	11	5	10	19	5	8	13	6	12	1	11	11	13	8	2	24	14	4	10	18	4	4	3	11	5	6	0	20	14	1	3	12	4	2	7	4	0	12	9
NC_057248.1	rpl14	2	6	3	3	0	2	4	1	7	0	1	1	5	1	1	1	0	2	4	4	7	3	1	3	5	3	0	1	3	1	1	0	3	1	1	0	3	5	0	1	5	3	0	5	0	1	2	5
NC_057248.1	rpl16	1	2	1	0	1	0	3	1	6	0	0	1	8	1	2	2	0	4	7	2	4	5	2	3	3	6	1	1	6	1	4	1	2	2	0	3	0	6	0	0	2	9	0	4	2	1	4	*
NC_057248.1	rpl2	4	12	4	5	1	3	3	2	5	3	1	9	19	3	0	1	4	6	10	4	8	8	7	2	3	12	1	9	14	2	4	1	8	5	6	1	1	7	2	3	4	12	2	3	2	1	7	6
NC_057248.1	rpl20	0	7	0	1	0	2	3	2	0	1	1	1	5	3	0	4	2	4	8	2	7	3	0	1	5	1	0	2	1	*	*	*	*	1	1	0	5	1	0	0	0	8	1	4	1	3	4	3
NC_057248.1	rpoA	4	18	7	7	1	4	11	2	23	4	0	12	17	3	3	8	0	10	16	5	16	4	2	3	5	8	1	2	4	4	3	0	6	9	3	1	5	8	1	2	5	6	1	4	3	1	3	10
NC_057248.1	rpoB	9	34	8	38	3	8	37	15	55	19	4	22	42	19	11	29	8	30	31	12	50	10	4	10	27	42	12	19	19	15	5	10	18	15	7	5	16	24	4	12	24	24	12	18	4	7	9	35
NC_057248.1	rpoC1	2	29	4	24	6	12	21	8	40	12	4	12	27	9	8	18	7	23	18	15	27	10	3	3	16	15	5	15	12	11	7	5	13	6	7	2	10	12	3	7	15	17	3	12	7	7	7	22
NC_057248.1	rpoC2	13	59	5	51	5	11	56	9	57	19	16	26	65	19	17	42	11	41	35	27	71	16	9	11	19	45	11	21	25	16	10	9	17	30	12	7	22	31	12	14	27	29	12	29	6	5	12	40
NC_057248.1	rps11	1	5	0	4	0	2	4	0	1	0	0	2	5	2	3	1	*	*	4	1	6	8	2	2	2	3	3	3	7	2	5	0	2	3	3	1	2	5	1	3	3	5	4	3	0	3	6	3
NC_057248.1	rps12	1	2	0	3	1	1	4	1	2	0	1	2	8	5	0	1	0	4	1	3	4	0	3	0	2	6	1	4	2	4	3	0	2	1	3	2	4	4	3	2	4	6	2	3	1	0	3	5
NC_057248.1	rps18	3	6	0	5	*	*	6	0	2	2	1	0	5	6	0	5	0	2	1	2	6	0	0	2	4	1	0	3	2	0	2	1	0	0	0	1	3	0	0	1	1	6	2	5	0	1	3	7
NC_057248.1	rps2	2	9	3	9	0	6	5	1	10	1	1	6	9	5	2	4	0	8	7	7	11	7	3	1	6	4	2	2	7	3	1	1	3	4	1	5	4	3	0	0	5	8	3	3	0	1	5	9
NC_057248.1	rps3	3	7	2	5	1	2	15	2	11	4	1	2	14	4	2	4	0	7	7	9	15	7	3	1	3	9	1	3	8	3	0	0	4	3	2	0	2	6	2	0	4	6	1	5	0	0	2	5
NC_057248.1	rps4	3	4	0	8	1	1	12	1	8	1	1	4	17	0	2	3	2	6	6	1	7	0	5	1	2	4	0	3	5	3	2	1	3	2	0	1	4	2	2	0	5	4	2	3	2	1	12	9
NC_057248.1	rps7	2	4	1	3	*	*	6	0	6	2	1	3	11	4	1	2	0	3	4	1	6	11	3	0	5	5	2	2	2	2	2	1	0	2	0	0	5	3	0	1	4	3	0	5	1	0	9	6
NC_057248.1	rps8	4	5	3	1	0	2	1	1	6	1	0	2	8	0	0	2	0	4	7	4	7	0	2	0	1	3	1	2	6	2	1	0	1	1	3	1	4	1	0	1	4	4	3	6	1	3	0	5
NC_057248.1	ycf1	33	111	15	78	7	14	53	13	114	24	6	28	172	49	25	94	18	58	69	30	73	11	5	4	11	29	9	8	12	22	15	7	19	33	12	14	38	29	16	9	23	52	13	21	4	6	16	64
NC_057248.1	ycf2	36	108	25	105	10	18	65	28	84	53	13	44	90	55	79	83	17	66	60	46	74	12	7	5	26	43	10	20	20	28	17	17	29	30	16	17	33	22	16	16	25	47	26	30	12	15	18	40
NC_057248.1	ycf3	3	10	0	5	0	1	4	4	11	4	0	3	3	2	3	4	2	11	5	4	7	2	4	3	8	6	1	1	1	1	2	2	1	3	2	2	2	1	0	1	0	3	3	4	0	2	1	4
NC_057248.1	ycf4	0	6	0	4	2	1	3	2	8	3	0	2	6	0	6	11	1	6	6	6	9	0	1	2	5	5	2	3	6	3	0	1	3	2	0	1	3	3	2	3	1	4	0	3	1	1	6	5
NC_057248.1	Genome SUM	233	791	167	697	67	167	598	170	863	272	113	387	835	267	403	794	171	642	603	355	902	318	184	146	523	565	180	263	484	242	184	127	333	318	192	118	430	451	135	162	417	376	135	276	87	93	268	741
[truncated: 14 more columns]

## Sheet: All genomes and all psbA genes
Table S6. Codon usage frequency statistics in all the 26 Quercus chloroplast genomes.
Genomes	Genes	Asn_AAC	Asn_AAT	Asp_GAC	Asp_GAT	Cys_TGC	Cys_TGT	Gln_CAA	Gln_CAG	Glu_GAA	Glu_GAG	His_CAC	His_CAT	Lys_AAA	Lys_AAG	Phe_TTC	Phe_TTT	Tyr_TAC	Tyr_TAT	Ile_ATA	Ile_ATC	Ile_ATT	Ala_GCA	Ala_GCC	Ala_GCG	Ala_GCT	Gly_GGA	Gly_GGC	Gly_GGG	Gly_GGT	Pro_CCA	Pro_CCC	Pro_CCG	Pro_CCT	Thr_ACA	Thr_ACC	Thr_ACG	Thr_ACT	Val_GTA	Val_GTC	Val_GTG	Val_GTT	Arg2_AGA	Arg2_AGG	Arg4_CGA	Arg4_CGC	Arg4_CGG	Arg4_CGT	Leu2_TTA
NC_020152.1	Genome SUM	231	796	168	697	67	171	597	171	866	276	115	389	839	265	406	786	165	647	592	359	909	317	186	143	522	564	178	265	486	245	189	122	330	317	193	121	427	448	139	164	416	376	137	274	86	93	267	743
NC_020152.1	psbA	8	14	2	5	0	2	5	1	16	5	5	5	*	*	20	6	5	7	4	6	20	5	2	2	25	7	3	0	23	4	1	1	9	2	6	0	9	11	1	1	9	2	1	1	3	0	8	9
NC_026790.1	Genome SUM	230	787	165	698	66	166	596	172	867	268	114	389	828	263	404	779	165	639	593	357	898	319	184	139	521	564	179	261	485	245	185	124	329	314	194	121	430	451	135	166	413	373	135	276	87	92	267	738
NC_026790.1	psbA	9	13	2	5	0	2	5	1	17	5	5	5	*	*	20	6	5	7	4	6	20	5	2	1	26	6	4	0	23	4	1	1	9	2	6	0	9	11	1	1	9	2	1	1	3	0	8	9
NC_026907.1	Genome SUM	227	790	168	688	66	165	594	168	852	277	113	386	823	262	400	785	168	634	587	354	889	313	179	145	520	549	183	261	470	242	182	122	319	316	189	120	432	445	134	165	414	362	137	273	88	93	262	733
NC_026907.1	psbA	9	13	2	5	0	2	5	1	15	6	5	5	*	*	20	6	5	7	4	6	20	5	2	1	26	6	4	0	23	4	1	1	9	2	6	0	9	11	1	1	9	2	1	1	3	0	8	9
NC_026913.1	Genome SUM	233	784	167	698	66	165	596	172	859	278	111	390	824	267	405	787	167	638	594	353	900	319	180	141	522	560	182	262	482	241	186	125	330	316	190	122	436	450	139	167	414	371	134	274	87	95	269	735
NC_026913.1	psbA	9	13	2	5	0	2	5	1	16	5	5	5	*	*	20	6	5	7	4	6	20	5	2	1	26	6	4	0	23	4	1	1	9	2	6	0	9	11	1	1	9	2	1	1	3	0	8	9
NC_029490.1	Genome SUM	228	792	167	695	68	166	599	172	860	271	115	388	830	265	399	790	169	640	597	355	909	319	184	141	522	564	176	264	487	246	185	123	330	313	199	122	429	443	139	166	412	371	139	274	86	93	268	745
NC_029490.1	psbA	9	13	2	5	0	2	5	1	16	5	5	5	*	*	20	6	5	7	4	6	20	5	2	1	26	6	4	0	23	4	1	1	9	2	6	0	9	11	1	1	9	2	1	1	3	0	8	9
NC_031356.1	Genome SUM	227	790	167	695	67	166	594	171	860	272	114	389	828	266	397	786	171	637	599	355	913	320	185	139	522	559	178	268	483	247	185	124	329	316	194	122	431	446	136	167	412	369	139	277	86	93	267	747
NC_031356.1	psbA	9	13	2	5	0	2	5	1	16	5	5	5	*	*	20	6	5	7	4	6	20	5	3	1	25	6	4	0	23	4	1	1	9	2	6	0	9	11	1	1	9	2	1	1	3	0	8	9
NC_031357.1	Genome SUM	228	792	168	695	67	166	598	172	862	272	115	388	831	266	399	788	169	643	597	353	911	318	185	142	521	563	177	265	486	246	183	125	330	314	198	123	429	445	137	166	412	371	141	274	86	93	268	747
NC_031357.1	psbA	9	13	2	5	0	2	5	1	16	5	5	5	*	*	20	6	5	7	4	6	20	5	2	1	26	6	4	0	23	4	1	1	9	2	6	0	9	11	1	1	9	2	1	1	3	0	8	9
NC_036370.1	Genome SUM	228	791	168	696	67	167	598	170	864	269	114	390	831	266	397	785	171	639	599	353	913	316	183	143	521	560	180	267	486	246	185	124	326	316	195	123	430	445	135	165	413	373	141	272	87	96	267	748
NC_036370.1	psbA	9	13	2	5	0	2	5	1	16	5	5	5	*	*	20	6	5	7	4	6	20	5	2	1	26	6	5	0	22	4	1	1	9	2	6	0	9	11	1	1	9	2	1	1	3	0	8	9
NC_036930.1	Genome SUM	229	792	166	695	66	167	595	169	863	274	113	388	828	267	402	785	170	637	597	358	899	318	185	146	521	567	180	262	484	241	184	127	333	318	191	119	430	449	133	163	417	375	135	275	87	93	268	741
NC_036930.1	psbA	9	13	2	5	0	2	5	1	16	5	5	5	*	*	20	6	5	7	4	6	20	5	2	1	26	6	4	0	23	4	1	1	9	2	6	0	9	11	1	1	9	2	1	1	3	0	8	9
NC_036936.1	Genome SUM	232	785	168	697	66	166	596	172	860	274	113	389	825	269	407	783	171	636	589	354	897	319	181	140	522	561	178	264	485	244	184	125	332	316	192	122	435	445	139	168	414	373	138	275	86	95	268	741
NC_036936.1	psbA	9	13	2	5	0	2	5	1	16	5	5	5	*	*	20	6	5	7	4	6	20	5	2	1	25	6	4	0	23	4	1	1	9	2	6	0	9	11	1	1	10	2	1	1	3	0	8	9
NC_036941.1	Genome SUM	229	793	166	695	66	167	597	169	863	273	113	388	828	267	403	785	170	639	597	358	900	319	184	146	520	567	180	262	485	241	185	127	333	317	191	119	430	448	133	164	417	376	135	274	87	93	268	742
NC_036941.1	psbA	9	13	2	5	0	2	5	1	16	5	5	5	*	*	20	6	5	7	4	6	20	5	2	1	26	6	4	0	23	4	1	1	9	2	6	0	9	11	1	1	9	2	1	1	3	0	8	9
NC_039428.1	Genome SUM	228	790	167	695	67	166	594	171	860	272	114	388	829	266	399	786	171	637	599	355	913	320	186	139	521	559	178	268	484	246	186	125	329	316	195	122	430	447	136	166	412	369	139	277	86	93	267	746
NC_039428.1	psbA	9	13	2	5	0	2	5	1	16	5	5	5	*	*	20	6	5	7	4	6	20	5	3	1	25	6	4	0	23	4	1	1	9	2	6	0	9	11	1	1	9	2	1	1	3	0	8	9
NC_039429.1	Genome SUM	228	790	167	695	67	166	594	171	860	272	114	388	829	266	399	786	171	636	599	355	912	320	186	139	521	558	178	269	484	246	186	124	329	316	195	122	431	448	135	166	412	369	139	277	86	93	267	746
NC_039429.1	psbA	9	13	2	5	0	2	5	1	16	5	5	5	*	*	20	6	5	7	4	6	20	5	3	1	25	6	4	0	23	4	1	1	9	2	6	0	9	11	1	1	9	2	1	1	3	0	8	9
NC_039725.1	Genome SUM	230	788	165	699	66	166	597	171	869	270	114	390	829	264	405	780	166	639	593	358	901	319	184	139	522	565	179	260	485	246	185	124	329	314	194	121	430	449	135	165	413	373	136	276	88	91	266	739
NC_039725.1	psbA	9	13	2	5	0	2	5	1	17	5	5	5	*	*	20	6	5	7	4	6	20	5	2	1	26	6	4	0	23	4	1	1	9	2	6	0	9	11	1	1	9	2	1	1	3	0	8	9
NC_039972.1	Genome SUM	232	792	166	698	67	167	597	170	865	275	113	388	830	268	405	788	171	639	600	358	903	318	185	146	523	567	180	262	484	243	184	127	333	318	192	119	431	450	133	163	418	375	136	275	87	94	268	741
NC_039972.1	psbA	9	13	2	5	0	2	5	1	16	5	5	5	*	*	20	6	5	7	4	6	20	5	2	1	26	6	4	0	23	4	1	1	9	2	6	0	9	11	1	1	9	2	1	1	3	0	8	9
NC_043857.1	Genome SUM	229	789	165	700	66	166	597	171	868	272	114	389	827	265	406	780	166	638	597	357	900	319	183	139	522	565	179	260	484	246	185	124	329	314	195	121	430	449	135	164	415	371	136	274	87	93	266	741
NC_043857.1	psbA	9	13	2	5	0	2	5	1	17	5	5	5	*	*	20	6	5	7	4	6	20	5	2	1	26	6	4	0	23	4	1	1	9	2	6	0	9	11	1	1	9	2	1	1	3	0	8	9
NC_043858.1	Genome SUM	229	789	165	700	66	166	597	171	869	271	114	389	827	265	404	782	167	636	595	357	899	319	183	139	522	565	179	259	485	246	185	124	330	314	195	121	430	449	136	165	414	372	136	275	87	93	266	741
NC_043858.1	psbA	9	13	2	5	0	2	5	1	17	5	5	5	*	*	20	6	5	7	4	6	20	5	2	1	26	6	4	0	23	4	1	1	9	2	6	0	9	11	1	1	9	2	1	1	3	0	8	9
NC_046388.1	Genome SUM	229	793	165	699	66	166	598	170	868	273	114	389	826	266	405	784	167	641	598	358	901	319	184	138	523	565	180	259	486	246	186	126	328	314	194	122	430	449	134	165	414	370	136	274	87	93	266	743
NC_046388.1	psbA	9	13	2	5	0	2	5	1	17	5	5	5	*	*	20	6	5	7	4	6	20	5	2	1	26	6	4	0	23	4	1	1	9	2	6	0	9	11	1	1	9	2	1	1	3	0	8	9
NC_046583.1	Genome SUM	228	794	166	698	66	167	600	170	865	269	115	388	832	267	399	789	171	644	596	355	912	316	183	144	522	563	179	266	486	247	184	125	328	316	195	124	430	445	135	163	413	375	140	272	87	96	267	747
NC_046583.1	psbA	9	13	2	5	0	2	5	1	16	5	5	5	*	*	20	6	5	7	4	6	20	5	2	1	26	6	4	0	23	4	1	1	9	2	6	0	9	11	1	1	9	2	1	1	3	0	8	9
NC_047481.1	Genome SUM	233	798	169	691	67	170	600	168	868	273	115	387	841	269	408	793	165	650	598	361	913	315	186	144	525	563	177	266	487	246	188	123	327	319	193	122	427	447	137	167	420	376	133	274	87	93	266	739
NC_047481.1	psbA	8	14	2	5	0	2	5	1	16	5	5	5	*	*	20	6	5	7	4	6	20	5	2	2	25	7	3	0	23	4	1	1	9	2	6	0	9	11	1	1	9	2	1	1	3	0	8	9
NC_048488.1	Genome SUM	227	795	167	697	67	167	600	170	866	269	115	388	832	267	400	786	172	641	598	354	914	316	184	143	521	563	179	266	487	247	183	125	329	315	195	124	430	445	135	164	413	375	140	272	87	96	267	747
NC_048488.1	psbA	9	13	2	5	0	2	5	1	16	5	5	5	*	*	20	6	5	7	4	6	20	5	2	1	26	6	4	0	23	4	1	1	9	2	6	0	9	11	1	1	9	2	1	1	3	0	8	9
NC_049876.1	Genome SUM	232	787	166	697	68	165	593	169	861	272	113	387	829	267	403	783	171	635	598	357	899	318	185	146	521	566	179	261	483	241	186	127	331	319	191	119	427	449	134	159	415	374	135	275	87	91	268	741
NC_049876.1	psbA	9	13	2	5	0	2	5	1	16	5	5	5	*	*	20	6	5	7	4	6	20	5	2	1	26	6	4	0	23	4	1	1	9	2	6	0	9	11	1	1	9	2	1	1	3	0	8	9
NC_050963.1	Genome SUM	232	793	167	692	67	165	593	174	860	277	114	389	833	264	402	787	171	640	599	358	901	315	183	146	523	559	184	263	480	243	183	126	331	318	193	120	431	448	134	165	418	373	134	279	88	90	265	740
NC_050963.1	psbA	9	13	2	5	0	2	5	1	15	6	5	5	*	*	20	6	5	7	4	6	20	5	2	1	26	6	4	0	23	4	1	1	9	2	6	0	9	11	1	1	9	2	1	1	3	0	8	9
NC_050972.1	Genome SUM	232	789	169	693	66	165	597	171	863	273	114	388	832	265	405	793	168	644	600	354	903	316	186	143	525	563	179	261	483	245	185	125	330	318	198	118	424	450	134	164	416	373	135	278	87	92	268	743
NC_050972.1	psbA	9	13	2	5	0	2	5	1	16	5	5	5	*	*	20	6	5	7	4	6	20	5	2	1	26	6	4	0	23	4	1	1	9	2	6	0	9	11	1	1	9	2	1	1	3	0	8	9
NC_054352.1	Genome SUM	230	792	166	696	66	167	596	169	863	274	113	388	828	267	403	785	170	637	596	359	899	318	185	146	521	567	180	262	485	241	183	127	333	317	191	119	430	450	133	163	417	375	136	275	88	92	268	741
NC_054352.1	psbA	9	13	2	5	0	2	5	1	16	5	5	5	*	*	20	6	5	7	4	6	20	5	2	1	26	6	4	0	23	4	1	1	9	2	6	0	9	11	1	1	9	2	1	1	3	0	8	9
NC_057248.1	Genome SUM	233	791	167	697	67	167	598	170	863	272	113	387	835	267	403	794	171	642	603	355	902	318	184	146	523	565	180	263	484	242	184	127	333	318	192	118	430	451	135	162	417	376	135	276	87	93	268	741
NC_057248.1	psbA	9	13	2	5	0	2	5	1	16	5	5	5	*	*	20	6	5	7	4	6	20	5	2	1	26	6	4	0	23	4	1	1	9	2	6	0	9	11	1	1	9	2	1	1	3	0	8	9
[truncated: 22 more columns]
