# Supplementary material for: Comprehensive Analysis of Codon Usage in Quercus Chloroplast Genome and Focus on psbA Gene
Source: Genes (Basel). 2022 Nov 18;13(11):2156. doi: 10.3390/genes13112156 (PMC9690922; doi:10.3390/genes13112156)
Supplement: Supplementary file 1 [file genes-13-02156-s001.zip › Table S7. Test for context-dependent mutation in four genes.xlsx]

## Sheet: Sheet1
Table S7. Test for context-dependent mutation in four genes.
Amino acids	Codons	Codon positions	P value
			ndhA	psbC	psbD	rbcL
Leu/Pro/Arg	CUN/CCN/CGN	2nd vs 3rd	P = 0.611	P = 0.375	P = 0.925	P = 0.162
Val/Ala/Gly	GUN/GCN/GGN	2nd vs 3rd	P = 0.972	P = 0.020	P = 0.262	P = 0.095
Leu+Val/Ser+Pro+Thr+Ala/Arg+Gly	CUN+GUN/NCN/CGN+GGN	2nd vs 3rd	P = 0.754	P < 0.001	P = 0.746	P = 0.002
Leu/Val	CUN/GUN	1st vs 3rd	P = 0.904	P = 0.311	P = 0.421	P = 0.539
Arg/Gly	CGN/GGN	1st vs 3rd	P = 0.833	P = 0.063	P = 0.871	P = 0.057
Ser/Pro/Thr/Ala	UCN/CCN/ACN/GCN	1st vs 3rd	P = 0.838	P = 0.108	P = 0.451	P = 0.372
Note: Fisher’s exact test was used. Significant P values after Benjamini-Hochberg correction are marked in bold (FDR = 0.05).
